# Supplementary material for: The effectiveness and potential regulatory mechanism of Blumea balsamifera derived extracellular vesicles in promoting burn wound healing
Source: Front Cell Dev Biol. 2026 Mar 19;14:1756718. doi: 10.3389/fcell.2026.1756718 (PMC13044083; doi:10.3389/fcell.2026.1756718)
Supplement: Supplementary file 1 [file DataSheet1.zip]

Archive with 10 entries (9 files):
- Supplementary Materials/
- Supplementary Materials/Table S1Components from BB-ELNs.docx
- Supplementary Materials/Table S2 MiRNA expression in tissues and BB-ELNs.xls
- Supplementary Materials/Table S3 Target genes.xlsx
- Supplementary Materials/Table S4 GO functional enrichment of miRNA target genes.xls
- Supplementary Materials/Table S5 KEGG functional enrichment of miRNA target genes.xls
- Supplementary Materials/Table S6 Burn-related targets.csv
- Supplementary Materials/Table S7 The intersection gene of BB-ELNs target gene and burn target gene.xls
- Supplementary Materials/Table S8 GO enrichment analysis of targets of BB-ELNs in treating burn.xls
- Supplementary Materials/Table S9 KEGG pathway enrichment analysis of targets of BB-ELNs in treating burn.xls
