# Supplementary material for: The effectiveness and potential regulatory mechanism of Blumea balsamifera derived extracellular vesicles in promoting burn wound healing
Source: Front Cell Dev Biol. 2026 Mar 19;14:1756718. doi: 10.3389/fcell.2026.1756718 (PMC13044083; doi:10.3389/fcell.2026.1756718)
Supplement: Supplementary file 1 [file DataSheet1.zip › Supplementary Materials/Table S2 MiRNA expression in tissues and BB-ELNs.xls]

## Sheet: Table S2
	miRNA	representive_family	baseMean	log2FoldChange	pvalue	padj	BB-ELNs 1	BB-ELNs 2	BB-ELNs 3	Tissue1	Tissue2	Tissue3
1	mir1	miR159	104428	0.565692	3.67365e-07	1.12312e-06	85636.6	81020.8	85984	118020	107701	148207
2	mir2	miR159a-3p	104413	0.565396	3.72696e-07	1.13401e-06	85636.6	81015.8	85983	117995	107675	148172
3	mir3	miR159a	104405	0.565341	3.74571e-07	1.13792e-06	85630.4	81012.1	85980.8	117986	107660	148163
4	mir4	miR159a-3p	104399	0.565415	3.72569e-07	1.13401e-06	85618.1	81013.3	85967.8	117981	107657	148156
5	mir5	miR159b	104137	0.56506	3.86289e-07	1.16903e-06	85433.3	80777.5	85791.6	117687	107342	147789
6	mir6	miR159a	104136	0.565045	3.86639e-07	1.16903e-06	85433.3	80777.5	85791.6	117686	107340	147788
7	mir7	miR159	104079	0.565038	3.87381e-07	1.16944e-06	85388.6	80739	85737.6	117615	107281	147714
8	mir8	miR159	103601	0.561037	4.66302e-07	1.38095e-06	85086.7	80545.4	85490.1	116890	106699	146892
9	mir9	miR159a-3p	103593	0.561251	4.62265e-07	1.37834e-06	85074.4	80530.5	85477.1	116886	106698	146893
10	mir10	miR159a	103592	0.561263	4.62083e-07	1.37834e-06	85074.4	80529.3	85475	116884	106698	146893
11	mir11	miR159-3p	103593	0.560958	4.68114e-07	1.38277e-06	85083.6	80541.7	85485.8	116876	106690	146879
12	mir12	miR159	103590	0.561164	4.64463e-07	1.37834e-06	85074.4	80530.5	85479.3	116881	106690	146886
13	mir13	miR159a-3p	103589	0.561176	4.6438e-07	1.37834e-06	85074.4	80526.8	85479.3	116880	106690	146886
14	mir14	miR159	103588	0.561188	4.64198e-07	1.37834e-06	85074.4	80525.5	85477.1	116878	106690	146886
15	mir15	miR159	103588	0.56118	4.63768e-07	1.37834e-06	85072.8	80526.8	85476	116878	106690	146882
16	mir16	miR159a	103585	0.561159	4.64177e-07	1.37834e-06	85071.3	80526.8	85472.8	116873	106687	146877
17	mir17	miR159	103534	0.565006	3.7976e-07	1.15186e-06	84915.7	80336.9	85296.6	116953	106785	146917
18	mir18	miR159a	103269	0.560907	4.79235e-07	1.41279e-06	84834.1	80258.7	85238.3	116511	106322	146448
19	mir19	miR159a-3p	103264	0.560878	4.79744e-07	1.41279e-06	84832.5	80256.2	85233.9	116508	106315	146438
20	mir20	miR166h	73863.4	3.01143	9.70001e-204	1.60803e-202	16455.7	16196.7	16243.9	138386	142750	113149
21	mir21	miR166d	73863.9	3.01062	1.0796e-203	1.73474e-202	16461.9	16206.6	16252.6	138383	142731	113149
22	mir22	miR166d-3p	73863.7	3.01058	1.10973e-203	1.73497e-202	16461.9	16206.6	16253.7	138383	142730	113147
23	mir23	miR166g	73855.6	3.01104	9.55828e-204	1.59831e-202	16458.8	16199.2	16245	138372	142718	113141
24	mir24	miR166p	73851.3	3.01129	9.11542e-204	1.53763e-202	16454.2	16195.5	16242.9	138367	142715	113134
25	mir25	miR166b-3p	73826.6	3.01077	1.04584e-203	1.71893e-202	16454.2	16199.2	16238.5	138307	142667	113094
26	mir26	miR166-3p	73817	3.01036	1.0848e-203	1.73474e-202	16455.7	16200.4	16241.8	138290	142635	113079
27	mir27	miR166c-3p	73811.8	3.01051	1.10057e-203	1.73474e-202	16452.6	16195.5	16241.8	138283	142629	113070
28	mir28	miR166b	73811.8	3.01051	1.10057e-203	1.73474e-202	16452.6	16195.5	16241.8	138283	142629	113070
29	mir29	miR166b	73811.8	3.01051	1.10057e-203	1.73474e-202	16452.6	16195.5	16241.8	138283	142629	113070
30	mir30	miR166f	73811.8	3.01049	1.20609e-203	1.84073e-202	16454.2	16195.5	16240.7	138282	142633	113065
31	mir31	miR166c	73801.3	3.01046	1.14633e-203	1.76352e-202	16452.6	16194.2	16237.5	138259	142611	113053
32	mir32	miR166b	73801.3	3.01046	1.14633e-203	1.76352e-202	16452.6	16194.2	16237.5	138259	142611	113053
33	mir33	miR166i	73049.4	3.03326	3.29172e-206	5.91587e-205	15973.6	15850.4	15886.2	137070	141503	112013
34	mir34	miR166h	73049.8	3.03243	3.67713e-206	6.42829e-205	15979.7	15860.4	15894.8	137066	141485	112013
35	mir35	miR166e	73049.6	3.03238	3.78828e-206	6.44677e-205	15979.7	15860.4	15895.9	137066	141484	112011
36	mir36	miR166a	73041.5	3.03286	3.19364e-206	5.79374e-205	15976.7	15852.9	15887.3	137056	141472	112005
37	mir37	miR166d	73040.7	3.033	3.04645e-206	5.57935e-205	15976.7	15850.4	15885.1	137055	141472	112005
38	mir38	miR166c	73040.2	3.033	3.01565e-206	5.57605e-205	15975.1	15850.4	15886.2	137055	141470	112005
39	mir39	miR166j-3p	73012.7	3.03259	3.45937e-206	6.15961e-205	15972	15852.9	15880.8	136991	141421	111959
40	mir40	miR166a-3p	72997.9	3.03233	3.65153e-206	6.42829e-205	15970.5	15849.2	15884	136966	141383	111935
41	mir41	miR166b	72987.4	3.03229	3.77198e-206	6.44677e-205	15970.5	15847.9	15879.7	136943	141365	111918
42	mir42	miR166j	72987.4	3.03229	3.77198e-206	6.44677e-205	15970.5	15847.9	15879.7	136943	141365	111918
43	mir43	miR166d-3p	70938	3.00762	1.64104e-199	2.17635e-198	15762.6	15639.4	15667.9	132781	137576	108200
44	mir44	miR166e-3p	70936.5	3.00748	1.53734e-199	2.06734e-198	15757.9	15641.9	15673.3	132780	137565	108201
45	mir45	miR166g-3p	70933.4	3.00746	1.44008e-199	2.02356e-198	15756.4	15641.9	15673.3	132772	137557	108200
46	mir46	miR166d	70932.9	3.00749	1.46269e-199	2.02356e-198	15756.4	15641.9	15672.2	132772	137557	108198
47	mir47	miR166d-3p	70932.8	3.00748	1.45614e-199	2.02356e-198	15756.4	15641.9	15672.2	132772	137556	108198
48	mir48	miR166m	70925.7	3.00791	1.24665e-199	1.83909e-198	15753.3	15634.5	15665.7	132762	137545	108193
49	mir49	miR166b	70925.3	3.0079	1.24812e-199	1.83909e-198	15753.3	15634.5	15665.7	132762	137545	108192
50	mir50	miR166s	70925.1	3.00789	1.25284e-199	1.83909e-198	15753.3	15634.5	15665.7	132762	137544	108192
51	mir51	miR166a-3p	70925.1	3.00789	1.25284e-199	1.83909e-198	15753.3	15634.5	15665.7	132762	137544	108192
52	mir52	miR166f-3p	70920.3	3.00814	1.19656e-199	1.8118e-198	15748.7	15630.7	15663.5	132755	137539	108185
53	mir53	miR166b	70901.1	3.00773	1.30735e-199	1.90457e-198	15748.7	15634.5	15659.2	132708	137501	108155
54	mir54	miR166u	70899.8	3.00736	1.43675e-199	2.02356e-198	15754.9	15638.2	15659.2	132704	137491	108151
55	mir55	miR166g-3p	70886.9	3.00742	1.50335e-199	2.04195e-198	15748.7	15630.7	15662.4	132685	137467	108128
56	mir56	miR166b-3p	70882.9	3.00738	1.44785e-199	2.02356e-198	15747.2	15630.7	15662.4	132676	137457	108124
57	mir57	miR166q	70882.8	3.00741	1.43461e-199	2.02356e-198	15747.2	15630.7	15661.4	132676	137457	108124
58	mir58	miR166d	70882.8	3.00741	1.43461e-199	2.02356e-198	15747.2	15630.7	15661.4	132676	137457	108124
59	mir59	miR166c-3p	70882.9	3.00736	1.5791e-199	2.10876e-198	15748.7	15630.7	15661.4	132675	137461	108120
60	mir60	miR166a	70872.2	3.00733	1.50784e-199	2.04195e-198	15747.2	15629.5	15658.1	132652	137440	108106
61	mir61	miR166c	70872.2	3.00733	1.50784e-199	2.04195e-198	15747.2	15629.5	15658.1	132652	137440	108106
62	mir62	miR166a	70311	3.07276	2.32582e-208	4.51772e-207	15013.9	14918.3	14881	132263	136986	107804
63	mir63	miR166a	70311.4	3.07187	2.67906e-208	5.09296e-207	15020.1	14928.3	14889.6	132259	136969	107803
64	mir64	miR166c	70310.9	3.0719	2.7279e-208	5.09296e-207	15020.1	14928.3	14888.6	132259	136969	107801
65	mir65	miR166c	70310.8	3.0719	2.71507e-208	5.09296e-207	15020.1	14928.3	14888.6	132259	136968	107801
66	mir66	miR166j	70303.1	3.07233	2.31105e-208	4.51772e-207	15017	14920.8	14882.1	132249	136955	107795
67	mir67	miR166f	70303.1	3.07233	2.31105e-208	4.51772e-207	15017	14920.8	14882.1	132249	136955	107795
68	mir68	miR166-3p	70261.1	3.07184	2.67552e-208	5.09296e-207	15010.9	14917.1	14878.8	132163	136870	107727
69	mir69	miR166c	70185.8	3.09299	2.76666e-211	6.40998e-210	14792.1	14704.9	14678.9	132242	136905	107791
70	mir70	miR166d	70170.8	3.09461	1.73572e-211	4.12072e-210	14772.1	14685	14664.8	132240	136885	107777
71	mir71	miR166d	70127	3.09206	4.29218e-211	8.59777e-210	14795.2	14699.9	14669.2	132105	136802	107691
72	mir72	miR166f-3p	70126.8	3.09206	4.27167e-211	8.59777e-210	14795.2	14699.9	14669.2	132105	136801	107691
73	mir73	miR166k	70118.9	3.09464	1.76892e-211	4.14833e-210	14762.9	14673.8	14651.9	132139	136788	107698
74	mir74	miR166a	70119.2	3.09254	3.65359e-211	7.59365e-210	14792.1	14692.5	14661.6	132095	136790	107684
75	mir75	miR166b	70118.5	3.09253	3.67244e-211	7.59365e-210	14792.1	14692.5	14661.6	132094	136788	107683
76	mir76	miR166h	70117.3	3.09277	3.17102e-211	6.75178e-210	14776.7	14694.9	14667	132093	136790	107683
77	mir77	miR166e-3p	70117.1	3.09285	3.13252e-211	6.75178e-210	14776.7	14694.9	14664.8	132093	136790	107683
78	mir78	miR166e-3p	70117	3.09284	3.11754e-211	6.75178e-210	14776.7	14694.9	14664.8	132093	136790	107683
79	mir79	miR166c-3p	70117	3.09284	3.11754e-211	6.75178e-210	14776.7	14694.9	14664.8	132093	136790	107683
80	mir80	miR166a-3p	70076.3	3.09203	4.27281e-211	8.59777e-210	14786	14688.7	14658.3	132007	136703	107614
81	mir81	miR166a-3p	70067	3.09279	3.07477e-211	6.75178e-210	14767.5	14683.8	14655.1	131995	136692	107608
82	mir82	miR166a-3p	70067	3.09279	3.07477e-211	6.75178e-210	14767.5	14683.8	14655.1	131995	136692	107608
83	mir83	miR166c	70066.8	3.09283	3.04883e-211	6.75178e-210	14767.5	14683.8	14654	131995	136692	107608
84	mir84	miR166a	70056.5	3.09276	3.19507e-211	6.75178e-210	14767.5	14682.5	14650.8	131972	136675	107591
85	mir85	miR166e	70021.6	3.09437	1.63561e-211	3.93159e-210	14745.9	14656.5	14632.4	131927	136610	107558
86	mir86	miR167d	16481.5	4.06859	0	0	1685.16	1934.92	1936.86	32071.9	31600.1	29660.1
87	mir87	miR167a	16479.9	4.06775	0	0	1685.16	1937.4	1936.86	32070	31592.6	29657.3
88	mir88	miR167	16479.9	4.06775	0	0	1685.16	1937.4	1936.86	32070	31592.6	29657.3
89	mir89	miR167e	16479.9	4.06775	0	0	1685.16	1937.4	1936.86	32070	31592.6	29657.3
90	mir90	miR167j	16479.5	4.06806	0	0	1685.16	1936.16	1936.86	32069.1	31593.5	29656.1
91	mir91	miR167g	16479.5	4.06806	0	0	1685.16	1936.16	1936.86	32069.1	31593.5	29656.1
92	mir92	miR167	16479.4	4.06839	0	0	1685.16	1934.92	1936.86	32071.9	31592.6	29654.9
93	mir93	miR167d-5p	16479.4	4.06839	0	0	1685.16	1934.92	1936.86	32071.9	31592.6	29654.9
94	mir94	miR167a-5p	16479.2	4.06795	0	0	1686.7	1934.92	1936.86	32069.1	31591	29656.7
95	mir95	miR167a	16479.2	4.06795	0	0	1686.7	1934.92	1936.86	32069.1	31591	29656.7
96	mir96	miR167f	16478.9	4.068	0	0	1685.16	1936.16	1936.86	32069.1	31591.8	29654.4
97	mir97	miR167c	16478.4	4.0683	0	0	1685.16	1934.92	1936.86	32068.1	31591.8	29653.8
98	mir98	miR167f	16478.3	4.06776	0	0	1683.62	1936.16	1939.03	32069.1	31589.3	29652.6
99	mir99	miR167f	16477.8	4.0684	0	0	1683.62	1933.68	1939.03	32070.9	31589.3	29650.3
100	mir100	miR167d-5p	16477.5	4.06795	0	0	1685.16	1933.68	1939.03	32067.2	31587.6	29652.1
101	mir101	miR167f	16477.3	4.06801	0	0	1683.62	1934.92	1939.03	32068.1	31588.5	29649.7
102	mir102	miR167d	16477.1	4.06826	0	0	1683.62	1936.16	1936.86	32065.3	31589.3	29651.5
103	mir103	miR167a	16477	4.06892	0	0	1683.62	1933.68	1936.86	32067.2	31590.1	29650.3
104	mir104	miR167d-5p	16477	4.06893	0	0	1683.62	1933.68	1936.86	32068.1	31589.3	29650.3
105	mir105	miR167j-5p	16477	4.06851	0	0	1685.16	1933.68	1936.86	32067.2	31587.6	29651.5
106	mir106	miR167j	16476.9	4.06892	0	0	1683.62	1933.68	1936.86	32068.1	31589.3	29649.7
107	mir107	miR167b	16476.9	4.06892	0	0	1683.62	1933.68	1936.86	32068.1	31589.3	29649.7
108	mir108	miR167h-5p	16476.7	4.0689	0	0	1683.62	1933.68	1936.86	32067.2	31589.3	29649.7
109	mir109	miR167b-5p	16476.7	4.0689	0	0	1683.62	1933.68	1936.86	32067.2	31589.3	29649.7
110	mir110	miR167a-5p	16476.9	4.06831	0	0	1683.62	1933.68	1939.03	32067.2	31588.5	29649.2
111	mir111	miR167e-5p	16476.9	4.06798	0	0	1683.62	1934.92	1939.03	32066.3	31588.5	29649.2
112	mir112	miR167e-5p	16476.6	4.06889	0	0	1683.62	1933.68	1936.86	32067.2	31589.3	29649.2
113	mir113	miR167c-5p	16476.3	4.06886	0	0	1683.62	1933.68	1936.86	32065.3	31588.5	29649.7
114	mir114	miR167g	16476.3	4.06844	0	0	1685.16	1933.68	1936.86	32063.4	31587.6	29650.9
115	mir115	miR167a-5p	16476.1	4.06884	0	0	1683.62	1933.68	1936.86	32065.3	31588.5	29648.6
116	mir116	miR167c-5p	15946.2	4.11244	0	0	1583.5	1826.94	1813.65	31040.8	30654.5	28757.9
117	mir117	miR167b-5p	15946.2	4.11244	0	0	1583.5	1826.94	1813.65	31040.8	30654.5	28757.9
118	mir118	miR167e-5p	15945.3	4.11494	0	0	1577.33	1821.97	1815.81	31039.9	30657	28759.6
119	mir119	miR167	15945	4.11475	0	0	1578.87	1823.22	1813.65	31040.8	30654.5	28759.1
120	mir120	miR167c	15944.9	4.11473	0	0	1578.87	1823.22	1813.65	31039.9	30654.5	28759.1
121	mir121	miR167f	15944.7	4.11472	0	0	1578.87	1823.22	1813.65	31038.9	30654.5	28759.1
122	mir122	miR167i-5p	15944.3	4.11468	0	0	1578.87	1823.22	1813.65	31038.9	30652.9	28758.5
123	mir123	miR167c	15944.3	4.11468	0	0	1578.87	1823.22	1813.65	31039.9	30652.9	28757.3
124	mir124	miR167i	15944.1	4.11466	0	0	1578.87	1823.22	1813.65	31038.9	30652.9	28757.3
125	mir125	miR167g-5p	15943.8	4.11543	0	0	1577.33	1821.97	1813.65	31035.2	30657	28757.3
126	mir126	miR167d-5p	15943.8	4.11302	0	0	1581.95	1825.7	1813.65	31037.1	30651.2	28753.3
127	mir127	miR167b	15942.7	4.11489	0	0	1578.87	1821.97	1813.65	31036.1	30651.2	28754.4
128	mir128	miR167i-5p	15942.3	4.11529	0	0	1577.33	1821.97	1813.65	31036.1	30651.2	28753.3
129	mir129	miR167d	15933.6	4.12152	0	0	1569.63	1812.04	1807.16	31032.4	30638.7	28741.7
130	mir130	miR167b-5p	15933.9	4.12073	0	0	1571.17	1813.29	1807.16	31037.1	30634.6	28740
131	mir131	miR167f-5p	15916.4	4.11987	0	0	1569.63	1812.04	1807.16	30995.9	30609.6	28704.2
132	mir132	miR159c	14113	0.74872	7.89359e-15	3.46561e-14	10548.4	10452.8	10593.3	17300.4	15952.8	19830.2
133	mir133	miR159b-3p	14075.5	0.745095	1.01964e-14	4.41615e-14	10540.7	10439.1	10580.3	17246.1	15895.4	19751.1
134	mir134	miR159b-3p	14069	0.744468	1.0786e-14	4.66102e-14	10536.1	10437.9	10580.3	17234.9	15885.4	19739.6
135	mir135	miR159b	13918.2	0.731718	2.66582e-14	1.14941e-13	10503.7	10370.9	10514.4	16997.3	15676.5	19446.3
136	mir136	miR159	13656.5	0.704691	4.18062e-13	1.62411e-12	10411.3	10298.9	10449.6	16566.9	15201.2	19011.1
137	mir137	miR159f-3p	13656.3	0.704668	4.20365e-13	1.62976e-12	10411.3	10298.9	10449.6	16566.9	15200.3	19011.1
138	mir138	miR159b-3p.1	13655.4	0.704766	4.1548e-13	1.62062e-12	10411.3	10297.6	10447.4	16566	15200.3	19009.9
139	mir139	miR159j-3p	13655.3	0.704742	4.17769e-13	1.62411e-12	10411.3	10297.6	10447.4	16566	15199.5	19009.9
140	mir140	miR166b	13540.4	0.872926	5.72963e-14	2.28117e-13	9761.29	9793.73	9137.42	18615.9	19788.5	14145.5
141	mir141	miR166i	13279	0.854768	2.34962e-13	9.18358e-13	9631.9	9672.1	9063.92	18183.6	19349.8	13772.6
142	mir142	miR168a	11393	0.277102	0.000406471	0.000985678	10440.6	10203.3	10263.7	12540	12282.8	12627.9
143	mir143	miR168a-5p	11379.8	0.277034	0.000408061	0.000988289	10426.7	10197.1	10248.5	12523.2	12266.1	12616.9
144	mir144	miR168b-5p	11315.1	0.289603	0.000219835	0.000551884	10302	10075.5	10172.9	12496	12244.5	12599.6
145	mir145	miR168-5p	11314.9	0.289655	0.000219281	0.000551714	10302	10075.5	10171.8	12496	12244.5	12599.6
146	mir146	miR168b	11314.8	0.289632	0.000219481	0.000551714	10302	10075.5	10171.8	12496	12244.5	12599
147	mir147	miR168d	11314.2	0.289408	0.000222071	0.000556771	10302	10075.5	10172.9	12493.2	12242.8	12599
148	mir148	miR168b	11305.9	0.288558	0.000232692	0.000580255	10298.9	10069.3	10169.6	12483.9	12227	12586.9
149	mir149	miR168a	11305.9	0.288354	0.000234757	0.000580255	10297.3	10073	10169.6	12482.9	12225.4	12586.9
150	mir150	miR168b-5p	11306.3	0.287824	0.000241555	0.000594764	10305	10070.5	10171.8	12478.3	12227	12585.2
151	mir151	miR168a	11304	0.288378	0.000234464	0.000580255	10295.8	10069.3	10169.6	12478.3	12225.4	12585.7
152	mir152	miR168a	11304.1	0.288455	0.000234091	0.000580255	10298.9	10065.5	10169.6	12479.2	12226.2	12585.2
153	mir153	miR168	11303.9	0.288349	0.000235129	0.000580428	10297.3	10066.8	10170.7	12478.3	12225.4	12585.2
154	mir154	miR168a-5p	11303.8	0.2884	0.000234536	0.000580255	10297.3	10066.8	10169.6	12478.3	12225.4	12585.2
155	mir155	miR168b	11303.5	0.288459	0.00023397	0.000580255	10297.3	10065.5	10169.6	12478.3	12225.4	12585.2
156	mir156	miR168	11303.5	0.288459	0.00023397	0.000580255	10297.3	10065.5	10169.6	12478.3	12225.4	12585.2
157	mir157	miR168a	11303.5	0.288459	0.00023397	0.000580255	10297.3	10065.5	10169.6	12478.3	12225.4	12585.2
158	mir158	miR168-5p	11303.5	0.288459	0.00023397	0.000580255	10297.3	10065.5	10169.6	12478.3	12225.4	12585.2
159	mir159	miR168a	11280.4	0.288778	0.00022906	0.000573545	10275.8	10054.4	10136.1	12455.8	12204.5	12555.7
160	mir160	miR168	11271.9	0.288034	0.000238345	0.000587612	10269.6	10049.4	10132.9	12446.5	12188.7	12544.2
161	mir161	miR166b	9652.88	2.55103	2.64019e-167	3.4538e-166	2706.42	2881.9	2851.25	17615.7	16821.8	15040.2
162	mir162	miR166a	9642.02	2.29136	1.36723e-129	1.57436e-128	3082.27	3359.73	3367.9	17096.4	16409	14536.8
163	mir163	miR166l-3p	9640.01	2.29146	1.13273e-129	1.32015e-128	3080.73	3359.73	3366.82	17090.8	16404	14538
164	mir164	miR166e	9638.63	2.29121	1.22035e-129	1.41369e-128	3080.73	3359.73	3366.82	17087.1	16402.3	14535.1
165	mir165	miR166c	9637.04	2.29076	2.05187e-129	2.32103e-128	3079.19	3362.21	3366.82	17086.2	16395.6	14532.2
166	mir166	miR166k	9634.99	2.29105	1.48118e-129	1.68539e-128	3079.19	3358.49	3366.82	17082.4	16393.1	14529.9
167	mir167	miR166a	9634.99	2.29105	1.48118e-129	1.68539e-128	3079.19	3358.49	3366.82	17082.4	16393.1	14529.9
168	mir168	miR166a	9025.18	2.63578	6.81609e-167	8.79688e-166	2333.65	2606.37	2561.59	16619.3	15851.3	14178.9
169	mir169	miR166d	9022	2.63519	5.00965e-167	6.50916e-166	2333.65	2606.37	2561.59	16609.9	15842.1	14178.4
170	mir170	miR166a	9022.75	2.61907	1.57774e-162	1.983e-161	2344.44	2644.84	2585.37	16586.5	15830.4	14144.9
171	mir171	miR166a	9022.66	2.61905	1.64414e-162	2.05304e-161	2344.44	2644.84	2585.37	16586.5	15830.4	14144.3
172	mir172	miR166a	9007.45	2.63649	1.36703e-166	1.75253e-165	2327.49	2598.92	2557.27	16589.3	15828	14143.7
173	mir173	miR166b	9007.61	2.63059	1.7119e-167	2.25478e-166	2345.98	2603.88	2560.51	16581.9	15815.5	14137.9
174	mir174	miR166c-3p	9000.4	2.63518	1.61858e-166	2.06128e-165	2327.49	2598.92	2557.27	16576.2	15808	14134.5
175	mir175	miR166h-3p	8996.43	2.63502	1.75606e-166	2.22164e-165	2325.95	2598.92	2556.19	16568.8	15797.2	14131.6
176	mir176	miR166c	7337.78	2.3901	5.52845e-118	6.10989e-117	2113.38	2346.97	2587.53	13382.1	12220.4	11376.4
177	mir177	miR166n	7337.78	2.3901	5.52845e-118	6.10989e-117	2113.38	2346.97	2587.53	13382.1	12220.4	11376.4
178	mir178	miR166f	7337.63	2.39007	5.38902e-118	6.02505e-117	2113.38	2346.97	2587.53	13381.1	12220.4	11376.4
179	mir179	miR166b	7337.07	2.38994	5.65577e-118	6.21488e-117	2113.38	2346.97	2587.53	13379.3	12221.2	11374.1
180	mir180	miR166q	7336.93	2.38953	4.51952e-118	5.08248e-117	2114.92	2346.97	2587.53	13380.2	12217.9	11374.1
181	mir181	miR396a	6924.96	2.47699	8.41248e-154	1.01743e-152	1999.39	2203	2122.77	11550.1	10999.2	12675.2
182	mir182	miR396e	6919.63	2.47032	1.25327e-151	1.48768e-150	1997.85	2217.89	2129.25	11523.9	10989.3	12659.6
183	mir183	miR396f	6912.82	2.47853	1.19422e-153	1.4353e-152	1991.69	2199.28	2117.36	11533.3	10982.6	12652.7
184	mir184	miR396f	6911.83	2.47828	1.72364e-153	2.05873e-152	1991.69	2199.28	2117.36	11535.2	10975.9	12651.5
185	mir185	miR166c-3p	6762.86	2.89682	3.83194e-156	4.69352e-155	1394.03	1612.22	1790.95	12970.4	11742.6	11067
186	mir186	miR166j	6693.4	2.90951	3.77801e-154	4.59817e-153	1360.14	1583.68	1767.17	12844.1	11639.3	10966
187	mir187	miR164h-5p	6618.45	-0.782826	1.03973e-13	4.10554e-13	8031.46	8648.17	8430.55	5000.85	5416.38	4183.31
188	mir188	miR164b	6503.8	-0.790598	3.738e-14	1.60809e-13	7909.77	8516.61	8297.61	4893.25	5291.52	4114.04
189	mir189	miR164c-5p	6498.23	-0.791268	3.92193e-14	1.65043e-13	7902.07	8511.65	8293.28	4887.64	5288.19	4106.54
190	mir190	miR164f	6496.28	-0.791462	3.98813e-14	1.65043e-13	7900.53	8509.16	8291.12	4886.7	5286.53	4103.65
191	mir191	miR164b-5p	6496	-0.791212	4.01011e-14	1.65043e-13	7903.61	8506.68	8287.88	4887.64	5286.53	4103.65
192	mir192	miR164b-5p	6495.69	-0.791105	4.08946e-14	1.65043e-13	7900.53	8507.92	8287.88	4887.64	5286.53	4103.65
193	mir193	miR164a-5p	6495.54	-0.791199	4.04944e-14	1.65043e-13	7900.53	8507.92	8287.88	4886.7	5286.53	4103.65
194	mir194	miR164b	6495.33	-0.791127	4.06008e-14	1.65043e-13	7900.53	8506.68	8287.88	4886.7	5286.53	4103.65
195	mir195	miR164a	6493.32	-0.790291	4.23138e-14	1.69167e-13	7903.61	8491.79	8286.8	4889.51	5285.69	4102.5
196	mir196	miR164c-5p	6492.62	-0.790517	4.00059e-14	1.65043e-13	7903.61	8490.55	8286.8	4887.64	5284.03	4103.08
197	mir197	miR164b	6492.53	-0.790802	4.07816e-14	1.65043e-13	7900.53	8500.48	8281.39	4887.64	5283.2	4101.92
198	mir198	miR164a	6492.38	-0.790617	4.08955e-14	1.65043e-13	7902.07	8491.79	8286.8	4887.64	5284.03	4101.92
199	mir199	miR164c	6492.36	-0.790745	3.96361e-14	1.65043e-13	7905.15	8490.55	8285.72	4887.64	5283.2	4101.92
200	mir200	miR164h	6492.38	-0.790735	3.93908e-14	1.65043e-13	7905.15	8490.55	8285.72	4888.58	5282.37	4101.92
201	mir201	miR164c-5p	6492.28	-0.790902	4.1692e-14	1.67377e-13	7898.99	8501.72	8281.39	4887.64	5283.2	4100.77
202	mir202	miR164a	6491.71	-0.79065	3.98733e-14	1.65043e-13	7902.07	8490.55	8285.72	4887.64	5282.37	4101.92
203	mir203	miR164d	6491.6	-0.790945	4.09034e-14	1.65043e-13	7898.99	8500.48	8280.31	4886.7	5282.37	4100.77
204	mir204	miR164a-5p	6490.52	-0.790633	3.92764e-14	1.65043e-13	7897.45	8490.55	8285.72	4887.64	5279.87	4101.92
205	mir205	miR164e-5p	6490.52	-0.790633	3.92764e-14	1.65043e-13	7897.45	8490.55	8285.72	4887.64	5279.87	4101.92
206	mir206	miR164a	6490.18	-0.790326	3.92324e-14	1.65043e-13	7897.45	8490.55	8282.47	4887.64	5279.87	4103.08
207	mir207	miR164a-5p	6490.22	-0.7903	4.01434e-14	1.65043e-13	7897.45	8490.55	8282.47	4887.64	5280.7	4102.5
208	mir208	miR164b	6490.28	-0.790733	4.01539e-14	1.65043e-13	7895.91	8491.79	8285.72	4887.64	5279.87	4100.77
209	mir209	miR164b	6490.14	-0.790349	4.01705e-14	1.65043e-13	7897.45	8490.55	8282.47	4888.58	5279.87	4101.92
210	mir210	miR164b	6489.98	-0.790443	3.9773e-14	1.65043e-13	7897.45	8490.55	8282.47	4887.64	5279.87	4101.92
211	mir211	miR164b	6489.98	-0.790443	3.9773e-14	1.65043e-13	7897.45	8490.55	8282.47	4887.64	5279.87	4101.92
212	mir212	miR164c	6489.95	-0.790615	4.05521e-14	1.65043e-13	7895.91	8493.03	8282.47	4887.64	5279.87	4100.77
213	mir213	miR164f	6490	-0.790633	4.02124e-14	1.65043e-13	7897.45	8491.79	8282.47	4887.64	5279.87	4100.77
214	mir214	miR164b-5p	6489.74	-0.790543	4.06612e-14	1.65043e-13	7895.91	8491.79	8282.47	4887.64	5279.87	4100.77
215	mir215	miR164d	6489.65	-0.790972	3.95846e-14	1.65043e-13	7897.45	8497.99	8277.07	4883.9	5280.7	4100.77
216	mir216	miR164c	6489.22	-0.790491	4.02888e-14	1.65043e-13	7895.91	8490.55	8281.39	4887.64	5279.04	4100.77
217	mir217	miR164a	6489.06	-0.790585	3.98902e-14	1.65043e-13	7895.91	8490.55	8281.39	4886.7	5279.04	4100.77
218	mir218	miR164b	6488.3	-0.79095	3.96023e-14	1.65043e-13	7895.91	8494.27	8277.07	4883.9	5279.04	4099.61
219	mir219	miR164a	6487.66	-0.790126	4.18191e-14	1.67538e-13	7894.37	8489.31	8275.99	4884.83	5280.7	4100.77
220	mir220	miR164e	6487.37	-0.790305	4.07457e-14	1.65043e-13	7894.37	8489.31	8275.99	4883.9	5279.87	4100.77
221	mir221	miR164g-5p	6487.27	-0.790363	4.10248e-14	1.65043e-13	7894.37	8489.31	8275.99	4883.9	5279.87	4100.19
222	mir222	miR164a	6470.31	-0.792971	4.09772e-14	1.65043e-13	7878.97	8478.14	8254.37	4868.93	5263.22	4078.25
223	mir223	miR482	5014.47	1.88125	4.48843e-57	3.20864e-56	2313.63	2159.56	1952	8482.26	8631.08	6548.3
224	mir224	miR166i-3p	4631.29	3.418	2.82736e-254	7.24934e-253	756.319	850.172	769.558	8938.84	8662.71	7810.16
225	mir225	miR482-3p	4527.91	1.76385	2.73496e-51	1.81356e-50	2184.24	2091.3	1905.52	7535.42	7651.36	5799.61
226	mir226	miR482a-3p	4527.91	1.76385	2.73496e-51	1.81356e-50	2184.24	2091.3	1905.52	7535.42	7651.36	5799.61
227	mir227	miR482c-3p	4525.24	1.76416	2.99117e-51	1.97664e-50	2184.24	2088.82	1903.36	7531.68	7647.19	5796.14
228	mir228	miR482b-3p	4423.79	1.75942	3.25786e-50	2.12369e-49	2154.97	2041.65	1856.88	7350.17	7483.21	5655.87
229	mir229	miR482f	4656.22	0.745567	1.68432e-15	7.62105e-15	3729.22	3460.26	3250.08	6139.49	5790.12	5568.13
230	mir230	miR482d	4406.19	1.75942	1.74345e-50	1.14036e-49	2145.73	2026.76	1856.88	7309.94	7461.57	5636.25
231	mir231	miR482b	4610.36	0.755676	7.70991e-16	3.53846e-15	3662.99	3436.68	3191.72	6094.58	5756	5520.22
232	mir232	miR482a	4588.75	0.753712	7.1228e-16	3.27683e-15	3642.96	3419.3	3189.56	6063.71	5728.53	5488.47
233	mir233	miR482	4584.56	0.736648	3.73953e-15	1.66419e-14	3684.55	3423.03	3211.17	6032.83	5679.42	5476.35
234	mir234	miR159-3p	4417.48	-0.829436	4.21914e-17	1.97888e-16	5341.99	5377.8	6240.77	3033.26	3136.46	3374.59
235	mir235	miR390.2	4200.72	-6.92847	0	0	8763.14	8231.15	8000.38	74.849	85.7365	49.066
236	mir236	miR390.1	4200.84	-6.93442	0	0	8764.68	8231.15	8000.38	74.849	84.9041	49.066
237	mir237	miR390a	4195.8	-6.91586	0	0	8755.43	8219.98	7988.49	74.849	84.0717	51.9523
238	mir238	miR390b	4194.3	-6.99509	0	0	8753.89	8221.22	7990.65	71.1066	81.5745	47.3343
239	mir239	miR390d	4192.12	-7.00688	0	0	8746.19	8218.74	7989.57	70.1709	80.7421	47.3343
240	mir240	miR390a	4192.03	-7.01167	0	0	8746.19	8218.74	7989.57	70.1709	80.7421	46.7571
241	mir241	miR390a-5p	4192.14	-7.01653	0	0	8746.19	8219.98	7989.57	70.1709	80.7421	46.1798
242	mir242	miR390b-5p	4191.93	-7.01646	0	0	8746.19	8218.74	7989.57	70.1709	80.7421	46.1798
243	mir243	miR390	4191.93	-7.01646	0	0	8746.19	8218.74	7989.57	70.1709	80.7421	46.1798
244	mir244	miR390a	4191.62	-7.02925	0	0	8746.19	8218.74	7989.57	68.2997	80.7421	46.1798
245	mir245	miR390b	4190.69	-7.02892	0	0	8746.19	8217.5	7985.24	68.2997	80.7421	46.1798
246	mir246	miR390	4119.22	-6.85565	0	0	8541.32	8089.66	7868.51	76.7202	86.5689	52.5295
247	mir247	miR390-5p	4119.12	-6.86002	0	0	8541.32	8089.66	7868.51	76.7202	86.5689	51.9523
248	mir248	miR390-5p	4117.1	-6.95607	0	0	8542.86	8089.66	7868.51	70.1709	84.0717	47.3343
249	mir249	miR390c	4111.65	-6.98394	0	0	8533.62	8082.22	7856.62	68.2997	82.4069	46.7571
250	mir250	miR390a	4110.69	-6.97397	0	0	8524.38	8083.46	7857.7	68.2997	82.4069	47.9116
251	mir251	miR390	4110.39	-6.9689	0	0	8524.38	8080.98	7857.7	69.2353	81.5745	48.4888
252	mir252	miR390b	4110.24	-6.97514	0	0	8524.38	8080.98	7857.7	68.2997	81.5745	48.4888
253	mir253	miR390a-5p	4110.35	-6.98004	0	0	8524.38	8082.22	7857.7	68.2997	81.5745	47.9116
254	mir254	miR390b	4110.14	-6.97997	0	0	8524.38	8080.98	7857.7	68.2997	81.5745	47.9116
255	mir255	miR390a	4109.65	-6.97978	0	0	8525.92	8079.73	7854.46	68.2997	81.5745	47.9116
256	mir256	miR390b	4109.39	-6.9797	0	0	8524.38	8079.73	7854.46	68.2997	81.5745	47.9116
257	mir257	miR390d	4109.34	-6.99238	0	0	8525.92	8079.73	7854.46	66.4285	81.5745	47.9116
258	mir258	miR390a	4109.58	-7.00064	0	0	8525.92	8079.73	7856.62	68.2997	80.7421	46.1798
259	mir259	miR390b	4108.52	-7.01321	0	0	8525.92	8078.49	7853.38	66.4285	80.7421	46.1798
260	mir260	miR390a	4108.01	-7.00009	0	0	8521.3	8076.01	7855.54	68.2997	80.7421	46.1798
261	mir261	miR482c-3p	2688.08	2.25127	2.25164e-64	1.80413e-63	1024.34	939.533	837.651	4882.96	4900.3	3543.72
262	mir262	miR156i-5p	2976.69	-0.590616	5.22691e-10	1.77586e-09	3669.15	3447.85	3614.33	2412.01	2516.32	2200.47
263	mir263	miR156d-5p	2975.33	-0.590083	5.26502e-10	1.78565e-09	3666.07	3446.61	3612.17	2412.01	2514.66	2200.47
264	mir264	miR156d-5p	2975.12	-0.589915	5.36454e-10	1.8162e-09	3666.07	3445.37	3612.17	2412.01	2514.66	2200.47
265	mir265	miR156a	2974.02	-0.588501	6.05355e-10	2.01401e-09	3661.45	3442.89	3611.09	2411.07	2517.16	2200.47
266	mir266	miR156n	2973.05	-0.587999	6.38201e-10	2.11962e-09	3661.45	3437.92	3611.09	2411.07	2516.32	2200.47
267	mir267	miR156d	2972.91	-0.589322	5.55523e-10	1.87745e-09	3661.45	3439.16	3613.25	2410.14	2512.99	2200.47
268	mir268	miR156j-5p	2972.69	-0.588859	5.77157e-10	1.93021e-09	3661.45	3439.16	3611.09	2410.14	2513.83	2200.47
269	mir269	miR156c	2972.48	-0.588692	5.88151e-10	1.96016e-09	3661.45	3437.92	3611.09	2410.14	2513.83	2200.47
270	mir270	miR156b	2972.5	-0.588672	5.84463e-10	1.95125e-09	3661.45	3437.92	3611.09	2411.07	2512.99	2200.47
271	mir271	miR156d-5p	2972.55	-0.589028	5.64571e-10	1.90135e-09	3661.45	3439.16	3611.09	2410.14	2512.99	2200.47
272	mir272	miR156j	2972.55	-0.589028	5.64571e-10	1.90135e-09	3661.45	3439.16	3611.09	2410.14	2512.99	2200.47
273	mir273	miR156f	2972.6	-0.589065	5.70677e-10	1.91855e-09	3662.99	3437.92	3611.09	2410.14	2512.99	2200.47
274	mir274	miR156f	2972.34	-0.58886	5.75339e-10	1.92749e-09	3661.45	3437.92	3611.09	2410.14	2512.99	2200.47
275	mir275	miR156e	2972.34	-0.58886	5.75339e-10	1.92749e-09	3661.45	3437.92	3611.09	2410.14	2512.99	2200.47
276	mir276	miR156a	2945.74	-0.573605	1.36089e-09	4.48114e-09	3632.18	3388.28	3549.48	2401.72	2498.84	2203.93
277	mir277	miR156d	2940.53	-0.580752	1.11077e-09	3.67013e-09	3627.56	3390.76	3553.8	2389.55	2497.18	2184.31
278	mir278	miR156a-5p	2810.62	-0.657843	9.40449e-12	3.44473e-11	3544.38	3305.12	3470.58	2216.47	2314.88	2012.29
279	mir279	miR156u	2808.99	-0.656778	9.72275e-12	3.54779e-11	3539.76	3305.12	3466.25	2216.47	2314.05	2012.29
280	mir280	miR156a	2808.78	-0.656603	9.94062e-12	3.62042e-11	3539.76	3303.88	3466.25	2216.47	2314.05	2012.29
281	mir281	miR156b-5p	2807.84	-0.656413	9.52887e-12	3.48365e-11	3536.68	3305.12	3464.09	2216.47	2312.39	2012.29
282	mir282	miR156	2807.31	-0.655761	1.01294e-11	3.68219e-11	3536.68	3301.4	3464.09	2216.47	2312.39	2012.86
283	mir283	miR156a-5p	2804.85	-0.655175	1.04833e-11	3.79651e-11	3532.06	3296.43	3463.01	2214.59	2310.72	2012.29
284	mir284	miR156d	2804.85	-0.655175	1.04833e-11	3.79651e-11	3532.06	3296.43	3463.01	2214.59	2310.72	2012.29
285	mir285	miR156b-5p	2804.59	-0.654621	1.11738e-11	4.01632e-11	3532.06	3293.95	3463.01	2215.53	2310.72	2012.29
286	mir286	miR156a-5p	2804.44	-0.654826	1.09634e-11	3.94806e-11	3532.06	3293.95	3463.01	2214.59	2310.72	2012.29
287	mir287	miR156b	2804.44	-0.654826	1.09634e-11	3.94806e-11	3532.06	3293.95	3463.01	2214.59	2310.72	2012.29
288	mir288	miR156c	2799.96	-0.667366	5.6559e-12	2.15372e-11	3544.38	3297.67	3465.17	2199.63	2299.07	1993.81
289	mir289	miR156b	2799.4	-0.66745	5.53431e-12	2.1158e-11	3541.3	3298.91	3465.17	2198.69	2299.07	1993.24
290	mir290	miR156d	2796.71	-0.665891	5.5628e-12	2.12247e-11	3533.6	3298.91	3458.69	2198.69	2296.57	1993.81
291	mir291	miR156a	2796.55	-0.665662	5.88448e-12	2.23192e-11	3533.6	3297.67	3458.69	2198.69	2297.4	1993.24
292	mir292	miR156f-5p	2794.92	-0.663516	7.2122e-12	2.64677e-11	3528.98	3291.47	3457.61	2197.75	2299.9	1993.81
293	mir293	miR156b	2794.9	-0.665564	5.82595e-12	2.21409e-11	3528.98	3292.71	3461.93	2196.82	2295.74	1993.24
294	mir294	miR156a	2793.95	-0.663906	6.74928e-12	2.50557e-11	3528.98	3288.99	3457.61	2197.75	2296.57	1993.81
295	mir295	miR156a	2794.06	-0.664211	6.6355e-12	2.4681e-11	3528.98	3290.23	3457.61	2197.75	2296.57	1993.24
296	mir296	miR156a	2794.13	-0.664908	6.21183e-12	2.34683e-11	3528.98	3290.23	3459.77	2196.82	2295.74	1993.24
297	mir297	miR156c	2793.81	-0.664091	6.56413e-12	2.45103e-11	3528.98	3288.99	3457.61	2197.75	2295.74	1993.81
298	mir298	miR156d	2793.86	-0.664472	6.29427e-12	2.37331e-11	3528.98	3290.23	3457.61	2196.82	2295.74	1993.81
299	mir299	miR156e-5p	2793.92	-0.664396	6.45327e-12	2.41903e-11	3528.98	3290.23	3457.61	2197.75	2295.74	1993.24
300	mir300	miR156c	2793.92	-0.664396	6.45327e-12	2.41903e-11	3528.98	3290.23	3457.61	2197.75	2295.74	1993.24
301	mir301	miR156a	2793.72	-0.664221	6.60124e-12	2.46011e-11	3528.98	3288.99	3457.61	2197.75	2295.74	1993.24
302	mir302	miR156c-5p	2793.77	-0.664602	6.32987e-12	2.38206e-11	3528.98	3290.23	3457.61	2196.82	2295.74	1993.24
303	mir303	miR156g	2793.56	-0.664427	6.47512e-12	2.4225e-11	3528.98	3288.99	3457.61	2196.82	2295.74	1993.24
304	mir304	miR156w	2793.25	-0.663832	6.80395e-12	2.51521e-11	3527.44	3287.74	3457.61	2197.75	2295.74	1993.24
305	mir305	miR156a	2792.99	-0.663733	6.7895e-12	2.51521e-11	3527.44	3286.5	3457.61	2196.82	2295.74	1993.81
306	mir306	miR156c	2793.05	-0.663657	6.96032e-12	2.55922e-11	3527.44	3286.5	3457.61	2197.75	2295.74	1993.24
307	mir307	miR156a	2792.89	-0.663863	6.82757e-12	2.51521e-11	3527.44	3286.5	3457.61	2196.82	2295.74	1993.24
308	mir308	miR156a	2792.89	-0.663863	6.82757e-12	2.51521e-11	3527.44	3286.5	3457.61	2196.82	2295.74	1993.24
309	mir309	miR156e	2782.49	-0.637859	3.1847e-11	1.11959e-10	3504.33	3252.99	3404.64	2213.66	2302.4	2016.9
310	mir310	miR156a	2776.82	-0.638902	2.9418e-11	1.038e-10	3499.71	3243.06	3401.4	2206.17	2296.57	2014.02
311	mir311	miR156d	2773.1	-0.645287	2.18368e-11	7.73337e-11	3499.71	3248.03	3400.32	2196.82	2292.41	2001.32
312	mir312	miR156q	2771.47	-0.647022	1.97471e-11	7.00621e-11	3499.71	3246.79	3400.32	2195.88	2288.25	1997.85
313	mir313	miR156f-5p	2771.44	-0.646912	2.41807e-11	8.5477e-11	3498.17	3246.79	3401.4	2194.95	2294.07	1993.24
314	mir314	miR156f	2759.85	-0.644552	3.14384e-11	1.10726e-10	3485.85	3223.21	3388.43	2191.2	2284.09	1986.31
315	mir315	miR156b	2760.61	-0.656414	1.40994e-11	5.05842e-11	3493.55	3243.06	3396	2177.17	2279.09	1974.76
316	mir316	miR156d	2759.99	-0.655882	1.50788e-11	5.38968e-11	3493.55	3239.34	3396	2177.17	2279.09	1974.76
317	mir317	miR156b	2749.91	-0.654294	1.78763e-11	6.36593e-11	3482.77	3220.72	3384.11	2174.36	2269.1	1968.41
318	mir318	miR156a	2749.02	-0.654082	1.8333e-11	6.51653e-11	3481.22	3219.48	3383.03	2173.43	2269.1	1967.84
319	mir319	miR858-5p	1961.38	4.12473	1.35509e-240	3.34082e-239	209.49	196.098	231.3	3698.48	3394.5	4038.42
320	mir320	miR858	1960.37	4.12394	1.28804e-240	3.21675e-239	209.49	196.098	231.3	3697.54	3392.83	4034.96
321	mir321	miR6300	2978.8	-2.86079	1.47339e-115	1.60985e-114	6124.49	4814.33	4774.07	731.649	627.624	800.642
322	mir322	miR858b	1872.21	4.17294	2.8877e-241	7.30664e-240	191.005	183.687	214.006	3525.39	3257.99	3861.21
323	mir323	miR858b	1870.66	4.16871	4.0313e-240	9.81291e-239	191.005	183.687	215.087	3522.58	3253.82	3857.75
324	mir324	miR6113	2715.54	-2.01225	2.34629e-81	2.34996e-80	4268.35	4034.9	4751.37	1060.98	1170.34	1007.3
325	mir325	miR397a	1852.01	1.22354	2.08176e-27	1.18089e-26	1042.83	1113.29	1174.87	2487.79	2378.15	2915.1
326	mir326	miR397a-5p	1851.34	1.2228	2.44473e-27	1.38271e-26	1042.83	1113.29	1174.87	2486.86	2375.65	2914.52
327	mir327	miR397-5p	1849.41	1.22798	1.96029e-27	1.11528e-26	1036.67	1110.81	1171.63	2486.86	2374.82	2915.68
328	mir328	miR397b	1815.41	1.19694	2.25109e-26	1.26206e-25	1035.13	1108.33	1164.06	2419.49	2326.54	2838.9
329	mir329	miR397-5p	1797.24	1.23621	1.74354e-27	9.97864e-27	995.076	1083.5	1133.8	2428.85	2309.06	2833.13
330	mir330	miR397b	1796.9	1.23792	1.23466e-27	7.10856e-27	995.076	1083.5	1130.56	2426.98	2311.55	2833.71
331	mir331	miR397a	1795.93	1.23541	1.81936e-27	1.03817e-26	995.076	1083.5	1132.72	2426.04	2307.39	2830.82
332	mir332	miR397a	1795.39	1.2369	1.37441e-27	7.88953e-27	995.076	1083.5	1129.48	2426.04	2307.39	2830.82
333	mir333	miR397	1761.12	1.20469	1.49843e-26	8.45012e-26	993.535	1081.02	1121.91	2357.74	2260.78	2751.74
334	mir334	miR397-5p	1713.88	1.31681	1.28571e-29	7.70225e-29	893.412	1006.55	1044.09	2362.42	2230.81	2745.97
335	mir335	miR397a-5p	1703.73	1.31437	1.73043e-29	1.02704e-28	893.412	1000.35	1036.53	2350.26	2209.17	2732.69
336	mir336	miR397	1703.87	1.31359	1.65464e-29	9.851e-29	894.952	999.107	1037.61	2350.26	2209.17	2732.11
337	mir337	miR397a	1703.87	1.31359	1.65464e-29	9.851e-29	894.952	999.107	1037.61	2350.26	2209.17	2732.11
338	mir338	miR397b-5p	1703.32	1.31388	2.03444e-29	1.20376e-28	893.412	1000.35	1036.53	2350.26	2206.67	2732.69
339	mir339	miR397-5p	1679.91	1.28445	1.64087e-28	9.59084e-28	890.331	1005.31	1036.53	2295.06	2184.2	2668.04
340	mir340	miR397	1679.5	1.28567	1.39109e-28	8.15571e-28	890.331	1002.83	1036.53	2295.06	2184.2	2668.04
341	mir341	miR397	1669.91	1.28179	1.97197e-28	1.14912e-27	891.871	997.866	1028.96	2282.89	2162.56	2655.34
342	mir342	miR397	1668.79	1.28253	2.48588e-28	1.44421e-27	888.791	997.866	1028.96	2282.89	2160.06	2654.18
343	mir343	miR7122a	1565.13	1.84012	2.22856e-64	1.7931e-63	622.307	678.896	745.779	2447.56	2374.82	2521.42
344	mir344	miR319a-3p	2083.87	-1.99342	5.45023e-72	4.45991e-71	3290.22	3138.81	3562.45	804.627	942.269	764.853
345	mir345	miR319k	2083.87	-1.99342	5.45023e-72	4.45991e-71	3290.22	3138.81	3562.45	804.627	942.269	764.853
346	mir346	miR319a	2084.02	-1.99414	3.09241e-72	2.58552e-71	3291.76	3140.05	3561.37	804.627	941.436	764.853
347	mir347	miR319j	2084.02	-1.99414	3.09241e-72	2.58552e-71	3291.76	3140.05	3561.37	804.627	941.436	764.853
348	mir348	miR319b	2083.77	-1.9941	2.07614e-72	1.76656e-71	3291.76	3138.81	3561.37	804.627	940.604	765.43
349	mir349	miR319c	2083.48	-1.99368	3.98151e-72	3.30019e-71	3288.68	3138.81	3562.45	804.627	941.436	764.853
350	mir350	miR319	2083.48	-1.99368	3.98151e-72	3.30019e-71	3288.68	3138.81	3562.45	804.627	941.436	764.853
351	mir351	miR319f	2083.62	-1.9944	2.25555e-72	1.90238e-71	3290.22	3140.05	3561.37	804.627	940.604	764.853
352	mir352	miR319	2083.62	-1.9944	2.25555e-72	1.90238e-71	3290.22	3140.05	3561.37	804.627	940.604	764.853
353	mir353	miR319b-3p	2082.6	-1.99292	4.1542e-72	3.42855e-71	3285.6	3138.81	3560.29	804.627	941.436	764.853
354	mir354	miR319e	2082.54	-1.99533	1.24681e-72	1.07037e-71	3288.68	3138.81	3560.29	803.691	938.939	764.853
355	mir355	miR319h	2082.54	-1.99533	1.24681e-72	1.07037e-71	3288.68	3138.81	3560.29	803.691	938.939	764.853
356	mir356	miR319b	2082.22	-1.99565	8.26017e-73	7.2531e-72	3288.68	3138.81	3559.2	803.691	938.107	764.853
357	mir357	miR319b	2082.22	-1.99565	8.26017e-73	7.2531e-72	3288.68	3138.81	3559.2	803.691	938.107	764.853
358	mir358	miR319b	2081.93	-1.99523	1.59229e-72	1.36088e-71	3285.6	3138.81	3560.29	803.691	938.939	764.276
359	mir359	miR319	2082.08	-1.99595	8.98267e-73	7.85167e-72	3287.14	3140.05	3559.2	803.691	938.107	764.276
360	mir360	miR319a	2081.61	-1.99555	1.05538e-72	9.14188e-72	3285.6	3138.81	3559.2	803.691	938.107	764.276
361	mir361	miR319e	2081.61	-1.99555	1.05538e-72	9.14188e-72	3285.6	3138.81	3559.2	803.691	938.107	764.276
362	mir362	miR159c-3p	1954.91	-2.13864	2.34904e-80	2.30469e-79	3128.48	3009.73	3418.7	690.482	818.242	663.835
363	mir363	miR319	1954.32	-2.1381	2.80374e-80	2.72303e-79	3128.48	3007.25	3417.61	690.482	818.242	663.835
364	mir364	miR319c	1953.65	-2.13865	2.10546e-80	2.07631e-79	3126.94	3007.25	3416.53	690.482	817.41	663.258
365	mir365	miR319d-3p	1953.77	-2.13918	1.29255e-80	1.28786e-79	3126.94	3008.49	3416.53	691.418	816.577	662.68
366	mir366	miR319e	1953.55	-2.13905	2.45149e-80	2.393e-79	3126.94	3007.25	3416.53	690.482	817.41	662.68
367	mir367	miR319i	1953.41	-2.1396	1.54019e-80	1.52669e-79	3126.94	3007.25	3416.53	690.482	816.577	662.68
368	mir368	miR319b	1916.17	-2.21398	1.67336e-87	1.68474e-86	3122.32	2973.74	3360.33	656.8	763.304	620.541
369	mir369	miR319	1915.81	-2.21313	1.66652e-87	1.68474e-86	3120.78	2972.5	3360.33	656.8	763.304	621.118
370	mir370	miR319a-3p	1915.34	-2.21564	2.71403e-88	2.79096e-87	3122.32	2973.74	3358.17	655.864	760.807	621.118
371	mir371	miR319a	1914.73	-2.21559	3.75945e-88	3.82509e-87	3119.24	2973.74	3358.17	655.864	760.807	620.541
372	mir372	miR319-3p	1914.36	-2.21475	3.75707e-88	3.82509e-87	3117.7	2972.5	3358.17	655.864	760.807	621.118
373	mir373	miR319b	1801.42	-2.38645	9.88819e-101	1.04478e-99	2974.44	2862.04	3234.95	556.689	647.602	532.8
374	mir374	miR319c-3p	1801.42	-2.38645	9.88819e-101	1.04478e-99	2974.44	2862.04	3234.95	556.689	647.602	532.8
375	mir375	miR319b	1800.89	-2.38819	2.52907e-101	2.74768e-100	2974.44	2863.28	3232.79	556.689	645.937	532.222
376	mir376	miR319c	1800.74	-2.38894	2.71596e-101	2.93415e-100	2974.44	2863.28	3232.79	555.754	645.937	532.222
377	mir377	miR319g	1793.71	-2.38572	1.50481e-100	1.58129e-99	2963.66	2848.39	3219.82	554.818	645.104	530.491
378	mir378	miR319a	1793.56	-2.38648	1.61984e-100	1.69291e-99	2963.66	2848.39	3219.82	553.883	645.104	530.491
379	mir379	miR319g	1793.47	-2.38721	8.84044e-101	9.4973e-100	2965.2	2847.14	3219.82	553.883	644.272	530.491
380	mir380	miR319k	1793.21	-2.38697	9.65636e-101	1.03162e-99	2963.66	2847.14	3219.82	553.883	644.272	530.491
381	mir381	miR894	1265.57	2.98659	1.0673e-89	1.10345e-88	255.701	285.459	306.958	2525.22	2443.91	1776.19
382	mir382	miR166b-3p	1432.62	0.470787	0.000173341	0.000442087	1169.14	1190.24	1240.8	1763.63	1854.57	1377.31
383	mir383	miR166j-3p	1429.65	0.467454	0.000186541	0.000473869	1167.6	1190.24	1239.72	1755.21	1849.58	1375.58
384	mir384	miR166g	1429.38	0.46697	0.000187583	0.00047526	1167.6	1190.24	1239.72	1755.21	1847.91	1375.58
385	mir385	miR166a	1429.38	0.46697	0.000187583	0.00047526	1167.6	1190.24	1239.72	1755.21	1847.91	1375.58
386	mir386	miR396a-3p	1575.42	-0.830238	1.05143e-10	3.61699e-10	1709.81	2237.75	2098.99	1148	1261.08	996.907
387	mir387	miR396a-3p	1574.95	-0.831439	9.88981e-11	3.42052e-10	1709.81	2237.75	2098.99	1148	1259.41	995.752
388	mir388	miR166d	1426.07	0.462824	0.000209246	0.000527366	1167.6	1189	1238.64	1748.66	1840.42	1372.12
389	mir389	miR396b-3p	1574.49	-0.830777	1.04349e-10	3.59611e-10	1708.26	2236.51	2098.99	1148	1259.41	995.752
390	mir390	miR396a-3p	1573.09	-0.827459	1.28857e-10	4.41698e-10	1703.64	2234.03	2095.75	1148	1260.24	996.907
391	mir391	miR396c-3p	1573.09	-0.827459	1.28857e-10	4.41698e-10	1703.64	2234.03	2095.75	1148	1260.24	996.907
392	mir392	miR7767-5p	1140.06	5.65265	1.45541e-159	1.80565e-158	46.2109	55.8507	32.4252	2735.73	2214.17	1755.99
393	mir393	miR8771c	1421.67	-3.24075	2.62967e-97	2.73344e-96	2216.59	2963.81	2532.41	232.032	347.94	237.249
394	mir394	miR159c	1110.59	0.00205435	0.985277	0.994065	1206.11	1077.3	1048.41	1114.31	1064.63	1152.76
395	mir395	miR159c-3p	1076.13	-0.0621196	0.578838	0.657087	1199.94	1063.65	1036.53	1062.86	1015.52	1078.3
396	mir396	miR166m	919.037	1.52686	3.08694e-32	1.8845e-31	457.488	491.486	470.165	1455.81	1461.68	1177.59
397	mir397	miR3627a	830.048	3.65432	1.40705e-140	1.64986e-139	117.068	110.46	137.267	1619.55	1534.93	1461.01
398	mir398	miR6118-3p	935.605	0.981089	8.54371e-11	2.96028e-10	594.581	655.315	635.534	1349.15	1430.05	948.995
399	mir399	miR166a	972.042	0.295285	0.0217887	0.0424515	822.555	881.2	912.229	1118.06	1186.16	912.051
400	mir400	miR166e	969.93	0.285136	0.0288606	0.0547868	827.176	879.959	913.309	1116.19	1185.33	897.62
401	mir401	miR166r	888.705	1.50426	4.17651e-31	2.53357e-30	440.544	481.557	465.842	1405.29	1400.08	1138.91
402	mir402	miR166b	966.434	0.279809	0.0315	0.0586394	824.095	879.959	912.229	1107.77	1178.67	895.888
403	mir403	miR482a	817.008	2.97163	4.93752e-74	4.37551e-73	218.732	196.098	142.671	1564.34	1559.9	1220.3
404	mir404	miR2916	1198.29	-3.72761	1.47876e-158	1.82285e-157	1927	2245.2	2510.79	167.475	189.786	149.507
405	mir405	miR3627-5p	732.083	4.04407	1.70037e-143	2.00602e-142	90.8815	70.7442	89.7097	1445.52	1387.6	1308.04
406	mir406	miR164	1082.23	-5.33751	2.05138e-269	5.40383e-268	2033.28	2003.18	2298.95	54.2655	55.7703	47.9116
407	mir407	miR164c	1082.02	-5.33722	2.80029e-269	7.27697e-268	2033.28	2001.94	2298.95	54.2655	55.7703	47.9116
408	mir408	miR156b	935.411	-1.5324	2.74378e-40	1.75876e-39	1289.29	1392.54	1488.32	473.42	481.123	487.774
409	mir409	miR482d	1027.15	-2.84868	2.69618e-63	2.06564e-62	1709.81	1952.29	1745.56	282.555	302.991	169.711
410	mir410	miR482d-5p	1015.7	-2.76725	7.43051e-61	5.41245e-60	1692.86	1911.34	1705.56	292.847	313.812	177.792
411	mir411	miR156f-5p	924.215	-1.54244	2.8656e-40	1.82469e-39	1269.26	1385.1	1473.18	464.999	473.632	479.116
412	mir412	miR166e	684.098	2.3081	7.62158e-55	5.31025e-54	192.546	251.949	242.108	1221.91	1192.82	1003.26
413	mir413	miR166f-3p	676.526	2.42337	6.8994e-60	4.9878e-59	177.142	228.367	229.138	1227.52	1184.5	1012.49
414	mir414	miR166b	676.526	2.42337	6.8994e-60	4.9878e-59	177.142	228.367	229.138	1227.52	1184.5	1012.49
415	mir415	miR482c	620.561	3.12763	1.15158e-68	9.38341e-68	160.198	131.559	94.033	1203.2	1191.15	943.223
416	mir416	miR399c	599.534	0.978832	1.1017e-12	4.23715e-12	354.284	399.643	453.953	830.824	798.265	760.235
417	mir417	miR399a	599.126	0.977359	1.17593e-12	4.51358e-12	354.284	399.643	453.953	828.953	798.265	759.658
418	mir418	miR399a	596.495	0.987221	6.36666e-13	2.45352e-12	354.284	392.196	450.71	828.017	794.103	759.658
419	mir419	miR396b	622.525	0.127336	0.325187	0.41249	648.494	584.571	554.471	629.667	629.289	688.656
420	mir420	miR396b	619.454	0.125735	0.332955	0.421231	646.953	578.365	554.471	624.054	625.959	686.925
421	mir421	miR396c	516.487	2.63109	4.17914e-63	3.18908e-62	160.198	132.801	139.428	886.025	804.924	975.548
422	mir422	miR396b	515.615	2.62825	4.33592e-63	3.29564e-62	160.198	132.801	139.428	885.09	804.092	972.085
423	mir423	miR396c-5p	515.284	2.62716	4.90206e-63	3.71128e-62	160.198	132.801	139.428	885.09	803.259	970.931
424	mir424	miR396a-5p	515.061	2.63547	1.42532e-62	1.04614e-61	161.738	129.077	139.428	882.283	805.756	972.085
425	mir425	miR396a	514.796	2.64025	8.3694e-63	6.19014e-62	160.198	129.077	139.428	884.154	803.259	972.662
426	mir426	miR396-5p	514.743	2.64007	6.34608e-63	4.74845e-62	160.198	129.077	139.428	884.154	804.092	971.508
427	mir427	miR396	514.743	2.64007	6.34608e-63	4.74845e-62	160.198	129.077	139.428	884.154	804.092	971.508
428	mir428	miR396a-5p	514.76	2.64012	7.18532e-63	5.35557e-62	160.198	129.077	139.428	885.09	803.259	971.508
429	mir429	miR396a	514.604	2.63962	7.74103e-63	5.74749e-62	160.198	129.077	139.428	884.154	803.259	971.508
430	mir430	miR396b-5p	514.55	2.63944	5.87576e-63	4.43101e-62	160.198	129.077	139.428	884.154	804.092	970.353
431	mir431	miR396e	513.944	2.63748	9.00265e-63	6.63298e-62	160.198	129.077	139.428	881.347	803.259	970.353
432	mir432	miR396a-5p	506.401	2.68362	2.0865e-64	1.69297e-63	152.496	126.595	131.862	874.798	793.27	959.386
433	mir433	miR396b-5p	505.886	2.67682	2.93812e-64	2.32511e-63	152.496	127.836	131.862	873.862	791.606	957.654
434	mir434	miR396	505.832	2.67664	2.21002e-64	1.78566e-63	152.496	127.836	131.862	873.862	792.438	956.499
435	mir435	miR396a-5p	505.85	2.67669	2.52423e-64	2.01414e-63	152.496	127.836	131.862	874.798	791.606	956.499
436	mir436	miR396b	505.694	2.67618	2.71576e-64	2.15802e-63	152.496	127.836	131.862	873.862	791.606	956.499
437	mir437	miR396b-5p	598.627	0.109336	0.415152	0.503985	642.332	558.507	529.611	603.47	595.161	662.68
438	mir438	miR396d	598.471	0.108623	0.418362	0.507257	642.332	558.507	529.611	602.535	595.161	662.68
439	mir439	miR396d	505.243	2.6747	3.87342e-64	3.0527e-63	152.496	127.836	131.862	871.991	790.773	956.499
440	mir440	miR396a	505.087	2.67419	4.17859e-64	3.27977e-63	152.496	127.836	131.862	871.055	790.773	956.499
441	mir441	miR396	504.778	2.67827	6.15247e-64	4.75149e-63	152.496	126.595	131.862	870.12	789.941	957.654
442	mir442	miR396c	504.82	2.67842	4.81551e-64	3.76432e-63	152.496	126.595	131.862	870.12	790.773	957.077
443	mir443	miR396	504.568	2.67759	5.00041e-64	3.89303e-63	152.496	126.595	131.862	869.184	790.773	956.499
444	mir444	miR396a	504.586	2.67763	5.67492e-64	4.40035e-63	152.496	126.595	131.862	870.12	789.941	956.499
445	mir445	miR396-5p	597.623	0.106739	0.427383	0.515996	642.332	557.266	529.611	597.856	595.993	662.68
446	mir446	miR396a	597.502	0.106164	0.430068	0.518509	642.332	557.266	529.611	598.792	594.329	662.68
447	mir447	miR396h	504.214	2.67642	7.48104e-64	5.75442e-63	152.496	126.595	131.862	867.313	789.941	957.077
448	mir448	miR396h	596.978	0.110062	0.411282	0.500566	639.251	558.507	527.45	602.535	594.329	659.794
449	mir449	miR396b	596.952	0.109944	0.412205	0.501056	639.251	558.507	527.45	603.47	592.664	660.371
450	mir450	miR396a-5p	596.796	0.109229	0.415401	0.503985	639.251	558.507	527.45	602.535	592.664	660.371
451	mir451	miR396b	596.465	0.107301	0.424773	0.513533	640.792	557.266	527.45	596.921	595.993	660.371
452	mir452	miR396e	596.188	0.10601	0.430732	0.518658	640.792	557.266	527.45	596.921	594.329	660.371
453	mir453	miR396e	553.837	0.0580317	0.673381	0.739225	602.283	531.202	497.186	541.72	541.055	609.573
454	mir454	miR396c	553.437	0.0579674	0.6746	0.739225	603.823	527.479	498.267	539.848	541.055	610.151
455	mir455	miR396e-5p	553.548	0.0563613	0.682864	0.744837	603.823	528.72	498.267	539.848	541.055	609.573
456	mir456	miR396c	553.181	0.0593046	0.667127	0.736021	602.283	527.479	498.267	539.848	541.055	610.151
457	mir457	miR396a-5p	553.341	0.0574663	0.677121	0.741517	603.823	527.479	498.267	539.848	541.055	609.573
458	mir458	miR396b-5p	553	0.0602832	0.662298	0.731954	602.283	527.479	497.186	539.848	541.055	610.151
459	mir459	miR396	553.084	0.0588034	0.669637	0.737521	602.283	527.479	498.267	539.848	541.055	609.573
460	mir460	miR396b	553.161	0.0584438	0.672266	0.738724	603.823	527.479	497.186	539.848	541.055	609.573
461	mir461	miR396c	553.161	0.0584438	0.672266	0.738724	603.823	527.479	497.186	539.848	541.055	609.573
462	mir462	miR396a	552.904	0.0597821	0.664796	0.733871	602.283	527.479	497.186	539.848	541.055	609.573
463	mir463	miR396c-5p	552.351	0.0591633	0.668595	0.736795	602.283	526.238	497.186	536.106	542.72	609.573
464	mir464	miR396e	552.153	0.05817	0.674273	0.739225	602.283	526.238	497.186	535.17	541.888	610.151
465	mir465	miR396e-5p	552.254	0.0567668	0.68121	0.744299	602.283	526.238	498.267	536.106	541.055	609.573
466	mir466	miR396e-5p	552.192	0.0556972	0.687715	0.748854	603.823	526.238	497.186	536.106	540.223	609.573
467	mir467	miR396-5p	552.036	0.0549095	0.692066	0.751715	603.823	526.238	497.186	535.17	540.223	609.573
468	mir468	miR482a-5p	633.387	-2.69071	1.79425e-57	1.29226e-56	1203.02	1140.6	944.654	179.638	203.104	129.303
469	mir469	miR399b-3p	455.518	0.664611	6.67947e-06	1.85348e-05	315.775	341.31	397.749	586.629	565.195	526.45
470	mir470	miR399j	455.356	0.663132	6.28995e-06	1.74791e-05	315.775	343.792	395.587	584.758	565.195	527.027
471	mir471	miR171e	397.796	2.0757	1.05102e-31	6.3959e-31	107.826	172.517	174.015	656.8	626.792	648.826
472	mir472	miR168b-5p	471.077	-0.996391	1.37659e-13	5.42456e-13	611.525	647.868	623.644	305.01	316.309	322.104
473	mir473	miR168c-5p	470.299	-1.05547	8.63643e-15	3.77451e-14	620.767	652.833	632.291	290.04	305.488	320.372
474	mir474	miR168a-5p	458.792	-1.05972	8.77589e-15	3.82677e-14	606.904	637.939	616.079	284.426	297.997	309.405
475	mir475	miR168b-5p	458.851	-1.05924	8.36505e-15	3.66423e-14	606.904	637.939	616.079	285.362	297.997	308.827
476	mir476	miR168c	458.875	-1.06155	7.63476e-15	3.35964e-14	606.904	637.939	617.159	284.426	297.997	308.827
477	mir477	miR159f	413.012	-0.123081	0.456052	0.54269	369.688	479.075	443.144	388.279	341.281	456.603
478	mir478	miR399d-3p	397.929	0.462794	0.00178559	0.00405394	306.533	340.069	355.596	490.261	456.984	438.131
479	mir479	miR399a	391.667	0.495962	0.000865217	0.00205409	298.831	326.416	348.03	485.583	455.319	435.822
480	mir480	miR399c-3p	391.184	0.498841	0.000805901	0.00191563	298.831	325.175	346.95	485.583	455.319	435.245
481	mir481	miR399i-3p	390.332	0.515976	0.000529296	0.00127548	297.29	318.97	345.869	485.583	456.151	438.131
482	mir482	miR399i	388.632	0.51023	0.000600776	0.00144412	298.831	317.728	343.707	483.712	451.989	435.822
483	mir483	miR399d	366.506	1.03242	1.06858e-11	3.86255e-11	226.434	239.537	255.078	509.909	472.799	495.278
484	mir484	miR6114-3p	343.112	1.3051	6.33004e-14	2.51501e-13	157.117	218.438	215.087	486.519	533.564	447.944
485	mir485	miR167b-5p	303.198	4.59829	2.1883e-78	2.10405e-77	29.2669	21.0992	22.6976	567.917	580.178	598.029
486	mir486	miR167e-5p	303.042	4.59752	2.45914e-78	2.3527e-77	29.2669	21.0992	22.6976	566.981	580.178	598.029
487	mir487	miR167a	302.764	4.59615	2.88172e-78	2.74334e-77	29.2669	21.0992	22.6976	566.981	578.513	598.029
488	mir488	miR167a-5p	298.534	4.60305	1.46113e-77	1.37733e-76	27.7266	21.0992	22.6976	557.625	572.686	589.37
489	mir489	miR167a	298.534	4.60305	1.46113e-77	1.37733e-76	27.7266	21.0992	22.6976	557.625	572.686	589.37
490	mir490	miR171	325.6	1.52625	1.24781e-15	5.67265e-15	115.527	186.169	198.874	476.227	471.134	505.669
491	mir491	miR167c	298.149	4.60107	1.65394e-77	1.55148e-76	27.7266	21.0992	22.6976	557.625	572.686	587.061
492	mir492	miR171a	324.83	1.53922	3.16106e-15	1.41366e-14	110.906	186.169	198.874	476.227	471.134	505.669
493	mir493	miR171i-3p	324.83	1.53922	3.16106e-15	1.41366e-14	110.906	186.169	198.874	476.227	471.134	505.669
494	mir494	miR167d	297.607	4.522	2.22772e-77	2.07957e-76	27.7266	22.3403	24.8593	557.625	566.027	587.061
495	mir495	miR167a	297.246	4.56998	2.45359e-77	2.26839e-76	27.7266	22.3403	22.6976	557.625	566.027	587.061
496	mir496	miR167b	297.246	4.56998	2.45359e-77	2.26839e-76	27.7266	22.3403	22.6976	557.625	566.027	587.061
497	mir497	miR167b	297.212	4.51847	5.94236e-77	5.29035e-76	29.2669	21.0992	24.8593	556.689	566.027	585.329
498	mir498	miR167a-5p	296.955	4.54437	3.73552e-77	3.40446e-76	27.7266	21.0992	24.8593	556.689	566.027	585.329
499	mir499	miR167b	296.861	4.568	2.76871e-77	2.54748e-76	27.7266	22.3403	22.6976	557.625	566.027	584.752
500	mir500	miR167a-5p	296.595	4.59322	3.81293e-77	3.45862e-76	27.7266	21.0992	22.6976	556.689	566.027	585.329
501	mir501	miR167c-5p	296.558	4.59301	3.62758e-77	3.32183e-76	27.7266	21.0992	22.6976	557.625	566.027	584.175
502	mir502	miR167a	296.366	4.59201	3.86884e-77	3.49285e-76	27.7266	21.0992	22.6976	557.625	566.027	583.02
503	mir503	miR167c	296.21	4.59123	4.32062e-77	3.86444e-76	27.7266	21.0992	22.6976	556.689	566.027	583.02
504	mir504	miR167a	296.21	4.59123	4.32062e-77	3.86444e-76	27.7266	21.0992	22.6976	556.689	566.027	583.02
505	mir505	miR171a	312.001	1.88678	6.33137e-20	3.18723e-19	81.6393	162.588	151.318	483.712	483.62	509.132
506	mir506	miR171d-3p	305.12	1.83255	6.37892e-19	3.16151e-18	83.1797	155.141	159.964	467.806	465.308	499.319
507	mir507	miR171c	304.729	1.8302	7.29838e-19	3.60792e-18	83.1797	155.141	159.964	466.871	464.475	498.742
508	mir508	miR171f-3p	304.269	1.84711	1.41598e-18	6.87607e-18	80.099	153.9	159.964	465.935	466.972	498.742
509	mir509	miR171c-3p	304.312	1.82397	2.85781e-18	1.34695e-17	81.6393	156.382	161.045	464.999	463.643	498.165
510	mir510	miR171c-3p	303.895	1.84486	1.6037e-18	7.72909e-18	80.099	153.9	159.964	465.935	465.308	498.165
511	mir511	miR171a	303.703	1.84367	1.66895e-18	8.0235e-18	80.099	153.9	159.964	465.935	465.308	497.01
512	mir512	miR171f	303.564	1.84284	1.75911e-18	8.43585e-18	80.099	153.9	159.964	465.935	464.475	497.01
513	mir513	miR171e	303.173	1.84048	2.0043e-18	9.56392e-18	80.099	153.9	159.964	464.999	463.643	496.433
514	mir514	miR171c	302.216	1.83466	2.6955e-18	1.27357e-17	80.099	153.9	159.964	464.064	461.146	494.124
515	mir515	miR171b	304.74	1.5075	6.02311e-15	2.66263e-14	109.366	179.963	183.743	448.158	436.174	471.034
516	mir516	miR171a	284.933	1.81604	5.59088e-19	2.7853e-18	81.6393	148.935	144.833	439.738	430.347	464.107
517	mir517	miR171h	284.741	1.81477	5.84429e-19	2.90402e-18	81.6393	148.935	144.833	439.738	430.347	462.953
518	mir518	miR171b	284.222	1.80742	2.48395e-18	1.17651e-17	80.099	150.176	145.913	436.931	428.682	463.53
519	mir519	miR171g	283.51	1.82771	1.38677e-18	6.76844e-18	78.5586	147.694	144.833	436.931	429.515	463.53
520	mir520	miR171i	283.516	1.82768	1.31167e-18	6.41818e-18	78.5586	147.694	144.833	437.867	430.347	461.798
521	mir521	miR171u	283.318	1.82643	1.44781e-18	7.01292e-18	78.5586	147.694	144.833	436.931	429.515	462.375
522	mir522	miR171d	283.377	1.82679	1.39406e-18	6.78678e-18	78.5586	147.694	144.833	437.867	429.515	461.798
523	mir523	miR171e	283.083	1.8249	1.57305e-18	7.60043e-18	78.5586	147.694	144.833	436.931	428.682	461.798
524	mir524	miR171b-3p	282.655	1.82208	1.78708e-18	8.54866e-18	78.5586	147.694	144.833	436.931	427.85	460.066
525	mir525	miR171g	282.222	1.81929	2.14399e-18	1.02052e-17	78.5586	147.694	144.833	435.995	426.185	460.066
526	mir526	miR171c	282.126	1.81865	2.19152e-18	1.04057e-17	78.5586	147.694	144.833	435.995	426.185	459.489
527	mir527	miR474a	391.961	-2.70554	5.71564e-41	3.67598e-40	670.059	754.605	611.755	117.887	128.189	69.2697
528	mir528	miR166j	279.252	2.24199	2.07959e-23	1.10471e-22	95.5026	95.5668	100.518	573.531	489.447	320.95
529	mir529	miR166j	273.068	2.31946	2.37812e-24	1.28099e-23	90.8815	85.6377	96.1947	567.917	480.291	317.486
530	mir530	miR479	273.46	0.450393	0.0124965	0.0255103	201.788	278.012	212.925	331.207	300.494	316.332
531	mir531	miR166a	240.547	2.76461	6.52582e-28	3.76851e-27	27.7266	83.1555	71.3354	432.253	447.827	380.983
532	mir532	miR399	250.746	1.0509	5.70229e-09	1.8337e-08	138.633	170.034	179.419	349.919	336.287	330.186
533	mir533	miR390-3p	332.25	-2.53093	1.66732e-50	1.09429e-49	576.096	558.507	563.117	113.209	96.5576	86.0099
534	mir534	miR390a-3p	332.25	-2.53093	1.66732e-50	1.09429e-49	576.096	558.507	563.117	113.209	96.5576	86.0099
535	mir535	miR159	239.197	0.220634	0.346508	0.435798	211.03	181.204	271.291	187.123	242.226	342.308
536	mir536	miR159a	238.962	0.218004	0.352134	0.441143	211.03	181.204	271.291	187.123	241.394	341.731
537	mir537	miR5234	204.594	5.73351	5.56184e-47	3.61332e-46	4.62109	9.92901	7.56588	485.583	393.722	326.145
538	mir538	miR399k	225.826	0.415696	0.0198016	0.0390549	187.925	192.375	199.955	267.585	243.891	263.225
539	mir539	miR399e	225.523	0.41769	0.0192899	0.0382023	187.925	191.134	199.955	267.585	243.891	262.648
540	mir540	miR166m	209.038	2.23731	1.5111e-16	7.05302e-16	78.5586	68.262	72.4163	456.579	372.912	205.5
541	mir541	miR535e	282.551	-4.80368	3.06865e-79	2.96534e-78	400.495	629.251	607.432	18.7123	17.4803	21.9354
542	mir542	miR1432	179.364	2.69305	7.87423e-29	4.63062e-28	40.0495	54.6096	48.6378	284.426	367.918	280.542
543	mir543	miR396l	181.688	1.68922	8.98709e-15	3.90999e-14	84.7201	78.191	95.1139	243.259	271.36	317.486
544	mir544	miR391	175.935	2.73024	6.17035e-29	3.63975e-28	40.0495	53.3684	44.3144	277.877	362.923	277.079
545	mir545	miR162a	192.086	1.03077	7.4039e-07	2.14747e-06	120.148	152.659	105.922	274.134	257.209	242.444
546	mir546	miR1432-5p	175.865	2.68723	4.24331e-28	2.45779e-27	40.0495	54.6096	46.4761	276.941	362.923	274.193
547	mir547	miR162a	191.557	1.02485	8.71474e-07	2.52007e-06	120.148	152.659	105.922	273.199	255.545	241.867
548	mir548	miR162	190.948	1.01796	1.08059e-06	3.11073e-06	120.148	152.659	105.922	273.199	253.047	240.712
549	mir549	miR162a	190.515	1.01311	1.22251e-06	3.50356e-06	120.148	152.659	105.922	272.263	251.383	240.712
550	mir550	miR162-3p	190.515	1.01311	1.22251e-06	3.50356e-06	120.148	152.659	105.922	272.263	251.383	240.712
551	mir551	miR162a-3p	190.477	1.00628	1.38128e-06	3.95267e-06	120.148	152.659	107.003	273.199	249.718	240.135
552	mir552	miR162a	190.321	1.00454	1.42593e-06	4.06834e-06	120.148	152.659	107.003	272.263	249.718	240.135
553	mir553	miR162b-3p	190.321	1.00454	1.42593e-06	4.06834e-06	120.148	152.659	107.003	272.263	249.718	240.135
554	mir554	miR162	190.338	1.00471	1.44741e-06	4.12351e-06	120.148	152.659	107.003	273.199	248.885	240.135
555	mir555	miR162a	190.182	1.00298	1.49385e-06	4.24951e-06	120.148	152.659	107.003	272.263	248.885	240.135
556	mir556	miR162	189.906	1.00616	1.5189e-06	4.31439e-06	120.148	152.659	105.922	272.263	248.885	239.558
557	mir557	miR162	189.558	1.00216	1.69645e-06	4.81161e-06	120.148	152.659	105.922	271.328	248.885	238.403
558	mir558	miR162-3p	189.419	1.00058	1.77607e-06	5.01524e-06	120.148	152.659	105.922	271.328	248.053	238.403
559	mir559	miR162	189.419	1.00058	1.77607e-06	5.01524e-06	120.148	152.659	105.922	271.328	248.053	238.403
560	mir560	miR396e-5p	172.632	1.83314	8.12754e-16	3.71241e-15	83.1797	64.5386	79.9821	235.774	258.874	313.445
561	mir561	miR396b	172.511	1.81083	1.89074e-15	8.53494e-15	84.7201	64.5386	81.063	233.903	259.707	311.136
562	mir562	miR396o	171.797	1.82416	1.19888e-15	5.46313e-15	83.1797	64.5386	79.9821	233.903	258.042	311.136
563	mir563	miR530a	170.127	2.10916	1.30939e-19	6.57432e-19	61.6146	75.7087	55.1228	286.297	237.232	304.787
564	mir564	miR396m	171.385	1.76925	3.29229e-15	1.46893e-14	84.7201	67.0208	82.1438	233.903	258.042	302.478
565	mir565	miR396g-5p	170.768	1.76164	3.95986e-15	1.75457e-14	84.7201	68.262	81.063	232.032	257.209	301.323
566	mir566	miR530a	168.881	2.13125	4.43458e-20	2.25005e-19	61.6146	71.9853	55.1228	285.362	235.567	303.632
567	mir567	miR530b	168.881	2.13125	4.43458e-20	2.25005e-19	61.6146	71.9853	55.1228	285.362	235.567	303.632
568	mir568	miR396d	170.561	1.76938	3.74723e-15	1.66419e-14	84.7201	67.0208	81.063	232.032	257.209	301.323
569	mir569	miR530a	168.784	2.13022	4.50324e-20	2.27289e-19	61.6146	71.9853	55.1228	285.362	235.567	303.055
570	mir570	miR530	168.784	2.13022	4.50324e-20	2.27289e-19	61.6146	71.9853	55.1228	285.362	235.567	303.055
571	mir571	miR396i	169.474	1.8183	1.50765e-15	6.83775e-15	83.1797	63.2975	78.9013	232.032	256.377	303.055
572	mir572	miR396c	169.605	1.79843	3.09225e-15	1.38935e-14	84.7201	63.2975	79.9821	231.096	257.209	301.323
573	mir573	miR390-3p	238.205	-3.27148	3.33891e-61	2.44134e-60	448.246	419.501	426.932	47.7162	44.1168	42.7163
574	mir574	miR482b	213.871	-3.1106	2.76267e-40	1.76499e-39	406.656	419.501	322.09	59.8792	41.6196	33.4804
575	mir575	miR167h	132.742	4.44686	5.71617e-37	3.61586e-36	6.16146	13.6524	14.0509	256.358	237.232	268.997
576	mir576	miR167c	128.47	4.51097	8.29137e-36	5.22764e-35	4.62109	13.6524	12.9701	247.002	232.238	260.339
577	mir577	miR167b	127.638	4.56034	1.04305e-35	6.55483e-35	4.62109	12.4113	12.9701	246.066	230.573	259.184
578	mir578	miR167g	127.541	4.55918	1.08203e-35	6.77766e-35	4.62109	12.4113	12.9701	246.066	230.573	258.607
579	mir579	miR167b	127.061	4.49443	2.15504e-35	1.33682e-34	4.62109	13.6524	12.9701	247.002	227.243	256.875
580	mir580	miR167-5p	127.061	4.49443	2.15504e-35	1.33682e-34	4.62109	13.6524	12.9701	247.002	227.243	256.875
581	mir581	miR167d	127.061	4.49443	2.15504e-35	1.33682e-34	4.62109	13.6524	12.9701	247.002	227.243	256.875
582	mir582	miR167c	126.409	4.54577	2.18765e-35	1.34835e-34	4.62109	12.4113	12.9701	246.066	227.243	255.143
583	mir583	miR167c	126.409	4.54577	2.18765e-35	1.34835e-34	4.62109	12.4113	12.9701	246.066	227.243	255.143
584	mir584	miR8175	139.006	2.04747	6.40012e-15	2.8228e-14	72.3972	47.1628	44.3144	249.809	233.902	186.451
585	mir585	miR166g-5p	156.108	-0.650388	0.0025161	0.00565903	164.819	219.679	186.985	120.694	129.021	115.45
586	mir586	miR156c	181.008	-3.68093	1.80005e-54	1.24514e-53	338.88	327.657	340.464	24.3259	31.6309	23.0899
587	mir587	miR156m	180.573	-3.72405	1.71319e-54	1.18933e-53	341.961	327.657	337.222	22.4547	31.6309	22.5127
588	mir588	miR5368	181.506	-4.32034	2.05589e-57	1.47517e-56	294.21	410.813	331.818	14.9698	21.6422	15.5857
589	mir589	miR156b	180.098	-3.68696	1.30687e-53	8.88027e-53	337.34	327.657	337.222	23.3903	32.4633	22.5127
590	mir590	miR157a-5p	180.06	-3.71974	2.51224e-54	1.73156e-53	338.88	327.657	337.222	22.4547	31.6309	22.5127
591	mir591	miR156	179.803	-3.71758	3.07373e-54	2.111e-53	337.34	327.657	337.222	22.4547	31.6309	22.5127
592	mir592	miR156	178.027	-3.74085	9.87807e-56	7.00942e-55	331.178	326.416	336.141	22.4547	28.3014	23.6672
593	mir593	miR156g	178.374	-3.7717	4.48131e-56	3.19169e-55	334.259	327.657	335.06	22.4547	28.3014	22.5127
594	mir594	miR530a	120.622	1.75158	1.42174e-10	4.86478e-10	50.832	71.9853	43.2336	192.736	154.825	210.118
595	mir595	miR156e	177.294	-3.76231	1.17502e-55	8.30725e-55	331.178	326.416	332.899	22.4547	28.3014	22.5127
596	mir596	miR157c-5p	175.77	-3.71575	7.31372e-54	4.98733e-53	321.936	322.693	335.06	22.4547	29.9661	22.5127
597	mir597	miR156a	175.869	-3.71697	4.27747e-53	2.87607e-52	332.719	311.523	336.141	21.5191	30.7985	22.5127
598	mir598	miR156c	175.389	-3.71313	3.90128e-53	2.63234e-52	323.477	318.97	335.06	21.5191	30.7985	22.5127
599	mir599	miR156b-5p	175.482	-3.7135	6.34475e-53	4.2512e-52	332.719	310.282	335.06	21.5191	30.7985	22.5127
600	mir600	miR166b-5p	143.764	-0.619417	0.00483139	0.0104862	149.415	188.651	183.743	110.402	120.697	109.677
601	mir601	miR156i	174.558	-3.70542	1.09744e-52	7.32769e-52	328.098	311.523	332.899	21.5191	30.7985	22.5127
602	mir602	miR156j	173.928	-3.76723	3.53092e-55	2.48717e-54	318.856	320.211	332.899	22.4547	26.6366	22.5127
603	mir603	miR156i	173.961	-3.76832	7.23571e-55	5.05973e-54	320.396	318.97	332.899	21.5191	27.469	22.5127
604	mir604	miR156a	173.671	-3.765	4.64676e-55	3.26121e-54	317.315	320.211	332.899	22.4547	26.6366	22.5127
605	mir605	miR166c-5p	141.846	-0.585451	0.0072092	0.0152511	152.496	183.687	174.015	111.338	119.865	109.677
606	mir606	miR156b	172.716	-3.75685	3.22822e-54	2.20921e-53	325.017	309.041	330.737	21.5191	27.469	22.5127
607	mir607	miR166d	141.134	-0.581786	0.00791567	0.0166359	149.415	183.687	174.015	110.402	119.032	110.254
608	mir608	miR156b	171.613	-3.71561	3.42543e-53	2.3194e-52	320.396	307.799	328.575	21.5191	28.3014	23.0899
609	mir609	miR482e	162.87	-2.29257	1.65776e-19	8.2802e-19	298.831	304.076	207.521	72.9778	49.9436	43.8708
610	mir610	miR482b-5p	162.87	-2.29257	1.65776e-19	8.2802e-19	298.831	304.076	207.521	72.9778	49.9436	43.8708
611	mir611	miR167a	105.68	4.2774	6.64503e-30	3.99325e-29	4.62109	12.4113	12.9701	198.35	195.612	210.118
612	mir612	miR167d	105.68	4.2774	6.64503e-30	3.99325e-29	4.62109	12.4113	12.9701	198.35	195.612	210.118
613	mir613	miR168-3p	123.468	0.598815	0.0182613	0.0363902	113.987	110.46	71.3354	136.599	160.652	147.775
614	mir614	miR168a-3p	122.955	0.613373	0.0153112	0.0308308	110.906	110.46	71.3354	136.599	160.652	147.775
615	mir615	miR168b-3p	121.633	0.637198	0.0114961	0.0235683	104.745	110.46	71.3354	135.664	159.819	147.775
616	mir616	miR6478	142.603	-1.23728	3.8083e-08	1.19079e-07	178.682	224.644	196.713	95.4325	79.9097	80.2374
617	mir617	miR8633	167.071	-8.05698	8.55111e-33	5.23687e-32	320.396	330.14	348.03	1.87123	0.832393	1.1545
618	mir618	miR2118a-5p	158.077	-6.2105	1.53886e-44	9.96374e-44	247.999	230.85	457.195	2.80684	4.99436	4.61798
619	mir619	miR5225b	98.2603	3.49914	1.90487e-24	1.02895e-23	13.8633	19.858	14.0509	168.41	210.595	162.784
620	mir620	miR164a	118.142	0.134929	0.614042	0.690729	95.5026	136.524	104.841	130.05	148.998	92.9369
621	mir621	miR5225a	97.2629	3.48329	4.07027e-24	2.18635e-23	13.8633	19.858	14.0509	164.668	208.931	162.207
622	mir622	miR2118b-5p	147.292	-6.50457	1.79884e-39	1.14164e-38	220.272	210.992	443.144	2.80684	2.49718	4.04073
623	mir623	miR319b	136.912	-2.48821	4.15976e-23	2.20364e-22	209.49	218.438	270.21	36.4889	36.6253	50.2205
624	mir624	miR319c-3p	136.568	-2.47512	6.25194e-23	3.29383e-22	212.57	215.956	266.967	36.4889	36.6253	50.7978
625	mir625	miR319c	136.318	-2.48081	6.4568e-23	3.36488e-22	209.49	215.956	269.129	36.4889	36.6253	50.2205
626	mir626	miR319c	136.318	-2.48081	6.4568e-23	3.36488e-22	209.49	215.956	269.129	36.4889	36.6253	50.2205
627	mir627	miR319g	136.318	-2.48081	6.4568e-23	3.36488e-22	209.49	215.956	269.129	36.4889	36.6253	50.2205
628	mir628	miR319q	136.18	-2.4902	6.42656e-23	3.36488e-22	209.49	215.956	269.129	36.4889	35.7929	50.2205
629	mir629	miR319f	135.958	-2.47619	6.72462e-23	3.48556e-22	209.49	215.956	266.967	36.4889	36.6253	50.2205
630	mir630	miR319g	135.958	-2.47619	6.72462e-23	3.48556e-22	209.49	215.956	266.967	36.4889	36.6253	50.2205
631	mir631	miR319c	134.788	-2.47706	1.87911e-22	9.66182e-22	209.49	213.474	263.725	34.6177	36.6253	50.7978
632	mir632	miR319h	134.926	-2.48718	7.72266e-23	3.99212e-22	209.49	215.956	262.644	34.6177	36.6253	50.2205
633	mir633	miR319b	134.193	-2.4892	1.17058e-22	6.03491e-22	209.49	213.474	261.563	34.6177	35.7929	50.2205
634	mir634	miR319a	133.734	-2.50575	1.74542e-23	9.29764e-23	207.949	214.715	260.482	35.5533	35.7929	47.9116
635	mir635	miR319a	131.692	-2.51261	4.17811e-23	2.20728e-22	206.409	208.509	258.321	34.6177	34.9605	47.3343
636	mir636	miR399b-3p	109.763	-0.153931	0.529377	0.612671	100.124	121.63	124.297	107.595	107.379	97.5548
637	mir637	miR395-3p	105.372	-0.0171691	0.948209	0.966811	123.229	78.191	116.731	112.274	99.0548	102.75
638	mir638	miR395k	105.431	-0.0157642	0.952483	0.969627	123.229	78.191	116.731	113.209	99.0548	102.173
639	mir639	miR395d	104.209	-0.00170785	0.994834	0.998809	120.148	78.191	114.569	112.274	99.0548	101.018
640	mir640	miR395i	104.002	0.00407867	0.987732	0.994976	120.148	76.9499	114.569	112.274	99.0548	101.018
641	mir641	miR164c-5p	104.3	0.0791708	0.787732	0.831855	81.6393	125.354	96.1947	116.952	132.35	73.3104
642	mir642	miR476	84.825	3.31231	8.63042e-21	4.4022e-20	13.8633	17.3758	15.1318	138.471	179.797	144.312
643	mir643	miR397b	101.654	-0.0879259	0.728859	0.782038	115.527	95.5668	103.761	87.9476	103.217	103.905
644	mir644	miR397b	99.9163	-0.129394	0.612552	0.689659	115.527	95.5668	102.68	85.1407	100.72	99.8638
645	mir645	miR319l	119.756	-2.74776	5.92081e-24	3.17151e-23	191.005	201.063	234.542	22.4547	30.7985	38.6756
646	mir646	miR397a	99.5037	-0.127176	0.619321	0.695651	113.987	95.5668	102.68	84.2051	100.72	99.8638
647	mir647	miR395m	98.9747	-0.0131465	0.96145	0.976171	113.987	71.9853	112.407	103.853	94.0604	97.5548
648	mir648	miR5266	127.696	-3.81148	5.68354e-31	3.43693e-30	229.514	263.119	220.491	28.0684	17.4803	7.50422
649	mir649	miR395l	98.4612	0.0011788	0.996536	0.998809	110.906	71.9853	112.407	103.853	94.0604	97.5548
650	mir650	miR535b	125.528	-5.01109	1.89684e-42	1.22403e-41	170.981	269.324	289.665	9.35613	7.49154	6.34972
651	mir651	miR395q	97.9769	-0.000765069	0.99777	0.998809	110.906	70.7442	112.407	103.853	92.3956	97.5548
652	mir652	miR395c	97.9769	-0.000765069	0.99777	0.998809	110.906	70.7442	112.407	103.853	92.3956	97.5548
653	mir653	miR319c	119.372	-2.97144	4.27019e-26	2.38017e-25	194.086	204.786	237.785	19.6479	24.1394	35.7894
654	mir654	miR166c	89.6662	1.42168	1.7152e-06	4.85764e-06	50.832	52.1273	43.2336	141.278	150.663	99.8638
655	mir655	miR319c-3p	116.924	-2.93794	2.80762e-25	1.52086e-24	191.005	198.58	232.381	19.6479	24.1394	35.7894
656	mir656	miR159	98.0055	-0.823349	0.00446603	0.00973716	113.987	135.283	127.539	52.3943	62.4295	96.4004
657	mir657	miR319p	114.8	-3.11709	4.48306e-26	2.49159e-25	189.465	197.339	232.381	15.9054	20.8098	32.9031
658	mir658	miR319b	114.856	-3.20769	1.51181e-26	8.5006e-26	191.005	202.304	230.219	14.9698	18.3126	32.3259
659	mir659	miR159d	113.478	-3.11671	9.39839e-26	5.14903e-25	187.925	196.098	228.057	15.9054	19.9774	32.9031
660	mir660	miR164a-5p	95.8168	-0.164206	0.590637	0.66733	84.7201	122.872	95.1139	100.111	113.205	58.8793
661	mir661	miR319d	112.52	-3.14967	4.22307e-26	2.36075e-25	183.303	193.616	231.3	16.841	18.3126	31.7486
662	mir662	miR164b	95.145	-0.159302	0.604341	0.681212	83.1797	122.872	94.033	100.111	112.373	58.302
663	mir663	miR164d	94.989	-0.164234	0.592993	0.669598	83.1797	122.872	94.033	99.1749	112.373	58.302
664	mir664	miR319f	112.16	-3.1444	4.67581e-26	2.58379e-25	183.303	193.616	229.138	16.841	18.3126	31.7486
665	mir665	miR319d	112.16	-3.1444	4.67581e-26	2.58379e-25	183.303	193.616	229.138	16.841	18.3126	31.7486
666	mir666	miR319b	112.408	-3.17358	9.64776e-26	5.27064e-25	187.925	196.098	224.815	14.9698	18.3126	32.3259
667	mir667	miR164f-5p	94.6702	-0.163363	0.594957	0.671422	83.1797	122.872	92.9522	99.1749	111.541	58.302
668	mir668	miR319e	110.894	-3.1674	1.92618e-25	1.0493e-24	183.303	191.134	225.895	14.9698	18.3126	31.7486
669	mir669	miR168b-3p	84.6912	0.768655	0.009652	0.0199578	60.0742	79.4321	48.6378	96.3681	123.194	100.441
670	mir670	miR319b	110.534	-3.16205	2.1209e-25	1.15211e-24	183.303	191.134	223.734	14.9698	18.3126	31.7486
671	mir671	miR168a-3p	84.4419	0.777316	0.00860039	0.0179377	60.0742	78.191	48.6378	96.3681	122.362	101.018
672	mir672	miR319	108.949	-3.20459	5.25105e-26	2.89335e-25	178.682	189.892	222.653	14.9698	17.4803	30.0169
673	mir673	miR319	108.225	-3.19376	8.14533e-26	4.47527e-25	180.223	186.169	220.491	14.9698	17.4803	30.0169
674	mir674	miR166i	78.0651	2.10156	4.7593e-10	1.61985e-09	27.7266	33.5104	27.021	136.599	152.328	91.2051
675	mir675	miR6139	101.461	-2.1422	5.50714e-14	2.19714e-13	127.85	166.311	202.117	39.2957	31.6309	41.5618
676	mir676	miR477a-5p	85.6384	0.0681063	0.817301	0.859974	84.7201	100.531	65.9312	72.9778	106.546	83.1237
677	mir677	miR858	69.3212	3.74046	8.039e-19	3.96384e-18	12.3229	3.72338	12.9701	130.05	122.362	134.499
678	mir678	miR395b	84.7744	-0.000900107	0.997438	0.998809	83.1797	91.8434	78.9013	98.2393	84.9041	71.5787
679	mir679	miR395e-3p	84.6782	-0.00432579	0.987713	0.994976	83.1797	91.8434	78.9013	98.2393	84.9041	71.0015
680	mir680	miR166d	72.08	2.3804	1.95172e-12	7.47641e-12	23.1055	26.0637	20.536	132.857	124.859	105.059
681	mir681	miR395c	84.0334	0.00522866	0.985159	0.994065	81.6393	90.6022	78.9013	98.2393	83.2393	71.5787
682	mir682	miR395d-3p	83.9372	0.00178071	0.994956	0.998809	81.6393	90.6022	78.9013	98.2393	83.2393	71.0015
683	mir683	miR395	83.9614	-0.009924	0.971808	0.983006	81.6393	90.6022	79.9821	97.3037	83.2393	71.0015
684	mir684	miR395a	83.9614	-0.009924	0.971808	0.983006	81.6393	90.6022	79.9821	97.3037	83.2393	71.0015
685	mir685	miR395a	83.6121	0.0186472	0.947719	0.966811	80.099	91.8434	76.7396	98.2393	84.9041	69.847
686	mir686	miR166c	82.7245	0.283695	0.363339	0.452527	83.1797	65.7797	74.5779	91.69	118.2	62.92
687	mir687	miR165a-3p	73.7528	1.89109	8.97947e-09	2.8636e-08	32.3477	33.5104	28.1018	127.243	130.686	90.6279
688	mir688	miR165a-3p	73.7528	1.89109	8.97947e-09	2.8636e-08	32.3477	33.5104	28.1018	127.243	130.686	90.6279
689	mir689	miR165b-3p	73.4072	1.90715	7.0341e-09	2.25068e-08	32.3477	32.2693	28.1018	127.243	129.853	90.6279
690	mir690	miR165b	73.4072	1.90715	7.0341e-09	2.25068e-08	32.3477	32.2693	28.1018	127.243	129.853	90.6279
691	mir691	miR395e	82.9672	0.0284894	0.920248	0.94633	78.5586	90.6022	76.7396	98.2393	83.2393	70.4242
692	mir692	miR395a	82.871	0.0250309	0.930058	0.953867	78.5586	90.6022	76.7396	98.2393	83.2393	69.847
693	mir693	miR395a	82.871	0.0250309	0.930058	0.953867	78.5586	90.6022	76.7396	98.2393	83.2393	69.847
694	mir694	miR395a	82.871	0.0250309	0.930058	0.953867	78.5586	90.6022	76.7396	98.2393	83.2393	69.847
695	mir695	miR395e	82.8952	0.013159	0.963076	0.97679	78.5586	90.6022	77.8205	97.3037	83.2393	69.847
696	mir696	miR395f	82.8952	0.013159	0.963076	0.97679	78.5586	90.6022	77.8205	97.3037	83.2393	69.847
697	mir697	miR395a-3p	82.7151	0.0197673	0.944664	0.964994	78.5586	90.6022	76.7396	97.3037	83.2393	69.847
698	mir698	miR395h	82.7151	0.0197673	0.944664	0.964994	78.5586	90.6022	76.7396	97.3037	83.2393	69.847
699	mir699	miR168b	86.6473	-0.805552	0.00350119	0.00777458	98.5834	101.772	129.701	67.3641	62.4295	60.0338
700	mir700	miR862-5p	100.404	-4.16521	8.45712e-34	5.19586e-33	183.303	189.892	198.874	5.61368	9.15632	15.5857
701	mir701	miR397	79.4278	-0.243302	0.399094	0.490075	97.043	73.2265	88.6289	61.7504	77.4125	78.5057
702	mir702	miR397b	79.4278	-0.243302	0.399094	0.490075	97.043	73.2265	88.6289	61.7504	77.4125	78.5057
703	mir703	miR397b-5p	79.0711	-0.242917	0.401506	0.49234	97.043	71.9853	88.6289	61.7504	78.2449	76.7739
704	mir704	miR397a	78.9833	-0.261376	0.366362	0.455701	97.043	73.2265	88.6289	60.8148	77.4125	76.7739
705	mir705	miR403a-3p	67.3122	1.92466	1.38162e-07	4.27834e-07	15.4036	27.3048	39.9911	114.145	119.865	87.1644
706	mir706	miR403	67.3122	1.92466	1.38162e-07	4.27834e-07	15.4036	27.3048	39.9911	114.145	119.865	87.1644
707	mir707	miR403a-3p	67.1563	1.92052	1.47913e-07	4.57292e-07	15.4036	27.3048	39.9911	113.209	119.865	87.1644
708	mir708	miR403b-3p	66.2843	1.89688	2.74249e-07	8.4246e-07	15.4036	27.3048	39.9911	112.274	119.032	83.7009
709	mir709	miR159e	69.7173	0.502221	0.144333	0.207904	78.5586	48.4039	47.5569	66.4285	68.2562	109.1
710	mir710	miR403c-3p	65.9314	1.91939	3.25429e-07	9.98085e-07	13.8633	27.3048	39.9911	112.274	119.032	83.1237
711	mir711	miR398a-3p	63.3883	2.36415	5.91156e-11	2.05941e-10	20.0247	21.0992	20.536	121.63	109.876	87.1644
712	mir712	miR164a-3p	63.9627	2.19832	6.39763e-09	2.05386e-08	23.1055	13.6524	31.3443	128.179	103.217	84.2782
713	mir713	miR398b	63.2921	2.36147	6.64103e-11	2.30935e-10	20.0247	21.0992	20.536	121.63	109.876	86.5871
714	mir714	miR398b	62.8777	2.38574	4.77638e-11	1.67609e-10	20.0247	19.858	20.536	117.887	112.373	86.5871
715	mir715	miR398	62.5749	2.37749	5.47874e-11	1.91209e-10	20.0247	19.858	20.536	118.823	109.043	87.1644
716	mir716	miR398a-3p	62.5749	2.37749	5.47874e-11	1.91209e-10	20.0247	19.858	20.536	118.823	109.043	87.1644
717	mir717	miR398-3p	62.5749	2.37749	5.47874e-11	1.91209e-10	20.0247	19.858	20.536	118.823	109.043	87.1644
718	mir718	miR166e-5p	85.3981	-1.86381	1.05934e-08	3.36158e-08	130.931	156.382	113.488	43.0382	46.614	21.9354
719	mir719	miR166a-5p	85.8929	-1.95019	3.02287e-09	9.80265e-09	134.012	156.382	117.812	41.167	45.7816	20.2037
720	mir720	miR166d-5p	85.3019	-1.87172	1.20362e-08	3.80059e-08	130.931	156.382	113.488	43.0382	46.614	21.3582
721	mir721	miR166c-5p	85.1632	-1.88277	9.06495e-09	2.88608e-08	130.931	156.382	113.488	43.0382	45.7816	21.3582
722	mir722	miR166b-5p	85.5242	-1.9567	2.73176e-09	8.88861e-09	132.471	157.623	116.731	41.167	44.9492	20.2037
723	mir723	miR166e-5p	85.6275	-1.95849	2.96841e-09	9.64233e-09	134.012	158.864	114.569	41.167	44.9492	20.2037
724	mir724	miR166g-5p	85.1298	-1.93737	3.3739e-09	1.09226e-08	134.012	156.382	113.488	41.167	44.9492	20.7809
725	mir725	miR166a-5p	85.0336	-1.94565	3.90763e-09	1.2608e-08	134.012	156.382	113.488	41.167	44.9492	20.2037
726	mir726	miR398a	61.6969	2.3531	1.04327e-10	3.59611e-10	20.0247	19.858	20.536	116.952	107.379	85.4326
727	mir727	miR166c-5p	82.929	-1.84364	3.0196e-08	9.45714e-08	126.31	151.417	110.246	43.0382	45.7816	20.7809
728	mir728	miR166a-5p	82.6193	-1.90301	1.54688e-08	4.86053e-08	129.391	151.417	109.165	41.167	44.9492	19.6264
729	mir729	miR477a	66.6548	0.293125	0.382142	0.472274	63.155	68.262	48.6378	55.2011	96.5576	68.1152
730	mir730	miR477d-5p	65.86	0.301857	0.368623	0.457625	61.6146	67.0208	48.6378	55.2011	95.7252	66.9607
731	mir731	miR530b	55.6165	2.63337	1.47814e-11	5.29321e-11	13.8633	14.8935	17.2934	101.982	84.0717	101.596
732	mir732	miR530a-5p	54.9423	2.75378	6.06387e-12	2.29544e-11	13.8633	11.1701	17.2934	101.982	84.9041	100.441
733	mir733	miR530	52.9301	3.18647	1.02563e-13	4.05819e-13	10.7826	8.68789	11.8892	100.111	87.4013	98.7093
734	mir734	miR530a	52.1231	3.16203	2.15446e-13	8.45517e-13	10.7826	8.68789	11.8892	99.1749	84.0717	98.1321
735	mir735	miR530-5p	51.8225	3.35621	9.77696e-14	3.87652e-13	10.7826	4.96451	11.8892	99.1749	86.5689	97.5548
736	mir736	miR530	52.0269	3.15899	2.30339e-13	9.02124e-13	10.7826	8.68789	11.8892	99.1749	84.0717	97.5548
737	mir737	miR2603	55.473	1.99305	1.60991e-07	4.96928e-07	13.8633	26.0637	25.9402	100.111	92.3956	74.4649
738	mir738	miR477a	61.9581	0.0418798	0.900994	0.932787	56.9935	74.4676	51.8803	48.6519	77.4125	62.3427
739	mir739	miR156a	78.2283	-3.1919	5.09847e-21	2.60754e-20	150.956	134.042	137.267	15.9054	20.8098	10.3905
740	mir740	miR7778-5p	73.7605	-2.12553	1.68773e-11	6.02136e-11	130.931	122.872	105.922	26.1972	34.1281	22.5127
741	mir741	miR166e-3p	53.401	1.85687	7.66022e-06	2.12256e-05	30.8073	28.5459	10.8084	87.9476	98.2224	64.0745
742	mir742	miR166e-5p	62.4096	-0.651507	0.0386092	0.0697142	86.2604	76.9499	65.9312	47.7162	49.1112	48.4888
743	mir743	miR166h-5p	62.4521	-0.649462	0.0392372	0.0707815	86.2604	76.9499	65.9312	47.7162	49.9436	47.9116
744	mir744	miR166m-5p	62.4777	-0.667555	0.0340392	0.0626386	86.2604	78.191	65.9312	47.7162	48.2788	48.4888
745	mir745	miR394a	66.2638	-1.56066	6.03643e-07	1.76414e-06	104.745	91.8434	100.518	35.5533	29.1338	35.7894
746	mir746	miR394a	66.3477	-1.57505	4.6678e-07	1.38095e-06	104.745	91.8434	101.599	35.5533	29.1338	35.2121
747	mir747	miR394-5p	66.0836	-1.55523	6.75538e-07	1.96529e-06	104.745	91.8434	99.4372	35.5533	29.1338	35.7894
748	mir748	miR394	66.0836	-1.55523	6.75538e-07	1.96529e-06	104.745	91.8434	99.4372	35.5533	29.1338	35.7894
749	mir749	miR394a-5p	65.9874	-1.56421	5.84328e-07	1.71029e-06	104.745	91.8434	99.4372	35.5533	29.1338	35.2121
750	mir750	miR394	65.9509	-1.5696	5.44524e-07	1.59622e-06	104.745	91.8434	99.4372	36.4889	29.1338	34.0576
751	mir751	miR394c	65.9509	-1.5696	5.44524e-07	1.59622e-06	104.745	91.8434	99.4372	36.4889	29.1338	34.0576
752	mir752	miR394	65.795	-1.58237	4.40284e-07	1.32085e-06	104.745	91.8434	99.4372	35.5533	29.1338	34.0576
753	mir753	miR394a	65.795	-1.58237	4.40284e-07	1.32085e-06	104.745	91.8434	99.4372	35.5533	29.1338	34.0576
754	mir754	miR477e-5p	54.1297	0.620305	0.105746	0.16037	38.5091	58.333	31.3443	46.7806	85.7365	64.0745
755	mir755	miR477-5p	54.0335	0.615928	0.108507	0.163398	38.5091	58.333	31.3443	46.7806	85.7365	63.4972
756	mir756	miR160e	53.433	0.805455	0.0251082	0.0481868	35.4284	50.8862	30.2635	72.9778	71.5858	59.4565
757	mir757	miR160b-5p	53.3357	0.779651	0.0292987	0.0554009	35.4284	50.8862	31.3443	72.9778	69.921	59.4565
758	mir758	miR160c-5p	52.9399	0.784931	0.0290388	0.0550706	35.4284	50.8862	30.2635	71.1066	69.921	60.0338
759	mir759	miR160d	52.9996	0.787171	0.0287851	0.0546974	35.4284	50.8862	30.2635	72.0422	69.921	59.4565
760	mir760	miR160a	52.8437	0.780615	0.0301947	0.0564828	35.4284	50.8862	30.2635	71.1066	69.921	59.4565
761	mir761	miR160c	52.8437	0.780615	0.0301947	0.0564828	35.4284	50.8862	30.2635	71.1066	69.921	59.4565
762	mir762	miR160a-5p	52.8437	0.780615	0.0301947	0.0564828	35.4284	50.8862	30.2635	71.1066	69.921	59.4565
763	mir763	miR160a-5p	52.8437	0.780615	0.0301947	0.0564828	35.4284	50.8862	30.2635	71.1066	69.921	59.4565
764	mir764	miR160g	52.8437	0.780615	0.0301947	0.0564828	35.4284	50.8862	30.2635	71.1066	69.921	59.4565
765	mir765	miR160h	52.8437	0.780615	0.0301947	0.0564828	35.4284	50.8862	30.2635	71.1066	69.921	59.4565
766	mir766	miR477b	54.1665	0.235013	0.525747	0.610515	43.1302	69.5031	36.7485	47.7162	70.7534	57.1475
767	mir767	miR477a	52.4195	0.613773	0.108028	0.162931	38.5091	54.6096	31.3443	46.7806	83.2393	60.0338
768	mir768	miR477b	52.2467	0.613102	0.108184	0.163039	36.9688	54.6096	32.4252	46.7806	83.2393	59.4565
769	mir769	miR5672	73.0271	-6.59522	1.15573e-23	6.17353e-23	132.471	165.07	136.186	1.87123	0.832393	1.73174
770	mir770	miR477e	51.8597	0.641084	0.094211	0.14505	36.9688	53.3684	31.3443	46.7806	83.2393	59.4565
771	mir771	miR5021	69.2188	-3.62824	2.43997e-22	1.25122e-21	134.012	132.801	117.812	12.163	5.82675	12.6994
772	mir772	miR170-5p	55.5638	-0.206023	0.54341	0.624613	52.3724	69.5031	56.2037	57.0724	54.9379	43.2936
773	mir773	miR477b-5p	51.9511	0.222003	0.548664	0.629899	41.5899	64.5386	37.8294	44.9094	67.4238	55.4158
774	mir774	miR477d	50.5017	0.245965	0.506443	0.593836	40.0495	60.8152	37.8294	43.9738	64.9266	55.4158
775	mir775	miR4228-3p	68.1495	-8.9523	1.6714e-13	6.57282e-13	137.092	139.006	131.862	0.935613	0	0
776	mir776	miR171h	44.7388	1.75874	2.72467e-05	7.36925e-05	32.3477	13.6524	16.2126	70.1709	69.0886	66.9607
777	mir777	miR171i	44.6426	1.75453	2.89472e-05	7.81819e-05	32.3477	13.6524	16.2126	70.1709	69.0886	66.3835
778	mir778	miR396a-5p	45.3087	0.915844	0.0196766	0.0388735	33.888	35.9927	24.8593	55.2011	47.4464	74.4649
779	mir779	miR159a-3p	50.6401	-0.259525	0.466522	0.553438	52.3724	67.0208	46.4761	44.9094	39.9549	53.1068
780	mir780	miR171f	44.2517	1.73791	3.62306e-05	9.72269e-05	32.3477	13.6524	16.2126	69.2353	68.2562	65.8062
781	mir781	miR479	44.1555	1.73364	3.84885e-05	0.000102796	32.3477	13.6524	16.2126	69.2353	68.2562	65.229
782	mir782	miR393a	53.9476	-1.37473	0.000160803	0.000411751	55.4531	81.9144	96.1947	29.9396	24.9718	35.2121
783	mir783	miR171h	43.6006	1.70972	5.3061e-05	0.000140546	32.3477	13.6524	16.2126	69.2353	64.9266	65.229
784	mir784	miR171a-3p	43.6006	1.70972	5.3061e-05	0.000140546	32.3477	13.6524	16.2126	69.2353	64.9266	65.229
785	mir785	miR477b	44.1854	0.186604	0.64581	0.717443	36.9688	55.8507	31.3443	33.6821	59.9323	47.3343
786	mir786	miR477e	42.413	0.148271	0.714754	0.769615	38.5091	52.1273	30.2635	33.6821	56.6027	43.2936
787	mir787	miR482c-5p	53.4492	-3.76313	1.24923e-18	6.12821e-18	80.099	105.496	113.488	6.54929	5.82675	9.23596
788	mir788	miR399i-3p	53.6998	-3.25749	4.98978e-16	2.30657e-15	92.4219	112.943	86.4672	12.163	6.65914	11.545
789	mir789	miR159a	41.3115	-0.422479	0.28663	0.36943	40.0495	44.6806	57.2845	33.6821	28.3014	43.8708
790	mir790	miR396a	36.8541	0.88251	0.0504389	0.0867568	26.1862	34.7515	17.2934	45.845	34.1281	62.92
791	mir791	miR172e	36.4931	1.28075	0.00788339	0.0165862	18.4844	12.4113	32.4252	69.2353	33.2957	53.1068
792	mir792	miR4995	46.5773	-1.47108	0.000123235	0.000318522	63.155	74.4676	67.0121	30.8752	26.6366	17.3174
793	mir793	miR7713-5p	51.6449	-3.27615	5.12027e-16	2.36122e-15	107.826	90.6022	82.1438	11.2274	9.98871	8.08147
794	mir794	miR394c	43.56	-1.01648	0.00733966	0.0155101	58.5339	47.1628	69.1737	29.004	27.469	30.0169
795	mir795	miR394b	43.4041	-1.03135	0.00663883	0.014185	58.5339	47.1628	69.1737	28.0684	27.469	30.0169
796	mir796	miR394	43.14	-1.00248	0.00826296	0.0172902	58.5339	47.1628	67.0121	28.0684	27.469	30.5941
797	mir797	miR394	42.9599	-0.993123	0.00887906	0.0184389	58.5339	47.1628	65.9312	28.0684	27.469	30.5941
798	mir798	miR394b	43.0196	-0.988596	0.00908057	0.018837	58.5339	47.1628	65.9312	29.004	27.469	30.0169
799	mir799	miR9484	50.1985	-3.57625	2.24052e-16	1.04323e-15	77.0182	115.425	85.3863	5.61368	10.8211	6.92697
800	mir800	miR394	42.8637	-1.00346	0.00822898	0.0172632	58.5339	47.1628	65.9312	28.0684	27.469	30.0169
801	mir801	miR159c	39.2381	-0.349317	0.394993	0.485659	35.4284	43.4394	52.9611	36.4889	24.9718	42.1391
802	mir802	miR399	48.6554	-3.14243	1.01229e-14	4.39423e-14	83.1797	99.2901	79.9821	9.35613	9.15632	10.9677
803	mir803	miR6173	48.8596	-4.15273	9.56312e-19	4.70329e-18	72.3972	99.2901	105.922	5.61368	4.16196	5.77248
804	mir804	miR167h-5p	31.0962	3.83927	2.28881e-09	7.45995e-09	1.54036	1.24113	8.64672	53.3299	64.0943	57.7248
805	mir805	miR166i-3p	33.4657	1.97609	5.20855e-05	0.000138343	18.4844	6.20563	16.2126	60.8148	48.2788	50.7978
806	mir806	miR159b	39.1791	-0.264259	0.51347	0.599152	41.5899	52.1273	34.5869	42.1026	28.3014	36.3666
807	mir807	miR5145	32.1824	4.01659	8.50555e-10	2.82003e-09	1.54036	4.96451	4.32336	83.2695	57.4351	41.5618
808	mir808	miR164e	40.5218	-0.644498	0.118241	0.175988	46.2109	58.333	43.2336	34.6177	39.9549	20.7809
809	mir809	miR482c	32.9666	2.25877	1.56851e-05	4.27836e-05	7.70182	19.858	6.48504	61.7504	61.5971	40.4073
810	mir810	miR482a-3p	32.6793	2.18423	5.9914e-06	1.66978e-05	10.7826	13.6524	10.8084	63.6217	51.6084	45.6026
811	mir811	miR399b	46.9546	-3.602	2.8379e-16	1.31501e-15	84.7201	98.049	77.8205	7.4849	4.99436	8.65871
812	mir812	miR164	39.732	-0.829666	0.0365138	0.066682	47.7513	54.6096	49.7186	32.7464	31.6309	21.9354
813	mir813	miR164b	39.861	-0.822389	0.040639	0.0730363	47.7513	55.8507	48.6378	33.6821	32.4633	20.7809
814	mir814	miR482d-3p	31.2746	2.26206	6.09801e-06	1.69703e-05	7.70182	12.4113	11.8892	46.7806	63.2619	45.6026
815	mir815	miR393-5p	40.0288	-1.4612	0.000284151	0.000692831	46.2109	60.8152	69.1737	20.5835	19.145	24.2444
816	mir816	miR393a-5p	39.7513	-1.49806	0.000230045	0.000575263	46.2109	60.8152	69.1737	20.5835	17.4803	24.2444
817	mir817	miR164c-5p	39.1794	-0.828913	0.0396034	0.0712417	47.7513	54.6096	47.5569	32.7464	31.6309	20.7809
818	mir818	miR390b-3p	44.5236	-3.03973	5.28306e-13	2.04413e-12	89.3412	79.4321	69.1737	10.2917	10.8211	8.08147
819	mir819	miR393b-5p	38.8017	-1.50991	0.000248424	0.000609335	46.2109	57.0918	69.1737	17.7766	18.3126	24.2444
820	mir820	miR171c	31.2808	1.20165	0.0127531	0.0260066	10.7826	16.1346	29.1827	41.167	48.2788	42.1391
821	mir821	miR393d	38.7883	-1.58242	0.000142569	0.000366034	46.2109	57.0918	71.3354	17.7766	16.6479	23.6672
822	mir822	miR393c	38.7311	-1.55918	0.000174344	0.00044347	46.2109	58.333	69.1737	17.7766	16.6479	24.2444
823	mir823	miR393b-5p	38.7311	-1.55918	0.000174344	0.00044347	46.2109	58.333	69.1737	17.7766	16.6479	24.2444
824	mir824	miR11117b-3p	45.0914	-5.71971	8.85467e-17	4.14295e-16	61.6146	119.148	85.3863	0.935613	0	3.46349
825	mir825	miR393b	38.5242	-1.54888	0.000198622	0.000501246	46.2109	57.0918	69.1737	17.7766	16.6479	24.2444
826	mir826	miR393b	38.5242	-1.54888	0.000198622	0.000501246	46.2109	57.0918	69.1737	17.7766	16.6479	24.2444
827	mir827	miR393h	38.5242	-1.54888	0.000198622	0.000501246	46.2109	57.0918	69.1737	17.7766	16.6479	24.2444
828	mir828	miR9760	36.4508	-0.443769	0.281382	0.363569	53.9128	33.5104	38.9102	31.8108	29.9661	30.5941
829	mir829	miR393b-5p	38.5387	-1.5897	0.000126079	0.000325437	46.2109	58.333	69.1737	17.7766	16.6479	23.0899
830	mir830	miR482o	30.0283	2.24606	1.0645e-05	2.9327e-05	7.70182	13.6524	9.72756	57.0724	51.6084	40.4073
831	mir831	miR408c-3p	27.7717	4.69489	3.42399e-09	1.10661e-08	0	2.48225	3.24252	68.2997	44.1168	48.4888
832	mir832	miR2938	43.7948	-6.4289	2.11539e-15	9.52668e-15	75.4779	78.191	105.922	0.935613	1.66479	0.577248
833	mir833	miR159c	31.7037	0.514408	0.241818	0.318941	20.0247	31.0282	27.021	37.4245	36.6253	38.0983
834	mir834	miR156g	36.4271	-1.32899	0.00207916	0.00469826	36.9688	49.6451	69.1737	24.3259	19.9774	18.4719
835	mir835	miR156g-5p	36.4271	-1.32899	0.00207916	0.00469826	36.9688	49.6451	69.1737	24.3259	19.9774	18.4719
836	mir836	miR156a	36.2712	-1.34973	0.0017682	0.0040192	36.9688	49.6451	69.1737	23.3903	19.9774	18.4719
837	mir837	miR7693-3p	42.6895	-4.77155	2.16306e-17	1.01701e-16	69.3164	103.014	74.5779	4.67806	1.66479	2.88624
838	mir838	miR10196	40.0902	-2.82883	9.73854e-10	3.22327e-09	69.3164	60.8152	79.9821	16.841	6.65914	6.92697
839	mir839	miR6281	37.527	-2.5182	1.98865e-08	6.23846e-08	55.4531	79.4321	57.2845	7.4849	11.6535	13.8539
840	mir840	miR11046	41.9747	-6.04948	7.74515e-16	3.54617e-15	89.3412	91.8434	67.0121	0	2.49718	1.1545
841	mir841	miR11075c-3p	41.7211	-5.76831	2.49213e-16	1.15758e-15	98.5834	76.9499	70.2546	2.80684	0	1.73174
842	mir842	miR396	26.217	0.884258	0.107627	0.162455	10.7826	16.1346	28.1018	21.5191	29.9661	50.7978
843	mir843	miR167c-3p	26.1884	1.7235	0.00122438	0.00284701	20.0247	7.44676	9.72756	41.167	36.6253	42.1391
844	mir844	miR5150-3p	35.6036	-2.18524	7.55642e-07	2.1884e-06	55.4531	60.8152	58.3653	17.7766	10.8211	10.3905
845	mir845	miR160a-3p	36.8984	-3.22913	0.00121529	0.0028293	70.8568	64.5386	64.8504	0	12.4859	8.65871
846	mir846	miR160-3p	36.8022	-3.26971	0.000978553	0.00230044	70.8568	64.5386	64.8504	0	12.4859	8.08147
847	mir847	miR166b-5p	32.2549	-1.23146	0.00517116	0.0111984	40.0495	44.6806	50.7995	23.3903	14.9831	19.6264
848	mir848	miR160a-3p	36.5455	-3.25861	0.00100963	0.00236771	69.3164	64.5386	64.8504	0	12.4859	8.08147
849	mir849	miR8558b	25.5066	2.09663	8.86143e-05	0.000230277	9.24219	9.92901	9.72756	48.6519	39.1225	36.3666
850	mir850	miR167b-3p	25.6841	1.68648	0.00165494	0.00379314	20.0247	7.44676	9.72756	39.2957	36.6253	40.9846
851	mir851	miR166n-5p	32.3894	-1.36297	0.0020461	0.00463446	41.5899	49.6451	48.6378	21.5191	13.3183	19.6264
852	mir852	miR156i-3p	24.1964	2.1886	8.81534e-05	0.00022939	7.70182	7.44676	10.8084	31.8108	44.1168	43.2936
853	mir853	miR5742	23.8852	6.6895	3.93209e-07	1.18517e-06	1.54036	0	0	84.2051	18.3126	39.2528
854	mir854	miR166a-5p	31.2136	-1.36808	0.0022095	0.00498109	41.5899	44.6806	48.6378	20.5835	13.3183	18.4719
855	mir855	miR166d-5p	31.0749	-1.39065	0.00203899	0.0046238	41.5899	44.6806	48.6378	20.5835	12.4859	18.4719
856	mir856	miR408a	22.2559	4.36689	9.56458e-08	2.98099e-07	0	2.48225	3.24252	50.5231	37.4577	39.8301
857	mir857	miR482a	22.8026	2.81227	1.07187e-05	2.9488e-05	1.54036	6.20563	8.64672	36.4889	51.6084	32.3259
858	mir858	miR159a-5p	24.0249	1.18877	0.0251806	0.0482775	9.24219	13.6524	20.536	38.3601	28.3014	34.0576
859	mir859	miR414	26.6937	0.225438	0.638408	0.711274	24.6458	28.5459	20.536	35.5533	26.6366	24.2444
860	mir860	miR2111b-3p	23.6554	1.18813	0.0412406	0.0739792	9.24219	7.44676	25.9402	30.8752	42.452	25.9761
861	mir861	miR8637	23.1738	2.30203	0.000483407	0.00116636	7.70182	14.8935	1.08084	50.5231	38.2901	26.5534
862	mir862	miR166p	24.9084	0.760532	0.14075	0.203659	24.6458	13.6524	17.2934	35.5533	35.7929	22.5127
863	mir863	miR398b	20.4179	5.53238	1.10408e-06	3.17362e-06	3.08073	0	0	43.0382	38.2901	38.0983
864	mir864	miR8783	30.2244	-3.57181	1.47349e-09	4.84362e-09	29.2669	59.5741	77.8205	6.54929	5.82675	2.30899
865	mir865	miR5072	21.5048	2.42228	7.37652e-05	0.000192994	6.16146	8.68789	5.4042	38.3601	43.2844	27.1306
866	mir866	miR858	20.224	3.04357	1.05538e-05	2.91175e-05	7.70182	4.96451	1.08084	37.4245	34.9605	35.2121
867	mir867	miR395h	26.91	-0.96621	0.0460003	0.0806368	43.1302	31.0282	32.4252	22.4547	19.145	13.2767
868	mir868	miR5245	30.7386	-4.87915	5.83936e-13	2.25484e-12	43.1302	74.4676	60.527	3.74245	0.832393	1.73174
869	mir869	miR395f	26.7944	-0.989416	0.0428698	0.0762496	44.6706	28.5459	33.506	22.4547	18.3126	13.2767
870	mir870	miR167b-5p	20.473	3.09562	5.66531e-06	1.58119e-05	6.16146	3.72338	3.24252	39.2957	43.2844	27.1306
871	mir871	miR858-3p	19.9778	2.75184	2.37869e-05	6.44257e-05	7.70182	4.96451	3.24252	34.6177	34.1281	35.2121
872	mir872	miR858	19.7734	3.00683	1.51335e-05	4.13378e-05	7.70182	4.96451	1.08084	35.5533	34.1281	35.2121
873	mir873	miR156h	27.5892	-2.094	1.86139e-05	5.06287e-05	35.4284	52.1273	46.4761	10.2917	10.8211	10.3905
874	mir874	miR172a	20.8762	1.38519	0.0172119	0.0344417	10.7826	7.44676	16.2126	37.4245	21.6422	31.7486
875	mir875	miR172b	20.6413	1.36256	0.01999	0.0393861	10.7826	7.44676	16.2126	37.4245	20.8098	31.1714
876	mir876	miR9486b	31.2106	-7.82183	1.15313e-09	3.80355e-09	50.832	104.255	31.3443	0	0.832393	0
877	mir877	miR2118e	20.5399	1.71679	0.00344836	0.00767499	7.70182	9.92901	10.8084	41.167	29.9661	23.6672
878	mir878	miR408b-5p	20.0195	1.36386	0.0180459	0.0359983	13.8633	12.4113	7.56588	31.8108	30.7985	23.6672
879	mir879	miR408b-5p	20.0876	1.29632	0.0241095	0.0465956	13.8633	13.6524	7.56588	31.8108	29.9661	23.6672
880	mir880	miR11430	19.2879	1.23507	0.0416882	0.0745733	18.4844	11.1701	5.4042	30.8752	24.9718	24.8216
881	mir881	miR1171	23.2853	-0.655116	0.378478	0.468417	15.4036	43.4394	25.9402	43.9738	7.49154	3.46349
882	mir882	miR171d	25.6797	-3.46231	1.87094e-09	6.10835e-09	40.0495	45.9217	55.1228	5.61368	3.32957	4.04073
883	mir883	miR171a	25.6797	-3.46231	1.87094e-09	6.10835e-09	40.0495	45.9217	55.1228	5.61368	3.32957	4.04073
884	mir884	miR171a	25.6797	-3.46231	1.87094e-09	6.10835e-09	40.0495	45.9217	55.1228	5.61368	3.32957	4.04073
885	mir885	miR171b	25.6797	-3.46231	1.87094e-09	6.10835e-09	40.0495	45.9217	55.1228	5.61368	3.32957	4.04073
886	mir886	miR172b	18.4751	1.09905	0.0823678	0.129937	9.24219	6.20563	19.4551	32.7464	16.6479	26.5534
887	mir887	miR171a	23.6725	-1.75177	0.000651321	0.00156171	36.9688	33.5104	38.9102	13.0986	9.15632	10.3905
888	mir888	miR171c-3p	23.6725	-1.75177	0.000651321	0.00156171	36.9688	33.5104	38.9102	13.0986	9.15632	10.3905
889	mir889	miR172d	18.1696	1.2705	0.0427247	0.0760738	9.24219	6.20563	16.2126	32.7464	17.4803	27.1306
890	mir890	miR172f	18.2466	1.27826	0.0429821	0.0762496	9.24219	6.20563	16.2126	34.6177	16.6479	26.5534
891	mir891	miR172b-3p	18.2466	1.27826	0.0429821	0.0762496	9.24219	6.20563	16.2126	34.6177	16.6479	26.5534
892	mir892	miR172	18.2466	1.27826	0.0429821	0.0762496	9.24219	6.20563	16.2126	34.6177	16.6479	26.5534
893	mir893	miR5783	25.5828	-4.0871	4.03089e-10	1.3768e-09	33.888	53.3684	57.2845	2.80684	4.99436	1.1545
894	mir894	miR172a	18.0734	1.25935	0.0449041	0.0790033	9.24219	6.20563	16.2126	32.7464	17.4803	26.5534
895	mir895	miR4249	21.9056	-0.948149	0.0945825	0.145506	27.7266	27.3048	31.3443	23.3903	6.65914	15.0084
896	mir896	miR171f	22.9985	-1.66417	0.0013536	0.00313612	32.3477	33.5104	38.9102	13.0986	9.15632	10.9677
897	mir897	miR171d	23.4375	-1.81737	0.000478422	0.00115579	36.9688	33.5104	38.9102	13.0986	8.32393	9.81321
898	mir898	miR11117a-3p	25.3889	-3.18963	5.29314e-08	1.65239e-07	56.9935	27.3048	52.9611	6.54929	3.32957	5.19523
899	mir899	miR172a	17.8167	1.32511	0.0375712	0.0682886	7.70182	6.20563	16.2126	32.7464	17.4803	26.5534
900	mir900	miR172a	17.9347	1.24395	0.0491352	0.0850469	9.24219	6.20563	16.2126	32.7464	16.6479	26.5534
901	mir901	miR172a-3p	17.9347	1.24395	0.0491352	0.0850469	9.24219	6.20563	16.2126	32.7464	16.6479	26.5534
902	mir902	miR171b	22.9023	-1.69191	0.00117103	0.00273287	32.3477	33.5104	38.9102	13.0986	9.15632	10.3905
903	mir903	miR390	23.7976	-2.15372	3.72108e-05	9.95222e-05	41.5899	37.2338	37.8294	7.4849	9.98871	8.65871
904	mir904	miR10188	25.3089	-4.76957	8.42335e-11	2.92384e-10	32.3477	60.8152	52.9611	3.74245	0.832393	1.1545
905	mir905	miR9773	15.8928	4.61333	5.43296e-06	1.51854e-05	0	2.48225	1.08084	31.8108	29.9661	30.0169
906	mir906	miR171b-3p	22.6673	-1.75742	0.000870644	0.00206442	32.3477	33.5104	38.9102	13.0986	8.32393	9.81321
907	mir907	miR166h-3p	15.5086	2.90115	0.000140879	0.000362663	1.54036	3.72338	5.4042	22.4547	24.1394	35.7894
908	mir908	miR169h	18.9	4.48199	0.0120481	0.0246474	1.54036	0	3.24252	98.2393	7.49154	2.88624
909	mir909	miR171b-3p	21.2896	-1.80429	0.000947564	0.00223565	29.2669	31.0282	38.9102	11.2274	7.49154	9.81321
910	mir910	miR171b-3p	21.2896	-1.80429	0.000947564	0.00223565	29.2669	31.0282	38.9102	11.2274	7.49154	9.81321
911	mir911	miR396a	17.4247	0.77244	0.192273	0.262974	15.4036	13.6524	9.72756	25.2615	19.145	21.3582
912	mir912	miR482d	17.9954	0.310859	0.583256	0.661321	16.944	16.1346	15.1318	19.6479	21.6422	18.4719
913	mir913	miR8769	19.5271	-0.239409	0.671978	0.738724	26.1862	19.858	17.2934	23.3903	18.3126	12.1222
914	mir914	miR3711	23.3206	-2.63484	3.79013e-06	1.064e-05	53.9128	37.2338	29.1827	7.4849	7.49154	4.61798
915	mir915	miR472a	17.2961	0.966548	0.113535	0.170038	15.4036	12.4113	7.56588	22.4547	27.469	18.4719
916	mir916	miR171a	21.0546	-1.87918	0.000687612	0.00164258	29.2669	31.0282	38.9102	11.2274	6.65914	9.23596
917	mir917	miR171i-3p	21.0546	-1.87918	0.000687612	0.00164258	29.2669	31.0282	38.9102	11.2274	6.65914	9.23596
918	mir918	miR6234a-5p	13.8004	6.88421	3.69446e-07	1.12769e-06	0	0	0	30.8752	14.9831	36.9438
919	mir919	miR408	14.8611	4.54608	1.47467e-05	4.03384e-05	0	0	3.24252	35.5533	24.9718	25.3989
920	mir920	miR858a	14.8657	4.08264	1.63969e-05	4.46617e-05	1.54036	0	3.24252	34.6177	24.9718	24.8216
921	mir921	miR482c	15.8951	1.91218	0.00442278	0.00965381	4.62109	8.68789	6.48504	31.8108	24.1394	19.6264
922	mir922	miR477a-5p	18.8839	-1.14776	0.0478511	0.0834249	20.0247	22.3403	35.6677	8.42051	14.1507	12.6994
923	mir923	miR9567-3p	16.2879	0.823579	0.175356	0.244002	10.7826	13.6524	10.8084	23.3903	18.3126	20.7809
924	mir924	miR5043	15.7865	1.70551	0.0229221	0.0445695	7.70182	13.6524	1.08084	20.5835	34.9605	16.7402
925	mir925	miR5303h	16.1741	1.37982	0.0378969	0.0688157	12.3229	4.96451	9.72756	23.3903	31.6309	15.0084
926	mir926	miR11036	22.4301	-4.83833	4.17553e-10	1.42368e-09	33.888	57.0918	38.9102	1.87123	1.66479	1.1545
927	mir927	miR398b-5p	19.2171	-1.48567	0.0113394	0.0232968	24.6458	31.0282	29.1827	6.54929	15.8155	8.08147
928	mir928	miR1115-5p	16.5913	0.176394	0.769834	0.817444	10.7826	16.1346	19.4551	21.5191	16.6479	15.0084
929	mir929	miR408a	13.7472	5.02153	3.66536e-05	9.81682e-05	0	0	2.16168	36.4889	22.4746	21.3582
930	mir930	miR5303j	15.0176	1.46061	0.0335828	0.0619173	9.24219	4.96451	9.72756	21.5191	30.7985	13.8539
931	mir931	miR5303g	14.9214	1.44752	0.0362933	0.0664053	9.24219	4.96451	9.72756	21.5191	30.7985	13.2767
932	mir932	miR1153-3p.2	20.4113	-4.9661	4.246e-09	1.36768e-08	30.8073	43.4394	44.3144	0	3.32957	0.577248
933	mir933	miR408-3p	12.8126	4.32915	5.65278e-05	0.000148908	0	0	3.24252	28.0684	22.4746	23.0899
934	mir934	miR167k	12.803	3.85885	7.81571e-05	0.00020393	1.54036	0	3.24252	28.0684	19.145	24.8216
935	mir935	miR5679	17.6669	-0.850053	0.156175	0.220665	30.8073	21.0992	16.2126	15.9054	13.3183	8.65871
936	mir936	miR160f-5p	13.0336	6.79268	6.15179e-07	1.79513e-06	0	0	0	24.3259	38.2901	15.5857
937	mir937	miR482d-3p	12.6221	2.7013	0.000973731	0.0022919	4.62109	1.24113	4.32336	16.841	23.307	25.3989
938	mir938	miR2118	14.7104	0.53349	0.400059	0.490946	15.4036	11.1701	9.72756	16.841	16.6479	18.4719
939	mir939	miR408-3p	12.4642	4.28828	7.25371e-05	0.000190039	0	0	3.24252	27.1328	22.4746	21.9354
940	mir940	miR6111-5p	13.6512	1.44649	0.0385332	0.0697078	4.62109	6.20563	10.8084	19.6479	23.307	17.3174
941	mir941	miR414	13.7358	0.704156	0.315669	0.401742	6.16146	8.68789	16.2126	20.5835	9.98871	20.7809
942	mir942	miR11047	18.7555	-2.82514	1.28135e-05	3.51003e-05	38.5091	19.858	39.9911	6.54929	4.16196	3.46349
943	mir943	miR1067	18.7635	-3.79228	1.091e-07	3.39481e-07	36.9688	23.5814	44.3144	3.74245	1.66479	2.30899
944	mir944	miR482b	11.9537	2.61095	0.00170919	0.0038989	4.62109	1.24113	4.32336	15.9054	20.8098	24.8216
945	mir945	miR408-5p	11.1395	5.58637	4.58084e-05	0.000121839	0	1.24113	0	14.9698	25.8042	24.8216
946	mir946	miR156i	19.1365	-4.62688	9.48217e-09	3.01392e-08	44.6706	40.9572	24.8593	0.935613	1.66479	1.73174
947	mir947	miR5291a	12.138	1.27928	0.0812991	0.128673	6.16146	8.68789	6.48504	13.0986	14.1507	24.2444
948	mir948	miR156f	18.8299	-4.60387	1.19231e-08	3.77108e-08	41.5899	42.1983	24.8593	0.935613	1.66479	1.73174
949	mir949	miR156p	18.8299	-4.60387	1.19231e-08	3.77108e-08	41.5899	42.1983	24.8593	0.935613	1.66479	1.73174
950	mir950	miR5291b	11.8813	1.37818	0.065974	0.107515	4.62109	8.68789	6.48504	13.0986	14.1507	24.2444
951	mir951	miR159d	12.3155	0.595254	0.420739	0.509766	7.70182	9.92901	11.8892	11.2274	8.32393	24.8216
952	mir952	miR6171	13.0045	0.965218	0.189455	0.259858	10.7826	3.72338	11.8892	24.3259	9.98871	17.3174
953	mir953	miR156b	18.5732	-4.58387	1.46989e-08	4.62618e-08	40.0495	42.1983	24.8593	0.935613	1.66479	1.73174
954	mir954	miR156a	18.6231	-4.58718	1.41031e-08	4.44595e-08	41.5899	40.9572	24.8593	0.935613	1.66479	1.73174
955	mir955	miR2119	11.4126	4.72812	0.000118075	0.000305595	0	1.24113	1.08084	22.4547	25.8042	17.8947
956	mir956	miR8730	14.5184	-0.386144	0.552966	0.634081	18.4844	12.4113	18.3743	10.2917	18.3126	9.23596
957	mir957	miR5049c	17.1727	-2.33603	0.000250689	0.000614109	36.9688	27.3048	21.6168	5.61368	7.49154	4.04073
958	mir958	miR482a-3p	11.6966	2.781	0.00102987	0.00240929	3.08073	3.72338	2.16168	25.2615	17.4803	18.4719
959	mir959	miR5054	11.7566	2.23801	0.00834558	0.0174441	4.62109	0	7.56588	19.6479	20.8098	17.8947
960	mir960	miR5653	17.1543	-3.2627	1.8012e-06	5.07876e-06	27.7266	38.4749	27.021	3.74245	2.49718	3.46349
961	mir961	miR169d	11.8423	1.8828	0.0130184	0.0264914	4.62109	6.20563	4.32336	17.7766	20.8098	17.3174
962	mir962	miR169n	11.8423	1.8828	0.0130184	0.0264914	4.62109	6.20563	4.32336	17.7766	20.8098	17.3174
963	mir963	miR839-5p	17.38	-3.34129	3.17376e-06	8.92272e-06	29.2669	45.9217	19.4551	3.74245	4.16196	1.73174
964	mir964	miR395e	14.9419	-0.972807	0.124448	0.183242	24.6458	17.3758	17.2934	13.0986	9.15632	8.08147
965	mir965	miR156f-3p	14.8978	-1.71511	0.0103398	0.0213342	21.5651	22.3403	24.8593	2.80684	9.15632	8.65871
966	mir966	miR169a	11.8138	1.21211	0.0931955	0.143717	6.16146	8.68789	6.48504	15.9054	17.4803	16.1629
967	mir967	miR395d	14.623	-0.984892	0.125311	0.183809	24.6458	17.3758	16.2126	13.0986	8.32393	8.08147
968	mir968	miR399k	12.438	0.183163	0.795399	0.83903	6.16146	11.1701	17.2934	15.9054	10.8211	13.2767
969	mir969	miR393a	13.1449	-0.937621	0.193363	0.263902	7.70182	23.5814	20.536	9.35613	4.99436	12.6994
970	mir970	miR393	13.1449	-0.937621	0.193363	0.263902	7.70182	23.5814	20.536	9.35613	4.99436	12.6994
971	mir971	miR156c-3p	14.5494	-1.86904	0.00705756	0.0149798	21.5651	22.3403	24.8593	1.87123	9.15632	7.50422
972	mir972	miR156b-3p	14.5494	-1.86904	0.00705756	0.0149798	21.5651	22.3403	24.8593	1.87123	9.15632	7.50422
973	mir973	miR2275c	16.5079	-4.37087	1.19479e-07	3.71176e-07	35.4284	21.0992	37.8294	1.87123	1.66479	1.1545
974	mir974	miR156l-5p	16.4831	-3.97565	2.14208e-07	6.59074e-07	35.4284	28.5459	29.1827	0.935613	2.49718	2.30899
975	mir975	miR319d-5p.1	11.1573	2.10667	0.00920799	0.0190808	3.08073	6.20563	3.24252	20.5835	19.9774	13.8539
976	mir976	miR7769-3p	13.2803	-0.543354	0.44128	0.529348	10.7826	11.1701	24.8593	14.0342	12.4859	6.34972
977	mir977	miR9410	12.1758	1.2453	0.128434	0.187959	15.4036	1.24113	5.4042	23.3903	16.6479	10.9677
978	mir978	miR156d-3p	14.4532	-1.91749	0.0058688	0.0126663	21.5651	22.3403	24.8593	1.87123	9.15632	6.92697
979	mir979	miR3946	15.3742	-2.58869	0.000149791	0.000384065	21.5651	33.5104	23.7785	4.67806	5.82675	2.88624
980	mir980	miR482e	10.7859	4.02497	0.000280918	0.000686412	0	2.48225	1.08084	27.1328	22.4746	11.545
981	mir981	miR166m	10.9919	1.75354	0.0300228	0.0564828	3.08073	8.68789	3.24252	14.0342	22.4746	14.4312
982	mir982	miR156b-3p	14.3742	-1.96215	0.00385501	0.00846254	21.5651	22.3403	24.8593	2.80684	8.32393	6.34972
983	mir983	miR1853-3p	16.0092	-3.585	8.52681e-06	2.3559e-05	30.8073	33.5104	23.7785	6.54929	0.832393	0.577248
984	mir984	miR169ag	10.5762	1.55892	0.0476775	0.0831977	3.08073	7.44676	5.4042	14.9698	15.8155	16.7402
985	mir985	miR396d	11.0223	0.585653	0.444216	0.531512	6.16146	4.96451	15.1318	11.2274	12.4859	16.1629
986	mir986	miR396-3p	11.7983	0.215998	0.75515	0.804517	10.7826	11.1701	10.8084	13.0986	11.6535	13.2767
987	mir987	miR396c-3p	11.8299	0.115729	0.867478	0.903662	12.3229	9.92901	11.8892	12.163	10.8211	13.8539
988	mir988	miR11610	16.3816	-6.88304	1.73609e-07	5.35018e-07	40.0495	26.0637	31.3443	0	0.832393	0
989	mir989	miR397	11.3546	0.839752	0.269416	0.34935	6.16146	4.96451	12.9701	15.9054	18.3126	9.81321
990	mir990	miR396b-3p	11.6087	0.275225	0.694635	0.753828	10.7826	9.92901	10.8084	14.0342	10.8211	13.2767
991	mir991	miR5298c	15.3712	-4.25057	3.42878e-07	1.04993e-06	32.3477	24.8225	30.2635	2.80684	0.832393	1.1545
992	mir992	miR2119	9.78915	2.14016	0.0167274	0.0335071	0	6.20563	4.32336	15.9054	14.9831	17.3174
993	mir993	miR167c-5p	10.5064	3.12112	0.00135831	0.00314323	3.08073	2.48225	1.08084	25.2615	22.4746	8.65871
994	mir994	miR393	11.9178	-1.02728	0.176174	0.244107	7.70182	19.858	20.536	6.54929	4.16196	12.6994
995	mir995	miR393a	11.9178	-1.02728	0.176174	0.244107	7.70182	19.858	20.536	6.54929	4.16196	12.6994
996	mir996	miR393a-5p	11.9178	-1.02728	0.176174	0.244107	7.70182	19.858	20.536	6.54929	4.16196	12.6994
997	mir997	miR482b-3p	11.403	0.477786	0.508783	0.596215	12.3229	9.92901	6.48504	15.9054	11.6535	12.1222
998	mir998	miR396a-3p	11.3976	0.104482	0.882236	0.916059	12.3229	9.92901	10.8084	11.2274	10.8211	13.2767
999	mir999	miR396e-3p	11.3976	0.104482	0.882236	0.916059	12.3229	9.92901	10.8084	11.2274	10.8211	13.2767
1000	mir1000	miR482a-5p	13.0304	-1.19208	0.0759357	0.121384	16.944	21.0992	16.2126	8.42051	9.15632	6.34972
1001	mir1001	miR156e	13.0481	-1.77417	0.0100722	0.0208043	15.4036	23.5814	21.6168	4.67806	6.65914	6.34972
1002	mir1002	miR159e-5p	9.59889	2.73588	0.00337698	0.00752484	1.54036	3.72338	2.16168	21.5191	12.4859	16.1629
1003	mir1003	miR159a-5p	9.59889	2.73588	0.00337698	0.00752484	1.54036	3.72338	2.16168	21.5191	12.4859	16.1629
1004	mir1004	miR393a	11.7253	-1.10247	0.146342	0.209855	7.70182	19.858	20.536	6.54929	4.16196	11.545
1005	mir1005	miR393a	11.7253	-1.10247	0.146342	0.209855	7.70182	19.858	20.536	6.54929	4.16196	11.545
1006	mir1006	miR393c-5p	11.7253	-1.10247	0.146342	0.209855	7.70182	19.858	20.536	6.54929	4.16196	11.545
1007	mir1007	miR166j-3p	9.76649	1.72251	0.0368441	0.0671576	3.08073	4.96451	5.4042	14.9698	17.4803	12.6994
1008	mir1008	miR157d-5p	14.3655	-4.49131	5.15761e-07	1.51653e-06	27.7266	32.2693	22.6976	0.935613	0.832393	1.73174
1009	mir1009	miR156g	14.7157	-4.88557	4.21734e-07	1.26916e-06	36.9688	26.0637	22.6976	0	0.832393	1.73174
1010	mir1010	miR482d	9.34092	2.72704	0.00424047	0.0092664	1.54036	1.24113	4.32336	16.841	19.9774	12.1222
1011	mir1011	miR900-3p	9.18756	3.70941	0.00100279	0.00235453	3.08073	0	1.08084	17.7766	21.6422	11.545
1012	mir1012	miR156e	13.9845	-4.4621	8.90887e-07	2.57233e-06	29.2669	28.5459	22.6976	0	1.66479	1.73174
1013	mir1013	miR395b	13.5109	-3.23791	0.000103873	0.000269201	33.888	14.8935	24.8593	2.80684	0	4.61798
1014	mir1014	miR2119	8.48985	5.18543	0.000246022	0.000604216	0	0	1.08084	18.7123	14.9831	16.1629
1015	mir1015	miR396a	10.4348	0.17807	0.828512	0.867653	13.8633	13.6524	2.16168	12.163	7.49154	13.2767
1016	mir1016	miR8716	8.29993	5.14948	0.000301587	0.000734116	0	1.24113	0	12.163	20.8098	15.5857
1017	mir1017	miR11091-3p	12.3428	-2.14743	0.00455275	0.009915	13.8633	33.5104	12.9701	4.67806	4.99436	4.04073
1018	mir1018	miR9565-3p	14.045	-6.6583	7.3922e-07	2.14731e-06	27.7266	37.2338	18.3743	0.935613	0	0
1019	mir1019	miR11534	10.8958	-0.573006	0.437448	0.52543	12.3229	13.6524	12.9701	13.0986	5.82675	7.50422
1020	mir1020	miR5077	8.13235	4.15858	0.00117947	0.00274924	1.54036	1.24113	0	14.0342	15.8155	16.1629
1021	mir1021	miR159g-3p	10.0278	0.326543	0.678347	0.742437	7.70182	12.4113	6.48504	16.841	7.49154	9.23596
1022	mir1022	miR166c-5p	12.627	-4.26541	2.89388e-06	8.14777e-06	21.5651	22.3403	28.1018	0.935613	1.66479	1.1545
1023	mir1023	miR395h	12.8485	-3.19122	5.70585e-05	0.0001501	33.888	16.1346	19.4551	2.80684	2.49718	2.30899
1024	mir1024	miR395g	13.0528	-3.81396	1.22478e-05	3.35984e-05	33.888	19.858	19.4551	2.80684	0	2.30899
1025	mir1025	miR395a	12.9313	-3.44884	6.65123e-05	0.000174731	36.9688	14.8935	19.4551	2.80684	0	3.46349
1026	mir1026	miR7804-5p	8.64806	2.57223	0.0132428	0.0269196	0	6.20563	1.08084	23.3903	10.8211	10.3905
1027	mir1027	miR477e	10.3266	-1.37929	0.0878033	0.136496	10.7826	13.6524	20.536	4.67806	2.49718	9.81321
1028	mir1028	miR6255	13.3732	-6.58468	1.02442e-06	2.95347e-06	33.888	26.0637	19.4551	0	0.832393	0
1029	mir1029	miR166g	8.29051	2.83934	0.00689135	0.0146594	1.54036	0	4.32336	16.841	16.6479	10.3905
1030	mir1030	miR9479-3p	9.12783	0.384209	0.63708	0.710617	9.24219	3.72338	10.8084	10.2917	9.15632	11.545
1031	mir1031	miR156j	10.0772	-0.699779	0.348319	0.436933	10.7826	13.6524	12.9701	7.4849	7.49154	8.08147
1032	mir1032	miR169f	11.2366	-1.84814	0.0202415	0.0398001	10.7826	31.0282	10.8084	4.67806	6.65914	3.46349
1033	mir1033	miR168-5p	9.82271	-0.02449	0.975217	0.985467	13.8633	6.20563	9.72756	7.4849	14.1507	7.50422
1034	mir1034	miR3510	7.50167	6.00103	3.62515e-05	9.72269e-05	0	0	0	13.0986	17.4803	14.4312
1035	mir1035	miR479a	8.62801	1.45194	0.0965781	0.14822	3.08073	7.44676	3.24252	14.0342	14.1507	9.81321
1036	mir1036	miR482d-3p	9.46098	0.253716	0.745355	0.796288	10.7826	8.68789	6.48504	12.163	9.98871	8.65871
1037	mir1037	miR477a-5p	10.1767	-1.46655	0.0636535	0.104403	10.7826	13.6524	20.536	4.67806	3.32957	8.08147
1038	mir1038	miR168-5p	9.7349	-0.172874	0.825697	0.865767	13.8633	7.44676	9.72756	6.54929	13.3183	7.50422
1039	mir1039	miR3446-5p	14.8174	-6.74097	0.00235189	0.00529588	78.5586	8.68789	1.08084	0	0	0.577248
1040	mir1040	miR393-5p	9.78864	-1.21588	0.131775	0.192263	7.70182	16.1346	17.2934	5.61368	3.32957	8.65871
1041	mir1041	miR9736	10.8751	-2.4091	0.00334775	0.00747703	9.24219	27.3048	18.3743	1.87123	4.99436	3.46349
1042	mir1042	miR477f	10.0379	-1.53955	0.0568778	0.0952516	10.7826	13.6524	20.536	4.67806	2.49718	8.08147
1043	mir1043	miR477b	10.0379	-1.53955	0.0568778	0.0952516	10.7826	13.6524	20.536	4.67806	2.49718	8.08147
1044	mir1044	miR477a	10.0379	-1.53955	0.0568778	0.0952516	10.7826	13.6524	20.536	4.67806	2.49718	8.08147
1045	mir1045	miR477f	10.0379	-1.53955	0.0568778	0.0952516	10.7826	13.6524	20.536	4.67806	2.49718	8.08147
1046	mir1046	miR156d	11.0561	-1.8758	0.0173955	0.0347728	20.0247	23.5814	8.64672	2.80684	6.65914	4.61798
1047	mir1047	miR1885a	11.8711	-3.4596	3.61298e-05	9.71714e-05	23.1055	26.0637	16.2126	1.87123	1.66479	2.30899
1048	mir1048	miR390b-5p	12.2069	-3.60059	2.92528e-05	7.88964e-05	27.7266	22.3403	17.2934	2.80684	2.49718	0.577248
1049	mir1049	miR395g	12.1682	-3.51865	6.90174e-05	0.000181065	33.888	16.1346	17.2934	2.80684	0	2.88624
1050	mir1050	miR3627b	8.14981	2.38001	0.0196894	0.0388735	3.08073	4.96451	0	14.9698	16.6479	9.23596
1051	mir1051	miR168b	8.85934	0.396089	0.623786	0.69944	9.24219	6.20563	7.56588	8.42051	12.4859	9.23596
1052	mir1052	miR5298b	11.8359	-4.10896	8.35525e-06	2.31182e-05	23.1055	21.0992	22.6976	1.87123	1.66479	0.577248
1053	mir1053	miR479b	8.09494	1.72603	0.0670231	0.109132	1.54036	7.44676	2.16168	14.0342	14.1507	9.23596
1054	mir1054	miR3981-3p	8.31619	1.46461	0.123812	0.183006	3.08073	1.24113	8.64672	13.0986	17.4803	6.34972
1055	mir1055	miR5287b	8.84335	0.580766	0.491813	0.578764	10.7826	7.44676	3.24252	9.35613	14.1507	8.08147
1056	mir1056	miR168b	9.52761	-0.409065	0.61516	0.691381	12.3229	4.96451	15.1318	11.2274	8.32393	5.19523
1057	mir1057	miR7753-3p	11.704	-3.63243	3.24768e-05	8.74691e-05	26.1862	24.8225	14.0509	0.935613	2.49718	1.73174
1058	mir1058	miR395b-3p	11.8651	-3.66521	5.51275e-05	0.000145419	33.888	14.8935	17.2934	2.80684	0	2.30899
1059	mir1059	miR395c-3p	11.8651	-3.66521	5.51275e-05	0.000145419	33.888	14.8935	17.2934	2.80684	0	2.30899
1060	mir1060	miR395b	11.8651	-3.66521	5.51275e-05	0.000145419	33.888	14.8935	17.2934	2.80684	0	2.30899
1061	mir1061	miR482c	6.79939	3.91724	0.00348884	0.00775613	1.54036	0	1.08084	10.2917	9.98871	17.8947
1062	mir1062	miR4394	8.66136	0.323716	0.731379	0.783097	4.62109	17.3758	1.08084	12.163	7.49154	9.23596
1063	mir1063	miR5163b-3p	10.93	-3.48477	0.000141783	0.000364503	20.0247	8.68789	31.3443	1.87123	2.49718	1.1545
1064	mir1064	miR169k	10.4721	-2.39195	0.00462823	0.010068	10.7826	31.0282	10.8084	3.74245	4.16196	2.30899
1065	mir1065	miR7782-5p	10.8126	-3.58139	9.83576e-05	0.000255252	21.5651	22.3403	16.2126	1.87123	0	2.88624
1066	mir1066	miR168a-5p	8.21744	0.328549	0.698912	0.756761	9.24219	6.20563	6.48504	6.54929	13.3183	7.50422
1067	mir1067	miR166c-5p	9.05702	-1.01839	0.210044	0.283051	9.24219	17.3758	9.72756	7.4849	4.16196	6.34972
1068	mir1068	miR7805-5p	9.18355	-0.808678	0.311033	0.396366	13.8633	13.6524	7.56588	8.42051	5.82675	5.77248
1069	mir1069	miR5491	6.24495	4.73913	0.00156718	0.00360489	0	0	1.08084	7.4849	13.3183	15.5857
1070	mir1070	miR164a	6.97374	1.7558	0.0842418	0.131919	0	4.96451	4.32336	9.35613	11.6535	11.545
1071	mir1071	miR167c	10.0961	-3.12579	0.000388311	0.00094283	12.3229	22.3403	19.4551	2.80684	2.49718	1.1545
1072	mir1072	miR408	6.40486	4.77035	0.00126321	0.00293375	0	0	1.08084	12.163	12.4859	12.6994
1073	mir1073	miR399f	7.84092	0.350543	0.689456	0.750256	3.08073	8.68789	8.64672	10.2917	9.98871	6.34972
1074	mir1074	miR8692	9.40858	-1.94073	0.0188133	0.0373739	16.944	16.1346	11.8892	1.87123	4.99436	4.61798
1075	mir1075	miR854	10.04	-3.19825	0.000243493	0.000598768	18.4844	18.6169	17.2934	1.87123	1.66479	2.30899
1076	mir1076	miR156i	9.61881	-1.69448	0.0512449	0.0879857	20.0247	19.858	4.32336	2.80684	6.65914	4.04073
1077	mir1077	miR408	6.34306	4.75432	0.00135241	0.00313612	0	0	1.08084	14.0342	10.8211	12.1222
1078	mir1078	miR472-3p	7.45087	1.3296	0.151332	0.215723	4.62109	3.72338	4.32336	14.0342	11.6535	6.34972
1079	mir1079	miR2092-3p	7.27897	1.0168	0.268063	0.348301	7.70182	3.72338	3.24252	10.2917	8.32393	10.3905
1080	mir1080	miR854a	9.01568	-2.10269	0.0219153	0.042655	7.70182	9.92901	25.9402	6.54929	1.66479	2.30899
1081	mir1081	miR477b	8.43844	-1.10836	0.196512	0.266685	15.4036	8.68789	10.8084	3.74245	3.32957	8.65871
1082	mir1082	miR156b	9.46287	-1.79225	0.0442281	0.0780997	20.0247	19.858	4.32336	1.87123	6.65914	4.04073
1083	mir1083	miR408	6.22853	3.8613	0.00553244	0.0119673	0	0	2.16168	13.0986	9.98871	12.1222
1084	mir1084	miR1865-3p	6.34506	2.44995	0.0304953	0.0569897	0	1.24113	4.32336	11.2274	9.15632	12.1222
1085	mir1085	miR472-3p	7.35467	1.30213	0.163984	0.230008	4.62109	3.72338	4.32336	14.0342	11.6535	5.77248
1086	mir1086	miR397b	6.88092	0.955823	0.354033	0.4428	7.70182	0	6.48504	7.4849	7.49154	12.1222
1087	mir1087	miR5794	9.35484	-2.84992	0.00156339	0.00360047	9.24219	24.8225	15.1318	1.87123	3.32957	1.73174
1088	mir1088	miR845b-5p	8.6635	-1.69198	0.0605733	0.100366	10.7826	4.96451	23.7785	3.74245	5.82675	2.88624
1089	mir1089	miR5298d	10.211	-5.25711	2.27037e-05	6.15787e-05	20.0247	21.0992	18.3743	0.935613	0.832393	0
1090	mir1090	miR390c-5p	10.0907	-3.54364	0.000167846	0.000428644	20.0247	23.5814	11.8892	2.80684	1.66479	0.577248
1091	mir1091	miR5298a	9.92524	-3.1341	0.000376157	0.000914476	23.1055	17.3758	12.9701	1.87123	2.49718	1.73174
1092	mir1092	miR408	6.04839	4.68459	0.00174751	0.00397942	0	0	1.08084	13.0986	9.98871	12.1222
1093	mir1093	miR391c	7.12831	0.765793	0.406173	0.496548	3.08073	4.96451	7.56588	12.163	7.49154	7.50422
1094	mir1094	miR395c-3p	7.07851	1.19662	0.204276	0.276442	6.16146	2.48225	4.32336	13.0986	8.32393	8.08147
1095	mir1095	miR951	7.73346	-0.00905149	0.991923	0.997108	6.16146	4.96451	11.8892	9.35613	9.98871	4.04073
1096	mir1096	miR8154	8.49642	-1.73474	0.060837	0.100679	6.16146	11.1701	21.6168	2.80684	7.49154	1.73174
1097	mir1097	miR6108f	8.9246	-2.14588	0.0105706	0.0217869	12.3229	16.1346	15.1318	3.74245	3.32957	2.88624
1098	mir1098	miR9722	9.46314	-2.61228	0.00304351	0.00680543	15.4036	22.3403	10.8084	3.74245	3.32957	1.1545
1099	mir1099	miR951	7.57753	-0.0666852	0.940915	0.962436	6.16146	4.96451	11.8892	8.42051	9.98871	4.04073
1100	mir1100	miR8016	8.31138	-1.68469	0.048859	0.0847977	9.24219	13.6524	15.1318	2.80684	4.99436	4.04073
1101	mir1101	miR474b	7.97704	-1.25046	0.150018	0.214327	9.24219	14.8935	9.72756	3.74245	3.32957	6.92697
1102	mir1102	miR396a-3p	7.67119	-0.478261	0.579241	0.657157	10.7826	7.44676	8.64672	7.4849	4.16196	7.50422
1103	mir1103	miR6438b	8.06672	-0.936132	0.281515	0.363569	12.3229	8.68789	10.8084	2.80684	9.15632	4.61798
1104	mir1104	miR395x	8.64065	-1.71436	0.048021	0.0835696	12.3229	19.858	7.56588	2.80684	5.82675	3.46349
1105	mir1105	miR2600e	9.81201	-6.13678	1.07826e-05	2.96212e-05	20.0247	17.3758	20.536	0.935613	0	0
1106	mir1106	miR11284	6.05132	3.69041	0.00654307	0.0139959	1.54036	1.24113	0	11.2274	12.4859	9.81321
1107	mir1107	miR4398	8.83073	-3.34253	0.000751346	0.00179038	7.70182	18.6169	21.6168	2.80684	1.66479	0.577248
1108	mir1108	miR2604	9.21948	-6.06299	1.91432e-05	5.19948e-05	10.7826	22.3403	21.6168	0	0	0.577248
1109	mir1109	miR408	5.61499	4.57524	0.00261131	0.00586629	0	0	1.08084	12.163	8.32393	12.1222
1110	mir1110	miR395	6.29363	2.00846	0.0565354	0.0950329	1.54036	3.72338	2.16168	13.0986	9.15632	8.08147
1111	mir1111	miR396f	6.2235	0.764442	0.459832	0.546587	3.08073	8.68789	2.16168	6.54929	4.16196	12.6994
1112	mir1112	miR10446	7.21574	-0.659044	0.472807	0.559857	3.08073	12.4113	10.8084	6.54929	5.82675	4.61798
1113	mir1113	miR1042-3p	7.21131	-0.113694	0.901258	0.932787	4.62109	11.1701	6.48504	10.2917	6.65914	4.04073
1114	mir1114	miR5037d	6.63657	0.147811	0.874551	0.910044	7.70182	3.72338	7.56588	4.67806	7.49154	8.65871
1115	mir1115	miR160a	7.08717	0.655645	0.531874	0.614532	9.24219	7.44676	0	11.2274	9.98871	4.61798
1116	mir1116	miR160e-5p	7.14689	0.673192	0.523645	0.608808	9.24219	7.44676	0	12.163	9.98871	4.04073
1117	mir1117	miR5658	7.49617	-1.52846	0.0982061	0.150478	10.7826	9.92901	12.9701	1.87123	2.49718	6.92697
1118	mir1118	miR397b	6.76848	-0.0618045	0.95156	0.9692	1.54036	13.6524	5.4042	3.74245	11.6535	4.61798
1119	mir1119	miR399e	6.54572	0.363751	0.698663	0.756761	3.08073	7.44676	6.48504	8.42051	7.49154	6.34972
1120	mir1120	miR1879	7.32077	-1.08267	0.227276	0.304142	7.70182	12.4113	9.72756	2.80684	6.65914	4.61798
1121	mir1121	miR7486h	7.71937	-1.84269	0.0479993	0.0835696	9.24219	17.3758	9.72756	0.935613	4.99436	4.04073
1122	mir1122	miR160c-5p	5.92669	2.11017	0.0580667	0.0968449	4.62109	1.24113	1.08084	10.2917	10.8211	7.50422
1123	mir1123	miR6024	6.40958	0.387342	0.701579	0.75858	4.62109	9.92901	2.16168	3.74245	11.6535	6.34972
1124	mir1124	miR7494c	6.44666	0.209515	0.83844	0.875785	1.54036	7.44676	8.64672	13.0986	3.32957	4.61798
1125	mir1125	miR399d	6.32798	0.273824	0.77534	0.821929	3.08073	7.44676	6.48504	9.35613	5.82675	5.77248
1126	mir1126	miR3623-5p	5.93458	0.692631	0.488031	0.576111	4.62109	2.48225	6.48504	5.61368	8.32393	8.08147
1127	mir1127	miR6111-3p	7.22005	-1.00748	0.267688	0.348048	9.24219	8.68789	10.8084	5.61368	6.65914	2.30899
1128	mir1128	miR164c	7.47429	-1.46947	0.100688	0.153491	10.7826	11.1701	10.8084	5.61368	4.16196	2.30899
1129	mir1129	miR11128-5p	8.11959	-4.35494	0.000161723	0.000413555	10.7826	16.1346	19.4551	0.935613	0.832393	0.577248
1130	mir1130	miR1222e	5.00638	4.40334	0.00485162	0.0105182	0	0	1.08084	12.163	5.82675	10.9677
1131	mir1131	miR396	5.35079	1.12388	0.304151	0.389661	3.08073	4.96451	2.16168	5.61368	4.16196	12.1222
1132	mir1132	miR399f	6.17204	0.209938	0.827935	0.86764	3.08073	7.44676	6.48504	8.42051	5.82675	5.77248
1133	mir1133	miR5293	6.97892	-1.83074	0.0565054	0.0950329	6.16146	13.6524	12.9701	2.80684	1.66479	4.61798
1134	mir1134	miR1134	6.76511	-0.986658	0.28544	0.36839	7.70182	6.20563	12.9701	4.67806	4.99436	4.04073
1135	mir1135	miR160f	6.61729	0.483143	0.65737	0.726925	9.24219	7.44676	0	11.2274	8.32393	3.46349
1136	mir1136	miR160b-5p	6.61729	0.483143	0.65737	0.726925	9.24219	7.44676	0	11.2274	8.32393	3.46349
1137	mir1137	miR159c	6.46632	-0.643895	0.532083	0.614532	10.7826	9.92901	3.24252	0.935613	5.82675	8.08147
1138	mir1138	miR2111-3p	7.91327	-2.83278	0.00824109	0.0172632	10.7826	18.6169	11.8892	5.61368	0	0.577248
1139	mir1139	miR2089-3p	8.22392	-5.88334	4.0448e-05	0.00010788	15.4036	13.6524	19.4551	0	0.832393	0
1140	mir1140	miR2096-5p	4.85156	5.37225	0.000700753	0.0016719	0	0	0	11.2274	7.49154	10.3905
1141	mir1141	miR399r	5.9919	0.308025	0.753421	0.80312	3.08073	7.44676	5.4042	8.42051	5.82675	5.77248
1142	mir1142	miR399f-3p	6.36723	-0.730742	0.450585	0.537516	3.08073	8.68789	11.8892	4.67806	5.82675	4.04073
1143	mir1143	miR530	6.0757	-0.40181	0.69615	0.754621	3.08073	11.1701	6.48504	6.54929	1.66479	7.50422
1144	mir1144	miR5154	5.77684	0.414237	0.682382	0.744734	4.62109	3.72338	6.48504	8.42051	3.32957	8.08147
1145	mir1145	miR11288a	6.71905	-1.34076	0.161464	0.226804	6.16146	7.44676	15.1318	5.61368	2.49718	3.46349
1146	mir1146	miR10516	8.29647	-5.02167	0.000131517	0.000339019	20.0247	18.6169	9.72756	0	0.832393	0.577248
1147	mir1147	miR11572	5.19361	2.33488	0.061761	0.101858	3.08073	0	2.16168	13.0986	4.16196	8.65871
1148	mir1148	miR11306	6.31551	-0.0984123	0.921852	0.947473	9.24219	4.96451	5.4042	3.74245	11.6535	2.88624
1149	mir1149	miR7130	7.26911	-2.87265	0.00371588	0.00816644	9.24219	16.1346	12.9701	1.87123	1.66479	1.73174
1150	mir1150	miR5660	7.24853	-2.14744	0.0262967	0.050267	9.24219	17.3758	8.64672	3.74245	3.32957	1.1545
1151	mir1151	miR319b	6.65638	-2.12721	0.0500578	0.0861783	10.7826	2.48225	19.4551	0.935613	1.66479	4.61798
1152	mir1152	miR5641	7.53058	-4.97034	0.000284266	0.000692831	12.3229	11.1701	20.536	0	0	1.1545
1153	mir1153	miR7740-5p	4.26637	5.19657	0.00174863	0.00397942	0	0	0	3.74245	9.15632	12.6994
1154	mir1154	miR6249a	4.58775	3.29738	0.0236039	0.0457104	1.54036	0	1.08084	5.61368	8.32393	10.9677
1155	mir1155	miR5813	6.62759	-2.40409	0.0307912	0.0574311	4.62109	3.72338	24.8593	3.74245	1.66479	1.1545
1156	mir1156	miR11301	5.80771	-0.403667	0.692234	0.751715	7.70182	2.48225	9.72756	4.67806	3.32957	6.92697
1157	mir1157	miR156b	7.34788	-3.40839	0.00153588	0.00354137	9.24219	22.3403	8.64672	1.87123	0.832393	1.1545
1158	mir1158	miR5493	6.42516	-1.34973	0.157731	0.222373	10.7826	6.20563	10.8084	2.80684	3.32957	4.61798
1159	mir1159	miR164e-5p	6.64687	-1.2278	0.195239	0.265519	10.7826	6.20563	10.8084	5.61368	4.16196	2.30899
1160	mir1160	miR482d	5.0859	1.98229	0.090497	0.14023	1.54036	1.24113	3.24252	11.2274	7.49154	5.77248
1161	mir1161	miR5185l-3p	6.63387	-2.31335	0.0245116	0.0472303	4.62109	19.858	8.64672	1.87123	2.49718	2.30899
1162	mir1162	miR6117	6.07353	-1.46086	0.14762	0.211373	7.70182	6.20563	12.9701	1.87123	2.49718	5.19523
1163	mir1163	miR164f	6.86265	-1.82026	0.0742908	0.118853	9.24219	16.1346	6.48504	3.74245	4.99436	0.577248
1164	mir1164	miR10448	7.0395	-2.26269	0.0230154	0.0447057	15.4036	7.44676	11.8892	4.67806	1.66479	1.1545
1165	mir1165	miR9748	7.51434	-3.81738	0.000554233	0.00133391	20.0247	12.4113	9.72756	0.935613	0.832393	1.1545
1166	mir1166	miR172d-5p	5.02964	1.30061	0.244961	0.322644	3.08073	1.24113	4.32336	9.35613	5.82675	6.34972
1167	mir1167	miR5284c	5.5291	0.26121	0.795895	0.839093	4.62109	4.96451	5.4042	7.4849	6.65914	4.04073
1168	mir1168	miR5239	6.98648	-4.09577	0.00103888	0.00242741	6.16146	23.5814	9.72756	1.87123	0	0.577248
1169	mir1169	miR319a-3p.2-3p	6.12331	-2.13269	0.0553326	0.0935014	9.24219	2.48225	18.3743	0.935613	1.66479	4.04073
1170	mir1170	miR319b-3p	6.12331	-2.13269	0.0553326	0.0935014	9.24219	2.48225	18.3743	0.935613	1.66479	4.04073
1171	mir1171	miR156f-5p	6.97558	-3.69657	0.00136425	0.00315318	9.24219	19.858	9.72756	1.87123	0	1.1545
1172	mir1172	miR529-5p	7.1252	-3.72366	0.00102676	0.00240495	13.8633	16.1346	9.72756	1.87123	0	1.1545
1173	mir1173	miR395l	7.33792	-6.70267	5.08492e-06	1.42333e-05	15.4036	12.4113	16.2126	0	0	0
1174	mir1174	miR390	7.43766	-6.719	5.08446e-06	1.42333e-05	18.4844	9.92901	16.2126	0	0	0
1175	mir1175	miR9778	4.42019	5.23463	0.00163748	0.0037621	0	0	0	4.67806	16.6479	5.19523
1176	mir1176	miR11577	4.46272	5.24759	0.00164291	0.00377006	0	0	0	4.67806	17.4803	4.61798
1177	mir1177	miR8569	4.72719	1.13668	0.34404	0.43372	4.62109	0	4.32336	4.67806	6.65914	8.08147
1178	mir1178	miR159c-5	6.21567	-1.75454	0.0956999	0.147107	4.62109	18.6169	5.4042	4.67806	1.66479	2.30899
1179	mir1179	miR5380c	6.58028	-2.32468	0.0322024	0.0597734	6.16146	21.0992	5.4042	3.74245	2.49718	0.577248
1180	mir1180	miR8577	6.19852	-2.68792	0.0132855	0.0269778	7.70182	6.20563	18.3743	0.935613	1.66479	2.30899
1181	mir1181	miR156c	5.9507	-1.46499	0.144184	0.207846	9.24219	6.20563	10.8084	3.74245	1.66479	4.04073
1182	mir1182	miR6233-5p	6.69461	-2.72333	0.00741613	0.0156545	15.4036	8.68789	10.8084	1.87123	1.66479	1.73174
1183	mir1183	miR3627a	4.16297	5.15036	0.00169643	0.00387439	0	0	0	7.4849	9.98871	7.50422
1184	mir1184	miR5284b	4.88458	0.852333	0.490613	0.578093	1.54036	0	8.64672	8.42051	6.65914	4.04073
1185	mir1185	miR6196	5.96583	-2.27358	0.0410654	0.0737337	3.08073	12.4113	14.0509	0.935613	4.16196	1.1545
1186	mir1186	miR399c	6.0559	-1.6491	0.111025	0.166667	6.16146	13.6524	7.56588	2.80684	4.99436	1.1545
1187	mir1187	miR399o	6.05181	-1.94935	0.0854476	0.133482	7.70182	2.48225	18.3743	4.67806	2.49718	0.577248
1188	mir1188	miR6485	5.89184	-1.19121	0.25513	0.334206	15.4036	6.20563	3.24252	2.80684	2.49718	5.19523
1189	mir1189	miR5721	6.82109	-3.56438	0.00208371	0.00470302	15.4036	12.4113	9.72756	2.80684	0	0.577248
1190	mir1190	miR6438a	6.28556	-1.8179	0.0832096	0.130622	16.944	4.96451	7.56588	0.935613	4.99436	2.30899
1191	mir1191	miR399a	5.9597	-1.75567	0.102413	0.155806	6.16146	13.6524	7.56588	2.80684	4.99436	0.577248
1192	mir1192	miR164-5p	5.98794	-0.974315	0.402497	0.492994	9.24219	11.1701	3.24252	5.61368	6.65914	0
1193	mir1193	miR11493b	6.40384	-3.40082	0.00392015	0.00859573	9.24219	13.6524	11.8892	2.80684	0.832393	0
1194	mir1194	miR6164a	6.18004	-2.9299	0.00879046	0.0182747	12.3229	8.68789	11.8892	1.87123	0	2.30899
1195	mir1195	miR1509a	6.1438	-1.26233	0.228188	0.304937	15.4036	6.20563	4.32336	5.61368	4.16196	1.1545
1196	mir1196	miR395	3.70521	3.95815	0.0177182	0.0353812	0	0	1.08084	4.67806	6.65914	9.81321
1197	mir1197	miR5819	4.32931	1.08107	0.366919	0.456099	1.54036	1.24113	5.4042	5.61368	5.82675	6.34972
1198	mir1198	miR11497	5.22801	-0.759849	0.536894	0.618682	3.08073	1.24113	15.1318	4.67806	6.65914	0.577248
1199	mir1199	miR156a	6.1078	-3.51155	0.00276296	0.00619251	7.70182	17.3758	8.64672	0.935613	0.832393	1.1545
1200	mir1200	miR9863a-3p	4.90278	-0.45924	0.678979	0.742706	9.24219	3.72338	4.32336	1.87123	3.32957	6.92697
1201	mir1201	miR5198	5.92436	-3.215	0.00618413	0.0132872	9.24219	11.1701	11.8892	0.935613	0	2.30899
1202	mir1202	miR319i	6.03122	-3.24067	0.00614376	0.0132153	9.24219	16.1346	7.56588	0.935613	0	2.30899
1203	mir1203	miR6182	4.19344	0.843596	0.494541	0.580943	3.08073	4.96451	1.08084	1.87123	6.65914	7.50422
1204	mir1204	miR1509b	4.56546	1.01339	0.38275	0.472722	4.62109	1.24113	3.24252	8.42051	5.82675	4.04073
1205	mir1205	miR156i	5.46466	-2.40296	0.0292994	0.0554009	4.62109	9.92901	12.9701	1.87123	1.66479	1.73174
1206	mir1206	miR167h	5.99327	-5.42435	0.000445107	0.00107665	4.62109	18.6169	11.8892	0	0.832393	0
1207	mir1207	miR6260	6.0334	-4.53755	0.00166268	0.00380634	4.62109	23.5814	6.48504	0.935613	0	0.577248
1208	mir1208	miR812k	4.61603	0.675559	0.549858	0.630894	6.16146	2.48225	2.16168	5.61368	6.65914	4.61798
1209	mir1209	miR3623-3p	4.6278	-0.238567	0.832289	0.870305	6.16146	2.48225	6.48504	1.87123	4.99436	5.77248
1210	mir1210	miR11170-3p	5.30608	-0.730838	0.519379	0.604946	6.16146	3.72338	9.72756	7.4849	4.16196	0.577248
1211	mir1211	miR474c	5.23825	-1.29029	0.222981	0.299018	6.16146	7.44676	8.64672	1.87123	4.99436	2.30899
1212	mir1212	miR156f	5.67749	-3.06574	0.00947404	0.0196109	6.16146	12.4113	11.8892	1.87123	0	1.73174
1213	mir1213	miR11166-3p	5.32269	-1.90627	0.101164	0.154029	7.70182	1.24113	16.2126	2.80684	1.66479	2.30899
1214	mir1214	miR7494b	5.84122	-3.53709	0.00393631	0.00862133	7.70182	16.1346	8.64672	0	0.832393	1.73174
1215	mir1215	miR529-5p	6.22934	-4.57715	0.000891362	0.00210835	12.3229	14.8935	8.64672	0.935613	0	0.577248
1216	mir1216	miR1074	5.55323	-1.79043	0.120041	0.178254	13.8633	1.24113	10.8084	0.935613	4.16196	2.30899
1217	mir1217	miR1507c-5p	6.03939	-2.58051	0.0241938	0.0467115	18.4844	6.20563	6.48504	0	3.32957	1.73174
1218	mir1218	miR5207	6.38888	-3.07788	0.00714895	0.0151403	20.0247	8.68789	5.4042	2.80684	0.832393	0.577248
1219	mir1219	miR2098-3p	4.3398	-0.090044	0.937103	0.959396	3.08073	4.96451	5.4042	3.74245	2.49718	6.34972
1220	mir1220	miR7533a	4.64865	-0.22926	0.83612	0.873836	3.08073	8.68789	3.24252	4.67806	4.16196	4.04073
1221	mir1221	miR2661	5.38332	-1.94963	0.0922775	0.142555	3.08073	13.6524	8.64672	4.67806	1.66479	0.577248
1222	mir1222	miR1886.1	5.40579	-2.28151	0.0490032	0.0849712	4.62109	12.4113	9.72756	0.935613	4.16196	0.577248
1223	mir1223	miR159	4.99237	-1.49244	0.20729	0.279929	9.24219	9.92901	3.24252	0.935613	0.832393	5.77248
1224	mir1224	miR164d	5.52922	-1.35171	0.227567	0.304319	9.24219	11.1701	3.24252	5.61368	3.32957	0.577248
1225	mir1225	miR156j	5.63444	-2.67942	0.0157832	0.0317148	9.24219	12.4113	7.56588	0.935613	2.49718	1.1545
1226	mir1226	miR164b	5.73081	-1.84248	0.0971021	0.148905	12.3229	11.1701	3.24252	3.74245	3.32957	0.577248
1227	mir1227	miR159e	3.68193	4.96844	0.00351336	0.00779261	0	0	0	7.4849	9.98871	4.61798
1228	mir1228	miR7708a-5p	3.83357	1.88237	0.169288	0.236757	0	3.72338	1.08084	4.67806	8.32393	5.19523
1229	mir1229	miR156a	5.49814	-3.7514	0.0036888	0.00813481	4.62109	17.3758	8.64672	0.935613	0.832393	0.577248
1230	mir1230	miR156b	5.49814	-3.7514	0.0036888	0.00813481	4.62109	17.3758	8.64672	0.935613	0.832393	0.577248
1231	mir1231	miR156c	5.49814	-3.7514	0.0036888	0.00813481	4.62109	17.3758	8.64672	0.935613	0.832393	0.577248
1232	mir1232	miR156f	5.49814	-3.7514	0.0036888	0.00813481	4.62109	17.3758	8.64672	0.935613	0.832393	0.577248
1233	mir1233	miR7716-5p	5.0583	-2.32539	0.0423041	0.0755347	6.16146	6.20563	12.9701	1.87123	0.832393	2.30899
1234	mir1234	miR156d-5p	5.21147	-2.53999	0.0252834	0.0484263	6.16146	7.44676	12.9701	1.87123	1.66479	1.1545
1235	mir1235	miR7838	5.2138	-3.13445	0.0211533	0.0413393	10.7826	2.48225	15.1318	0	0	2.88624
1236	mir1236	miR319b-5p	5.51998	-2.57972	0.0234646	0.0454863	10.7826	9.92901	7.56588	0.935613	3.32957	0.577248
1237	mir1237	miR5227	5.53502	-2.60253	0.0200159	0.0393966	12.3229	7.44676	8.64672	2.80684	0.832393	1.1545
1238	mir1238	miR5530	5.71345	-3.39385	0.00414867	0.0090761	13.8633	9.92901	7.56588	0.935613	0.832393	1.1545
1239	mir1239	miR397-5p	3.53077	2.35387	0.121531	0.180188	0	0	3.24252	4.67806	7.49154	5.77248
1240	mir1240	miR397a	3.60868	1.38513	0.305177	0.390715	0	3.72338	2.16168	4.67806	4.16196	6.92697
1241	mir1241	miR2118-5p	2.96264	3.59115	0.0531053	0.0904531	1.54036	0	0	1.87123	1.66479	12.6994
1242	mir1242	miR172k	3.64427	2.86141	0.0611533	0.100942	1.54036	1.24113	0	7.4849	5.82675	5.77248
1243	mir1243	miR2673a	3.5479	1.72231	0.200011	0.271242	1.54036	1.24113	2.16168	4.67806	4.16196	7.50422
1244	mir1244	miR169g-5p	4.65635	-1.4256	0.23809	0.314671	1.54036	11.1701	7.56588	0.935613	4.99436	1.73174
1245	mir1245	miR419	4.54284	-0.946757	0.404992	0.495419	3.08073	4.96451	9.72756	4.67806	2.49718	2.30899
1246	mir1246	miR477k	4.14443	0.459886	0.724098	0.778334	3.08073	7.44676	0	2.80684	7.49154	4.04073
1247	mir1247	miR167i	5.49426	-6.2925	7.63718e-05	0.000199542	4.62109	18.6169	9.72756	0	0	0
1248	mir1248	miR1440b	4.2402	0.437745	0.729577	0.782038	7.70182	0	3.24252	6.54929	3.32957	4.61798
1249	mir1249	miR1873	4.98734	-3.05829	0.0205106	0.0402469	7.70182	7.44676	11.8892	0	0	2.88624
1250	mir1250	miR6192	5.07602	-2.07113	0.0626346	0.10321	10.7826	7.44676	6.48504	0.935613	2.49718	2.30899
1251	mir1251	miR2121a	5.66348	-6.32874	4.31732e-05	0.000114989	12.3229	8.68789	12.9701	0	0	0
1252	mir1252	miR171j-5p	3.28166	2.2385	0.153277	0.217401	0	0	3.24252	5.61368	3.32957	7.50422
1253	mir1253	miR7780-3p	3.38392	2.28357	0.138667	0.201098	0	0	3.24252	6.54929	4.16196	6.34972
1254	mir1254	miR6170	4.98685	-3.22531	0.0152189	0.0307092	3.08073	18.6169	5.4042	0	1.66479	1.1545
1255	mir1255	miR399a	4.82664	-2.1946	0.0542739	0.092036	7.70182	7.44676	8.64672	0.935613	2.49718	1.73174
1256	mir1256	miR156j	4.88007	-2.21062	0.0524145	0.0896735	7.70182	9.92901	6.48504	0.935613	2.49718	1.73174
1257	mir1257	miR6138	5.18902	-4.43294	0.0027064	0.00607283	9.24219	9.92901	10.8084	0	0	1.1545
1258	mir1258	miR164a	5.10394	-1.80787	0.140689	0.203659	9.24219	11.1701	3.24252	2.80684	4.16196	0
1259	mir1259	miR164c	5.12115	-1.79337	0.14235	0.205665	9.24219	11.1701	3.24252	3.74245	3.32957	0
1260	mir1260	miR408-3p	3.02571	3.64825	0.0373771	0.0680332	0	0	1.08084	3.74245	5.82675	7.50422
1261	mir1261	miR408	3.08544	3.67516	0.0343836	0.0630912	0	0	1.08084	4.67806	5.82675	6.92697
1262	mir1262	miR6223-5p	3.12796	3.69422	0.0328047	0.060774	0	0	1.08084	4.67806	6.65914	6.34972
1263	mir1263	miR171a-5p	3.14293	2.16769	0.175967	0.244107	0	0	3.24252	5.61368	2.49718	7.50422
1264	mir1264	miR2097-3p	3.79073	0.554915	0.674644	0.739225	3.08073	6.20563	0	4.67806	4.16196	4.61798
1265	mir1265	miR164a-3p	4.834	-3.42733	0.0120929	0.0247127	3.08073	12.4113	10.8084	1.87123	0.832393	0
1266	mir1266	miR11493a	4.92633	-5.13211	0.00144932	0.0033458	3.08073	13.6524	11.8892	0.935613	0	0
1267	mir1267	miR156h	5.03915	-4.39257	0.00354188	0.00784682	7.70182	14.8935	6.48504	0	0	1.1545
1268	mir1268	miR3951a-5p	4.51767	-1.10145	0.36056	0.449647	10.7826	1.24113	6.48504	1.87123	4.99436	1.73174
1269	mir1269	miR5380a	4.885	-2.47044	0.0341839	0.0628448	10.7826	8.68789	5.4042	1.87123	0.832393	1.73174
1270	mir1270	miR535	5.26914	-5.23004	0.000782442	0.00186217	13.8633	7.44676	9.72756	0	0	0.577248
1271	mir1271	miR164g-3p	3.34059	4.82119	0.00668304	0.0142636	0	0	0	12.163	4.99436	2.88624
1272	mir1272	miR408	2.9295	3.59753	0.0415661	0.0744242	0	0	1.08084	3.74245	5.82675	6.92697
1273	mir1273	miR2118a-3p	3.19262	2.83608	0.0863863	0.13462	0	0	2.16168	6.54929	5.82675	4.61798
1274	mir1274	miR2218	3.19262	2.83608	0.0863863	0.13462	0	0	2.16168	6.54929	5.82675	4.61798
1275	mir1275	miR5284h	3.27655	2.22247	0.153835	0.217999	0	0	3.24252	6.54929	5.82675	4.04073
1276	mir1276	miR482d-5p	3.20213	2.78259	0.0809356	0.128204	0	1.24113	1.08084	5.61368	6.65914	4.61798
1277	mir1277	miR1066	3.35599	2.8507	0.0735268	0.117729	0	1.24113	1.08084	9.35613	4.99436	3.46349
1278	mir1278	miR3630-3p	3.3911	2.13241	0.168604	0.235972	0	3.72338	0	8.42051	4.16196	4.04073
1279	mir1279	miR5205c	3.32956	1.18087	0.404222	0.494792	0	4.96451	1.08084	3.74245	4.99436	5.19523
1280	mir1280	miR397	4.51511	-2.87467	0.03294	0.0609073	3.08073	8.68789	11.8892	0.935613	2.49718	0
1281	mir1281	miR164a	4.67807	-4.05011	0.00634538	0.0135882	3.08073	12.4113	10.8084	0.935613	0.832393	0
1282	mir1282	miR403a	3.47779	1.09915	0.428113	0.516475	4.62109	0	2.16168	2.80684	6.65914	4.61798
1283	mir1283	miR159d	3.6188	-0.404665	0.752174	0.802235	4.62109	2.48225	5.4042	0.935613	2.49718	5.77248
1284	mir1284	miR8566	4.40965	-2.65693	0.0423979	0.0756319	6.16146	3.72338	12.9701	1.87123	0	1.73174
1285	mir1285	miR8139a	4.51017	-2.23249	0.115294	0.172168	13.8633	0	8.64672	0	1.66479	2.88624
1286	mir1286	miR12149	4.66369	-2.16106	0.104761	0.159127	15.4036	0	7.56588	1.87123	0.832393	2.30899
1287	mir1287	miR1155	5.32611	-6.22863	8.39281e-05	0.000218691	16.944	7.44676	7.56588	0	0	0
1288	mir1288	miR164a-3p	3.12381	3.6795	0.0364458	0.066621	0	0	1.08084	10.2917	3.32957	4.04073
1289	mir1289	miR1140	3.34581	1.58119	0.301125	0.387333	0	4.96451	0	7.4849	4.16196	3.46349
1290	mir1290	miR159h-3p	3.57707	-0.794997	0.561416	0.641857	3.08073	7.44676	3.24252	0	2.49718	5.19523
1291	mir1291	miR1918	3.4567	0.378538	0.777159	0.823404	4.62109	1.24113	3.24252	0.935613	6.65914	4.04073
1292	mir1292	miR156ad	4.02491	-1.38677	0.241384	0.318588	4.62109	7.44676	5.4042	1.87123	2.49718	2.30899
1293	mir1293	miR946a-5p	4.3349	-3.60436	0.0135337	0.0274529	4.62109	9.92901	9.72756	0	0	1.73174
1294	mir1294	miR477	3.50944	0.87952	0.558749	0.639568	7.70182	0	0	3.74245	4.99436	4.61798
1295	mir1295	miR535a	4.12354	-1.73984	0.150226	0.214465	7.70182	4.96451	6.48504	1.87123	0.832393	2.88624
1296	mir1296	miR408-3p	2.59231	3.41435	0.0630022	0.103727	0	0	1.08084	2.80684	4.16196	7.50422
1297	mir1297	miR408-3p	2.65204	3.44604	0.057554	0.0961566	0	0	1.08084	3.74245	4.16196	6.92697
1298	mir1298	miR482c	2.781	3.49873	0.0497624	0.0857464	0	1.24113	0	4.67806	4.99436	5.77248
1299	mir1299	miR9654a-3p	2.89165	2.5641	0.129246	0.189003	0	2.48225	0	4.67806	4.99436	5.19523
1300	mir1300	miR6265	3.01922	2.62988	0.117644	0.175236	0	2.48225	0	4.67806	7.49154	3.46349
1301	mir1301	miR7748a-5p	3.53113	0.30458	0.82885	0.867653	1.54036	1.24113	6.48504	9.35613	0.832393	1.73174
1302	mir1302	miR2592s-3p	3.713	-0.71482	0.6056	0.682232	1.54036	1.24113	10.8084	5.61368	2.49718	0.577248
1303	mir1303	miR399	3.43742	0.205645	0.875953	0.910517	1.54036	2.48225	5.4042	2.80684	6.65914	1.73174
1304	mir1304	miR7840	3.54438	-1.04421	0.415225	0.503985	3.08073	3.72338	7.56588	0.935613	2.49718	3.46349
1305	mir1305	miR319j	3.75125	-1.64931	0.221002	0.296778	3.08073	8.68789	5.4042	1.87123	0	3.46349
1306	mir1306	miR482c	4.16106	-3.40987	0.0156414	0.0314628	4.62109	7.44676	10.8084	0.935613	0	1.1545
1307	mir1307	miR482e-5p	3.93121	-1.24907	0.302378	0.388166	4.62109	8.68789	3.24252	2.80684	2.49718	1.73174
1308	mir1308	miR1526	4.45999	-5.99228	0.000277232	0.000678265	4.62109	12.4113	9.72756	0	0	0
1309	mir1309	miR156g-5p	4.34778	-2.81955	0.0537326	0.0914405	4.62109	14.8935	3.24252	0	3.32957	0
1310	mir1310	miR3630-5p	3.99187	-1.79043	0.151774	0.216194	6.16146	3.72338	8.64672	0.935613	3.32957	1.1545
1311	mir1311	miR399b	3.83491	-1.36601	0.265599	0.345935	6.16146	6.20563	4.32336	0.935613	2.49718	2.88624
1312	mir1312	miR5816	4.51945	-3.45437	0.0116258	0.0238088	10.7826	8.68789	5.4042	0	1.66479	0.577248
1313	mir1313	miR6248	4.36774	-2.10538	0.124027	0.183042	15.4036	4.96451	1.08084	1.87123	0	2.88624
1314	mir1314	miR1507-5p	4.97051	-4.25799	0.00872002	0.0181675	18.4844	9.92901	0	0	0.832393	0.577248
1315	mir1315	miR408d	2.4961	3.35459	0.0701181	0.112834	0	0	1.08084	2.80684	4.16196	6.92697
1316	mir1316	miR408a-3p	2.4961	3.35459	0.0701181	0.112834	0	0	1.08084	2.80684	4.16196	6.92697
1317	mir1317	miR408-3p	2.4961	3.35459	0.0701181	0.112834	0	0	1.08084	2.80684	4.16196	6.92697
1318	mir1318	miR408	2.51331	3.36384	0.0683437	0.111001	0	0	1.08084	3.74245	3.32957	6.92697
1319	mir1319	miR2109-5p	2.59024	3.40531	0.0634458	0.10419	0	0	1.08084	5.61368	2.49718	6.34972
1320	mir1320	miR2109	2.59024	3.40531	0.0634458	0.10419	0	0	1.08084	5.61368	2.49718	6.34972
1321	mir1321	miR472b	2.79613	3.49846	0.0528692	0.0901307	0	1.24113	0	8.42051	2.49718	4.61798
1322	mir1322	miR6437a	2.80313	2.56559	0.122203	0.181046	0	1.24113	1.08084	6.54929	3.32957	4.61798
1323	mir1323	miR399h	3.16151	1.46855	0.354148	0.4428	0	4.96451	0	5.61368	6.65914	1.73174
1324	mir1324	miR1115-3p	3.37788	-1.05397	0.442763	0.530158	1.54036	1.24113	10.8084	1.87123	2.49718	2.30899
1325	mir1325	miR168a	3.29128	-0.2962	0.820154	0.862305	1.54036	4.96451	4.32336	1.87123	4.16196	2.88624
1326	mir1326	miR172c-3p	3.47997	-0.18999	0.884498	0.917416	1.54036	6.20563	3.24252	3.74245	4.99436	1.1545
1327	mir1327	miR477a	3.15859	0.470356	0.743783	0.79505	3.08073	4.96451	0	1.87123	4.99436	4.04073
1328	mir1328	miR3438-3p	2.79736	0.622979	0.710212	0.766838	4.62109	0	2.16168	0	2.49718	7.50422
1329	mir1329	miR831-5p	3.61259	-1.20413	0.339537	0.428713	4.62109	6.20563	4.32336	2.80684	0.832393	2.88624
1330	mir1330	miR156j	4.01861	-2.41108	0.0569132	0.0952516	6.16146	8.68789	5.4042	1.87123	0.832393	1.1545
1331	mir1331	miR319c-5p	4.2399	-3.20089	0.0216847	0.0422918	6.16146	11.1701	5.4042	1.87123	0.832393	0
1332	mir1332	miR529	4.15942	-3.33222	0.0167202	0.0335071	7.70182	7.44676	7.56588	0	1.66479	0.577248
1333	mir1333	miR6031	3.30633	-0.0561311	0.972271	0.983006	9.24219	0	1.08084	3.74245	0	5.77248
1334	mir1334	miR8733	4.35755	-4.06467	0.00708024	0.0150114	9.24219	11.1701	4.32336	0	0.832393	0.577248
1335	mir1335	miR390c-3p	4.25182	-2.9474	0.0282448	0.053777	12.3229	4.96451	5.4042	0	1.66479	1.1545
1336	mir1336	miR408	2.35737	3.26688	0.0830823	0.130587	0	0	1.08084	2.80684	3.32957	6.92697
1337	mir1337	miR408b-3p	2.35737	3.26688	0.0830823	0.130587	0	0	1.08084	2.80684	3.32957	6.92697
1338	mir1338	miR408	2.35737	3.26688	0.0830823	0.130587	0	0	1.08084	2.80684	3.32957	6.92697
1339	mir1339	miR5786	2.45962	3.32649	0.0717748	0.115115	0	0	1.08084	3.74245	4.16196	5.77248
1340	mir1340	miR397-5p	2.75506	1.92778	0.246847	0.324683	0	0	3.24252	3.74245	6.65914	2.88624
1341	mir1341	miR169b	2.96264	0.46453	0.772795	0.819682	0	7.44676	0	1.87123	4.99436	3.46349
1342	mir1342	miR399e	2.82353	1.82023	0.241282	0.318588	1.54036	0	2.16168	5.61368	4.16196	3.46349
1343	mir1343	miR414	2.94594	-0.15469	0.912543	0.939914	1.54036	1.24113	6.48504	1.87123	2.49718	4.04073
1344	mir1344	miR319d	3.0482	-0.0733378	0.957507	0.973196	1.54036	1.24113	6.48504	2.80684	3.32957	2.88624
1345	mir1345	miR319i	3.0482	-0.0733378	0.957507	0.973196	1.54036	1.24113	6.48504	2.80684	3.32957	2.88624
1346	mir1346	miR3438-5p	3.44488	-0.271776	0.84288	0.879468	1.54036	7.44676	2.16168	5.61368	3.32957	0.577248
1347	mir1347	miR1846a-5p	3.07049	1.29554	0.362579	0.451872	3.08073	1.24113	1.08084	6.54929	4.16196	2.30899
1348	mir1348	miR482c-5p	3.31557	-0.444012	0.730815	0.782929	3.08073	6.20563	2.16168	2.80684	3.32957	2.30899
1349	mir1349	miR159d	3.28144	-0.834387	0.528073	0.612537	3.08073	7.44676	2.16168	1.87123	1.66479	3.46349
1350	mir1350	miR7486e	3.41518	-1.80111	0.207802	0.280257	3.08073	8.68789	4.32336	0.935613	0	3.46349
1351	mir1351	miR3633a-5p	3.80685	-2.72786	0.0541226	0.0919415	3.08073	12.4113	4.32336	1.87123	0	1.1545
1352	mir1352	miR4395	3.28419	-0.747346	0.572435	0.651356	4.62109	1.24113	6.48504	2.80684	1.66479	2.88624
1353	mir1353	miR159b	3.10751	-0.615151	0.651479	0.722905	4.62109	2.48225	4.32336	0.935613	1.66479	4.61798
1354	mir1354	miR4345	3.68174	-2.2696	0.0831194	0.130587	4.62109	4.96451	8.64672	1.87123	0.832393	1.1545
1355	mir1355	miR5041-3p	3.33978	-0.597561	0.650478	0.722211	6.16146	4.96451	1.08084	1.87123	2.49718	3.46349
1356	mir1356	miR6180	3.7158	-2.35987	0.081893	0.1294	6.16146	4.96451	7.56588	1.87123	0	1.73174
1357	mir1357	miR7539	4.00978	-3.82958	0.0140961	0.0285334	7.70182	4.96451	9.72756	0	1.66479	0
1358	mir1358	miR10215-3p	4.15804	-4.87113	0.00289499	0.00648087	7.70182	9.92901	6.48504	0	0.832393	0
1359	mir1359	miR1850.1	3.86672	-1.00543	0.474267	0.56124	9.24219	6.20563	0	4.67806	2.49718	0.577248
1360	mir1360	miR6023	4.15182	-3.21582	0.0299886	0.056482	9.24219	9.92901	3.24252	0	2.49718	0
1361	mir1361	miR9677-3p	4.1766	-3.84301	0.0140276	0.0284247	12.3229	1.24113	9.72756	0.935613	0.832393	0
1362	mir1362	miR5204	4.26765	-3.99165	0.00844663	0.0176361	12.3229	7.44676	4.32336	0.935613	0	0.577248
1363	mir1363	miR815a	4.12196	-1.9114	0.171474	0.239286	13.8633	1.24113	4.32336	2.80684	2.49718	0
1364	mir1364	miR1069-5p	4.06301	-1.73994	0.237063	0.313746	15.4036	1.24113	2.16168	0	4.99436	0.577248
1365	mir1365	miR11423h	1.94741	4.07364	0.0770838	0.122709	0	0	0	1.87123	0	9.81321
1366	mir1366	miR164b-3p	2.61253	4.4674	0.0193267	0.0382358	0	0	0	10.2917	2.49718	2.88624
1367	mir1367	miR2118	2.5496	2.47559	0.162031	0.227435	0	0	2.16168	4.67806	4.99436	3.46349
1368	mir1368	miR5998a	3.21055	-1.0875	0.460318	0.546751	0	8.68789	4.32336	0.935613	4.16196	1.1545
1369	mir1369	miR1111	2.29523	3.1738	0.0962112	0.147775	1.54036	0	0	2.80684	2.49718	6.92697
1370	mir1370	miR1846c-5p	2.93176	1.19877	0.407389	0.497402	3.08073	1.24113	1.08084	6.54929	3.32957	2.30899
1371	mir1371	miR11470	3.08607	-0.857134	0.563943	0.644363	3.08073	1.24113	7.56588	3.74245	0	2.88624
1372	mir1372	miR7786-3p	2.93134	0.318321	0.817489	0.859974	3.08073	3.72338	1.08084	3.74245	2.49718	3.46349
1373	mir1373	miR6263	3.33857	-2.22079	0.109735	0.16486	3.08073	3.72338	9.72756	0.935613	0.832393	1.73174
1374	mir1374	miR156e-5p	3.40192	-1.36271	0.303192	0.388758	3.08073	4.96451	6.48504	2.80684	2.49718	0.577248
1375	mir1375	miR11440a	3.72966	-3.16153	0.0383635	0.0694661	3.08073	14.8935	2.16168	0	1.66479	0.577248
1376	mir1376	miR11088a-5p	2.85309	1.06572	0.491754	0.578764	4.62109	0	1.08084	1.87123	6.65914	2.88624
1377	mir1377	miR2104	3.68667	-2.92462	0.055667	0.093984	4.62109	4.96451	9.72756	2.80684	0	0
1378	mir1378	miR5495	3.20077	-0.379141	0.783125	0.828355	6.16146	3.72338	1.08084	0.935613	4.99436	2.30899
1379	mir1379	miR5171a	3.3748	-2.05095	0.14694	0.210556	6.16146	4.96451	5.4042	0	0.832393	2.88624
1380	mir1380	miR482a-5p	3.71053	-3.83414	0.0141597	0.0286321	6.16146	4.96451	9.72756	0	0.832393	0.577248
1381	mir1381	miR535d	3.72255	-3.15689	0.0285163	0.0542402	6.16146	7.44676	6.48504	0	1.66479	0.577248
1382	mir1382	miR5282	3.476	-1.55616	0.229775	0.30642	7.70182	2.48225	5.4042	1.87123	1.66479	1.73174
1383	mir1383	miR9486a	3.56582	-2.77285	0.0557256	0.0940003	7.70182	2.48225	8.64672	0	0.832393	1.73174
1384	mir1384	miR7508	3.68849	-2.72571	0.0493202	0.0851371	7.70182	6.20563	5.4042	0	1.66479	1.1545
1385	mir1385	miR156k-5p	3.72885	-2.70894	0.0451506	0.0793643	9.24219	3.72338	6.48504	0.935613	0.832393	1.1545
1386	mir1386	miR535a	3.93433	-3.87338	0.0114219	0.0234411	9.24219	7.44676	5.4042	0.935613	0	0.577248
1387	mir1387	miR5281a	3.63506	-2.45372	0.0853604	0.133454	10.7826	2.48225	5.4042	0	0.832393	2.30899
1388	mir1388	miR815b	4.0229	-2.66297	0.10677	0.161287	15.4036	0	5.4042	0	3.32957	0
1389	mir1389	miR3627a	2.2258	4.24948	0.0295695	0.0558568	0	0	0	3.74245	4.99436	4.61798
1390	mir1390	miR2111-3p	2.11543	4.18126	0.0381712	0.069183	0	0	0	4.67806	1.66479	6.34972
1391	mir1391	miR395w	2.30973	3.22235	0.0861602	0.134485	0	0	1.08084	3.74245	4.99436	4.04073
1392	mir1392	miR11293	2.38554	2.36905	0.192561	0.263181	0	0	2.16168	5.61368	2.49718	4.04073
1393	mir1393	miR2592a.2-3p	2.83192	0.185559	0.904519	0.934151	0	1.24113	6.48504	5.61368	2.49718	1.1545
1394	mir1394	miR7492e	3.10137	-3.74223	0.0548528	0.0928538	0	1.24113	16.2126	0	0	1.1545
1395	mir1395	miR5082	2.7838	-0.398437	0.788385	0.832088	0	6.20563	3.24252	1.87123	2.49718	2.88624
1396	mir1396	miR11077d-3p	2.40352	3.23231	0.0816953	0.129194	1.54036	0	0	4.67806	4.16196	4.04073
1397	mir1397	miR2863c	2.63951	1.12028	0.448506	0.5357	1.54036	1.24113	2.16168	4.67806	3.32957	2.88624
1398	mir1398	miR169g	2.90152	-0.365237	0.796803	0.83959	1.54036	4.96451	3.24252	0.935613	4.99436	1.73174
1399	mir1399	miR169m-3p	2.4783	1.37475	0.410378	0.500416	3.08073	1.24113	0	0.935613	4.99436	4.61798
1400	mir1400	miR2096-3p	3.08554	-0.582514	0.673573	0.739225	3.08073	2.48225	5.4042	2.80684	4.16196	0.577248
1401	mir1401	miR1134	2.97179	0.327626	0.817456	0.859974	3.08073	3.72338	1.08084	6.54929	1.66479	1.73174
1402	mir1402	miR9493	3.3505	-3.6913	0.0243178	0.0469038	3.08073	3.72338	11.8892	0	0.832393	0.577248
1403	mir1403	miR7825	3.10121	-1.79799	0.195456	0.265627	3.08073	4.96451	6.48504	0.935613	0.832393	2.30899
1404	mir1404	miR396b-3p	3.21297	-1.69592	0.210482	0.283443	3.08073	6.20563	5.4042	0.935613	2.49718	1.1545
1405	mir1405	miR11443	3.17529	-2.24903	0.125001	0.183494	4.62109	3.72338	7.56588	0	0.832393	2.30899
1406	mir1406	miR11475	3.64459	-4.68023	0.00575602	0.0124369	4.62109	9.92901	6.48504	0	0.832393	0
1407	mir1407	miR2100-3p	3.28489	-2.17577	0.116858	0.174214	6.16146	2.48225	7.56588	0.935613	0.832393	1.73174
1408	mir1408	miR9498	3.43211	-2.21023	0.114401	0.171067	7.70182	4.96451	4.32336	1.87123	0	1.73174
1409	mir1409	miR156a	3.68712	-3.81195	0.0149011	0.0300996	7.70182	8.68789	4.32336	0	0.832393	0.577248
1410	mir1410	miR4374b	3.81246	-5.75636	0.000684603	0.00163947	7.70182	8.68789	6.48504	0	0	0
1411	mir1411	miR6157	3.58761	-3.90067	0.0190121	0.037691	9.24219	2.48225	8.64672	0	0	1.1545
1412	mir1412	miR535b-5p	3.7784	-4.73889	0.00463468	0.0100706	9.24219	7.44676	5.4042	0	0	0.577248
1413	mir1413	miR5807	3.6183	-2.17494	0.122806	0.181798	10.7826	3.72338	3.24252	2.80684	0	1.1545
1414	mir1414	miR7725a-5p	3.9625	-3.00509	0.0576091	0.0961652	15.4036	1.24113	4.32336	2.80684	0	0
1415	mir1415	miR11324	2.25716	4.26192	0.0305402	0.0570183	0	0	0	3.74245	7.49154	2.30899
1416	mir1416	miR11292	2.33298	3.22778	0.0870375	0.135415	0	0	1.08084	5.61368	4.99436	2.30899
1417	mir1417	miR9654b-3p	2.15519	3.09777	0.106156	0.160612	0	1.24113	0	3.74245	3.32957	4.61798
1418	mir1418	miR7492f	3.00516	-4.42937	0.0273078	0.0520445	0	1.24113	16.2126	0	0	0.577248
1419	mir1419	miR482d-5p	2.60115	-0.566204	0.71382	0.769437	0	4.96451	4.32336	0.935613	2.49718	2.88624
1420	mir1420	miR6175	2.25598	2.02936	0.247494	0.325312	1.54036	1.24113	0	2.80684	3.32957	4.61798
1421	mir1421	miR5517	2.4686	2.1743	0.212709	0.286042	1.54036	1.24113	0	2.80684	7.49154	1.73174
1422	mir1422	miR2275d-5p	3.02186	-2.42097	0.11285	0.169143	1.54036	6.20563	7.56588	0	1.66479	1.1545
1423	mir1423	miR11149b-3p	3.09879	-2.29328	0.116867	0.174214	1.54036	6.20563	7.56588	1.87123	0.832393	0.577248
1424	mir1424	miR11461	3.24204	-4.53402	0.0110411	0.022708	1.54036	8.68789	8.64672	0	0	0.577248
1425	mir1425	miR169q	2.77153	-0.648345	0.642985	0.71513	3.08073	4.96451	2.16168	1.87123	1.66479	2.88624
1426	mir1426	miR535b	2.81294	-0.991181	0.481143	0.569027	3.08073	4.96451	3.24252	1.87123	0.832393	2.88624
1427	mir1427	miR2275c-5p	2.92107	-1.68518	0.234	0.311838	3.08073	4.96451	5.4042	0.935613	0.832393	2.30899
1428	mir1428	miR396a-3p	3.11677	-1.91252	0.173847	0.242077	3.08073	6.20563	5.4042	0.935613	2.49718	0.577248
1429	mir1429	miR5168-3p	2.67927	0.86659	0.578819	0.657087	4.62109	1.24113	0	3.74245	4.16196	2.30899
1430	mir1430	miR395o	2.94191	-0.732702	0.626969	0.702191	6.16146	4.96451	0	2.80684	0.832393	2.88624
1431	mir1431	miR156c	3.24211	-2.48112	0.0762787	0.121729	6.16146	4.96451	5.4042	0.935613	0.832393	1.1545
1432	mir1432	miR5208b	2.98788	-1.0427	0.459895	0.546587	7.70182	1.24113	3.24252	0.935613	2.49718	2.30899
1433	mir1433	miR1520g	3.25197	-2.11239	0.141119	0.20404	7.70182	4.96451	3.24252	1.87123	0	1.73174
1434	mir1434	miR7540b	3.44404	-3.67089	0.0204467	0.0401624	7.70182	4.96451	6.48504	0.935613	0	0.577248
1435	mir1435	miR166l-5p	3.63232	-5.68478	0.000948668	0.00223565	7.70182	8.68789	5.4042	0	0	0
1436	mir1436	miR156e	3.36857	-2.53265	0.0705961	0.113509	9.24219	3.72338	4.32336	0.935613	0.832393	1.1545
1437	mir1437	miR535	3.54734	-3.70929	0.0187718	0.03733	9.24219	6.20563	4.32336	0.935613	0	0.577248
1438	mir1438	miR535	3.57154	-4.65458	0.00610167	0.0131394	9.24219	6.20563	5.4042	0	0	0.577248
1439	mir1439	miR164b-3p	3.68219	-5.70126	0.000883789	0.00209301	9.24219	7.44676	5.4042	0	0	0
1440	mir1440	miR11288e	3.40012	-3.22726	0.0442084	0.0780997	10.7826	2.48225	5.4042	0	0	1.73174
1441	mir1441	miR7502e	3.48657	-3.1053	0.0386019	0.0697142	10.7826	3.72338	4.32336	0.935613	0	1.1545
1442	mir1442	miR8122-3p	3.63723	-4.66215	0.00624389	0.0133857	10.7826	3.72338	6.48504	0	0.832393	0
1443	mir1443	miR9476-5p	2.11843	4.17052	0.0373953	0.0680332	0	0	0	3.74245	6.65914	2.30899
1444	mir1444	miR156c-3p	1.94022	4.05218	0.0541982	0.0919887	0	0	0	5.61368	0.832393	5.19523
1445	mir1445	miR1871	2.03157	2.04029	0.303243	0.388758	0	1.24113	1.08084	0	5.82675	4.04073
1446	mir1446	miR399g	2.29469	1.52821	0.366127	0.455701	0	1.24113	2.16168	2.80684	5.82675	1.73174
1447	mir1447	miR11428	2.48453	-0.579695	0.718343	0.77258	0	1.24113	7.56588	1.87123	2.49718	1.73174
1448	mir1448	miR399c	2.48815	0.192165	0.902839	0.933629	0	2.48225	4.32336	2.80684	4.16196	1.1545
1449	mir1449	miR1107	2.52549	0.553914	0.740172	0.79163	0	4.96451	1.08084	1.87123	6.65914	0.577248
1450	mir1450	miR169h	2.57425	0.0864917	0.953592	0.970242	1.54036	3.72338	2.16168	1.87123	4.99436	1.1545
1451	mir1451	miR7749-5p	2.87094	-1.85341	0.207008	0.279745	1.54036	8.68789	3.24252	0.935613	1.66479	1.1545
1452	mir1452	miR7760-5p	2.95599	-1.71257	0.274369	0.355055	1.54036	8.68789	3.24252	0.935613	3.32957	0
1453	mir1453	miR8005a	2.92326	-2.42541	0.131105	0.191432	1.54036	11.1701	2.16168	0.935613	0	1.73174
1454	mir1454	miR7836	2.45444	0.867455	0.585587	0.663183	3.08073	0	2.16168	4.67806	2.49718	2.30899
1455	mir1455	miR172d	2.79564	-2.39451	0.129676	0.189488	3.08073	2.48225	8.64672	0	0.832393	1.73174
1456	mir1456	miR172e	2.9635	-3.5021	0.0394616	0.071053	3.08073	2.48225	10.8084	0	0.832393	0.577248
1457	mir1457	miR171a	2.56467	-0.459538	0.74966	0.799998	3.08073	3.72338	2.16168	1.87123	1.66479	2.88624
1458	mir1458	miR10521	2.8762	-1.3316	0.348184	0.436933	3.08073	3.72338	5.4042	2.80684	1.66479	0.577248
1459	mir1459	miR172a	2.94881	-2.79193	0.0768058	0.122367	3.08073	3.72338	8.64672	0	1.66479	0.577248
1460	mir1460	miR172m	2.94881	-2.79193	0.0768058	0.122367	3.08073	3.72338	8.64672	0	1.66479	0.577248
1461	mir1461	miR482d-5p	2.75337	-0.318621	0.825012	0.865767	3.08073	4.96451	1.08084	3.74245	2.49718	1.1545
1462	mir1462	miR8714	2.83326	-2.5257	0.12363	0.182878	3.08073	6.20563	5.4042	0	0	2.30899
1463	mir1463	miR159a	3.1256	-2.10037	0.194469	0.264659	3.08073	8.68789	3.24252	3.74245	0	0
1464	mir1464	miR5492	3.17401	-3.36547	0.0445176	0.0784668	3.08073	8.68789	5.4042	1.87123	0	0
1465	mir1465	miR11509	2.56251	-0.507784	0.747494	0.798129	4.62109	1.24113	3.24252	2.80684	0	3.46349
1466	mir1466	miR8648	3.299	-5.55373	0.0016865	0.00385629	4.62109	8.68789	6.48504	0	0	0
1467	mir1467	miR5208a	2.73115	-0.852862	0.556185	0.637075	6.16146	1.24113	3.24252	0.935613	2.49718	2.30899
1468	mir1468	miR319d	2.83817	-2.05303	0.189875	0.260249	6.16146	1.24113	6.48504	0	0.832393	2.30899
1469	mir1469	miR477h	2.97355	-1.17158	0.469396	0.556503	6.16146	6.20563	0	3.74245	0	1.73174
1470	mir1470	miR853-3p	3.24074	-3.57596	0.0265336	0.0506694	6.16146	7.44676	4.32336	0.935613	0	0.577248
1471	mir1471	miR1439	3.20184	-2.31728	0.115316	0.172168	6.16146	8.68789	1.08084	1.87123	0.832393	0.577248
1472	mir1472	miR1511-5p	2.97111	-0.771257	0.589549	0.666491	7.70182	2.48225	1.08084	3.74245	1.66479	1.1545
1473	mir1473	miR1520n	3.04512	-1.99381	0.176194	0.244107	7.70182	3.72338	3.24252	1.87123	0	1.73174
1474	mir1474	miR5766	3.2881	-4.53631	0.00875683	0.0182245	7.70182	4.96451	6.48504	0	0	0.577248
1475	mir1475	miR11412	3.35734	-4.5467	0.00823821	0.0172632	7.70182	6.20563	5.4042	0	0.832393	0
1476	mir1476	miR9480a	3.52772	-4.60364	0.00758774	0.0159991	10.7826	6.20563	3.24252	0.935613	0	0
1477	mir1477	miR395k	3.47646	-3.70743	0.0231281	0.0448793	12.3229	4.96451	2.16168	0	0.832393	0.577248
1478	mir1478	miR3627b	1.85213	3.98416	0.0544044	0.092176	0	0	0	3.74245	3.32957	4.04073
1479	mir1479	miR1510a-5p	1.9797	4.07295	0.0460431	0.0806384	0	0	0	3.74245	5.82675	2.30899
1480	mir1480	miR403-5p	1.78428	3.93372	0.0682102	0.110878	0	0	0	4.67806	0.832393	5.19523
1481	mir1481	miR156d-3p	1.78428	3.93372	0.0682102	0.110878	0	0	0	4.67806	0.832393	5.19523
1482	mir1482	miR7723b-5p	1.86933	3.99592	0.0537858	0.0914502	0	0	0	4.67806	2.49718	4.04073
1483	mir1483	miR5076	2.12071	0.261349	0.875203	0.910231	0	2.48225	3.24252	1.87123	1.66479	3.46349
1484	mir1484	miR6275	2.3069	-0.00803821	0.995991	0.998809	0	2.48225	4.32336	2.80684	2.49718	1.73174
1485	mir1485	miR9496	2.71914	-2.44349	0.16029	0.225747	0	4.96451	8.64672	1.87123	0.832393	0
1486	mir1486	miR4993	2.68095	-2.10283	0.221551	0.297308	0	8.68789	4.32336	0	2.49718	0.577248
1487	mir1487	miR6296	2.80517	-4.31995	0.0266071	0.0507594	0	8.68789	7.56588	0	0	0.577248
1488	mir1488	miR169b	2.14022	3.03539	0.118732	0.176446	1.54036	0	0	3.74245	5.82675	1.73174
1489	mir1489	miR169k	2.14022	3.03539	0.118732	0.176446	1.54036	0	0	3.74245	5.82675	1.73174
1490	mir1490	miR8638	2.3692	1.41046	0.394206	0.485313	1.54036	1.24113	1.08084	5.61368	4.16196	0.577248
1491	mir1491	miR11033	2.3488	0.395277	0.821174	0.862653	1.54036	1.24113	3.24252	0	7.49154	0.577248
1492	mir1492	miR946h	2.38209	-0.0239762	0.987599	0.994976	1.54036	1.24113	4.32336	1.87123	4.16196	1.1545
1493	mir1493	miR8125	2.1801	0.171401	0.913547	0.940444	1.54036	2.48225	2.16168	0.935613	2.49718	3.46349
1494	mir1494	miR7771-3p	2.45133	-0.00441877	0.997716	0.998809	1.54036	2.48225	3.24252	1.87123	4.99436	0.577248
1495	mir1495	miR169i-5p	2.81726	-2.03693	0.203127	0.27508	1.54036	8.68789	3.24252	0.935613	2.49718	0
1496	mir1496	miR156i	2.71389	-2.91098	0.0941134	0.145016	1.54036	8.68789	4.32336	0	0	1.73174
1497	mir1497	miR482p	2.23289	1.86466	0.309786	0.395039	3.08073	0	0	4.67806	3.32957	2.30899
1498	mir1498	miR169a	2.35166	1.23908	0.464932	0.551892	3.08073	1.24113	0	2.80684	5.82675	1.1545
1499	mir1499	miR11141-3p	2.79917	-3.25908	0.0715507	0.114851	3.08073	1.24113	10.8084	0	1.66479	0
1500	mir1500	miR397a-5p	2.36005	0.666364	0.683869	0.74551	3.08073	2.48225	0	1.87123	4.99436	1.73174
1501	mir1501	miR171b	2.38453	-0.265067	0.860565	0.896946	3.08073	3.72338	1.08084	1.87123	1.66479	2.88624
1502	mir1502	miR172a	2.81008	-3.41563	0.0445145	0.0784668	3.08073	3.72338	8.64672	0	0.832393	0.577248
1503	mir1503	miR482b-5p	2.51238	-0.606053	0.68676	0.748237	3.08073	4.96451	1.08084	2.80684	0.832393	2.30899
1504	mir1504	miR169d	2.57911	-0.952769	0.510286	0.597613	3.08073	4.96451	2.16168	1.87123	1.66479	1.73174
1505	mir1505	miR1427	2.90491	-4.36632	0.0152356	0.0307107	3.08073	6.20563	7.56588	0	0	0.577248
1506	mir1506	miR156c	2.8477	-3.56946	0.0421222	0.0752797	3.08073	7.44676	5.4042	0	0	1.1545
1507	mir1507	miR812j	2.93275	-3.33133	0.0521577	0.089473	3.08073	7.44676	5.4042	0	1.66479	0
1508	mir1508	miR5290	2.8088	-2.23955	0.137675	0.19981	3.08073	8.68789	2.16168	0.935613	0.832393	1.1545
1509	mir1509	miR1858a	2.41832	0.111364	0.945423	0.964994	4.62109	2.48225	0	0.935613	4.16196	2.30899
1510	mir1510	miR159c	2.41609	-0.75866	0.620374	0.696427	4.62109	2.48225	2.16168	0.935613	0.832393	3.46349
1511	mir1511	miR396c-3p	2.82875	-2.07271	0.184397	0.253283	4.62109	2.48225	6.48504	2.80684	0	0.577248
1512	mir1512	miR11088b-5p	2.83826	-2.12013	0.148836	0.212797	4.62109	3.72338	5.4042	1.87123	0.832393	0.577248
1513	mir1513	miR535d	2.9559	-3.34218	0.0492553	0.0851253	4.62109	4.96451	6.48504	0	1.66479	0
1514	mir1514	miR535b	2.98262	-3.35495	0.0476383	0.0831977	4.62109	6.20563	5.4042	0	1.66479	0
1515	mir1515	miR395c-3p	3.11998	-3.55021	0.0323102	0.0599156	7.70182	7.44676	2.16168	0	0.832393	0.577248
1516	mir1516	miR5654-3p	3.16035	-3.52409	0.0314426	0.0585892	9.24219	4.96451	3.24252	0.935613	0	0.577248
1517	mir1517	miR1109	3.2805	-4.50279	0.0107505	0.0221341	9.24219	7.44676	2.16168	0	0.832393	0
1518	mir1518	miR8183	3.20287	-2.96247	0.0653606	0.106696	12.3229	3.72338	1.08084	0.935613	0	1.1545
1519	mir1519	miR529-3p	1.57674	3.76376	0.0924515	0.142684	0	0	0	0.935613	3.32957	5.19523
1520	mir1520	miR3630-3p	1.62835	3.80471	0.0864754	0.134649	0	0	0	3.74245	0.832393	5.19523
1521	mir1521	miR167	1.75592	3.90527	0.0639011	0.10458	0	0	0	3.74245	3.32957	3.46349
1522	mir1522	miR169a	1.94322	4.04071	0.0525737	0.0897209	0	0	0	4.67806	5.82675	1.1545
1523	mir1523	miR169c	1.94322	4.04071	0.0525737	0.0897209	0	0	0	4.67806	5.82675	1.1545
1524	mir1524	miR156c-3p	1.70528	3.86484	0.100731	0.153491	0	0	0	5.61368	0	4.61798
1525	mir1525	miR11340-5p	2.16589	4.19154	0.069233	0.111878	0	0	0	12.163	0.832393	0
1526	mir1526	miR1128	1.83985	2.85943	0.154567	0.218875	0	0	1.08084	3.74245	3.32957	2.88624
1527	mir1527	miR905-5p	1.94253	2.9211	0.160511	0.225796	0	1.24113	0	0.935613	8.32393	1.1545
1528	mir1528	miR162	2.03554	2.012	0.277193	0.358468	0	1.24113	1.08084	3.74245	4.99436	1.1545
1529	mir1529	miR9776	2.04351	1.31018	0.494852	0.580952	0	1.24113	2.16168	6.54929	0	2.30899
1530	mir1530	miR2118o	2.06703	0.180173	0.914102	0.940513	0	2.48225	3.24252	1.87123	2.49718	2.30899
1531	mir1531	miR156e-3p	2.08423	0.197194	0.90588	0.934912	0	2.48225	3.24252	2.80684	1.66479	2.30899
1532	mir1532	miR156d-3p	2.02813	1.16285	0.528731	0.612671	0	3.72338	0	2.80684	3.32957	2.30899
1533	mir1533	miR397a	2.09486	0.658506	0.700421	0.757968	0	3.72338	1.08084	1.87123	4.16196	1.73174
1534	mir1534	miR159b	1.99149	0.0393172	0.981887	0.991686	0	3.72338	2.16168	0.935613	1.66479	3.46349
1535	mir1535	miR5167b-3p	2.06212	-0.00142295	0.999394	0.999394	0	6.20563	0	1.87123	0.832393	3.46349
1536	mir1536	miR169c	2.09493	1.86808	0.30831	0.393679	1.54036	1.24113	0	2.80684	5.82675	1.1545
1537	mir1537	miR169c-5p	2.09493	1.86808	0.30831	0.393679	1.54036	1.24113	0	2.80684	5.82675	1.1545
1538	mir1538	miR11067-5p	2.3214	0.343962	0.839245	0.87615	1.54036	1.24113	3.24252	3.74245	4.16196	0
1539	mir1539	miR11423g	2.0608	1.08243	0.534183	0.616587	1.54036	2.48225	0	1.87123	4.16196	2.30899
1540	mir1540	miR156c	2.34589	-0.594059	0.701775	0.75858	1.54036	2.48225	4.32336	3.74245	0.832393	1.1545
1541	mir1541	miR159a.2	2.39051	-1.16408	0.450513	0.537516	1.54036	6.20563	2.16168	1.87123	0.832393	1.73174
1542	mir1542	miR8691	2.62398	-3.26199	0.0610519	0.100942	1.54036	6.20563	6.48504	0.935613	0	0.577248
1543	mir1543	miR169p-5p	2.1448	1.77966	0.348209	0.436933	3.08073	0	0	2.80684	5.82675	1.1545
1544	mir1544	miR396a	2.08284	0.498361	0.767755	0.816137	3.08073	0	2.16168	1.87123	2.49718	2.88624
1545	mir1545	miR156f-3p	2.1704	1.07217	0.531123	0.614161	3.08073	1.24113	0	2.80684	4.16196	1.73174
1546	mir1546	miR7511	2.40976	-1.56297	0.341024	0.430308	3.08073	1.24113	6.48504	0	2.49718	1.1545
1547	mir1547	miR396c	2.24329	-0.8756	0.575522	0.654482	3.08073	2.48225	3.24252	0.935613	0.832393	2.88624
1548	mir1548	miR11592	2.37086	-0.708675	0.640942	0.713271	3.08073	2.48225	3.24252	0.935613	3.32957	1.1545
1549	mir1549	miR172a-3p	2.60322	-3.2972	0.059316	0.0985866	3.08073	2.48225	8.64672	0	0.832393	0.577248
1550	mir1550	miR172c-3p	2.60322	-3.2972	0.059316	0.0985866	3.08073	2.48225	8.64672	0	0.832393	0.577248
1551	mir1551	miR6235-5p	2.54124	-0.994668	0.529516	0.612671	3.08073	3.72338	3.24252	1.87123	3.32957	0
1552	mir1552	miR4366	2.539	-2.03104	0.201248	0.272727	3.08073	3.72338	5.4042	1.87123	0	1.1545
1553	mir1553	miR156a	2.68967	-3.15104	0.0638183	0.104534	3.08073	3.72338	7.56588	0.935613	0.832393	0
1554	mir1554	miR11573a	2.65916	-2.57036	0.0990318	0.151382	3.08073	6.20563	4.32336	0.935613	0.832393	0.577248
1555	mir1555	miR9673-5p	2.80492	-4.30637	0.0189997	0.037691	3.08073	9.92901	3.24252	0	0	0.577248
1556	mir1556	miR5837.2	2.23748	1.01516	0.571993	0.651239	4.62109	0	0	3.74245	3.32957	1.73174
1557	mir1557	miR159b	2.1425	-0.164163	0.924706	0.949898	4.62109	1.24113	1.08084	1.87123	0	4.04073
1558	mir1558	miR10529	2.66441	-1.84797	0.256194	0.334916	4.62109	1.24113	6.48504	2.80684	0.832393	0
1559	mir1559	miR9729	2.6945	-4.25251	0.0240459	0.0465194	4.62109	1.24113	9.72756	0	0	0.577248
1560	mir1560	miR1127a	2.15201	-0.210039	0.903622	0.933727	4.62109	2.48225	0	0.935613	0.832393	4.04073
1561	mir1561	miR159b	2.19342	-0.637663	0.711034	0.767294	4.62109	2.48225	1.08084	0.935613	0	4.04073
1562	mir1562	miR408-5p	2.59811	-1.48213	0.385651	0.475999	4.62109	2.48225	4.32336	0	4.16196	0
1563	mir1563	miR535d	2.47193	-1.76424	0.270564	0.350603	4.62109	3.72338	3.24252	0.935613	0	2.30899
1564	mir1564	miR5284a	2.6251	-2.11471	0.160359	0.225747	4.62109	4.96451	3.24252	0.935613	0.832393	1.1545
1565	mir1565	miR482b-5p	2.89732	-4.32804	0.0165244	0.0331695	4.62109	8.68789	3.24252	0	0.832393	0
1566	mir1566	miR6190	2.40527	-0.467938	0.764547	0.813177	6.16146	1.24113	1.08084	2.80684	0.832393	2.30899
1567	mir1567	miR1854-5p	2.52265	-0.765583	0.645351	0.717347	6.16146	1.24113	2.16168	0	4.99436	0.577248
1568	mir1568	miR3948	2.65189	-1.15509	0.441869	0.529417	6.16146	3.72338	1.08084	1.87123	2.49718	0.577248
1569	mir1569	miR5804	2.78311	-3.38148	0.0448079	0.0789062	6.16146	3.72338	5.4042	0	0.832393	0.577248
1570	mir1570	miR5151	2.66512	-2.28017	0.1533	0.217401	7.70182	2.48225	3.24252	0	0.832393	1.73174
1571	mir1571	miR774b-5p	2.75996	-2.90768	0.088528	0.137401	7.70182	4.96451	2.16168	0	0	1.73174
1572	mir1572	miR395m-3p	2.91313	-3.44205	0.0413123	0.0740388	7.70182	6.20563	2.16168	0	0.832393	0.577248
1573	mir1573	miR11476a	2.6996	-1.23804	0.441536	0.529348	9.24219	0	2.16168	2.80684	0.832393	1.1545
1574	mir1574	miR7540a	2.97881	-3.33228	0.0525821	0.0897209	9.24219	3.72338	3.24252	0	1.66479	0
1575	mir1575	miR815c	3.01044	-2.65743	0.14631	0.209855	12.3229	0	3.24252	0	2.49718	0
1576	mir1576	miR3629c	3.15654	-3.50709	0.0424958	0.0757363	13.8633	2.48225	1.08084	0.935613	0	0.577248
1577	mir1577	miR7120a-5p	1.59998	3.7737	0.0829351	0.130587	0	0	0	2.80684	3.32957	3.46349
1578	mir1578	miR156c-3p	1.54934	3.72875	0.12469	0.1833	0	0	0	4.67806	0	4.61798
1579	mir1579	miR156f-3p	1.54934	3.72875	0.12469	0.1833	0	0	0	4.67806	0	4.61798
1580	mir1580	miR6106-5p	1.73664	3.88125	0.0689885	0.111671	0	0	0	5.61368	2.49718	2.30899
1581	mir1581	miR6267a	1.79428	2.81426	0.176761	0.24454	0	0	1.08084	1.87123	6.65914	1.1545
1582	mir1582	miR535c	2.16919	-1.05378	0.600022	0.67674	0	0	8.64672	1.87123	2.49718	0
1583	mir1583	miR395k	1.60838	2.62962	0.212208	0.285567	0	1.24113	0	1.87123	2.49718	4.04073
1584	mir1584	miR5302b-3p	1.75315	2.75653	0.177783	0.245778	0	1.24113	0	2.80684	4.16196	2.30899
1585	mir1585	miR399g	1.92102	1.17741	0.512492	0.598768	0	1.24113	2.16168	2.80684	4.16196	1.1545
1586	mir1586	miR399g-3p	1.92102	1.17741	0.512492	0.598768	0	1.24113	2.16168	2.80684	4.16196	1.1545
1587	mir1587	miR399e-3p	1.92102	1.17741	0.512492	0.598768	0	1.24113	2.16168	2.80684	4.16196	1.1545
1588	mir1588	miR1876	2.04006	0.0658502	0.969152	0.982435	0	3.72338	2.16168	1.87123	3.32957	1.1545
1589	mir1589	miR1088-5p	2.33215	-2.16901	0.235481	0.313185	0	3.72338	7.56588	1.87123	0.832393	0
1590	mir1590	miR895	2.198	-1.87314	0.29868	0.384446	0	4.96451	5.4042	0	1.66479	1.1545
1591	mir1591	miR6026	2.21771	-1.32723	0.430696	0.518658	0	6.20563	3.24252	1.87123	0.832393	1.1545
1592	mir1592	miR5233	1.87087	2.81399	0.171974	0.239642	1.54036	0	0	1.87123	6.65914	1.1545
1593	mir1593	miR397b	1.95257	0.508014	0.77155	0.818814	1.54036	0	3.24252	1.87123	3.32957	1.73174
1594	mir1594	miR156a	2.43294	-2.98649	0.0922941	0.142555	1.54036	3.72338	7.56588	0.935613	0.832393	0
1595	mir1595	miR11499a	2.10084	-0.0877102	0.959026	0.974225	1.54036	4.96451	0	1.87123	2.49718	1.73174
1596	mir1596	miR529o	2.25177	-1.45457	0.385933	0.476042	1.54036	6.20563	2.16168	1.87123	0	1.73174
1597	mir1597	miR4416c-5p	2.35991	-2.50269	0.142533	0.205774	1.54036	6.20563	4.32336	0.935613	0	1.1545
1598	mir1598	miR397b-5p	1.94634	1.59403	0.411997	0.501056	3.08073	0	0	1.87123	4.99436	1.73174
1599	mir1599	miR169i	2.00607	1.64761	0.39366	0.48495	3.08073	0	0	2.80684	4.99436	1.1545
1600	mir1600	miR7521	2.08077	0.469783	0.786785	0.831769	3.08073	0	2.16168	4.67806	0.832393	1.73174
1601	mir1601	miR1423-5p	2.19479	-1.4104	0.436257	0.524326	3.08073	0	6.48504	1.87123	0	1.73174
1602	mir1602	miR3701b-5p	2.19141	0.0236065	0.988338	0.995065	3.08073	1.24113	2.16168	4.67806	0.832393	1.1545
1603	mir1603	miR812h	2.38279	-1.75971	0.319691	0.406322	3.08073	2.48225	5.4042	0	3.32957	0
1604	mir1604	miR156g-5p	2.37467	-1.7968	0.253543	0.332808	3.08073	2.48225	5.4042	1.87123	0.832393	0.577248
1605	mir1605	miR171b	2.14959	-0.624475	0.695444	0.75428	3.08073	3.72338	1.08084	1.87123	0.832393	2.30899
1606	mir1606	miR3627g	2.34389	-0.842276	0.614221	0.690729	3.08073	3.72338	2.16168	0.935613	4.16196	0
1607	mir1607	miR156m	2.40139	-1.8147	0.2439	0.321467	3.08073	3.72338	4.32336	1.87123	0.832393	0.577248
1608	mir1608	miR156j	2.57135	-4.17817	0.0246881	0.0474752	3.08073	7.44676	4.32336	0	0	0.577248
1609	mir1609	miR156k	2.57135	-4.17817	0.0246881	0.0474752	3.08073	7.44676	4.32336	0	0	0.577248
1610	mir1610	miR5811	2.73542	-5.28032	0.00589985	0.0127191	3.08073	11.1701	2.16168	0	0	0
1611	mir1611	miR8654a	2.12407	0.892678	0.629336	0.704022	4.62109	0	0	2.80684	4.16196	1.1545
1612	mir1612	miR396f-3p	2.44426	-1.30657	0.424873	0.513533	4.62109	2.48225	3.24252	3.74245	0	0.577248
1613	mir1613	miR156t	2.53519	-2.30891	0.160632	0.2258	4.62109	2.48225	5.4042	1.87123	0.832393	0
1614	mir1614	miR11427a	2.45715	-3.3468	0.0689544	0.111671	4.62109	2.48225	6.48504	0	0	1.1545
1615	mir1615	miR8723b	2.62501	-5.22682	0.00621614	0.0133411	4.62109	2.48225	8.64672	0	0	0
1616	mir1616	miR395b	2.20898	-0.712373	0.671126	0.738724	4.62109	3.72338	0	0.935613	1.66479	2.30899
1617	mir1617	miR7752-3p	2.61283	-3.0908	0.0686618	0.111329	4.62109	4.96451	4.32336	0.935613	0.832393	0
1618	mir1618	miR812g	2.61878	-3.13418	0.078189	0.124365	6.16146	2.48225	5.4042	0	1.66479	0
1619	mir1619	miR11404	2.76705	-4.25072	0.0206164	0.040372	6.16146	7.44676	2.16168	0	0.832393	0
1620	mir1620	miR395p-3p	2.59563	-2.67028	0.10606	0.160593	7.70182	3.72338	2.16168	0	0.832393	1.1545
1621	mir1621	miR5171b	2.77196	-3.21208	0.0694937	0.112205	9.24219	2.48225	3.24252	0	1.66479	0
1622	mir1622	miR156b	3.03466	-5.40819	0.00370271	0.0081468	12.3229	3.72338	2.16168	0	0	0
1623	mir1623	miR156a	3.03466	-5.40819	0.00370271	0.0081468	12.3229	3.72338	2.16168	0	0	0
1624	mir1624	miR7484m	3.08809	-5.44967	0.134853	0.196308	12.3229	6.20563	0	0	0	0
1625	mir1625	miR169c-3p	1.31647	3.50583	0.142571	NA	0	0	0	1.87123	0.832393	5.19523
1626	mir1626	miR395u	1.40152	3.58926	0.1172	NA	0	0	0	1.87123	2.49718	4.04073
1627	mir1627	miR3633b-5p	1.58882	3.7554	0.0879596	0.136629	0	0	0	2.80684	4.99436	1.73174
1628	mir1628	miR398a	1.60603	3.76913	0.084838	0.132745	0	0	0	3.74245	4.16196	1.73174
1629	mir1629	miR3627-5p	1.44293	2.48163	0.256905	NA	0	0	1.08084	1.87123	1.66479	4.04073
1630	mir1630	miR5795	1.5705	2.60648	0.21965	0.295169	0	0	1.08084	1.87123	4.16196	2.30899
1631	mir1631	miR171h	1.65332	0.965603	0.627979	0.702912	0	0	3.24252	1.87123	2.49718	2.30899
1632	mir1632	miR5280	1.67641	-0.23905	0.906228	0.934912	0	0	5.4042	0.935613	0.832393	2.88624
1633	mir1633	miR167c-5p	1.56281	2.57482	0.265702	0.345935	0	1.24113	0	0	5.82675	2.30899
1634	mir1634	miR399	1.82481	1.06905	0.566099	0.646059	0	1.24113	2.16168	2.80684	4.16196	0.577248
1635	mir1635	miR399h	1.82481	1.06905	0.566099	0.646059	0	1.24113	2.16168	2.80684	4.16196	0.577248
1636	mir1636	miR4408	1.83909	-0.700657	0.711998	0.767904	0	2.48225	4.32336	0	2.49718	1.73174
1637	mir1637	miR482-5p	1.95743	-1.08079	0.539744	0.621514	0	2.48225	5.4042	1.87123	0.832393	1.1545
1638	mir1638	miR1881	1.8244	-0.232574	0.903042	0.933629	0	3.72338	2.16168	0	3.32957	1.73174
1639	mir1639	miR11312	1.84999	-0.824469	0.664672	0.733871	0	4.96451	2.16168	0	1.66479	2.30899
1640	mir1640	miR529f	1.82467	-0.871728	0.653629	0.724816	0	4.96451	2.16168	0.935613	0	2.88624
1641	mir1641	miR398a-5p	2.21244	-2.86818	0.15502	0.219355	0	6.20563	5.4042	0	1.66479	0
1642	mir1642	miR5998b	2.24054	-3.00486	0.121103	0.179692	0	8.68789	3.24252	0.935613	0	0.577248
1643	mir1643	miR8708	2.45554	-5.12475	0.192223	0.262974	0	13.6524	1.08084	0	0	0
1644	mir1644	miR169n	1.68962	2.64573	0.205919	0.278468	1.54036	0	0	1.87123	4.99436	1.73174
1645	mir1645	miR169c	1.74934	2.6985	0.193946	0.264134	1.54036	0	0	2.80684	4.99436	1.1545
1646	mir1646	miR169c	1.74934	2.6985	0.193946	0.264134	1.54036	0	0	2.80684	4.99436	1.1545
1647	mir1647	miR169f	1.74934	2.6985	0.193946	0.264134	1.54036	0	0	2.80684	4.99436	1.1545
1648	mir1648	miR5383	1.82516	1.6785	0.378533	0.468417	1.54036	0	1.08084	4.67806	2.49718	1.1545
1649	mir1649	miR169i-5p	1.80026	1.57855	0.410939	0.500465	1.54036	1.24113	0	1.87123	4.99436	1.1545
1650	mir1650	miR169i-5p	1.80026	1.57855	0.410939	0.500465	1.54036	1.24113	0	1.87123	4.99436	1.1545
1651	mir1651	miR169e	1.99372	-0.131968	0.936551	0.959396	1.54036	2.48225	2.16168	1.87123	3.32957	0.577248
1652	mir1652	miR6467	2.05822	-1.69962	0.307899	0.393677	1.54036	2.48225	5.4042	0.935613	0.832393	1.1545
1653	mir1653	miR8701	2.20776	-3.9637	0.0459786	0.0806368	1.54036	2.48225	8.64672	0	0	0.577248
1654	mir1654	miR395o-3p	1.95848	-1.34633	0.445964	0.532995	1.54036	3.72338	3.24252	0.935613	0	2.30899
1655	mir1655	miR1520d	2.01821	-1.24044	0.472345	0.559655	1.54036	3.72338	3.24252	1.87123	0	1.73174
1656	mir1656	miR529b	2.04241	-1.80798	0.302058	0.388015	1.54036	3.72338	4.32336	0.935613	0	1.73174
1657	mir1657	miR8656	2.22859	-2.08701	0.229418	0.30628	1.54036	3.72338	5.4042	1.87123	0.832393	0
1658	mir1658	miR169a	2.13697	-1.68075	0.332001	0.420302	1.54036	4.96451	3.24252	0	2.49718	0.577248
1659	mir1659	miR3951b-5p	2.24901	-2.28045	0.175899	0.244107	1.54036	7.44676	2.16168	0.935613	0.832393	0.577248
1660	mir1660	miR946g	2.40106	-4.04055	0.0368418	0.0671576	1.54036	8.68789	3.24252	0.935613	0	0
1661	mir1661	miR169j	1.85013	1.48508	0.455791	0.54269	3.08073	0	0	1.87123	4.99436	1.1545
1662	mir1662	miR169a	1.85013	1.48508	0.455791	0.54269	3.08073	0	0	1.87123	4.99436	1.1545
1663	mir1663	miR169e-5p	1.85013	1.48508	0.455791	0.54269	3.08073	0	0	1.87123	4.99436	1.1545
1664	mir1664	miR477c-5p	1.88482	0.741578	0.704803	0.761425	3.08073	1.24113	0	4.67806	0	2.30899
1665	mir1665	miR7537	1.86692	0.0701514	0.97072	0.983006	3.08073	2.48225	0	0	3.32957	2.30899
1666	mir1666	miR1023c-3p	2.17733	-1.66915	0.301595	0.387679	3.08073	2.48225	4.32336	0.935613	1.66479	0.577248
1667	mir1667	miR156e	2.19453	-1.64127	0.308881	0.394146	3.08073	2.48225	4.32336	1.87123	0.832393	0.577248
1668	mir1668	miR5829	2.07871	-0.771611	0.634726	0.708403	3.08073	3.72338	1.08084	0.935613	2.49718	1.1545
1669	mir1669	miR1862c	2.12011	-1.24996	0.433529	0.521699	3.08073	3.72338	2.16168	0.935613	1.66479	1.1545
1670	mir1670	miR8660	2.20405	-1.6882	0.292461	0.376692	3.08073	3.72338	3.24252	0.935613	1.66479	0.577248
1671	mir1671	miR5669	2.12151	-1.32029	0.441403	0.529348	3.08073	4.96451	1.08084	1.87123	0	1.73174
1672	mir1672	miR847-5p	2.18824	-1.78873	0.268248	0.348305	3.08073	4.96451	2.16168	0.935613	0.832393	1.1545
1673	mir1673	miR5485	2.28937	-2.25859	0.183511	0.252427	3.08073	4.96451	3.24252	1.87123	0	0.577248
1674	mir1674	miR5026	2.33778	-4.03747	0.0338506	0.0623512	3.08073	4.96451	5.4042	0	0	0.577248
1675	mir1675	miR408-5p	2.32309	-3.10408	0.0819665	0.12941	3.08073	6.20563	3.24252	0	0.832393	0.577248
1676	mir1676	miR156a	2.36449	-4.05215	0.0328596	0.0608172	3.08073	6.20563	4.32336	0	0	0.577248
1677	mir1677	miR535b	2.47514	-5.13943	0.00775942	0.0163432	3.08073	7.44676	4.32336	0	0	0
1678	mir1678	miR7725b-5p.1	1.7211	0.403895	0.851891	0.888387	4.62109	0	0	0	1.66479	4.04073
1679	mir1679	miR5224b	2.07515	-0.76587	0.656093	0.726766	4.62109	0	3.24252	0.935613	2.49718	1.1545
1680	mir1680	miR535-5p	1.97429	-0.994351	0.575977	0.654612	4.62109	1.24113	2.16168	0.935613	0	2.88624
1681	mir1681	miR156a-3p	2.00212	-0.471017	0.787312	0.831855	4.62109	2.48225	0	0.935613	1.66479	2.30899
1682	mir1682	miR408	2.27812	-2.33913	0.169539	0.236763	4.62109	2.48225	4.32336	0	1.66479	0.577248
1683	mir1683	miR11465	2.55173	-5.17688	0.00673419	0.0143409	4.62109	7.44676	3.24252	0	0	0
1684	mir1684	miR2111a-5p	2.55173	-5.17688	0.00673419	0.0143409	4.62109	7.44676	3.24252	0	0	0
1685	mir1685	miR8634	2.25876	-2.4649	0.183382	0.252427	6.16146	0	5.4042	0	0.832393	1.1545
1686	mir1686	miR5656	2.32911	-1.69296	0.350373	0.439222	6.16146	1.24113	3.24252	0	3.32957	0
1687	mir1687	miR156p	2.48005	-4.08861	0.0297149	0.0560764	6.16146	2.48225	5.4042	0	0.832393	0
1688	mir1688	miR8165	2.50928	-3.00767	0.0833469	0.130731	6.16146	4.96451	2.16168	0.935613	0.832393	0
1689	mir1689	miR6135k	2.28903	-2.16752	0.268475	0.348365	7.70182	3.72338	0	0	0	2.30899
1690	mir1690	miR395c	2.49942	-3.19791	0.0696174	0.112311	7.70182	3.72338	2.16168	0	0.832393	0.577248
1691	mir1691	miR156r	2.6807	-4.18609	0.0359297	0.0658027	7.70182	7.44676	0	0.935613	0	0
1692	mir1692	miR3626-5p	2.48006	-3.34288	0.0760574	0.121477	9.24219	1.24113	3.24252	0	0	1.1545
1693	mir1693	miR5140	2.73057	-4.21058	0.0342629	0.0629299	9.24219	6.20563	0	0.935613	0	0
1694	mir1694	miR2863b	2.69156	-3.14581	0.109143	0.164227	12.3229	0	2.16168	0	1.66479	0
1695	mir1695	miR11303	1.22027	3.39509	0.165417	NA	0	0	0	1.87123	0.832393	4.61798
1696	mir1696	miR171	1.45009	3.62381	0.10951	0.16465	0	0	0	2.80684	4.16196	1.73174
1697	mir1697	miR408	1.38225	3.55924	0.121988	NA	0	0	0	3.74245	1.66479	2.88624
1698	mir1698	miR8034	1.42477	3.59956	0.112755	NA	0	0	0	3.74245	2.49718	2.30899
1699	mir1699	miR482f-3p	1.287	2.29791	0.31668	NA	0	0	1.08084	0.935613	1.66479	4.04073
1700	mir1700	miR8606	1.48338	2.50623	0.253957	0.333026	0	0	1.08084	4.67806	0.832393	2.30899
1701	mir1701	miR5750	1.74806	-1.40407	0.490293	0.578071	0	0	7.56588	0.935613	0.832393	1.1545
1702	mir1702	miR530-5p	1.53542	2.53185	0.236161	0.313185	0	1.24113	0	3.74245	2.49718	1.73174
1703	mir1703	miR530a	1.53542	2.53185	0.236161	0.313185	0	1.24113	0	3.74245	2.49718	1.73174
1704	mir1704	miR5219	1.29539	1.22362	0.59684	NA	0	1.24113	1.08084	0	0.832393	4.61798
1705	mir1705	miR169g	1.58383	0.78001	0.681972	0.744708	0	1.24113	2.16168	1.87123	2.49718	1.73174
1706	mir1706	miR162b	1.48408	1.36413	0.520303	0.605655	0	2.48225	0	1.87123	1.66479	2.88624
1707	mir1707	miR7504d	1.68859	1.58823	0.444447	0.531512	0	2.48225	0	3.74245	3.32957	0.577248
1708	mir1708	miR11608	1.5497	-0.00219696	0.999092	0.999394	0	2.48225	2.16168	0.935613	0.832393	2.88624
1709	mir1709	miR5139a	1.80372	-0.224585	0.909588	0.937734	0	2.48225	3.24252	0.935613	4.16196	0
1710	mir1710	miR6108e-3p	1.7651	0.153921	0.937444	0.959396	0	4.96451	0	2.80684	1.66479	1.1545
1711	mir1711	miR156b	2.03999	-2.602	0.207825	0.280257	0	4.96451	5.4042	1.87123	0	0
1712	mir1712	miR529i	1.83911	-1.62228	0.406654	0.496821	0	6.20563	2.16168	0.935613	0	1.73174
1713	mir1713	miR2607	1.90584	-2.20317	0.258069	0.337138	0	6.20563	3.24252	0	0.832393	1.1545
1714	mir1714	miR163	1.95927	-2.24569	0.258988	0.338109	0	8.68789	1.08084	0	0.832393	1.1545
1715	mir1715	miR8011b-3p	2.05411	-3.11186	0.179937	0.248398	0	11.1701	0	0	0	1.1545
1716	mir1716	miR9897-5p	1.49116	2.43907	0.264745	0.345156	1.54036	0	0	0.935613	4.16196	2.30899
1717	mir1717	miR169b-5p	1.59341	2.54178	0.235873	0.313185	1.54036	0	0	1.87123	4.99436	1.1545
1718	mir1718	miR169h-5p	1.59341	2.54178	0.235873	0.313185	1.54036	0	0	1.87123	4.99436	1.1545
1719	mir1719	miR169g	1.59341	2.54178	0.235873	0.313185	1.54036	0	0	1.87123	4.99436	1.1545
1720	mir1720	miR530b	1.6197	2.56417	0.234302	0.312024	1.54036	0	0	5.61368	0.832393	1.73174
1721	mir1721	miR1858b	1.53256	1.36091	0.499048	0.585522	1.54036	0	1.08084	0.935613	3.32957	2.30899
1722	mir1722	miR477c	1.81877	-0.27109	0.882723	0.91607	1.54036	0	4.32336	2.80684	1.66479	0.577248
1723	mir1723	miR444a-5p	1.78324	-0.913141	0.621678	0.697483	1.54036	0	5.4042	0.935613	1.66479	1.1545
1724	mir1724	miR7520	1.62489	-0.0223274	0.990587	0.996457	1.54036	1.24113	2.16168	0	2.49718	2.30899
1725	mir1725	miR5217	1.62377	-0.648631	0.734887	0.786415	1.54036	1.24113	3.24252	0	0.832393	2.88624
1726	mir1726	miR10531	1.72603	-0.480162	0.782784	0.828355	1.54036	1.24113	3.24252	0.935613	1.66479	1.73174
1727	mir1727	miR5226	1.80996	-0.94198	0.585431	0.663183	1.54036	1.24113	4.32336	0.935613	1.66479	1.1545
1728	mir1728	miR8720	1.72965	0.676542	0.71678	0.771331	1.54036	2.48225	0	1.87123	3.32957	1.1545
1729	mir1729	miR4390	1.70433	0.644738	0.729112	0.782038	1.54036	2.48225	0	2.80684	1.66479	1.73174
1730	mir1730	miR166c-5p	2.00342	-2.82769	0.134784	0.196308	1.54036	2.48225	6.48504	0.935613	0	0.577248
1731	mir1731	miR1023b-3p	1.83177	-1.20651	0.543396	0.624613	1.54036	6.20563	0	0.935613	0	2.30899
1732	mir1732	miR11044	2.12609	-2.74698	0.135434	0.197004	1.54036	6.20563	3.24252	0.935613	0.832393	0
1733	mir1733	miR482h	2.20372	-3.91747	0.0492691	0.0851253	1.54036	8.68789	2.16168	0	0.832393	0
1734	mir1734	miR2111b	1.72049	1.32815	0.517669	0.60332	3.08073	0	0	4.67806	0.832393	1.73174
1735	mir1735	miR1120b-3p	2.05441	-1.97612	0.271116	0.351081	3.08073	1.24113	5.4042	0.935613	1.66479	0
1736	mir1736	miR5265	1.89606	-1.05982	0.547298	0.628706	3.08073	2.48225	2.16168	0	2.49718	1.1545
1737	mir1737	miR1511	1.95467	-1.57944	0.345094	0.434304	3.08073	2.48225	3.24252	0.935613	0.832393	1.1545
1738	mir1738	miR4380a	1.95467	-1.57944	0.345094	0.434304	3.08073	2.48225	3.24252	0.935613	0.832393	1.1545
1739	mir1739	miR1862a	1.93997	-1.05567	0.528126	0.612537	3.08073	3.72338	1.08084	0.935613	1.66479	1.1545
1740	mir1740	miR3701c	2.04111	-1.48759	0.369157	0.457993	3.08073	3.72338	2.16168	1.87123	0.832393	0.577248
1741	mir1741	miR6258	2.20016	-3.9141	0.0432411	0.0765678	3.08073	4.96451	4.32336	0	0.832393	0
1742	mir1742	miR831-5p	1.88689	-0.559775	0.768953	0.81696	4.62109	0	2.16168	2.80684	0	1.73174
1743	mir1743	miR1072	1.98914	-0.405809	0.821382	0.862653	4.62109	0	2.16168	3.74245	0.832393	0.577248
1744	mir1744	miR3704a	1.73554	-0.279097	0.888656	0.920736	4.62109	1.24113	0	0	1.66479	2.88624
1745	mir1745	miR5286b	2.21381	-3.91003	0.0475602	0.0831977	4.62109	1.24113	6.48504	0.935613	0	0
1746	mir1746	miR399e	2.18331	-2.9427	0.10319	0.156866	4.62109	3.72338	3.24252	0.935613	0	0.577248
1747	mir1747	miR395l-3p	2.13205	-2.34695	0.182502	0.251398	6.16146	2.48225	2.16168	0	0.832393	1.1545
1748	mir1748	miR7504b	2.17345	-3.14572	0.100019	0.152648	6.16146	2.48225	3.24252	0	0	1.1545
1749	mir1749	miR156ab	2.15988	-1.66174	0.372836	0.461961	6.16146	3.72338	0	0	2.49718	0.577248
1750	mir1750	miR1023e-3p	2.33753	-4.01613	0.039294	0.0708175	6.16146	6.20563	1.08084	0	0	0.577248
1751	mir1751	miR4244	2.41412	-4.06074	0.0476177	0.0831977	7.70182	6.20563	0	0	0	0.577248
1752	mir1752	miR169x	2.26732	-1.64835	0.355607	0.444282	9.24219	0	1.08084	1.87123	0.832393	0.577248
1753	mir1753	miR1041	2.36915	-3.10507	0.0911604	0.141144	9.24219	2.48225	1.08084	0	0.832393	0.577248
1754	mir1754	miR912	1.3448	3.51658	0.180575	NA	0	0	0	0	7.49154	0.577248
1755	mir1755	miR8713	1.10686	3.25559	0.19702	NA	0	0	0	0.935613	1.66479	4.04073
1756	mir1756	miR6143b-5p	1.35388	3.52182	0.13121	NA	0	0	0	2.80684	4.16196	1.1545
1757	mir1757	miR7730-3p	1.32856	3.49568	0.133885	NA	0	0	0	3.74245	2.49718	1.73174
1758	mir1758	miR1129	1.30324	3.46949	0.146043	NA	0	0	0	4.67806	0.832393	2.30899
1759	mir1759	miR1027a	1.49963	3.66145	0.150687	0.214964	0	0	0	8.42051	0	0.577248
1760	mir1760	miR169b-5p	1.48511	0.024335	0.990757	0.996457	0	0	4.32336	0.935613	2.49718	1.1545
1761	mir1761	miR7739-5p	1.51951	0.0748945	0.971395	0.983006	0	0	4.32336	2.80684	0.832393	1.1545
1762	mir1762	miR169g	1.50119	-0.621314	0.782626	0.828355	0	0	5.4042	1.87123	0	1.73174
1763	mir1763	miR2083-5p	1.70458	-0.871124	0.714786	0.769615	0	0	6.48504	3.74245	0	0
1764	mir1764	miR6283	1.24171	1.12704	0.625332	NA	0	1.24113	1.08084	0	1.66479	3.46349
1765	mir1765	miR11175-5p	1.63716	-1.12484	0.5613	0.641857	0	1.24113	5.4042	0.935613	1.66479	0.577248
1766	mir1766	miR10534	1.37067	1.20342	0.583941	NA	0	2.48225	0	0.935613	2.49718	2.30899
1767	mir1767	miR162b	1.34535	1.16817	0.598802	NA	0	2.48225	0	1.87123	0.832393	2.88624
1768	mir1768	miR11319	1.53265	1.40196	0.512518	0.598768	0	2.48225	0	2.80684	3.32957	0.577248
1769	mir1769	miR169a	1.48132	0.46381	0.825575	0.865767	0	3.72338	0	0.935613	2.49718	1.73174
1770	mir1770	miR159b	1.63086	-1.30509	0.514561	0.600061	0	3.72338	3.24252	0	1.66479	1.1545
1771	mir1771	miR8005b-3p	1.62975	-2.11695	0.334003	0.42228	0	3.72338	4.32336	0	0	1.73174
1772	mir1772	miR156k	1.81593	-2.47791	0.224102	0.300103	0	3.72338	5.4042	0.935613	0.832393	0
1773	mir1773	miR1516d	1.57476	-0.152711	0.945246	0.964994	0	4.96451	0	0	3.32957	1.1545
1774	mir1774	miR1221-5p	1.59197	-0.127666	0.950522	0.968656	0	4.96451	0	0.935613	2.49718	1.1545
1775	mir1775	miR529g	1.63226	-1.39582	0.492085	0.578764	0	4.96451	2.16168	0.935613	0	1.73174
1776	mir1776	miR417	1.75171	-1.13527	0.569215	0.64846	0	4.96451	2.16168	2.80684	0	0.577248
1777	mir1777	miR160a-3p	1.71982	-0.626008	0.75682	0.805849	0	6.20563	0	1.87123	1.66479	0.577248
1778	mir1778	miR6024	1.75353	-1.28608	0.556239	0.637075	0	7.44676	0	0	2.49718	0.577248
1779	mir1779	miR4349-5p	1.83635	-2.74198	0.184349	0.253283	0	7.44676	2.16168	0	0.832393	0.577248
1780	mir1780	miR393c-3p	1.87887	-2.58396	0.229511	0.30628	0	7.44676	2.16168	0	1.66479	0
1781	mir1781	miR156d	1.68703	-1.17175	0.541993	0.62373	1.54036	0	5.4042	0.935613	1.66479	0.577248
1782	mir1782	miR166n-3p	1.43775	1.13282	0.57734	NA	1.54036	1.24113	0	1.87123	1.66479	2.30899
1783	mir1783	miR399f-3p	1.67234	-0.623708	0.728797	0.782038	1.54036	1.24113	3.24252	0.935613	2.49718	0.577248
1784	mir1784	miR1024a	1.61401	-0.8038	0.653955	0.724816	1.54036	2.48225	2.16168	0.935613	0.832393	1.73174
1785	mir1785	miR399l	1.74158	-0.575678	0.759303	0.808046	1.54036	2.48225	2.16168	0.935613	3.32957	0
1786	mir1786	miR396e-3p	1.74046	-1.23007	0.485045	0.572937	1.54036	2.48225	3.24252	0.935613	1.66479	0.577248
1787	mir1787	miR396f-3p	1.74046	-1.23007	0.485045	0.572937	1.54036	2.48225	3.24252	0.935613	1.66479	0.577248
1788	mir1788	miR169e-5p	1.8097	-1.16343	0.529143	0.612671	1.54036	3.72338	2.16168	0.935613	2.49718	0
1789	mir1789	miR11078e-3p	1.93393	-3.71099	0.0686259	0.111329	1.54036	3.72338	5.4042	0.935613	0	0
1790	mir1790	miR11136-3p	1.87671	-2.70947	0.156915	0.221548	1.54036	4.96451	3.24252	0.935613	0	0.577248
1791	mir1791	miR399f	1.96064	-3.72939	0.0658865	0.107464	1.54036	4.96451	4.32336	0.935613	0	0
1792	mir1792	miR5253	1.90342	-2.72895	0.155499	0.219871	1.54036	6.20563	2.16168	0.935613	0	0.577248
1793	mir1793	miR2118a-3p	1.95546	-2.64713	0.190702	0.261197	1.54036	7.44676	1.08084	0	1.66479	0
1794	mir1794	miR2670f	2.01407	-3.76524	0.0645504	0.105463	1.54036	7.44676	2.16168	0.935613	0	0
1795	mir1795	miR8781b	1.74642	-1.27499	0.522768	0.608157	3.08073	0	4.32336	0	2.49718	0.577248
1796	mir1796	miR11111-3p	1.68108	-0.826345	0.657347	0.726925	3.08073	1.24113	2.16168	1.87123	0	1.73174
1797	mir1797	miR11073-5p	1.81956	-0.730113	0.689783	0.750256	3.08073	3.72338	0	1.87123	1.66479	0.577248
1798	mir1798	miR6425a-3p	1.80124	-1.40732	0.420961	0.509766	3.08073	3.72338	1.08084	0.935613	0.832393	1.1545
1799	mir1799	miR11103a-3p	1.9277	-1.84514	0.307456	0.393371	3.08073	3.72338	2.16168	0.935613	1.66479	0
1800	mir1800	miR5181-5p	1.95079	-3.76123	0.0605954	0.100366	3.08073	3.72338	4.32336	0	0	0.577248
1801	mir1801	miR156a	1.90694	-1.86622	0.371494	0.460595	4.62109	0	4.32336	0	2.49718	0
1802	mir1802	miR166h-5p	1.95337	-1.2442	0.488521	0.576335	4.62109	2.48225	1.08084	1.87123	1.66479	0
1803	mir1803	miR5273	2.01898	-2.64192	0.152442	0.216824	4.62109	2.48225	3.24252	0.935613	0.832393	0
1804	mir1804	miR2275a-5p	2.00066	-3.79226	0.057222	0.0956851	4.62109	2.48225	4.32336	0	0	0.577248
1805	mir1805	miR1057	1.86063	-1.51307	0.433884	0.521801	4.62109	3.72338	0	0	1.66479	1.1545
1806	mir1806	miR156l	1.97016	-2.99834	0.133886	0.195195	4.62109	4.96451	1.08084	0	0	1.1545
1807	mir1807	miR3636-3p	2.0808	-3.84428	0.0558492	0.0941263	4.62109	6.20563	1.08084	0	0	0.577248
1808	mir1808	miR5020b	1.88559	-0.225734	0.909938	0.937734	6.16146	0	0	3.74245	0.832393	0.577248
1809	mir1809	miR12169	2.10775	-4.9008	0.0260694	0.049882	6.16146	0	6.48504	0	0	0
1810	mir1810	miR6421-3p	2.1732	-3.87373	0.0511821	0.0879563	6.16146	4.96451	1.08084	0	0.832393	0
1811	mir1811	miR6135e-5p	2.14544	-2.72398	0.143633	0.207206	7.70182	1.24113	2.16168	0.935613	0.832393	0
1812	mir1812	miR11155e-5p	2.02849	-2.25971	0.245681	0.323371	7.70182	2.48225	0	0	0.832393	1.1545
1813	mir1813	miR5826	2.19636	-3.88601	0.0484237	0.0841182	7.70182	2.48225	2.16168	0	0.832393	0
1814	mir1814	miR7707-5p	2.21952	-3.9027	0.063684	0.104403	9.24219	0	3.24252	0	0.832393	0
1815	mir1815	miR774b-5p	2.36778	-5.0519	0.0183716	0.0365721	9.24219	4.96451	0	0	0	0
1816	mir1816	miR1061-3p	2.39941	-4.01145	0.0591101	0.0984145	12.3229	1.24113	0	0	0.832393	0
1817	mir1817	miR5560-3p	1.07849	3.20837	0.243299	NA	0	0	0	0	4.16196	2.30899
1818	mir1818	miR5139	1.16354	3.3108	0.221578	NA	0	0	0	0	5.82675	1.1545
1819	mir1819	miR5075	1.29208	3.4473	0.152771	NA	0	0	0	4.67806	2.49718	0.577248
1820	mir1820	miR4361	1.40342	3.56609	0.206221	NA	0	0	0	8.42051	0	0
1821	mir1821	miR482e-5p	1.00953	1.88838	0.483333	NA	0	0	1.08084	0.935613	0	4.04073
1822	mir1822	miR5508	1.17151	2.11947	0.368121	NA	0	0	1.08084	2.80684	0.832393	2.30899
1823	mir1823	miR11531	1.25656	2.22649	0.330263	NA	0	0	1.08084	2.80684	2.49718	1.1545
1824	mir1824	miR3627	1.27376	2.24627	0.326129	NA	0	0	1.08084	3.74245	1.66479	1.1545
1825	mir1825	miR825-5p	1.22104	1.17274	0.6094	NA	0	0	2.16168	0.935613	2.49718	1.73174
1826	mir1826	miR9408-3p	1.15319	1.07492	0.669987	NA	0	0	2.16168	1.87123	0	2.88624
1827	mir1827	miR7513	1.25544	1.21886	0.592798	NA	0	0	2.16168	2.80684	0.832393	1.73174
1828	mir1828	miR1877	1.26244	0.360013	0.871698	NA	0	0	3.24252	0.935613	1.66479	1.73174
1829	mir1829	miR169v	1.40499	-0.883773	0.70331	NA	0	0	5.4042	1.87123	0	1.1545
1830	mir1830	miR2666	1.36946	-1.84158	0.473411	NA	0	0	6.48504	0	0	1.73174
1831	mir1831	miR1855	1.24887	2.18663	0.347604	NA	0	1.24113	0	0.935613	4.16196	1.1545
1832	mir1832	miR398	1.40273	2.36813	0.326423	NA	0	1.24113	0	4.67806	2.49718	0
1833	mir1833	miR5488	1.37532	1.2895	0.57423	NA	0	1.24113	1.08084	0.935613	4.99436	0
1834	mir1834	miR9743	1.44302	0.549428	0.802071	NA	0	1.24113	2.16168	4.67806	0	0.577248
1835	mir1835	miR2679a	1.39729	-0.996769	0.642897	NA	0	1.24113	4.32336	0	1.66479	1.1545
1836	mir1836	miR5369	1.39618	-1.86171	0.428917	NA	0	1.24113	5.4042	0	0	1.73174
1837	mir1837	miR5769	1.64797	-4.57097	0.0598849	0.0994462	0	1.24113	8.64672	0	0	0
1838	mir1838	miR1534	1.18942	0.916033	0.69508	NA	0	2.48225	0	0.935613	0.832393	2.88624
1839	mir1839	miR477c-3p	1.29167	1.06945	0.631129	NA	0	2.48225	0	1.87123	1.66479	1.73174
1840	mir1840	miR7727-5p	1.3686	1.17461	0.597468	NA	0	2.48225	0	3.74245	0.832393	1.1545
1841	mir1841	miR5174e-3p.2	1.51814	-0.828289	0.692297	0.751715	0	2.48225	3.24252	2.80684	0	0.577248
1842	mir1842	miR8741	1.52514	-1.58937	0.424728	0.513533	0	2.48225	4.32336	0.935613	0.832393	0.577248
1843	mir1843	miR156g	1.65048	-3.47068	0.128396	0.187959	0	2.48225	6.48504	0.935613	0	0
1844	mir1844	miR529e	1.42652	-0.377923	0.849941	NA	0	3.72338	1.08084	0.935613	1.66479	1.1545
1845	mir1845	miR834	1.4012	-0.427709	0.841894	NA	0	3.72338	1.08084	1.87123	0	1.73174
1846	mir1846	miR1432-5p	1.54486	-0.860506	0.679484	0.742835	0	3.72338	2.16168	2.80684	0	0.577248
1847	mir1847	miR5205d	1.45212	-1.1583	0.589454	0.666491	0	4.96451	1.08084	0.935613	0	1.73174
1848	mir1848	miR160a-3p	1.56388	-0.989995	0.639907	0.712531	0	6.20563	0	0.935613	1.66479	0.577248
1849	mir1849	miR393g	1.74014	-3.5571	0.114234	0.170952	0	7.44676	2.16168	0	0.832393	0
1850	mir1850	miR5221	1.78155	-4.67241	0.0440579	0.0779424	0	7.44676	3.24252	0	0	0
1851	mir1851	miR399f	1.31483	1.03227	0.622631	NA	1.54036	0	1.08084	1.87123	1.66479	1.73174
1852	mir1852	miR319	1.41708	1.17025	0.574204	NA	1.54036	0	1.08084	2.80684	2.49718	0.577248
1853	mir1853	miR5240	1.48381	0.458711	0.830217	0.868611	1.54036	0	2.16168	1.87123	3.32957	0
1854	mir1854	miR3704b	1.36686	1.01089	0.630363	NA	1.54036	1.24113	0	0.935613	3.32957	1.1545
1855	mir1855	miR1160.2	1.44379	1.11252	0.590616	NA	1.54036	1.24113	0	2.80684	2.49718	0.577248
1856	mir1856	miR6422	1.38995	-0.514181	0.798001	NA	1.54036	1.24113	2.16168	0	1.66479	1.73174
1857	mir1857	miR11157-3p	1.43247	-0.432276	0.828391	NA	1.54036	1.24113	2.16168	0	2.49718	1.1545
1858	mir1858	miR3629b	1.64063	-3.51155	0.106444	0.160921	1.54036	1.24113	6.48504	0	0	0.577248
1859	mir1859	miR399d	1.56144	-0.285187	0.885506	0.917966	1.54036	2.48225	1.08084	0.935613	3.32957	0
1860	mir1860	miR8658	1.59473	-0.921441	0.634	0.708153	1.54036	2.48225	2.16168	2.80684	0	0.577248
1861	mir1861	miR5049d	1.49948	-1.94964	0.355795	0.444282	1.54036	2.48225	3.24252	0	0	1.73174
1862	mir1862	miR5296	1.58453	-1.70217	0.381615	0.471927	1.54036	2.48225	3.24252	0	1.66479	0.577248
1863	mir1863	miR7533d-3p	1.70287	-2.28522	0.267398	0.347907	1.54036	2.48225	4.32336	1.87123	0	0
1864	mir1864	miR8121	1.75128	-4.65123	0.0332189	0.0613052	1.54036	2.48225	6.48504	0	0	0
1865	mir1865	miR7735-3p	1.62956	-0.925348	0.634134	0.708153	1.54036	3.72338	1.08084	0.935613	2.49718	0
1866	mir1866	miR7729a-3p	1.62144	-0.950383	0.625378	0.700817	1.54036	3.72338	1.08084	2.80684	0	0.577248
1867	mir1867	miR482c-5p	1.73658	-3.55458	0.0902601	0.139976	1.54036	3.72338	4.32336	0	0.832393	0
1868	mir1868	miR529	1.61264	-1.82918	0.352573	0.441404	1.54036	4.96451	1.08084	0.935613	0	1.1545
1869	mir1869	miR9766	1.67236	-1.67451	0.38936	0.479961	1.54036	4.96451	1.08084	1.87123	0	0.577248
1870	mir1870	miR482a-5p	1.7563	-2.33264	0.254055	0.333026	1.54036	4.96451	2.16168	1.87123	0	0
1871	mir1871	miR166k-5p	1.76581	-2.4111	0.223875	0.300008	1.54036	6.20563	1.08084	0.935613	0.832393	0
1872	mir1872	miR3627a-5p	1.31448	0.741994	0.756167	NA	3.08073	0	0	0	2.49718	2.30899
1873	mir1873	miR171a	1.50206	0.165903	0.932637	0.956003	3.08073	1.24113	0	1.87123	1.66479	1.1545
1874	mir1874	miR8674c	1.62852	-0.31857	0.869015	0.904774	3.08073	1.24113	1.08084	1.87123	2.49718	0
1875	mir1875	miR2948-5p	1.71722	-3.56979	0.09204	0.142392	3.08073	1.24113	5.4042	0	0	0.577248
1876	mir1876	miR396d	1.57718	-1.19134	0.535029	0.617193	3.08073	2.48225	1.08084	0	1.66479	1.1545
1877	mir1877	miR6135a	1.65411	-1.0354	0.567173	0.646517	3.08073	2.48225	1.08084	1.87123	0.832393	0.577248
1878	mir1878	miR6277	1.65411	-1.0354	0.567173	0.646517	3.08073	2.48225	1.08084	1.87123	0.832393	0.577248
1879	mir1879	miR855	1.67832	-1.73387	0.339135	0.428487	3.08073	2.48225	2.16168	0.935613	0.832393	0.577248
1880	mir1880	miR5544	1.70252	-2.59841	0.184553	0.253315	3.08073	2.48225	3.24252	0	0.832393	0.577248
1881	mir1881	miR5776	1.76476	-1.61001	0.394528	0.485398	3.08073	3.72338	1.08084	1.87123	0.832393	0
1882	mir1882	miR8574	1.72924	-2.61992	0.179509	0.247985	3.08073	3.72338	2.16168	0	0.832393	0.577248
1883	mir1883	miR8004	1.77065	-3.61017	0.0803615	0.127399	3.08073	3.72338	3.24252	0	0	0.577248
1884	mir1884	miR437m	1.85458	-4.72243	0.0247912	0.0476258	3.08073	3.72338	4.32336	0	0	0
1885	mir1885	miR7492i	1.67202	-1.94364	0.344179	0.43372	3.08073	4.96451	0	0	0.832393	1.1545
1886	mir1886	miR156h-3p	1.75595	-2.64237	0.180313	0.248739	3.08073	4.96451	1.08084	0	0.832393	0.577248
1887	mir1887	miR8019-5p	1.7198	-0.963099	0.630572	0.704995	4.62109	0	2.16168	1.87123	1.66479	0
1888	mir1888	miR535a	1.76121	-1.5961	0.427447	0.515996	4.62109	0	3.24252	1.87123	0.832393	0
1889	mir1889	miR10207-5p	1.66846	-1.92785	0.316831	0.402954	4.62109	1.24113	2.16168	0	0.832393	1.1545
1890	mir1890	miR535c	1.68567	-1.88856	0.325131	0.41249	4.62109	1.24113	2.16168	0.935613	0	1.1545
1891	mir1891	miR535a	1.7454	-1.73705	0.360142	0.449418	4.62109	1.24113	2.16168	1.87123	0	0.577248
1892	mir1892	miR399b-3p	1.83633	-3.62512	0.080352	0.127399	4.62109	1.24113	4.32336	0	0.832393	0
1893	mir1893	miR6287	1.79631	-2.61105	0.17637	0.244175	4.62109	2.48225	2.16168	0.935613	0	0.577248
1894	mir1894	miR6441	1.88025	-3.64435	0.0735213	0.117729	4.62109	2.48225	3.24252	0.935613	0	0
1895	mir1895	miR477-3p	1.93117	-4.772	0.021475	0.0419253	4.62109	3.72338	3.24252	0	0	0
1896	mir1896	miR7747-5p	1.84974	-2.6555	0.196286	0.266566	4.62109	4.96451	0	0.935613	0	0.577248
1897	mir1897	miR9655-3p	1.95788	-4.78956	0.0211531	0.0413393	4.62109	4.96451	2.16168	0	0	0
1898	mir1898	miR11082m-3p	1.67693	-1.29707	0.525549	0.610515	6.16146	0	1.08084	0	1.66479	1.1545
1899	mir1899	miR9476-3p	1.77106	-1.09874	0.589185	0.666491	6.16146	0	1.08084	2.80684	0	0.577248
1900	mir1900	miR6186	1.82898	-2.69441	0.168222	0.235608	6.16146	1.24113	2.16168	0	0.832393	0.577248
1901	mir1901	miR157d	1.96635	-3.71593	0.0690995	0.111756	6.16146	3.72338	1.08084	0	0.832393	0
1902	mir1902	miR419	2.03447	-4.83767	0.0205456	0.0402743	6.16146	4.96451	1.08084	0	0	0
1903	mir1903	miR8037	2.06118	-4.85722	0.0291487	0.0552246	6.16146	6.20563	0	0	0	0
1904	mir1904	miR156g-3p	2.0042	-4.81893	0.0316103	0.0587569	7.70182	0	4.32336	0	0	0
1905	mir1905	miR4994-3p	2.04293	-3.77069	0.0800851	0.127276	7.70182	3.72338	0	0	0.832393	0
1906	mir1906	miR5073	1.99097	-1.79322	0.401706	0.49234	9.24219	0	0	1.87123	0.832393	0
1907	mir1907	miR408a-3p	0.812188	2.8165	0.362045	NA	0	0	0	0	0.832393	4.04073
1908	mir1908	miR7500	0.93976	3.01179	0.297124	NA	0	0	0	0	3.32957	2.30899
1909	mir1909	miR2111	0.956964	3.03637	0.250437	NA	0	0	0	0.935613	2.49718	2.30899
1910	mir1910	miR3952b-5p	0.999488	3.094	0.235362	NA	0	0	0	0.935613	3.32957	1.73174
1911	mir1911	miR7784a-3p	0.999488	3.094	0.235362	NA	0	0	0	0.935613	3.32957	1.73174
1912	mir1912	miR171d-5p	1.04201	3.14953	0.223608	NA	0	0	0	0.935613	4.16196	1.1545
1913	mir1913	miR3627-5p	1.04201	3.14953	0.223608	NA	0	0	0	0.935613	4.16196	1.1545
1914	mir1914	miR167h-3p	0.931643	2.99982	0.262304	NA	0	0	0	1.87123	0.832393	2.88624
1915	mir1915	miR167d-3p	0.931643	2.99982	0.262304	NA	0	0	0	1.87123	0.832393	2.88624
1916	mir1916	miR167e-3p	0.931643	2.99982	0.262304	NA	0	0	0	1.87123	0.832393	2.88624
1917	mir1917	miR408-3p	1.01669	3.11568	0.224405	NA	0	0	0	1.87123	2.49718	1.73174
1918	mir1918	miR2089-5p	1.01669	3.11568	0.224405	NA	0	0	0	1.87123	2.49718	1.73174
1919	mir1919	miR5719	1.05922	3.1703	0.212287	NA	0	0	0	1.87123	3.32957	1.1545
1920	mir1920	miR6228-5p	1.0511	3.15827	0.218818	NA	0	0	0	3.74245	0.832393	1.73174
1921	mir1921	miR167b	1.15335	3.28248	0.191577	NA	0	0	0	4.67806	1.66479	0.577248
1922	mir1922	miR11510	1.12803	3.25442	0.235363	NA	0	0	0	5.61368	0	1.1545
1923	mir1923	miR396b	0.938644	1.75564	0.519415	NA	0	0	1.08084	0	1.66479	2.88624
1924	mir1924	miR5801b	1.10874	2.0201	0.442663	NA	0	0	1.08084	0	4.99436	0.577248
1925	mir1925	miR530a	1.08342	1.98154	0.414402	NA	0	0	1.08084	0.935613	3.32957	1.1545
1926	mir1926	miR530b	1.08342	1.98154	0.414402	NA	0	0	1.08084	0.935613	3.32957	1.1545
1927	mir1927	miR8045	1.0581	1.94327	0.420911	NA	0	0	1.08084	1.87123	1.66479	1.73174
1928	mir1928	miR169n-5p	1.10062	2.00448	0.401633	NA	0	0	1.08084	1.87123	2.49718	1.1545
1929	mir1929	miR1516c	1.11783	2.02721	0.394427	NA	0	0	1.08084	2.80684	1.66479	1.1545
1930	mir1930	miR8601	1.21896	1.14299	0.626633	NA	0	0	2.16168	3.74245	0.832393	0.577248
1931	mir1931	miR171g	1.02146	-0.159608	0.955242	NA	0	0	3.24252	0	0	2.88624
1932	mir1932	miR2118	1.10651	0.0352082	0.988848	NA	0	0	3.24252	0	1.66479	1.73174
1933	mir1933	miR171b	1.08119	-0.0222275	0.993087	NA	0	0	3.24252	0.935613	0	2.30899
1934	mir1934	miR5166	1.20876	0.230706	0.920152	NA	0	0	3.24252	0.935613	2.49718	0.577248
1935	mir1935	miR156a-3p	1.18344	0.179138	0.937757	NA	0	0	3.24252	1.87123	0.832393	1.1545
1936	mir1936	miR399c	1.25017	-0.510078	0.822315	NA	0	0	4.32336	0.935613	1.66479	0.577248
1937	mir1937	miR5144-3p	1.29269	-0.404446	0.867215	NA	0	0	4.32336	0.935613	2.49718	0
1938	mir1938	miR536c	0.88031	1.59696	0.60149	NA	0	1.24113	0	0	0	4.04073
1939	mir1939	miR2652a	1.11013	1.98147	0.410938	NA	0	1.24113	0	0.935613	3.32957	1.1545
1940	mir1940	miR482a	1.11013	1.98147	0.410938	NA	0	1.24113	0	0.935613	3.32957	1.1545
1941	mir1941	miR398b-3p	1.16174	2.04981	0.389547	NA	0	1.24113	0	3.74245	0.832393	1.1545
1942	mir1942	miR169o-5p	1.15154	0.929367	0.675524	NA	0	1.24113	1.08084	0.935613	2.49718	1.1545
1943	mir1943	miR3982-3p	1.12622	0.885883	0.691437	NA	0	1.24113	1.08084	1.87123	0.832393	1.73174
1944	mir1944	miR162a	1.21127	1.02104	0.64169	NA	0	1.24113	1.08084	1.87123	2.49718	0.577248
1945	mir1945	miR8580	1.29409	-0.524956	0.802255	NA	0	1.24113	3.24252	1.87123	0.832393	0.577248
1946	mir1946	miR5181c-3p	1.25856	-1.47072	0.516782	NA	0	1.24113	4.32336	0	0.832393	1.1545
1947	mir1947	miR1103-5p	1.25856	-1.47072	0.516782	NA	0	1.24113	4.32336	0	0.832393	1.1545
1948	mir1948	miR7545	1.31829	-1.30452	0.537123	NA	0	1.24113	4.32336	0.935613	0.832393	0.577248
1949	mir1949	miR11122-3p	1.44363	-3.25883	0.176113	NA	0	1.24113	6.48504	0.935613	0	0
1950	mir1950	miR835-3p	1.46783	-4.40416	0.0801917	0.12734	0	1.24113	7.56588	0	0	0
1951	mir1951	miR160b-3p	1.25519	0.988172	0.666082	NA	0	2.48225	0	2.80684	1.66479	0.577248
1952	mir1952	miR11545	1.25519	0.988172	0.666082	NA	0	2.48225	0	2.80684	1.66479	0.577248
1953	mir1953	miR3694	1.27239	1.01372	0.660767	NA	0	2.48225	0	3.74245	0.832393	0.577248
1954	mir1954	miR1863a	1.13462	-0.125436	0.957321	NA	0	2.48225	1.08084	0.935613	0	2.30899
1955	mir1955	miR7504e	1.27939	0.153074	0.941819	NA	0	2.48225	1.08084	1.87123	1.66479	0.577248
1956	mir1956	miR8697	1.30248	-1.45764	0.510727	NA	0	2.48225	3.24252	0.935613	0	1.1545
1957	mir1957	miR11138-3p	1.38641	-2.20804	0.32264	NA	0	2.48225	4.32336	0.935613	0	0.577248
1958	mir1958	miR1511	1.47034	-3.28524	0.164213	0.230162	0	2.48225	5.4042	0.935613	0	0
1959	mir1959	miR530b	1.26358	0.0316661	0.988747	NA	0	3.72338	0	1.87123	0.832393	1.1545
1960	mir1960	miR5778	1.28779	-0.730411	0.727583	NA	0	3.72338	1.08084	0.935613	0.832393	1.1545
1961	mir1961	miR834-3p	1.30499	-0.692574	0.75424	NA	0	3.72338	1.08084	1.87123	0	1.1545
1962	mir1962	miR10219-3p	1.3534	-2.44877	0.305427	NA	0	3.72338	3.24252	0	0	1.1545
1963	mir1963	miR6426a	1.39592	-2.29139	0.302999	NA	0	3.72338	3.24252	0	0.832393	0.577248
1964	mir1964	miR1125	1.3317	-0.728533	0.75878	NA	0	4.96451	0	1.87123	0	1.1545
1965	mir1965	miR408	1.41675	-0.533662	0.818931	NA	0	4.96451	0	1.87123	1.66479	0
1966	mir1966	miR5558-3p	1.39843	-1.39986	0.501172	NA	0	4.96451	1.08084	0.935613	0.832393	0.577248
1967	mir1967	miR11071-3p	1.50657	-3.3349	0.15284	0.217069	0	4.96451	3.24252	0	0.832393	0
1968	mir1968	miR9742	1.50657	-3.3349	0.15284	0.217069	0	4.96451	3.24252	0	0.832393	0
1969	mir1969	miR812f	1.54798	-4.47351	0.0645087	0.105463	0	4.96451	4.32336	0	0	0
1970	mir1970	miR160e-3p	1.65484	-4.55836	0.0835764	0.130984	0	9.92901	0	0	0	0
1971	mir1971	miR169f-5p	1.11748	1.91944	0.422334	NA	1.54036	0	0	0.935613	2.49718	1.73174
1972	mir1972	miR7524	1.17721	2.00405	0.392002	NA	1.54036	0	0	1.87123	2.49718	1.1545
1973	mir1973	miR393	1.34828	2.23445	0.405396	NA	1.54036	0	0	6.54929	0	0
1974	mir1974	miR399c	1.15889	0.758938	0.730766	NA	1.54036	0	1.08084	0.935613	1.66479	1.73174
1975	mir1975	miR5711	1.1831	-0.102303	0.964309	NA	1.54036	0	2.16168	0	1.66479	1.73174
1976	mir1976	miR10209-3p	1.31975	0.150788	0.942724	NA	1.54036	0	2.16168	2.80684	0.832393	0.577248
1977	mir1977	miR11103e-3p	1.18198	-0.983024	0.692086	NA	1.54036	0	3.24252	0	0	2.30899
1978	mir1978	miR8584	1.24533	0.796084	0.710304	NA	1.54036	1.24113	0	1.87123	1.66479	1.1545
1979	mir1979	miR169a	1.33038	0.925413	0.684164	NA	1.54036	1.24113	0	1.87123	3.32957	0
1980	mir1980	miR169	1.33038	0.925413	0.684164	NA	1.54036	1.24113	0	1.87123	3.32957	0
1981	mir1981	miR156d	1.37767	-1.43346	0.487065	NA	1.54036	1.24113	3.24252	0	1.66479	0.577248
1982	mir1982	miR5238	1.46161	-2.15076	0.327041	0.414568	1.54036	1.24113	4.32336	0	1.66479	0
1983	mir1983	miR156e-5p	1.49601	-2.04416	0.347345	0.436564	1.54036	1.24113	4.32336	1.87123	0	0
1984	mir1984	miR11042	1.3813	0.0812239	0.970783	NA	1.54036	2.48225	0	0.935613	3.32957	0
1985	mir1985	miR11467b	1.35598	0.0323084	0.98749	NA	1.54036	2.48225	0	1.87123	1.66479	0.577248
1986	mir1986	miR2646a	1.4388	-1.38325	0.493091	NA	1.54036	2.48225	2.16168	1.87123	0	0.577248
1987	mir1987	miR5229a	1.4872	-3.35532	0.12782	0.187347	1.54036	2.48225	4.32336	0	0	0.577248
1988	mir1988	miR1120	1.52973	-3.3556	0.124774	0.1833	1.54036	2.48225	4.32336	0	0.832393	0
1989	mir1989	miR5049f	1.54693	-3.35568	0.123936	0.183042	1.54036	2.48225	4.32336	0.935613	0	0
1990	mir1990	miR399c	1.59785	-4.51444	0.0431946	0.0765559	1.54036	3.72338	4.32336	0	0	0
1991	mir1991	miR7722-3p	1.53475	-1.32191	0.536963	0.618682	1.54036	4.96451	0	1.87123	0.832393	0
1992	mir1992	miR408c	1.55895	-2.18676	0.286358	0.369326	1.54036	4.96451	1.08084	0.935613	0.832393	0
1993	mir1993	miR2275d	1.56846	-2.25248	0.329994	0.418036	1.54036	6.20563	0	0	1.66479	0
1994	mir1994	miR2592a-3p	1.58567	-2.20311	0.311775	0.397049	1.54036	6.20563	0	0.935613	0.832393	0
1995	mir1995	miR7774-5p	1.23436	-0.286122	0.900225	NA	3.08073	0	1.08084	0.935613	0	2.30899
1996	mir1996	miR535	1.46195	-1.40097	0.513089	0.599071	3.08073	0	3.24252	1.87123	0	0.577248
1997	mir1997	miR156b	1.52868	-2.1455	0.321908	0.40887	3.08073	0	4.32336	0.935613	0.832393	0
1998	mir1998	miR2628	1.41174	-1.63401	0.42174	NA	3.08073	1.24113	2.16168	0	0.832393	1.1545
1999	mir1999	miR5564c-5p	1.51287	-2.331	0.2557	0.334498	3.08073	1.24113	3.24252	0.935613	0	0.577248
[truncated: 3,066 more rows]
