# Supplementary material for: The effectiveness and potential regulatory mechanism of Blumea balsamifera derived extracellular vesicles in promoting burn wound healing
Source: Front Cell Dev Biol. 2026 Mar 19;14:1756718. doi: 10.3389/fcell.2026.1756718 (PMC13044083; doi:10.3389/fcell.2026.1756718)
Supplement: Supplementary file 1 [file DataSheet1.zip › Supplementary Materials/Table S3 Target genes.xlsx]

## Sheet: 表11_Tissue_vs_BBELNs_top20.mira
DEmiRNA	target	Score	Energy-Kcal/Mol	Query_Aln_start_to_end	Subjetct_Aln_Start_to_End	Aln_Len	Subject-Identity	Query-Identity	entrezgene_id	description	external_gene_name
mir1	ENST00000633265.1	141	-16.19	2 19	156 179	20	0.65	0.8	NA	T cell receptor beta variable 7-6 [Source:HGNC Symbol;Acc:HGNC:12240]	TRBV7-6
mir1	ENST00000632308.1	141	-15.81	2 19	144 167	20	0.65	0.8	NA	T cell receptor beta variable 7-1 (non-functional) [Source:HGNC Symbol;Acc:HGNC:12235]	TRBV7-1
mir1	ENST00000631392.1	142	-19.66	2 20	152 173	19	0.6842	0.7895	NA	T cell receptor beta variable 7-2 [Source:HGNC Symbol;Acc:HGNC:12236]	TRBV7-2
mir1	ENST00000631882.1	142	-19.66	2 20	163 184	19	0.6842	0.7895	NA	T cell receptor beta variable 7-3 [Source:HGNC Symbol;Acc:HGNC:12237]	TRBV7-3
mir1	ENST00000390432.2	141	-16.7	2 18	151 171	16	0.8125	0.875	NA	T cell receptor alpha variable 10 [Source:HGNC Symbol;Acc:HGNC:12103]	TRAV10
mir1	ENST00000390435.1	146	-22.46	2 19	267 287	17	0.7647	0.9412	NA	T cell receptor alpha variable 8-3 [Source:HGNC Symbol;Acc:HGNC:12148]	TRAV8-3
mir1	ENST00000390443.3	151	-16.03	2 20	112 132	18	0.6111	0.7778	NA	T cell receptor alpha variable 8-6 [Source:HGNC Symbol;Acc:HGNC:12151]	TRAV8-6
mir1	ENST00000628968.1	145	-17.93	2 18	258 278	16	0.6875	0.875	NA	immunoglobulin lambda variable 5-37 [Source:HGNC Symbol;Acc:HGNC:5922]	IGLV5-37
mir1	ENST00000626489.1	145	-17.93	2 18	281 301	16	0.6875	0.875	NA	immunoglobulin lambda variable 5-45 [Source:HGNC Symbol;Acc:HGNC:5924]	IGLV5-45
mir1	ENST00000390289.2	145	-15.65	2 18	258 278	16	0.6875	0.875	NA	immunoglobulin lambda variable 5-52 [Source:HGNC Symbol;Acc:HGNC:5926]	IGLV5-52
mir1	ENST00000390293.1	145	-17.93	2 18	253 273	16	0.6875	0.875	NA	immunoglobulin lambda variable 5-48 (non-functional) [Source:HGNC Symbol;Acc:HGNC:5925]	IGLV5-48
mir1	ENST00000390485.1	149	-11.3	2 14	47 66	12	0.8333	0.8333	NA	T cell receptor alpha joining 53 [Source:HGNC Symbol;Acc:HGNC:12085]	TRAJ53
mir1	ENST00000361899.2	155	-16.68	2 16	611 631	14	0.7857	0.8571	4508	mitochondrially encoded ATP synthase membrane subunit 6 [Source:HGNC Symbol;Acc:HGNC:7414]	MT-ATP6
mir1	ENST00000361567.2	151	-17.1	2 19	805 823	17	0.7647	0.7647	4540	mitochondrially encoded NADH:ubiquinone oxidoreductase core subunit 5 [Source:HGNC Symbol;Acc:HGNC:7461]	MT-ND5
mir1	ENST00000576030.5	143	-22.7	2 19	482 502	18	0.7778	0.8333	65123	integrator complex subunit 3 [Source:HGNC Symbol;Acc:HGNC:26153]	INTS3
mir1	ENST00000612646.2	140	-14.91	2 17	237 257	15	0.6667	0.8667	2832	neuropeptides B and W receptor 2 [Source:HGNC Symbol;Acc:HGNC:4530]	NPBWR2
mir1	ENST00000616597.4	146	-22.93	2 20	242 263	19	0.7368	0.7895	4661	myelin transcription factor 1 [Source:HGNC Symbol;Acc:HGNC:7622]	MYT1
mir1	ENST00000631855.1	143	-11.44	2 12	5094 5114	10	0.8	0.9	196385	dynein axonemal heavy chain 10 [Source:HGNC Symbol;Acc:HGNC:2941]	DNAH10
mir1	ENST00000575439.5	144	-14.1	2 13	2186 2206	11	0.8182	0.8182	11000	solute carrier family 27 member 3 [Source:HGNC Symbol;Acc:HGNC:10997]	SLC27A3
mir1	ENST00000575017.3	140	-14.49	2 19	177 196	17	0.6471	0.8824	283189	olfactory receptor family 9 subfamily G member 4 [Source:HGNC Symbol;Acc:HGNC:15322]	OR9G4
mir1	ENST00000574480.5	140	-10.81	2 9	1663 1683	7	1	1	25984	keratin 23 [Source:HGNC Symbol;Acc:HGNC:6438]	KRT23
mir1	ENST00000631083.2	147	-12.97	2 16	745 765	14	0.7143	0.7857	51112	trafficking protein particle complex subunit 12 [Source:HGNC Symbol;Acc:HGNC:24284]	TRAPPC12
mir1	ENST00000626678.1	154	-14.57	2 15	3543 3563	13	0.7692	0.9231	170506	DEAH-box helicase 36 [Source:HGNC Symbol;Acc:HGNC:14410]	DHX36
mir1	ENST00000633573.1	140	-22.05	2 20	2412 2430	18	0.8333	0.8333	58516	SIN3-HDAC complex associated factor [Source:HGNC Symbol;Acc:HGNC:30702]	SINHCAF
mir1	ENST00000629129.2	142	-8.06	2 11	906 926	9	0.8889	0.8889	26084	Rho guanine nucleotide exchange factor 26 [Source:HGNC Symbol;Acc:HGNC:24490]	ARHGEF26
mir1	ENST00000572659.1	141	-13.14	2 20	4761 4780	18	0.6111	0.7222	92126	dermatan sulfate epimerase like [Source:HGNC Symbol;Acc:HGNC:18144]	DSEL
mir1	ENST00000633042.1	141	-11.66	2 10	72 92	8	0.875	1	9271	piwi like RNA-mediated gene silencing 1 [Source:HGNC Symbol;Acc:HGNC:9007]	PIWIL1
mir1	ENST00000634150.1	141	-20.05	3 14	1340 1360	11	0.9091	1	6218	ribosomal protein S17 [Source:HGNC Symbol;Acc:HGNC:10397]	RPS17
mir1	ENST00000625601.2	140	-17.56	2 18	661 684	19	0.6316	0.8421	23191	cytoplasmic FMR1 interacting protein 1 [Source:HGNC Symbol;Acc:HGNC:13759]	CYFIP1
mir1	ENST00000618180.1	144	-14.71	2 19	1492 1517	22	0.6364	0.7273	8647	ATP binding cassette subfamily B member 11 [Source:HGNC Symbol;Acc:HGNC:42]	ABCB11
mir1	ENST00000611731.1	144	-18.54	3 18	23 45	17	0.8235	0.8235	440023	keratin associated protein 5-6 [Source:HGNC Symbol;Acc:HGNC:23600]	KRTAP5-6
mir1	ENST00000625554.1	144	-18.54	3 18	6 28	17	0.8235	0.8235	387264	keratin associated protein 5-1 [Source:HGNC Symbol;Acc:HGNC:23596]	KRTAP5-1
mir1	ENST00000633326.1	142	-18.25	2 20	712 733	19	0.6316	0.8421	26047	contactin associated protein 2 [Source:HGNC Symbol;Acc:HGNC:13830]	CNTNAP2
mir1	ENST00000630519.1	144	-18.54	3 18	17 39	17	0.8235	0.8235	387267	keratin associated protein 5-4 [Source:HGNC Symbol;Acc:HGNC:23599]	KRTAP5-4
mir1	ENST00000626332.2	141	-18.08	2 19	1231 1253	19	0.6842	0.7895	51151	solute carrier family 45 member 2 [Source:HGNC Symbol;Acc:HGNC:16472]	SLC45A2
mir1	ENST00000626614.1	144	-18.54	3 18	38 60	17	0.8235	0.8235	439915	keratin associated protein 5-5 [Source:HGNC Symbol;Acc:HGNC:23601]	KRTAP5-5
mir1	ENST00000612416.4	151	-17.58	2 17	212 235	18	0.7222	0.7778	57405	SPC25 component of NDC80 kinetochore complex [Source:HGNC Symbol;Acc:HGNC:24031]	SPC25
mir1	ENST00000628787.1	144	-18.54	3 18	16 38	17	0.8235	0.8235	440021	keratin associated protein 5-2 [Source:HGNC Symbol;Acc:HGNC:23597]	KRTAP5-2
mir1	ENST00000633913.1	150	-22.43	2 20	1931 1956	23	0.6522	0.6957	284207	meteorin like, glial cell differentiation regulator [Source:HGNC Symbol;Acc:HGNC:27584]	METRNL
mir1	ENST00000611004.4	140	-14.15	2 9	3582 3602	7	1	1	9727	RAB11 family interacting protein 3 [Source:HGNC Symbol;Acc:HGNC:17224]	RAB11FIP3
mir1	ENST00000572540.1	154	-15.66	2 15	268 288	13	0.8462	0.8462	54943	DnaJ heat shock protein family (Hsp40) member C28 [Source:HGNC Symbol;Acc:HGNC:1297]	DNAJC28
mir1	ENST00000572016.5	140	-8.07	2 9	654 674	7	1	1	3460	interferon gamma receptor 2 [Source:HGNC Symbol;Acc:HGNC:5440]	IFNGR2
mir1	ENST00000622637.1	152	-16.96	2 17	58 78	15	0.7333	0.8	127074	olfactory receptor family 2 subfamily T member 4 [Source:HGNC Symbol;Acc:HGNC:15016]	OR2T4
mir1	ENST00000611851.1	144	-17.92	2 20	283 301	18	0.7222	0.8333	26696	olfactory receptor family 2 subfamily T member 1 [Source:HGNC Symbol;Acc:HGNC:8277]	OR2T1
mir1	ENST00000576369.2	152	-11.43	2 19	2281 2300	17	0.7647	0.7647	344752	arylacetamide deacetylase like 2 [Source:HGNC Symbol;Acc:HGNC:24427]	AADACL2
mir1	ENST00000629409.1	144	-21.7	2 19	3008 3032	21	0.7143	0.8095	55083	kinesin family member 26B [Source:HGNC Symbol;Acc:HGNC:25484]	KIF26B
mir1	ENST00000633139.1	140	-15.11	3 17	346 366	14	0.7143	0.9286	146712	UDP-GlcNAc:betaGal beta-1,3-N-acetylglucosaminyltransferase like 1 [Source:HGNC Symbol;Acc:HGNC:21727]	B3GNTL1
mir1	ENST00000630343.2	142	-15.75	3 19	1792 1812	16	0.75	0.8125	4047	lanosterol synthase [Source:HGNC Symbol;Acc:HGNC:6708]	LSS
mir1	ENST00000437160.6	140	-12.89	2 9	1256 1276	7	1	1	5987	tripartite motif containing 27 [Source:HGNC Symbol;Acc:HGNC:9975]	TRIM27
mir1	ENST00000611005.3	140	-13.04	2 9	164 184	7	1	1	10723	solute carrier family 12 member 7 [Source:HGNC Symbol;Acc:HGNC:10915]	SLC12A7
mir1	ENST00000619268.4	149	-12.64	2 14	1886 1906	12	0.8333	0.8333	84498	family with sequence similarity 120 member B [Source:HGNC Symbol;Acc:HGNC:21109]	FAM120B
mir1	ENST00000575738.1	140	-14.23	2 17	586 606	15	0.6667	0.8667	390154	olfactory receptor family 5 subfamily T member 3 [Source:HGNC Symbol;Acc:HGNC:15297]	OR5T3
mir1	ENST00000576733.2	140	-14.23	2 17	532 552	15	0.6667	0.8667	390155	olfactory receptor family 5 subfamily T member 1 [Source:HGNC Symbol;Acc:HGNC:14821]	OR5T1
mir1	ENST00000426120.2	152	-14.83	2 13	1185 1205	11	0.9091	0.9091	282890	zinc finger protein 311 [Source:HGNC Symbol;Acc:HGNC:13847]	ZNF311
mir1	ENST00000621408.4	153	-14.48	2 15	2824 2845	14	0.8571	0.8571	6942	transcription factor 20 [Source:HGNC Symbol;Acc:HGNC:11631]	TCF20
mir1	ENST00000629006.2	144	-18.62	2 13	15367 15387	11	0.9091	1	4585	mucin 4, cell surface associated [Source:HGNC Symbol;Acc:HGNC:7514]	MUC4
mir1	ENST00000621970.4	143	-21.94	2 20	335 353	18	0.7778	0.8333	23547	leukocyte immunoglobulin like receptor A4 [Source:HGNC Symbol;Acc:HGNC:15503]	LILRA4
mir1	ENST00000612690.3	147	-15.77	2 17	7956 7976	16	0.75	0.9375	622	3-hydroxybutyrate dehydrogenase 1 [Source:HGNC Symbol;Acc:HGNC:1027]	BDH1
mir1	ENST00000622830.1	145	-15.99	2 18	1262 1282	16	0.6875	0.6875	3903	leukocyte associated immunoglobulin like receptor 1 [Source:HGNC Symbol;Acc:HGNC:6477]	LAIR1
mir1	ENST00000611042.3	141	-15.44	2 19	1611 1632	18	0.6667	0.8333	79799	UDP glucuronosyltransferase family 2 member A3 [Source:HGNC Symbol;Acc:HGNC:28528]	UGT2A3
mir1	ENST00000442104.6	148	-18.38	2 17	1680 1700	15	0.7333	0.9333	4277	MHC class I polypeptide-related sequence B [Source:HGNC Symbol;Acc:HGNC:7091]	MICB
mir1	ENST00000614662.4	141	-22.22	2 20	761 783	20	0.7	0.8	51206	glycoprotein VI platelet [Source:HGNC Symbol;Acc:HGNC:14388]	GP6
mir1	ENST00000615426.4	140	-11.2	2 9	2845 2865	7	1	1	199713	NLR family pyrin domain containing 7 [Source:HGNC Symbol;Acc:HGNC:22947]	NLRP7
mir1	ENST00000615500.4	151	-18.42	2 20	5461 5481	18	0.6667	0.7222	91746	YTH N6-methyladenosine RNA binding protein C1 [Source:HGNC Symbol;Acc:HGNC:30626]	YTHDC1
mir1	ENST00000430305.2	144	-15.65	2 19	2266 2289	20	0.7	0.7	394263	mucin 21, cell surface associated [Source:HGNC Symbol;Acc:HGNC:21661]	MUC21
mir1	ENST00000449096.6	140	-13.18	2 9	1100 1120	7	1	1	4340	myelin oligodendrocyte glycoprotein [Source:HGNC Symbol;Acc:HGNC:7197]	MOG
mir1	ENST00000618489.1	147	-20.25	2 17	159 180	16	0.75	0.9375	2629	glucosylceramidase beta 1 [Source:HGNC Symbol;Acc:HGNC:4177]	GBA1
mir1	ENST00000626150.1	142	-22.92	3 20	4537 4559	19	0.7368	0.7895	4671	NLR family apoptosis inhibitory protein [Source:HGNC Symbol;Acc:HGNC:7634]	NAIP
mir1	ENST00000617214.2	147	-12.54	2 20	4164 4181	18	0.7222	0.7222	9920	kelch repeat and BTB domain containing 11 [Source:HGNC Symbol;Acc:HGNC:29104]	KBTBD11
mir1	ENST00000440124.4	158	-16.39	2 19	67 87	17	0.6471	0.8824	26707	olfactory receptor family 2 subfamily J member 2 [Source:HGNC Symbol;Acc:HGNC:8260]	OR2J2
mir1	ENST00000611966.3	141	-11.07	2 10	839 859	8	0.875	1	55814	B double prime 1, subunit of RNA polymerase III transcription initiation factor IIIB [Source:HGNC Symbol;Acc:HGNC:13652]	BDP1
mir1	ENST00000633633.1	140	-17.55	2 17	106 126	15	0.7333	0.8	53841	cadherin related family member 5 [Source:HGNC Symbol;Acc:HGNC:7521]	CDHR5
mir1	ENST00000573499.1	140	-8.76	2 9	1739 1759	7	1	1	1519	cathepsin O [Source:HGNC Symbol;Acc:HGNC:2542]	CTSO
mir1	ENST00000575464.5	155	-16.9	2 20	338 358	18	0.6667	0.7778	57189	DENN domain containing 11 [Source:HGNC Symbol;Acc:HGNC:29472]	DENND11
mir1	ENST00000629675.2	145	-19.54	3 20	47 69	19	0.7895	0.8421	79258	membrane metalloendopeptidase like 1 [Source:HGNC Symbol;Acc:HGNC:14668]	MMEL1
mir1	ENST00000628153.2	144	-21.11	2 19	144 163	17	0.8824	0.8824	1087	CEA cell adhesion molecule 7 [Source:HGNC Symbol;Acc:HGNC:1819]	CEACAM7
mir1	ENST00000615291.3	148	-18.31	2 18	1735 1756	17	0.7647	0.8824	55229	pantothenate kinase 4 (inactive) [Source:HGNC Symbol;Acc:HGNC:19366]	PANK4
mir1	ENST00000627854.2	140	-11.87	2 9	4475 4495	7	1	1	9651	phospholipase C eta 2 [Source:HGNC Symbol;Acc:HGNC:29037]	PLCH2
mir1	ENST00000571490.1	151	-21.94	2 16	953 973	14	0.8571	0.9286	91419	ATP23 metallopeptidase and ATP synthase assembly factor homolog [Source:HGNC Symbol;Acc:HGNC:29452]	ATP23
mir1	ENST00000435500.6	149	-13.7	2 14	742 762	12	0.8333	0.8333	100293534	complement component 4B (Chido/Rodgers blood group), copy 2 [Source:HGNC Symbol;Acc:HGNC:42398]	C4B_2
mir1	ENST00000611711.4	146	-17.48	2 20	942 963	19	0.6842	0.8421	57348	tweety family member 1 [Source:HGNC Symbol;Acc:HGNC:13476]	TTYH1
mir1	ENST00000465469.1	163	-20.68	2 17	823 845	17	0.8235	0.8824	5698	proteasome 20S subunit beta 9 [Source:HGNC Symbol;Acc:HGNC:9546]	PSMB9
mir1	ENST00000576640.1	142	-15.45	2 19	601 621	17	0.7059	0.7647	259293	taste 2 receptor member 30 [Source:HGNC Symbol;Acc:HGNC:19112]	TAS2R30
mir1	ENST00000571879.1	157	-23.27	3 19	889 910	17	0.8824	0.9412	259289	taste 2 receptor member 43 [Source:HGNC Symbol;Acc:HGNC:18875]	TAS2R43
mir1	ENST00000572376.1	157	-23.27	3 19	877 898	17	0.8824	0.9412	259290	taste 2 receptor member 31 [Source:HGNC Symbol;Acc:HGNC:19113]	TAS2R31
mir1	ENST00000570941.1	154	-12.52	2 19	201 221	17	0.7059	0.7647	259295	taste 2 receptor member 20 [Source:HGNC Symbol;Acc:HGNC:19109]	TAS2R20
mir1	ENST00000571255.1	147	-14.15	2 12	460 480	10	0.9	0.9	5554	proline rich 4 [Source:HGNC Symbol;Acc:HGNC:18020]	PRR4
mir1	ENST00000632514.1	146	-20.25	2 19	456 476	17	0.7059	0.8235	833	cysteinyl-tRNA synthetase 1 [Source:HGNC Symbol;Acc:HGNC:1493]	CARS1
mir1	ENST00000631996.1	140	-20.42	2 20	286 304	18	0.6667	0.8333	321	amyloid beta precursor protein binding family A member 2 [Source:HGNC Symbol;Acc:HGNC:579]	APBA2
mir1	ENST00000614325.2	155	-14.39	2 20	2676 2696	18	0.7222	0.7222	11156	protein tyrosine phosphatase 4A3 [Source:HGNC Symbol;Acc:HGNC:9636]	PTP4A3
mir1	ENST00000633375.1	142	-16.95	3 19	43 63	16	0.75	0.8125	2821	glucose-6-phosphate isomerase [Source:HGNC Symbol;Acc:HGNC:4458]	GPI
mir1	ENST00000618502.4	146	-16.65	2 19	2172 2192	17	0.7059	0.8235	66035	solute carrier family 2 member 11 [Source:HGNC Symbol;Acc:HGNC:14239]	SLC2A11
mir1	ENST00000631387.1	144	-20.06	2 20	1411 1432	20	0.75	0.8	4948	OCA2 melanosomal transmembrane protein [Source:HGNC Symbol;Acc:HGNC:8101]	OCA2
mir1	ENST00000631997.1	142	-23.26	3 20	2357 2378	18	0.7778	0.7778	6011	G protein-coupled receptor kinase 1 [Source:HGNC Symbol;Acc:HGNC:10013]	GRK1
mir1	ENST00000479130.1	147	-16.15	3 16	371 391	13	0.9231	0.9231	89870	tripartite motif containing 15 [Source:HGNC Symbol;Acc:HGNC:16284]	TRIM15
mir1	ENST00000420949.6	142	-13.17	2 15	405 425	13	0.6923	1	5514	protein phosphatase 1 regulatory subunit 10 [Source:HGNC Symbol;Acc:HGNC:9284]	PPP1R10
mir1	ENST00000617299.4	149	-14.69	2 19	2291 2312	18	0.7222	0.8889	89832	CHRNA7 (exons 5-10) and FAM7A (exons A-E) fusion [Source:HGNC Symbol;Acc:HGNC:15781]	CHRFAM7A
mir1	ENST00000461380.1	148	-20.89	2 20	1570 1588	18	0.7222	0.8889	4758	neuraminidase 1 [Source:HGNC Symbol;Acc:HGNC:7758]	NEU1
mir1	ENST00000622253.4	141	-18.48	2 19	4260 4281	18	0.6667	0.8333	9824	Rho GTPase activating protein 11A [Source:HGNC Symbol;Acc:HGNC:15783]	ARHGAP11A
mir1	ENST00000633783.1	142	-12.31	2 11	452 472	9	0.8889	0.8889	222236	N-acyl phosphatidylethanolamine phospholipase D [Source:HGNC Symbol;Acc:HGNC:21683]	NAPEPLD
mir1	ENST00000627112.2	153	-18.24	2 17	5108 5126	15	0.8	0.8667	140883	zinc finger protein 280B [Source:HGNC Symbol;Acc:HGNC:23022]	ZNF280B
mir1	ENST00000433109.5	146	-13.67	2 15	413 433	13	0.7692	0.7692	717	complement C2 [Source:HGNC Symbol;Acc:HGNC:1248]	C2
mir1	ENST00000620282.2	140	-11.25	2 9	296 316	7	1	1	129025	zinc finger protein 280A [Source:HGNC Symbol;Acc:HGNC:18597]	ZNF280A
mir1	ENST00000619695.4	144	-17.37	3 19	1009 1028	16	0.8125	0.875	4676	nucleosome assembly protein 1 like 4 [Source:HGNC Symbol;Acc:HGNC:7640]	NAP1L4
mir1	ENST00000617728.4	145	-17.48	2 20	244 263	18	0.6667	0.7222	23532	PRAME nuclear receptor transcriptional regulator [Source:HGNC Symbol;Acc:HGNC:9336]	PRAME
mir1	ENST00000496357.4	145	-11.66	2 14	5100 5120	12	0.75	0.8333	8447	double C2 domain beta [Source:HGNC Symbol;Acc:HGNC:2986]	DOC2B
mir1	ENST00000490538.5	150	-16.58	2 17	445 464	15	0.8	0.8	170954	protein phosphatase 1 regulatory subunit 18 [Source:HGNC Symbol;Acc:HGNC:29413]	PPP1R18
mir1	ENST00000633989.1	145	-19.76	2 18	630 650	16	0.75	0.8125	7473	Wnt family member 3 [Source:HGNC Symbol;Acc:HGNC:12782]	WNT3
mir1	ENST00000631499.1	146	-15.58	2 19	884 904	17	0.7059	0.8235	201176	Rho GTPase activating protein 27 [Source:HGNC Symbol;Acc:HGNC:31813]	ARHGAP27
mir1	ENST00000456244.6	144	-17.69	2 17	1479 1499	15	0.6667	0.9333	6257	retinoid X receptor beta [Source:HGNC Symbol;Acc:HGNC:10478]	RXRB
mir1	ENST00000616530.4	140	-8.73	2 9	3480 3500	7	1	1	3800	kinesin family member 5C [Source:HGNC Symbol;Acc:HGNC:6325]	KIF5C
mir1	ENST00000421039.2	147	-28.13	2 20	202 222	18	0.7222	0.9444	50854	small nucleolar RNA host gene 32 [Source:HGNC Symbol;Acc:HGNC:19078]	SNHG32
mir1	ENST00000621454.2	141	-11.73	2 10	454 474	8	0.875	1	100037417	D-dopachrome tautomerase like [Source:HGNC Symbol;Acc:HGNC:33446]	DDTL
mir1	ENST00000571847.5	173	-22.72	2 18	587 607	16	0.875	0.9375	5788	protein tyrosine phosphatase receptor type C [Source:HGNC Symbol;Acc:HGNC:9666]	PTPRC
mir1	ENST00000617942.4	149	-15.53	2 19	843 864	18	0.7222	0.7222	414059	TBC1 domain family member 3B [Source:HGNC Symbol;Acc:HGNC:27011]	TBC1D3B
mir1	ENST00000612185.1	141	-10.95	2 10	1 9	8	0.875	1	79290	olfactory receptor family 13 subfamily A member 1 [Source:HGNC Symbol;Acc:HGNC:14772]	OR13A1
mir1	ENST00000300177.8	140	-17.16	3 17	1184 1204	14	0.7857	0.8571	26585	gremlin 1, DAN family BMP antagonist [Source:HGNC Symbol;Acc:HGNC:2001]	GREM1
mir1	ENST00000620290.2	140	-8.07	2 9	1770 1790	7	1	1	4905	N-ethylmaleimide sensitive factor, vesicle fusing ATPase [Source:HGNC Symbol;Acc:HGNC:8016]	NSF
mir1	ENST00000481680.5	159	-18.78	2 19	2022 2040	17	0.7647	0.8824	30834	RNA polymerase I subunit H [Source:HGNC Symbol;Acc:HGNC:13182]	POLR1H
mir1	ENST00000621195.3	151	-11	2 12	375 395	10	0.9	1	54893	myotubularin related protein 10 [Source:HGNC Symbol;Acc:HGNC:25999]	MTMR10
mir1	ENST00000617827.1	140	-11.54	2 9	736 756	7	1	1	80831	apolipoprotein L5 [Source:HGNC Symbol;Acc:HGNC:14869]	APOL5
mir1	ENST00000621843.1	140	-14.54	2 9	6462 6482	7	1	1	51621	KLF transcription factor 13 [Source:HGNC Symbol;Acc:HGNC:13672]	KLF13
mir1	ENST00000618140.3	152	-22.47	2 20	6333 6351	18	0.7778	0.8889	23543	RNA binding fox-1 homolog 2 [Source:HGNC Symbol;Acc:HGNC:9906]	RBFOX2
mir1	ENST00000632441.1	142	-18.64	2 20	67 88	19	0.6842	0.7895	124935	solute carrier family 43 member 2 [Source:HGNC Symbol;Acc:HGNC:23087]	SLC43A2
mir1	ENST00000414731.6	150	-14.42	2 20	3690 3712	20	0.65	0.75	6046	bromodomain containing 2 [Source:HGNC Symbol;Acc:HGNC:1103]	BRD2
mir1	ENST00000616663.2	142	-18.64	2 20	2585 2606	19	0.6842	0.7895	65263	pyrroline-5-carboxylate reductase 3 [Source:HGNC Symbol;Acc:HGNC:25846]	PYCR3
mir1	ENST00000622207.2	145	-14.33	2 20	981 1000	18	0.7222	0.8333	390093	olfactory receptor family 10 subfamily A member 6 (gene/pseudogene) [Source:HGNC Symbol;Acc:HGNC:15132]	OR10A6
mir1	ENST00000610758.4	140	-8.76	2 9	3797 3817	7	1	1	123036	tandem C2 domains, nuclear [Source:HGNC Symbol;Acc:HGNC:19859]	TC2N
mir1	ENST00000492195.1	142	-15.53	2 19	651 671	17	0.7059	0.7647	5696	proteasome 20S subunit beta 8 [Source:HGNC Symbol;Acc:HGNC:9545]	PSMB8
mir1	ENST00000610410.1	141	-17.26	2 18	75 95	16	0.6875	0.8125	55655	NLR family pyrin domain containing 2 [Source:HGNC Symbol;Acc:HGNC:22948]	NLRP2
mir1	ENST00000614672.2	142	-16.59	2 20	4109 4131	20	0.7	0.75	10594	pre-mRNA processing factor 8 [Source:HGNC Symbol;Acc:HGNC:17340]	PRPF8
mir1	ENST00000615870.4	145	-20.47	3 20	1449 1471	19	0.7895	0.8421	100506658	occludin [Source:HGNC Symbol;Acc:HGNC:8104]	OCLN
mir1	ENST00000627905.2	158	-17.54	2 20	2052 2074	20	0.7	0.8	28227	protein phosphatase 2 regulatory subunit B''beta [Source:HGNC Symbol;Acc:HGNC:13417]	PPP2R3B
mir1	ENST00000445679.2	147	-10.7	2 16	469 489	14	0.7143	0.7857	11074	tripartite motif containing 31 [Source:HGNC Symbol;Acc:HGNC:16289]	TRIM31
mir1	ENST00000615018.4	144	-16.45	2 18	797 818	17	0.7059	0.8824	202243	coiled-coil domain containing 125 [Source:HGNC Symbol;Acc:HGNC:28924]	CCDC125
mir1	ENST00000476214.5	140	-16.33	3 17	3588 3608	14	0.7857	0.8571	9374	palmitoyl-protein thioesterase 2 [Source:HGNC Symbol;Acc:HGNC:9326]	PPT2
mir1	ENST00000633414.1	143	-19.72	2 17	947 969	17	0.7647	0.8235	140691	tripartite motif containing 69 [Source:HGNC Symbol;Acc:HGNC:17857]	TRIM69
mir1	ENST00000622106.2	142	-16.17	2 19	706 726	17	0.7059	0.7647	4137	microtubule associated protein tau [Source:HGNC Symbol;Acc:HGNC:6893]	MAPT
mir1	ENST00000631454.1	141	-11.8	2 10	296 316	8	0.875	1	567	beta-2-microglobulin [Source:HGNC Symbol;Acc:HGNC:914]	B2M
mir1	ENST00000468094.5	146	-21.23	2 20	1342 1359	18	0.7222	0.7778	10471	prefoldin subunit 6 [Source:HGNC Symbol;Acc:HGNC:4926]	PFDN6
mir1	ENST00000632606.1	154	-23.86	2 20	514 535	19	0.7368	0.8947	4062	lymphocyte antigen 6 family member H [Source:HGNC Symbol;Acc:HGNC:6728]	LY6H
mir1	ENST00000619292.4	150	-14.54	2 15	3411 3431	13	0.7692	0.8462	23420	NODAL modulator 1 [Source:HGNC Symbol;Acc:HGNC:30060]	NOMO1
mir1	ENST00000490380.5	144	-19.03	2 17	413 433	15	0.7333	0.8667	6222	ribosomal protein S18 [Source:HGNC Symbol;Acc:HGNC:10401]	RPS18
mir1	ENST00000576322.1	142	-20.04	2 20	154 175	19	0.6842	0.7895	221223	carboxylesterase 5A [Source:HGNC Symbol;Acc:HGNC:26459]	CES5A
mir1	ENST00000612450.4	141	-13.97	2 18	3719 3739	16	0.6875	0.8125	9859	centrosomal protein 170 [Source:HGNC Symbol;Acc:HGNC:28920]	CEP170
mir1	ENST00000632864.1	140	-12.33	2 9	1790 1810	7	1	1	9884	leucine rich repeat containing 37 member A2 [Source:HGNC Symbol;Acc:HGNC:32404]	LRRC37A2
mir1	ENST00000632823.1	145	-20.43	2 18	2661 2681	16	0.75	0.8125	93432	maltase-glucoamylase 2 (putative) [Source:HGNC Symbol;Acc:HGNC:28101]	MGAM2
mir1	ENST00000618924.4	163	-19.14	2 20	709 729	18	0.7222	0.8333	5796	protein tyrosine phosphatase receptor type K [Source:HGNC Symbol;Acc:HGNC:9674]	PTPRK
mir1	ENST00000633421.1	146	-19.54	2 15	133 153	13	0.8462	0.9231	225689	mitogen-activated protein kinase 15 [Source:HGNC Symbol;Acc:HGNC:24667]	MAPK15
mir1	ENST00000412634.5	155	-23.34	3 20	146 166	17	0.7647	0.9412	3123	major histocompatibility complex, class II, DR beta 1 [Source:HGNC Symbol;Acc:HGNC:4948]	HLA-DRB1
mir1	ENST00000632368.1	140	-13.64	2 9	86 106	7	1	1	7264	GDP-L-fucose synthase [Source:HGNC Symbol;Acc:HGNC:12390]	GFUS
mir1	ENST00000631986.1	143	-15.68	2 20	29 49	18	0.6111	0.8333	3163	heme oxygenase 2 [Source:HGNC Symbol;Acc:HGNC:5014]	HMOX2
mir1	ENST00000619536.4	142	-11.77	2 19	72 92	17	0.6471	0.6471	10000	AKT serine/threonine kinase 3 [Source:HGNC Symbol;Acc:HGNC:393]	AKT3
mir1	ENST00000615183.4	144	-13.29	2 17	2233 2253	15	0.6667	0.9333	5073	poly(A)-specific ribonuclease [Source:HGNC Symbol;Acc:HGNC:8609]	PARN
mir1	ENST00000626577.1	143	-16.54	2 16	559 579	14	0.7857	0.8571	3429	interferon alpha inducible protein 27 [Source:HGNC Symbol;Acc:HGNC:5397]	IFI27
mir1	ENST00000619905.4	145	-20.37	2 19	2740 2761	18	0.7222	0.8333	57718	protein phosphatase 4 regulatory subunit 4 [Source:HGNC Symbol;Acc:HGNC:23788]	PPP4R4
mir1	ENST00000417894.6	157	-17.75	2 19	2267 2290	20	0.7	0.8	80736	solute carrier family 44 member 4 [Source:HGNC Symbol;Acc:HGNC:13941]	SLC44A4
mir1	ENST00000622598.3	140	-14.79	2 13	1179 1199	11	0.8182	1	10806	SHH signaling and ciliogenesis regulator SDCCAG8 [Source:HGNC Symbol;Acc:HGNC:10671]	SDCCAG8
mir1	ENST00000621886.4	147	-21.23	2 20	127 147	18	0.7222	0.9444	136541	serine protease 58 [Source:HGNC Symbol;Acc:HGNC:39125]	PRSS58
mir1	ENST00000616730.3	161	-17.08	2 18	2137 2157	16	0.8125	0.8125	3105	major histocompatibility complex, class I, A [Source:HGNC Symbol;Acc:HGNC:4931]	HLA-A
mir1	ENST00000615769.2	149	-14.68	2 18	601 621	16	0.6875	0.75	11056	DExD-box helicase 52 [Source:HGNC Symbol;Acc:HGNC:20038]	DDX52
mir1	ENST00000436449.2	150	-21.45	2 16	1911 1932	15	0.8667	0.9333	58496	lymphocyte antigen 6 family member G5B [Source:HGNC Symbol;Acc:HGNC:13931]	LY6G5B
mir1	ENST00000472997.1	150	-24.98	2 20	1716 1737	19	0.7368	0.8421	3113	major histocompatibility complex, class II, DP alpha 1 [Source:HGNC Symbol;Acc:HGNC:4938]	HLA-DPA1
mir1	ENST00000620259.2	146	-12.89	2 19	2653 2673	17	0.7059	0.8235	55727	BTB domain containing 7 [Source:HGNC Symbol;Acc:HGNC:18269]	BTBD7
mir1	ENST00000571312.1	146	-23.07	2 19	1580 1600	17	0.7647	0.9412	3885	keratin 34 [Source:HGNC Symbol;Acc:HGNC:6452]	KRT34
mir1	ENST00000627695.2	149	-19.21	2 20	3819 3838	18	0.6667	0.7778	57578	unc-79 homolog, NALCN channel complex subunit [Source:HGNC Symbol;Acc:HGNC:19966]	UNC79
mir1	ENST00000621878.4	142	-10.34	2 11	1667 1687	9	0.8889	0.8889	84311	mitochondrial ribosomal protein L45 [Source:HGNC Symbol;Acc:HGNC:16651]	MRPL45
mir1	ENST00000440408.5	143	-13.35	2 20	4855 4875	18	0.6111	0.8333	8287	ubiquitin specific peptidase 9 Y-linked [Source:HGNC Symbol;Acc:HGNC:12633]	USP9Y
mir1	ENST00000632489.1	156	-15.33	2 17	125 145	15	0.7333	0.8667	31	acetyl-CoA carboxylase alpha [Source:HGNC Symbol;Acc:HGNC:84]	ACACA
mir1	ENST00000618389.4	151	-22.46	2 20	329 347	18	0.7778	0.7778	23042	pyridoxal dependent decarboxylase domain containing 1 [Source:HGNC Symbol;Acc:HGNC:28995]	PDXDC1
mir1	ENST00000629452.2	145	-16.62	2 10	230 250	8	1	1	448831	FSHD region gene 2 [Source:HGNC Symbol;Acc:HGNC:19136]	FRG2
mir1	ENST00000614630.4	148	-17.01	2 17	4425 4445	15	0.7333	0.9333	51156	serpin family A member 10 [Source:HGNC Symbol;Acc:HGNC:15996]	SERPINA10
mir1	ENST00000331070.8	154	-21.77	2 19	507 527	17	0.7647	0.8824	9083	basic charge Y-linked 2 [Source:HGNC Symbol;Acc:HGNC:13508]	BPY2
mir1	ENST00000613160.4	144	-16.08	2 17	1500 1520	15	0.7333	0.8667	2515	ADAM metallopeptidase domain 2 [Source:HGNC Symbol;Acc:HGNC:198]	ADAM2
mir1	ENST00000612647.3	140	-14.16	2 9	1212 1232	7	1	1	51676	ankyrin repeat and SOCS box containing 2 [Source:HGNC Symbol;Acc:HGNC:16012]	ASB2
mir1	ENST00000321385.5	155	-21.11	2 20	2107 2127	18	0.6667	0.7778	84948	tigger transposable element derived 5 [Source:HGNC Symbol;Acc:HGNC:18336]	TIGD5
mir1	ENST00000304790.3	161	-16.7	2 19	632 653	18	0.7222	0.8889	159119	heat shock transcription factor Y-linked 2 [Source:HGNC Symbol;Acc:HGNC:23950]	HSFY2
mir1	ENST00000621716.2	143	-24.67	3 20	646 666	17	0.8235	0.8824	6531	solute carrier family 6 member 3 [Source:HGNC Symbol;Acc:HGNC:11049]	SLC6A3
mir1	ENST00000620078.4	148	-15.74	2 18	294 316	18	0.6667	0.7778	368	ATP binding cassette subfamily C member 6 [Source:HGNC Symbol;Acc:HGNC:57]	ABCC6
mir1	ENST00000631545.1	140	-14.14	2 9	238 258	7	1	1	203102	ADAM metallopeptidase domain 32 [Source:HGNC Symbol;Acc:HGNC:15479]	ADAM32
mir1	ENST00000630231.1	148	-17.71	2 17	723 743	15	0.7333	0.7333	57062	DEAD-box helicase 24 [Source:HGNC Symbol;Acc:HGNC:13266]	DDX24
mir1	ENST00000469599.6	145	-12.41	2 10	5181 5201	8	1	1	8284	lysine demethylase 5D [Source:HGNC Symbol;Acc:HGNC:11115]	KDM5D
mir1	ENST00000612041.2	151	-15.13	2 16	3931 3951	14	0.7143	0.8571	255027	MPV17 mitochondrial inner membrane protein like [Source:HGNC Symbol;Acc:HGNC:26827]	MPV17L
mir1	ENST00000613609.4	145	-12.27	2 20	1229 1248	18	0.6111	0.7778	8749	ADAM metallopeptidase domain 18 [Source:HGNC Symbol;Acc:HGNC:196]	ADAM18
mir1	ENST00000307393.3	161	-16.7	2 19	583 604	18	0.7222	0.8889	86614	heat shock transcription factor Y-linked 1 [Source:HGNC Symbol;Acc:HGNC:18568]	HSFY1
mir1	ENST00000611823.3	146	-16.34	2 19	1657 1677	17	0.6471	0.7059	9884	leucine rich repeat containing 37A [Source:HGNC Symbol;Acc:HGNC:29069]	LRRC37A
mir1	ENST00000429465.4	140	-11.51	2 9	542 562	7	1	1	6499	SKI2 subunit of superkiller complex [Source:HGNC Symbol;Acc:HGNC:10898]	SKIC2
mir1	ENST00000628214.2	146	-16.34	2 19	1689 1709	17	0.6471	0.7059	374819	leucine rich repeat containing 37 member A3 [Source:HGNC Symbol;Acc:HGNC:32427]	LRRC37A3
mir1	ENST00000382287.5	154	-21.77	2 19	507 527	17	0.7647	0.8824	442868	basic charge Y-linked 2C [Source:HGNC Symbol;Acc:HGNC:18225]	BPY2C
mir1	ENST00000415508.6	143	-16.23	2 16	1354 1374	14	0.7143	0.9286	57135	deleted in azoospermia 4 [Source:HGNC Symbol;Acc:HGNC:15966]	DAZ4
mir1	ENST00000633264.1	145	-14.01	2 10	3661 3681	8	1	1	80179	myosin XIX [Source:HGNC Symbol;Acc:HGNC:26234]	MYO19
mir1	ENST00000621511.2	140	-10.78	2 9	2022 2042	7	1	1	9665	meiosis regulator and mRNA stability factor 1 [Source:HGNC Symbol;Acc:HGNC:29562]	MARF1
mir1	ENST00000625909.1	144	-17.11	2 19	2193 2215	19	0.7368	0.8421	285346	zinc finger protein 852 [Source:HGNC Symbol;Acc:HGNC:27713]	ZNF852
mir1	ENST00000476192.5	152	-17.88	2 19	2756 2775	17	0.7647	0.7647	3117	major histocompatibility complex, class II, DQ alpha 1 [Source:HGNC Symbol;Acc:HGNC:4942]	HLA-DQA1
mir1	ENST00000625494.1	149	-14.01	2 14	1632 1652	12	0.8333	0.8333	285349	zinc finger protein 660 [Source:HGNC Symbol;Acc:HGNC:26720]	ZNF660
mir1	ENST00000628172.3	141	-11.66	2 10	3729 3749	8	0.875	1	10168	zinc finger protein 197 [Source:HGNC Symbol;Acc:HGNC:12988]	ZNF197
mir1	ENST00000616632.4	144	-13.32	2 17	2073 2093	15	0.6667	0.7333	4302	MLLT6, PHD finger containing [Source:HGNC Symbol;Acc:HGNC:7138]	MLLT6
mir1	ENST00000383052.5	152	-17.16	2 19	371 393	19	0.7368	0.7895	7544	zinc finger protein Y-linked [Source:HGNC Symbol;Acc:HGNC:12870]	ZFY
mir1	ENST00000625394.3	147	-14.93	2 20	851 871	18	0.6111	0.7222	7584	zinc finger protein 35 [Source:HGNC Symbol;Acc:HGNC:13099]	ZNF35
mir1	ENST00000360160.8	140	-17.24	2 17	2403 2423	15	0.6667	0.8667	8653	DEAD-box helicase 3 Y-linked [Source:HGNC Symbol;Acc:HGNC:2699]	DDX3Y
mir1	ENST00000631862.1	141	-15.16	3 19	343 365	18	0.7222	0.8333	9326	zinc finger HIT-type containing 3 [Source:HGNC Symbol;Acc:HGNC:12309]	ZNHIT3
mir1	ENST00000611106.4	150	-14.54	2 15	3412 3432	13	0.7692	0.8462	408050	NODAL modulator 3 [Source:HGNC Symbol;Acc:HGNC:25242]	NOMO3
mir1	ENST00000627745.2	160	-17.58	2 19	3134 3156	19	0.7368	0.8947	57456	KIAA1143 [Source:HGNC Symbol;Acc:HGNC:29198]	KIAA1143
mir1	ENST00000631233.2	147	-21.46	2 20	2278 2298	18	0.7778	0.8889	56992	kinesin family member 15 [Source:HGNC Symbol;Acc:HGNC:17273]	KIF15
mir1	ENST00000682216.1	145	-10.34	2 19	3015 3036	18	0.6111	0.7778	7404	ubiquitously transcribed tetratricopeptide repeat containing, Y-linked [Source:HGNC Symbol;Acc:HGNC:12638]	UTY
mir1	ENST00000614050.1	145	-15.1	2 14	163 183	12	0.75	0.8333	6359	C-C motif chemokine ligand 15 [Source:HGNC Symbol;Acc:HGNC:10613]	CCL15
mir1	ENST00000620004.2	142	-16.99	2 19	1717 1737	17	0.6471	0.8235	26574	apoptosis antagonizing transcription factor [Source:HGNC Symbol;Acc:HGNC:19235]	AATF
mir1	ENST00000628744.3	143	-20.35	2 16	2627 2647	14	0.7857	0.8571	7047	transglutaminase 4 [Source:HGNC Symbol;Acc:HGNC:11780]	TGM4
mir1	ENST00000632632.1	150	-21.64	2 19	429 449	17	0.8235	0.9412	4629	myosin heavy chain 11 [Source:HGNC Symbol;Acc:HGNC:7569]	MYH11
mir1	ENST00000615473.2	146	-19.36	2 19	5624 5644	17	0.7059	0.8235	30837	suppressor of cytokine signaling 7 [Source:HGNC Symbol;Acc:HGNC:29846]	SOCS7
mir1	ENST00000382365.7	143	-16.23	2 16	1494 1514	14	0.7143	0.9286	57054	deleted in azoospermia 3 [Source:HGNC Symbol;Acc:HGNC:15965]	DAZ3
mir1	ENST00000405239.6	143	-16.23	2 16	2412 2432	14	0.7143	0.9286	1617	deleted in azoospermia 1 [Source:HGNC Symbol;Acc:HGNC:2682]	DAZ1
mir1	ENST00000382449.5	143	-16.23	2 16	1868 1888	14	0.7143	0.9286	57055	deleted in azoospermia 2 [Source:HGNC Symbol;Acc:HGNC:15964]	DAZ2
mir1	ENST00000467175.1	145	-17.48	2 10	236 256	8	1	1	7919	DExD-box helicase 39B [Source:HGNC Symbol;Acc:HGNC:13917]	DDX39B
mir1	ENST00000610754.4	143	-15.1	2 20	895 915	18	0.6667	0.7778	6928	HNF1 homeobox B [Source:HGNC Symbol;Acc:HGNC:11630]	HNF1B
mir1	ENST00000634955.1	144	-20.23	2 19	25 44	17	0.7647	0.8235	NA	NA	NA
mir1	ENST00000628814.2	162	-23.54	2 20	125 146	19	0.7368	0.8421	3635	inositol polyphosphate-5-phosphatase D [Source:HGNC Symbol;Acc:HGNC:6079]	INPP5D
mir1	ENST00000625528.3	141	-20.32	2 19	780 802	19	0.6842	0.7895	338657	centrosomal AT-AC splicing factor [Source:HGNC Symbol;Acc:HGNC:30460]	CENATAC
mir1	ENST00000632724.1	146	-12.98	2 11	3543 3563	9	0.8889	1	80725	SRC kinase signaling inhibitor 1 [Source:HGNC Symbol;Acc:HGNC:29506]	SRCIN1
mir1	ENST00000643089.1	145	-14.43	2 20	4735 4757	20	0.6	0.8	22829	neuroligin 4 Y-linked [Source:HGNC Symbol;Acc:HGNC:15529]	NLGN4Y
mir1	ENST00000614294.2	141	-15.86	3 19	1462 1483	17	0.7647	0.8235	11072	dual specificity phosphatase 14 [Source:HGNC Symbol;Acc:HGNC:17007]	DUSP14
mir1	ENST00000630669.3	140	-10.58	2 9	454 474	7	1	1	10525	hypoxia up-regulated 1 [Source:HGNC Symbol;Acc:HGNC:16931]	HYOU1
mir1	ENST00000618402.4	146	-18.63	2 19	7416 7436	17	0.7059	0.8235	11276	synergin gamma [Source:HGNC Symbol;Acc:HGNC:557]	SYNRG
mir1	ENST00000439762.6	145	-16.73	2 10	5624 5644	8	1	1	7916	proline rich coiled-coil 2A [Source:HGNC Symbol;Acc:HGNC:13918]	PRRC2A
mir1	ENST00000454914.6	144	-13.69	2 13	1984 2004	11	0.8182	0.8182	5252	PHD finger protein 1 [Source:HGNC Symbol;Acc:HGNC:8919]	PHF1
mir1	ENST00000306882.4	160	-23.02	2 20	1720 1744	22	0.7727	0.8182	253175	chromodomain Y-linked 1B [Source:HGNC Symbol;Acc:HGNC:23920]	CDY1B
mir1	ENST00000382392.5	154	-21.77	2 19	507 527	17	0.7647	0.8824	442867	basic charge Y-linked 2B [Source:HGNC Symbol;Acc:HGNC:25449]	BPY2B
mir1	ENST00000361963.3	160	-23.02	2 20	1720 1744	22	0.7727	0.8182	9085	chromodomain Y-linked 1 [Source:HGNC Symbol;Acc:HGNC:1809]	CDY1
mir1	ENST00000421274.6	149	-13.7	2 14	742 762	12	0.8333	0.8333	720	complement C4A (Chido/Rodgers blood group) [Source:HGNC Symbol;Acc:HGNC:1323]	C4A
mir1	ENST00000629400.2	140	-10.49	2 9	2180 2200	7	1	1	55823	VPS11 core subunit of CORVET and HOPS complexes [Source:HGNC Symbol;Acc:HGNC:14583]	VPS11
mir1	ENST00000631196.3	142	-18.85	2 20	2980 3001	19	0.6842	0.7895	6837	mediator complex subunit 22 [Source:HGNC Symbol;Acc:HGNC:11477]	MED22
mir1	ENST00000631822.1	142	-12.66	2 11	574 594	9	0.8889	0.8889	284099	chromosome 17 open reading frame 78 [Source:HGNC Symbol;Acc:HGNC:26831]	C17orf78
mir1	ENST00000633434.1	140	-15.56	2 18	1591 1613	18	0.6667	0.8333	6358	C-C motif chemokine ligand 14 [Source:HGNC Symbol;Acc:HGNC:10612]	CCL14
mir1	ENST00000626663.3	145	-19.7	2 19	1071 1092	18	0.6667	0.8889	6834	SURF1 cytochrome c oxidase assembly factor [Source:HGNC Symbol;Acc:HGNC:11474]	SURF1
mir1	ENST00000383431.6	150	-21.45	2 16	1809 1830	15	0.8667	0.9333	1460	casein kinase 2 beta [Source:HGNC Symbol;Acc:HGNC:2460]	CSNK2B
mir1	ENST00000631976.1	146	-18.25	2 15	54 74	13	0.7692	1	8148	TATA-box binding protein associated factor 15 [Source:HGNC Symbol;Acc:HGNC:11547]	TAF15
mir1	ENST00000375177.9	149	-13.7	2 14	742 762	12	0.8333	0.8333	721	complement C4B (Chido/Rodgers blood group) [Source:HGNC Symbol;Acc:HGNC:1324]	C4B
mir1	ENST00000628678.2	143	-21.73	2 20	872 892	18	0.7222	0.8889	57109	REX4 homolog, 3'-5' exonuclease [Source:HGNC Symbol;Acc:HGNC:12820]	REXO4
mir1	ENST00000628182.3	150	-9.36	2 19	9808 9828	17	0.6471	0.7647	4040	LDL receptor related protein 6 [Source:HGNC Symbol;Acc:HGNC:6698]	LRP6
mir1	ENST00000626413.3	146	-16.85	2 20	3560 3582	20	0.65	0.7	80824	dual specificity phosphatase 16 [Source:HGNC Symbol;Acc:HGNC:17909]	DUSP16
mir1	ENST00000496471.5	143	-24.91	2 20	438 457	19	0.7368	0.8421	1589	cytochrome P450 family 21 subfamily A member 2 [Source:HGNC Symbol;Acc:HGNC:2600]	CYP21A2
mir1	ENST00000632257.1	140	-13.42	2 9	1526 1546	7	1	1	65122	PRAME family member 2 [Source:HGNC Symbol;Acc:HGNC:28841]	PRAMEF2
mir1	ENST00000630425.2	142	-17.34	2 15	3787 3807	13	0.7692	0.9231	56256	SERTA domain containing 4 [Source:HGNC Symbol;Acc:HGNC:25236]	SERTAD4
mir1	ENST00000648605.1	143	-19.99	2 20	4736 4756	18	0.6667	0.7778	23522	lysine acetyltransferase 6B [Source:HGNC Symbol;Acc:HGNC:17582]	KAT6B
mir1	ENST00000628249.1	151	-15.12	2 17	2626 2648	17	0.7059	0.8235	55733	hedgehog acyltransferase [Source:HGNC Symbol;Acc:HGNC:18270]	HHAT
mir1	ENST00000632392.3	140	-13.42	2 9	1542 1562	7	1	1	400736	PRAME family member 13 [Source:HGNC Symbol;Acc:HGNC:13262]	PRAMEF13
mir1	ENST00000429699.5	148	-18.63	2 18	1880 1901	17	0.7647	0.8824	780	discoidin domain receptor tyrosine kinase 1 [Source:HGNC Symbol;Acc:HGNC:2730]	DDR1
mir1	ENST00000472708.5	147	-12.25	2 14	2902 2921	12	0.8333	0.9167	3119	major histocompatibility complex, class II, DQ beta 1 [Source:HGNC Symbol;Acc:HGNC:4944]	HLA-DQB1
mir1	ENST00000635400.2	151	-15.93	2 17	1228 1249	16	0.75	0.8125	80818	zinc finger protein 436 [Source:HGNC Symbol;Acc:HGNC:20814]	ZNF436
mir1	ENST00000634832.1	149	-13.37	2 19	663 684	18	0.6667	0.7778	6920	transcription elongation factor A3 [Source:HGNC Symbol;Acc:HGNC:11615]	TCEA3
mir1	ENST00000381989.4	140	-10.48	2 9	3150 3170	7	1	1	143	poly(ADP-ribose) polymerase family member 4 [Source:HGNC Symbol;Acc:HGNC:271]	PARP4
mir1	ENST00000464194.3	141	-16.08	2 19	131 154	20	0.6	0.85	4285	mitochondrial intermediate peptidase [Source:HGNC Symbol;Acc:HGNC:7104]	MIPEP
mir1	ENST00000634741.1	140	-14.56	2 20	3298 3316	18	0.6667	0.8333	25998	inhibitor of Bruton tyrosine kinase [Source:HGNC Symbol;Acc:HGNC:17853]	IBTK
mir1	ENST00000638137.1	142	-16.76	2 19	1530 1550	17	0.6471	0.6471	171222	ubiquitin conjugating enzyme E2 L5 [Source:HGNC Symbol;Acc:HGNC:13477]	UBE2L5
mir1	ENST00000465952.5	140	-11.47	2 9	733 753	7	1	1	10208	ubiquitin specific peptidase like 1 [Source:HGNC Symbol;Acc:HGNC:20294]	USPL1
mir1	ENST00000341423.10	152	-18.91	2 18	1938 1960	18	0.7222	0.7778	3146	high mobility group box 1 [Source:HGNC Symbol;Acc:HGNC:4983]	HMGB1
mir1	ENST00000629691.3	140	-12.71	2 9	268 288	7	1	1	5704	proteasome 26S subunit, ATPase 4 [Source:HGNC Symbol;Acc:HGNC:9551]	PSMC4
mir1	ENST00000379161.5	143	-21.01	2 20	1229 1249	18	0.6667	0.7778	26747	nuclear FMR1 interacting protein 1 [Source:HGNC Symbol;Acc:HGNC:8057]	NUFIP1
mir1	ENST00000284878.12	146	-18.22	2 19	1104 1124	17	0.7059	0.8235	1525	CXADR Ig-like cell adhesion molecule [Source:HGNC Symbol;Acc:HGNC:2559]	CXADR
mir1	ENST00000627810.2	146	-20.64	2 20	19 40	19	0.6316	0.8947	339327	zinc finger protein 546 [Source:HGNC Symbol;Acc:HGNC:28671]	ZNF546
mir1	ENST00000634817.1	143	-16.89	2 20	314 334	18	0.6111	0.8333	7162	trophoblast glycoprotein [Source:HGNC Symbol;Acc:HGNC:12004]	TPBG
mir1	ENST00000380958.8	149	-12.14	2 19	4910 4933	20	0.65	0.75	255967	poly(A) specific ribonuclease subunit PAN3 [Source:HGNC Symbol;Acc:HGNC:29991]	PAN3
mir1	ENST00000496779.5	145	-14.01	2 10	709 729	8	1	1	56911	MAP3K7 C-terminal like [Source:HGNC Symbol;Acc:HGNC:16457]	MAP3K7CL
mir1	ENST00000634797.1	141	-18.15	2 20	2967 2990	21	0.6667	0.8095	3346	histatin 1 [Source:HGNC Symbol;Acc:HGNC:5283]	HTN1
mir1	ENST00000478827.1	142	-12.28	2 20	312 333	19	0.6316	0.6842	10166	solute carrier family 25 member 15 [Source:HGNC Symbol;Acc:HGNC:10985]	SLC25A15
mir1	ENST00000379221.4	158	-15.96	2 20	7288 7309	19	0.6842	0.8421	29103	DnaJ heat shock protein family (Hsp40) member C15 [Source:HGNC Symbol;Acc:HGNC:20325]	DNAJC15
mir1	ENST00000634325.2	141	-11.66	2 10	3475 3495	8	0.875	1	401137	proline rich 27 [Source:HGNC Symbol;Acc:HGNC:33193]	PRR27
mir1	ENST00000405846.5	169	-20.53	2 20	1705 1724	18	0.8333	0.8889	2835	G protein-coupled receptor 12 [Source:HGNC Symbol;Acc:HGNC:4466]	GPR12
mir1	ENST00000382751.4	143	-18.92	3 17	8829 8851	16	0.8125	0.875	9875	URB1 ribosome biogenesis homolog [Source:HGNC Symbol;Acc:HGNC:17344]	URB1
mir1	ENST00000335327.6	144	-10.82	2 13	4029 4049	11	0.8182	0.8182	10810	WASP family member 3 [Source:HGNC Symbol;Acc:HGNC:12734]	WASF3
mir1	ENST00000635748.2	144	-13.79	2 17	3423 3443	15	0.6	1	4719	NADH:ubiquinone oxidoreductase core subunit S1 [Source:HGNC Symbol;Acc:HGNC:7707]	NDUFS1
mir1	ENST00000379749.8	145	-13.9	2 19	2760 2781	18	0.7222	0.8333	10631	periostin [Source:HGNC Symbol;Acc:HGNC:16953]	POSTN
mir1	ENST00000399975.7	155	-15.3	2 12	2070 2090	10	1	1	10600	ubiquitin specific peptidase 16 [Source:HGNC Symbol;Acc:HGNC:12614]	USP16
mir1	ENST00000299340.9	146	-9.43	2 11	2136 2156	9	0.8889	1	116159	cysteine and tyrosine rich 1 [Source:HGNC Symbol;Acc:HGNC:16274]	CYYR1
mir1	ENST00000381151.5	147	-15.98	2 20	7012 7032	18	0.6667	0.8333	6526	solute carrier family 5 member 3 [Source:HGNC Symbol;Acc:HGNC:11038]	SLC5A3
mir1	ENST00000634234.1	148	-25.08	2 17	389 409	15	0.9333	0.9333	124220	zymogen granule protein 16B [Source:HGNC Symbol;Acc:HGNC:30456]	ZG16B
mir1	ENST00000492622.6	146	-14.67	2 15	1492 1512	13	0.6923	0.8462	22862	fibronectin type III domain containing 3A [Source:HGNC Symbol;Acc:HGNC:20296]	FNDC3A
mir1	ENST00000636761.3	144	-16.99	2 19	9546 9565	17	0.7059	0.8824	57683	zinc finger DBF-type containing 2 [Source:HGNC Symbol;Acc:HGNC:29313]	ZDBF2
mir1	ENST00000638466.2	143	-20.01	2 20	2104 2124	18	0.5556	0.8889	23228	phospholipase C like 2 [Source:HGNC Symbol;Acc:HGNC:9064]	PLCL2
mir1	ENST00000496121.5	147	-19.67	2 20	157 177	18	0.6667	0.8333	10694	chaperonin containing TCP1 subunit 8 [Source:HGNC Symbol;Acc:HGNC:1623]	CCT8
mir1	ENST00000379589.4	146	-14.53	2 12	1173 1194	11	0.9091	0.9091	10186	LHFPL tetraspan subfamily member 6 [Source:HGNC Symbol;Acc:HGNC:6586]	LHFPL6
mir1	ENST00000025301.4	157	-17.47	2 19	5020 5041	18	0.7778	0.7778	11215	A-kinase anchoring protein 11 [Source:HGNC Symbol;Acc:HGNC:369]	AKAP11
mir1	ENST00000640416.2	140	-18.3	2 17	1890 1910	15	0.7333	0.8	29957	solute carrier family 25 member 24 [Source:HGNC Symbol;Acc:HGNC:20662]	SLC25A24
mir1	ENST00000504261.5	146	-18.16	2 15	564 584	13	0.8462	0.9231	220081	glutamate rich 6B [Source:HGNC Symbol;Acc:HGNC:26523]	ERICH6B
mir1	ENST00000361371.10	145	-15.7	2 19	3962 3983	18	0.7222	0.8333	26046	listerin E3 ubiquitin protein ligase 1 [Source:HGNC Symbol;Acc:HGNC:13082]	LTN1
mir1	ENST00000640820.3	140	-14.21	2 9	801 821	7	1	1	10466	component of oligomeric golgi complex 5 [Source:HGNC Symbol;Acc:HGNC:14857]	COG5
mir1	ENST00000346798.8	140	-11.33	2 9	2412 2432	7	1	1	351	amyloid beta precursor protein [Source:HGNC Symbol;Acc:HGNC:620]	APP
mir1	ENST00000639062.3	146	-21.12	2 19	2209 2229	17	0.8235	0.8824	54798	dachsous cadherin-related 2 [Source:HGNC Symbol;Acc:HGNC:23111]	DCHS2
mir1	ENST00000377844.9	140	-23.78	3 17	1008 1028	14	0.8571	1	57626	kelch like family member 1 [Source:HGNC Symbol;Acc:HGNC:6352]	KLHL1
mir1	ENST00000638179.1	150	-13.85	2 11	214 234	9	1	1	2845	G protein-coupled receptor 22 [Source:HGNC Symbol;Acc:HGNC:4477]	GPR22
mir1	ENST00000639991.1	140	-13.47	2 9	206 226	7	1	1	11062	dihydrouridine synthase 4 like [Source:HGNC Symbol;Acc:HGNC:21517]	DUS4L
mir1	ENST00000471491.5	143	-17.53	2 19	802 827	23	0.6522	0.6957	8796	sciellin [Source:HGNC Symbol;Acc:HGNC:10573]	SCEL
mir1	ENST00000638713.1	140	-17.9	2 19	461 484	20	0.7	0.8	821	calnexin [Source:HGNC Symbol;Acc:HGNC:1473]	CANX
mir1	ENST00000634960.2	144	-23.92	2 20	3198 3216	18	0.7222	0.8333	81	actinin alpha 4 [Source:HGNC Symbol;Acc:HGNC:166]	ACTN4
mir1	ENST00000638932.1	142	-22.87	2 19	471 492	18	0.8333	0.8889	400566	ligand of ATE1 [Source:HGNC Symbol;Acc:HGNC:33800]	LIAT1
mir1	ENST00000639801.2	142	-13.66	2 19	12975 12995	17	0.6471	0.8235	55275	VPS53 subunit of GARP complex [Source:HGNC Symbol;Acc:HGNC:25608]	VPS53
mir1	ENST00000399899.2	145	-12.5	2 10	1974 1994	8	1	1	9073	claudin 8 [Source:HGNC Symbol;Acc:HGNC:2050]	CLDN8
mir1	ENST00000270112.7	140	-17.14	2 19	4262 4281	17	0.7059	0.8235	30811	hormonally up-regulated Neu-associated kinase [Source:HGNC Symbol;Acc:HGNC:13326]	HUNK
mir1	ENST00000648194.1	147	-19.74	3 20	4971 4991	17	0.7647	0.8235	9882	TBC1 domain family member 4 [Source:HGNC Symbol;Acc:HGNC:19165]	TBC1D4
mir1	ENST00000284881.9	148	-16.98	2 19	1811 1833	19	0.7895	0.8421	54149	chromosome 21 open reading frame 91 [Source:HGNC Symbol;Acc:HGNC:16459]	C21orf91
mir1	ENST00000377104.4	140	-11.11	2 9	454 474	7	1	1	10253	sprouty RTK signaling antagonist 2 [Source:HGNC Symbol;Acc:HGNC:11270]	SPRY2
mir1	ENST00000239878.9	141	-16.55	2 15	1519 1543	17	0.7059	0.7059	51569	ubiquitin fold modifier 1 [Source:HGNC Symbol;Acc:HGNC:20597]	UFM1
mir1	ENST00000648860.1	142	-14.53	2 19	1003 1023	17	0.6471	0.8235	3191	heterogeneous nuclear ribonucleoprotein L [Source:HGNC Symbol;Acc:HGNC:5045]	HNRNPL
mir1	ENST00000477333.5	146	-14.01	2 19	927 947	17	0.5882	0.7647	688	KLF transcription factor 5 [Source:HGNC Symbol;Acc:HGNC:6349]	KLF5
mir1	ENST00000378966.3	140	-9.03	2 9	438 458	7	1	1	220082	chibby family member 2 [Source:HGNC Symbol;Acc:HGNC:30720]	CBY2
mir1	ENST00000282397.9	143	-16.62	2 16	6748 6768	14	0.7143	0.9286	2321	fms related receptor tyrosine kinase 1 [Source:HGNC Symbol;Acc:HGNC:3763]	FLT1
mir1	ENST00000269159.8	141	-10.07	2 10	1307 1327	8	0.875	1	3613	inositol monophosphatase 2 [Source:HGNC Symbol;Acc:HGNC:6051]	IMPA2
mir1	ENST00000399353.5	144	-19.12	2 17	2477 2497	15	0.7333	0.8667	6453	intersectin 1 [Source:HGNC Symbol;Acc:HGNC:6183]	ITSN1
mir1	ENST00000400147.6	146	-17.3	2 19	1233 1253	17	0.7059	0.8235	9229	DLG associated protein 1 [Source:HGNC Symbol;Acc:HGNC:2905]	DLGAP1
mir1	ENST00000639732.2	140	-11.83	2 9	1118 1138	7	1	1	255762	PDZ domain containing 9 [Source:HGNC Symbol;Acc:HGNC:28740]	PDZD9
mir1	ENST00000639480.2	146	-10.59	2 20	754 775	19	0.6842	0.6842	10261	immunoglobulin superfamily member 6 [Source:HGNC Symbol;Acc:HGNC:5953]	IGSF6
mir1	ENST00000377208.7	140	-11.88	2 9	2314 2334	7	1	1	5457	POU class 4 homeobox 1 [Source:HGNC Symbol;Acc:HGNC:9218]	POU4F1
mir1	ENST00000578921.6	148	-12.84	2 13	1864 1884	11	0.8182	0.9091	11031	RAB31, member RAS oncogene family [Source:HGNC Symbol;Acc:HGNC:9771]	RAB31
mir1	ENST00000424834.6	145	-18.03	2 18	4364 4384	16	0.6875	0.875	221178	spermatogenesis associated 13 [Source:HGNC Symbol;Acc:HGNC:23222]	SPATA13
mir1	ENST00000635610.1	140	-19.68	2 20	73 98	23	0.6957	0.7826	115290	F-box protein 17 [Source:HGNC Symbol;Acc:HGNC:18754]	FBXO17
mir1	ENST00000436190.6	154	-21.43	2 19	2040 2060	17	0.7059	0.9412	10982	microtubule associated protein RP/EB family member 2 [Source:HGNC Symbol;Acc:HGNC:6891]	MAPRE2
mir1	ENST00000470258.5	147	-13.69	2 20	961 981	18	0.6667	0.6667	387921	NHL repeat containing 3 [Source:HGNC Symbol;Acc:HGNC:33751]	NHLRC3
mir1	ENST00000358763.7	166	-16.87	2 19	3115 3135	17	0.7647	0.8824	8224	synapsin III [Source:HGNC Symbol;Acc:HGNC:11496]	SYN3
mir1	ENST00000640133.4	146	-14.07	2 16	2239 2262	17	0.7059	0.7647	107983988	SPEM family member 3 [Source:HGNC Symbol;Acc:HGNC:53651]	SPEM3
mir1	ENST00000259726.6	144	-21.4	2 19	1321 1344	20	0.75	0.8	1041	corneodesmosin [Source:HGNC Symbol;Acc:HGNC:1802]	CDSN
mir1	ENST00000651721.2	142	-10.39	2 19	5886 5906	17	0.6471	0.8235	3843	importin 5 [Source:HGNC Symbol;Acc:HGNC:6402]	IPO5
mir1	ENST00000246024.7	155	-18.89	2 16	3324 3344	14	0.7857	0.8571	56255	thioredoxin related transmembrane protein 4 [Source:HGNC Symbol;Acc:HGNC:25237]	TMX4
mir1	ENST00000488816.1	148	-18.53	2 20	335 356	20	0.7	0.75	128710	SLX4 interacting protein [Source:HGNC Symbol;Acc:HGNC:16225]	SLX4IP
mir1	ENST00000608838.1	157	-21.45	2 20	579 602	21	0.7143	0.8095	245938	defensin beta 125 [Source:HGNC Symbol;Acc:HGNC:18105]	DEFB125
mir1	ENST00000217305.3	145	-24.18	2 20	2166 2185	18	0.7778	0.9444	5173	prodynorphin [Source:HGNC Symbol;Acc:HGNC:8820]	PDYN
mir1	ENST00000444207.1	150	-21.36	2 19	6 26	17	0.7647	0.8235	25793	F-box protein 7 [Source:HGNC Symbol;Acc:HGNC:13586]	FBXO7
mir1	ENST00000577703.1	143	-15.98	2 20	773 793	18	0.6111	0.8333	4729	NADH:ubiquinone oxidoreductase core subunit V2 [Source:HGNC Symbol;Acc:HGNC:7717]	NDUFV2
mir1	ENST00000638207.2	147	-15.12	2 20	4027 4047	18	0.6111	0.7222	2314	FLII actin remodeling protein [Source:HGNC Symbol;Acc:HGNC:3750]	FLII
mir1	ENST00000379277.6	140	-10.37	2 9	1475 1495	7	1	1	29058	transmembrane protein 230 [Source:HGNC Symbol;Acc:HGNC:15876]	TMEM230
mir1	ENST00000400324.9	140	-10.48	2 9	848 868	7	1	1	81624	diaphanous related formin 3 [Source:HGNC Symbol;Acc:HGNC:15480]	DIAPH3
mir1	ENST00000476010.5	144	-16.23	2 17	66 86	15	0.6	1	9814	SFI1 centrin binding protein [Source:HGNC Symbol;Acc:HGNC:29064]	SFI1
mir1	ENST00000262487.5	140	-10.35	2 9	854 874	7	1	1	140862	isthmin 1 [Source:HGNC Symbol;Acc:HGNC:16213]	ISM1
mir1	ENST00000377191.5	142	-12.86	2 14	181 199	12	0.8333	0.8333	22803	5'-3' exoribonuclease 2 [Source:HGNC Symbol;Acc:HGNC:12836]	XRN2
mir1	ENST00000640743.2	141	-19.69	2 19	4112 4135	20	0.65	0.8	7156	DNA topoisomerase III alpha [Source:HGNC Symbol;Acc:HGNC:11992]	TOP3A
mir1	ENST00000379487.5	153	-17.75	2 19	805 828	20	0.7	0.75	11193	WW domain binding protein 4 [Source:HGNC Symbol;Acc:HGNC:12739]	WBP4
mir1	ENST00000381482.8	145	-16.2	2 10	342 362	8	1	1	140901	serine/threonine kinase 35 [Source:HGNC Symbol;Acc:HGNC:16254]	STK35
mir1	ENST00000609713.2	160	-17	2 17	1104 1124	15	0.7333	0.9333	3763	potassium inwardly rectifying channel subfamily J member 6 [Source:HGNC Symbol;Acc:HGNC:6267]	KCNJ6
mir1	ENST00000374796.6	160	-19.24	2 18	2428 2449	17	0.8235	0.8235	23054	nuclear receptor coactivator 6 [Source:HGNC Symbol;Acc:HGNC:15936]	NCOA6
mir1	ENST00000402203.5	141	-12.46	2 10	1213 1233	8	0.875	1	23112	trinucleotide repeat containing adaptor 6B [Source:HGNC Symbol;Acc:HGNC:29190]	TNRC6B
mir1	ENST00000400128.5	146	-11.74	2 11	804 824	9	0.8889	1	140578	chondrolectin [Source:HGNC Symbol;Acc:HGNC:17807]	CHODL
mir1	ENST00000476791.1	140	-10.34	2 9	1621 1641	7	1	1	55304	serine palmitoyltransferase long chain base subunit 3 [Source:HGNC Symbol;Acc:HGNC:16253]	SPTLC3
mir1	ENST00000286800.8	142	-14.71	2 20	1186 1208	20	0.65	0.8	571	BTB domain and CNC homolog 1 [Source:HGNC Symbol;Acc:HGNC:935]	BACH1
mir1	ENST00000376958.5	160	-20.58	2 17	6530 6550	15	0.8	0.8667	160897	G protein-coupled receptor 180 [Source:HGNC Symbol;Acc:HGNC:28899]	GPR180
mir1	ENST00000404699.7	147	-14.2	2 18	1462 1481	16	0.6875	0.8125	91464	intestine specific homeobox [Source:HGNC Symbol;Acc:HGNC:28084]	ISX
mir1	ENST00000253382.5	140	-12.66	2 9	870 890	7	1	1	55902	acyl-CoA synthetase short chain family member 2 [Source:HGNC Symbol;Acc:HGNC:15814]	ACSS2
mir1	ENST00000645588.1	140	-8.78	2 9	4285 4305	7	1	1	393046	olfactory receptor family 2 subfamily A member 5 [Source:HGNC Symbol;Acc:HGNC:8232]	OR2A5
mir1	ENST00000331728.9	151	-15.15	2 17	2229 2250	16	0.75	0.8125	3985	LIM domain kinase 2 [Source:HGNC Symbol;Acc:HGNC:6614]	LIMK2
mir1	ENST00000644717.1	140	-20.05	2 19	829 848	17	0.8235	0.8824	392138	olfactory receptor family 2 subfamily A member 25 [Source:HGNC Symbol;Acc:HGNC:19562]	OR2A25
mir1	ENST00000644237.1	168	-20.97	2 19	826 845	17	0.8235	0.9412	135941	olfactory receptor family 2 subfamily A member 14 [Source:HGNC Symbol;Acc:HGNC:15084]	OR2A14
mir1	ENST00000645237.2	153	-15.01	2 18	4312 4332	16	0.625	0.875	10257	ATP binding cassette subfamily C member 4 (PEL blood group) [Source:HGNC Symbol;Acc:HGNC:55]	ABCC4
mir1	ENST00000643586.2	149	-20.14	2 20	663 685	20	0.75	0.85	401427	olfactory receptor family 2 subfamily A member 7 [Source:HGNC Symbol;Acc:HGNC:8234]	OR2A7
mir1	ENST00000446482.2	140	-22.38	2 17	1425 1445	15	0.8	0.9333	3117	major histocompatibility complex, class II, DQ alpha 2 [Source:HGNC Symbol;Acc:HGNC:4943]	HLA-DQA2
mir1	ENST00000262126.9	142	-12.27	2 11	3618 3638	9	0.8889	0.8889	23253	ankyrin repeat domain 12 [Source:HGNC Symbol;Acc:HGNC:29135]	ANKRD12
mir1	ENST00000472602.1	146	-20.54	3 20	601 622	18	0.7778	0.8333	3772	potassium inwardly rectifying channel subfamily J member 15 [Source:HGNC Symbol;Acc:HGNC:6261]	KCNJ15
mir1	ENST00000396231.6	150	-14.47	2 11	2729 2749	9	1	1	64800	EF-hand calcium binding domain 6 [Source:HGNC Symbol;Acc:HGNC:24204]	EFCAB6
mir1	ENST00000399022.9	144	-13.66	2 17	1355 1375	15	0.6	1	55197	regulation of nuclear pre-mRNA domain containing 1A [Source:HGNC Symbol;Acc:HGNC:25560]	RPRD1A
mir1	ENST00000377767.9	147	-16.34	2 20	6132 6152	18	0.6667	0.8333	22894	DIS3 homolog, exosome endoribonuclease and 3'-5' exoribonuclease [Source:HGNC Symbol;Acc:HGNC:20604]	DIS3
mir1	ENST00000284987.6	140	-15	2 9	466 486	7	1	1	11096	ADAM metallopeptidase with thrombospondin type 1 motif 5 [Source:HGNC Symbol;Acc:HGNC:221]	ADAMTS5
mir1	ENST00000644790.2	142	-17.6	3 15	2596 2616	12	0.9167	0.9167	8694	diacylglycerol O-acyltransferase 1 [Source:HGNC Symbol;Acc:HGNC:2843]	DGAT1
mir1	ENST00000338244.6	146	-18.32	2 17	1261 1286	20	0.7	0.75	9962	solute carrier family 23 member 2 [Source:HGNC Symbol;Acc:HGNC:10973]	SLC23A2
mir1	ENST00000416691.5	150	-15.3	2 17	2881 2904	18	0.7222	0.8333	57511	component of oligomeric golgi complex 6 [Source:HGNC Symbol;Acc:HGNC:18621]	COG6
mir1	ENST00000398505.7	146	-14.66	2 19	2193 2213	17	0.6471	0.7059	49854	zinc finger and BTB domain containing 21 [Source:HGNC Symbol;Acc:HGNC:13083]	ZBTB21
mir1	ENST00000646084.1	146	-26	2 19	601 621	17	0.7647	0.9412	340393	transmembrane protein 249 [Source:HGNC Symbol;Acc:HGNC:44155]	TMEM249
mir1	ENST00000439427.2	144	-17.85	2 17	977 997	15	0.7333	0.8667	873	carbonyl reductase 1 [Source:HGNC Symbol;Acc:HGNC:1548]	CBR1
mir1	ENST00000344691.8	140	-14.77	2 17	7201 7221	15	0.6667	0.8667	861	RUNX family transcription factor 1 [Source:HGNC Symbol;Acc:HGNC:10471]	RUNX1
mir1	ENST00000643449.1	165	-20.07	2 14	4429 4449	12	1	1	26211	olfactory receptor family 2 subfamily F member 1 [Source:HGNC Symbol;Acc:HGNC:8246]	OR2F1
mir1	ENST00000647270.1	164	-23.5	2 19	2596 2615	17	0.8235	0.8824	135946	olfactory receptor family 6 subfamily B member 1 [Source:HGNC Symbol;Acc:HGNC:8354]	OR6B1
mir1	ENST00000380482.9	146	-22.84	2 20	969 990	19	0.6842	0.8421	84935	mesenteric estrogen dependent adipogenesis [Source:HGNC Symbol;Acc:HGNC:25926]	MEDAG
mir1	ENST00000480436.5	148	-13.74	2 19	232 255	20	0.65	0.8	55617	taspase 1 [Source:HGNC Symbol;Acc:HGNC:15859]	TASP1
mir1	ENST00000442544.7	140	-20.18	2 17	2826 2846	15	0.8667	0.8667	1630	DCC netrin 1 receptor [Source:HGNC Symbol;Acc:HGNC:2701]	DCC
mir1	ENST00000627846.1	141	-13.95	2 20	152 171	18	0.7222	0.7778	257202	glutathione peroxidase 6 [Source:HGNC Symbol;Acc:HGNC:4558]	GPX6
mir1	ENST00000360467.7	145	-16.98	3 18	6347 6367	15	0.7333	0.9333	1284	collagen type IV alpha 2 chain [Source:HGNC Symbol;Acc:HGNC:2203]	COL4A2
mir1	ENST00000361383.11	141	-21.04	2 19	395 416	18	0.6667	0.8333	56259	catenin beta like 1 [Source:HGNC Symbol;Acc:HGNC:15879]	CTNNBL1
mir1	ENST00000469079.5	156	-16.55	2 17	1374 1394	15	0.8	0.8	59271	eva-1 homolog C [Source:HGNC Symbol;Acc:HGNC:13239]	EVA1C
mir1	ENST00000400384.7	144	-13.54	2 19	4392 4411	17	0.7647	0.8235	5596	mitogen-activated protein kinase 4 [Source:HGNC Symbol;Acc:HGNC:6878]	MAPK4
mir1	ENST00000587853.1	140	-8.6	2 9	743 763	7	1	1	494470	arkadia (RNF111) C-terminal like ring finger ubiquitin ligase 2C [Source:HGNC Symbol;Acc:HGNC:31696]	ARK2C
mir1	ENST00000290155.8	148	-18.08	2 17	3339 3359	15	0.6667	1	56683	cilia and flagella associated protein 298 [Source:HGNC Symbol;Acc:HGNC:1301]	CFAP298
mir1	ENST00000644539.2	143	-19.48	2 18	2121 2143	18	0.7778	0.8333	29894	cleavage and polyadenylation specific factor 1 [Source:HGNC Symbol;Acc:HGNC:2324]	CPSF1
mir1	ENST00000647374.2	162	-18.72	2 19	1883 1903	17	0.7647	0.8235	84189	SLIT and NTRK like family member 6 [Source:HGNC Symbol;Acc:HGNC:23503]	SLITRK6
mir1	ENST00000643517.1	153	-15.35	2 14	847 867	12	0.8333	0.9167	10901	dehydrogenase/reductase 4 [Source:HGNC Symbol;Acc:HGNC:16985]	DHRS4
mir1	ENST00000377865.7	140	-10.34	2 9	5776 5796	7	1	1	5101	protocadherin 9 [Source:HGNC Symbol;Acc:HGNC:8661]	PCDH9
mir1	ENST00000454366.2	146	-26.2	2 20	2229 2250	19	0.7895	0.8947	51512	G2 and S-phase expressed 1 [Source:HGNC Symbol;Acc:HGNC:13698]	GTSE1
mir1	ENST00000674122.1	142	-25.28	2 19	1074 1094	17	0.7059	0.7647	110091775	CFAP298-TCP10L readthrough [Source:HGNC Symbol;Acc:HGNC:54636]	CFAP298-TCP10L
mir1	ENST00000399799.3	145	-12.41	2 10	4372 4392	8	1	1	6093	Rho associated coiled-coil containing protein kinase 1 [Source:HGNC Symbol;Acc:HGNC:10251]	ROCK1
mir1	ENST00000237536.9	149	-23.23	2 20	2893 2912	18	0.7778	0.8333	140710	microtubule crosslinking factor 2 [Source:HGNC Symbol;Acc:HGNC:16111]	MTCL2
mir1	ENST00000674032.1	151	-14.7	2 20	1833 1853	18	0.6111	0.7778	140290	t-complex 10 like [Source:HGNC Symbol;Acc:HGNC:11657]	TCP10L
mir1	ENST00000602402.6	154	-18.73	2 20	506 527	19	0.7368	0.7368	5611	DnaJ heat shock protein family (Hsp40) member C3 [Source:HGNC Symbol;Acc:HGNC:9439]	DNAJC3
mir1	ENST00000299824.6	145	-24.5	2 20	1935 1954	18	0.7222	0.8333	26051	protein phosphatase 1 regulatory subunit 16B [Source:HGNC Symbol;Acc:HGNC:15850]	PPP1R16B
mir1	ENST00000324000.4	140	-14.04	2 9	2716 2736	7	1	1	51046	ST8 alpha-N-acetyl-neuraminide alpha-2,8-sialyltransferase 3 [Source:HGNC Symbol;Acc:HGNC:14269]	ST8SIA3
mir1	ENST00000312828.4	141	-11.99	2 19	7322 7343	18	0.6111	0.8889	220441	ring finger protein 152 [Source:HGNC Symbol;Acc:HGNC:26811]	RNF152
mir1	ENST00000643170.1	143	-21.41	3 17	508 529	15	0.8667	0.8667	9362	copine 6 [Source:HGNC Symbol;Acc:HGNC:2319]	CPNE6
mir1	ENST00000379864.6	141	-10.07	2 10	3798 3818	8	0.875	1	728591	coiled-coil domain containing 169 [Source:HGNC Symbol;Acc:HGNC:34361]	CCDC169
mir1	ENST00000262160.11	153	-13.7	2 19	3861 3882	18	0.7222	0.7778	4087	SMAD family member 2 [Source:HGNC Symbol;Acc:HGNC:6768]	SMAD2
mir1	ENST00000400564.5	140	-10.48	2 9	288 308	7	1	1	64092	SAM domain, SH3 domain and nuclear localization signals 1 [Source:HGNC Symbol;Acc:HGNC:10528]	SAMSN1
mir1	ENST00000373325.6	142	-22.24	2 20	1520 1541	19	0.7368	0.8947	60625	DEAH-box helicase 35 [Source:HGNC Symbol;Acc:HGNC:15861]	DHX35
mir1	ENST00000382909.5	157	-20.17	2 19	2215 2238	20	0.7	0.8	9205	zinc finger MYM-type containing 5 [Source:HGNC Symbol;Acc:HGNC:13029]	ZMYM5
mir1	ENST00000647376.1	160	-18.5	2 17	213 233	15	0.8	0.8667	4901	neural retina leucine zipper [Source:HGNC Symbol;Acc:HGNC:8002]	NRL
mir1	ENST00000330949.3	145	-15.85	2 19	4386 4407	18	0.7222	0.8333	6656	SRY-box transcription factor 1 [Source:HGNC Symbol;Acc:HGNC:11189]	SOX1
mir1	ENST00000290399.11	140	-16.83	2 17	3192 3212	15	0.8	0.9333	6493	SIM bHLH transcription factor 2 [Source:HGNC Symbol;Acc:HGNC:10883]	SIM2
mir1	ENST00000494795.1	148	-15.2	2 19	2198 2217	17	0.7059	0.7647	25813	SAMM50 sorting and assembly machinery component [Source:HGNC Symbol;Acc:HGNC:24276]	SAMM50
mir1	ENST00000217515.11	146	-12.88	2 19	6505 6525	17	0.5882	0.7647	9352	thioredoxin like 1 [Source:HGNC Symbol;Acc:HGNC:12436]	TXNL1
mir1	ENST00000340648.6	150	-12.14	2 15	4255 4275	13	0.7692	0.8462	23076	ribosomal RNA processing 1B [Source:HGNC Symbol;Acc:HGNC:23818]	RRP1B
mir1	ENST00000468090.5	142	-16.56	2 17	3773 3792	15	0.7333	0.9333	8566	pyridoxal kinase [Source:HGNC Symbol;Acc:HGNC:8819]	PDXK
mir1	ENST00000327619.10	145	-22.68	2 19	1916 1937	18	0.7222	0.8333	2139	EYA transcriptional coactivator and phosphatase 2 [Source:HGNC Symbol;Acc:HGNC:3520]	EYA2
mir1	ENST00000375820.10	160	-16.11	2 17	5386 5406	15	0.7333	0.9333	1282	collagen type IV alpha 1 chain [Source:HGNC Symbol;Acc:HGNC:2202]	COL4A1
mir1	ENST00000642433.1	149	-18.07	2 19	396 417	18	0.6667	0.7778	80344	DDB1 and CUL4 associated factor 11 [Source:HGNC Symbol;Acc:HGNC:20258]	DCAF11
mir1	ENST00000263255.10	140	-11.98	2 9	200 220	7	1	1	10478	solute carrier family 25 member 17 [Source:HGNC Symbol;Acc:HGNC:10987]	SLC25A17
mir1	ENST00000589330.2	144	-12.47	2 17	719 739	15	0.6667	0.9333	4200	malic enzyme 2 [Source:HGNC Symbol;Acc:HGNC:6984]	ME2
mir1	ENST00000639959.1	147	-14.21	2 20	650 670	18	0.6111	0.7222	1476	cystatin B [Source:HGNC Symbol;Acc:HGNC:2482]	CSTB
mir1	ENST00000644935.1	140	-16.9	2 9	8159 8179	7	1	1	11078	TRIO and F-actin binding protein [Source:HGNC Symbol;Acc:HGNC:17009]	TRIOBP
mir1	ENST00000290246.11	143	-19.36	2 17	2619 2640	16	0.75	0.875	63916	engulfment and cell motility 2 [Source:HGNC Symbol;Acc:HGNC:17233]	ELMO2
mir1	ENST00000644571.1	140	-12.51	2 9	204 224	7	1	1	100131980	zinc finger protein 705G [Source:HGNC Symbol;Acc:HGNC:37134]	ZNF705G
mir1	ENST00000399218.8	146	-21.5	2 19	1500 1520	17	0.6471	0.8824	64762	GRB2 associated regulator of MAPK1 subtype 1 [Source:HGNC Symbol;Acc:HGNC:26136]	GAREM1
mir1	ENST00000646696.1	140	-16.41	2 9	231 251	7	1	1	2626	GATA binding protein 4 [Source:HGNC Symbol;Acc:HGNC:4173]	GATA4
mir1	ENST00000644768.2	152	-12.21	2 17	1113 1133	15	0.6667	0.8667	932	membrane spanning 4-domains A3 [Source:HGNC Symbol;Acc:HGNC:7317]	MS4A3
mir1	ENST00000291574.9	150	-17.31	2 19	372 392	17	0.7059	0.8824	7109	trafficking protein particle complex subunit 10 [Source:HGNC Symbol;Acc:HGNC:11868]	TRAPPC10
mir1	ENST00000485844.1	153	-15.84	2 19	172 194	19	0.7368	0.7368	55608	ankyrin repeat domain 10 [Source:HGNC Symbol;Acc:HGNC:20265]	ANKRD10
mir1	ENST00000585477.2	148	-21.49	2 17	3273 3293	15	0.7333	0.9333	284257	biorientation of chromosomes in cell division 1 like 2 [Source:HGNC Symbol;Acc:HGNC:28505]	BOD1L2
mir1	ENST00000375915.4	144	-14.93	2 13	2408 2428	11	0.8182	0.8182	728215	NALCN channel auxiliary factor 1 [Source:HGNC Symbol;Acc:HGNC:33877]	NALF1
mir1	ENST00000361475.7	156	-11.42	2 17	4587 4607	15	0.6667	0.9333	7052	transglutaminase 2 [Source:HGNC Symbol;Acc:HGNC:11778]	TGM2
mir1	ENST00000637358.1	141	-17.26	2 18	1024 1044	16	0.6875	0.8125	5095	propionyl-CoA carboxylase subunit alpha [Source:HGNC Symbol;Acc:HGNC:8653]	PCCA
mir1	ENST00000456705.1	169	-19.14	2 18	521 541	16	0.8125	0.9375	5822	PWP2 small subunit processome component [Source:HGNC Symbol;Acc:HGNC:9711]	PWP2
mir1	ENST00000647528.1	144	-19.41	2 19	1641 1660	17	0.7647	0.8235	203076	chromosome 8 open reading frame 74 [Source:HGNC Symbol;Acc:HGNC:32296]	C8orf74
mir1	ENST00000645018.2	146	-20.18	2 20	733 755	20	0.7	0.8	93589	calcium voltage-gated channel auxiliary subunit alpha2delta 4 [Source:HGNC Symbol;Acc:HGNC:20202]	CACNA2D4
mir1	ENST00000645226.1	146	-17.25	2 19	179 199	17	0.7647	0.9412	5721	proteasome activator subunit 2 [Source:HGNC Symbol;Acc:HGNC:9569]	PSME2
mir1	ENST00000289431.10	152	-17.1	2 19	1583 1605	19	0.7368	0.7895	9825	spermatogenesis associated 2 [Source:HGNC Symbol;Acc:HGNC:14681]	SPATA2
mir1	ENST00000643948.1	146	-15.63	2 19	1263 1283	17	0.7059	0.8235	9681	DEP domain containing 5, GATOR1 subcomplex subunit [Source:HGNC Symbol;Acc:HGNC:18423]	DEPDC5
mir1	ENST00000647188.2	153	-15.21	2 20	7196 7215	18	0.7222	0.7778	1859	dual specificity tyrosine phosphorylation regulated kinase 1A [Source:HGNC Symbol;Acc:HGNC:3091]	DYRK1A
mir1	ENST00000645318.2	141	-15.9	2 14	1484 1504	12	0.8333	0.9167	4482	methionine sulfoxide reductase A [Source:HGNC Symbol;Acc:HGNC:7377]	MSRA
mir1	ENST00000359271.4	158	-16.66	2 19	2070 2090	17	0.7647	0.7647	81031	solute carrier family 2 member 10 [Source:HGNC Symbol;Acc:HGNC:13444]	SLC2A10
mir1	ENST00000371741.6	169	-22.71	2 19	10731 10752	18	0.8333	0.8889	3745	potassium voltage-gated channel subfamily B member 1 [Source:HGNC Symbol;Acc:HGNC:6231]	KCNB1
mir1	ENST00000483536.6	150	-12.47	2 19	968 988	17	0.6471	0.7647	4857	NOVA alternative splicing regulator 1 [Source:HGNC Symbol;Acc:HGNC:7886]	NOVA1
mir1	ENST00000372861.5	146	-19.1	2 19	1262 1282	17	0.6471	0.8824	60598	potassium two pore domain channel subfamily K member 15 [Source:HGNC Symbol;Acc:HGNC:13814]	KCNK15
mir1	ENST00000323011.7	161	-16.1	2 20	172 191	18	0.7778	0.8333	1005	cadherin 7 [Source:HGNC Symbol;Acc:HGNC:1766]	CDH7
mir1	ENST00000590258.2	143	-11.25	2 19	1362 1380	17	0.7059	0.7059	25941	tubulin polyglutamylase complex subunit 2 [Source:HGNC Symbol;Acc:HGNC:24561]	TPGS2
mir1	ENST00000470586.5	167	-23.94	2 20	1736 1756	18	0.7222	0.8889	63977	PR/SET domain 15 [Source:HGNC Symbol;Acc:HGNC:13999]	PRDM15
mir1	ENST00000371149.8	143	-19.15	2 20	113 133	18	0.6111	0.8333	164284	APC down-regulated 1 like [Source:HGNC Symbol;Acc:HGNC:26892]	APCDD1L
mir1	ENST00000282003.7	156	-25.7	2 18	689 710	17	0.8235	0.9412	79596	ORC ubiquitin ligase 1 [Source:HGNC Symbol;Acc:HGNC:20308]	OBI1
mir1	ENST00000381401.11	147	-17.18	2 20	1157 1177	18	0.6667	0.8333	293	solute carrier family 25 member 6 [Source:HGNC Symbol;Acc:HGNC:10992]	SLC25A6
mir1	ENST00000645086.1	140	-12.51	2 9	204 224	7	1	1	100131980	zinc finger protein 705B [Source:HGNC Symbol;Acc:HGNC:32284]	ZNF705B
mir1	ENST00000377067.9	152	-16.58	2 17	2341 2361	15	0.7333	1	2262	glypican 5 [Source:HGNC Symbol;Acc:HGNC:4453]	GPC5
mir1	ENST00000380714.7	152	-16.56	2 13	388 408	11	0.9091	0.9091	265	amelogenin X-linked [Source:HGNC Symbol;Acc:HGNC:461]	AMELX
mir1	ENST00000372004.7	144	-11.63	2 17	7196 7216	15	0.6	0.8	8202	nuclear receptor coactivator 3 [Source:HGNC Symbol;Acc:HGNC:7670]	NCOA3
mir1	ENST00000673382.1	149	-17.62	2 18	346 366	16	0.75	0.875	641700	endothelial cell surface expressed chemotaxis and apoptosis regulator [Source:HGNC Symbol;Acc:HGNC:35454]	ECSCR
mir1	ENST00000671802.1	142	-8.07	2 11	1075 1095	9	0.8889	0.8889	111064649	small integral membrane protein 33 [Source:HGNC Symbol;Acc:HGNC:53645]	SMIM33
mir1	ENST00000580785.1	147	-16.84	3 20	122 142	17	0.6471	0.9412	54495	thioredoxin related transmembrane protein 3 [Source:HGNC Symbol;Acc:HGNC:24718]	TMX3
mir1	ENST00000395631.6	148	-11.71	2 13	1051 1071	11	0.8182	0.9091	10979	FERM domain containing kindlin 2 [Source:HGNC Symbol;Acc:HGNC:15767]	FERMT2
mir1	ENST00000241453.12	140	-20.36	2 17	1664 1684	15	0.8	0.9333	2322	fms related receptor tyrosine kinase 3 [Source:HGNC Symbol;Acc:HGNC:3765]	FLT3
mir1	ENST00000678525.1	140	-14.3	2 9	3076 3096	7	1	1	10395	DLC1 Rho GTPase activating protein [Source:HGNC Symbol;Acc:HGNC:2897]	DLC1
mir1	ENST00000380913.8	141	-10.07	2 10	7012 7032	8	0.875	1	357	shroom family member 2 [Source:HGNC Symbol;Acc:HGNC:630]	SHROOM2
mir1	ENST00000319562.11	140	-10.35	2 9	9820 9840	7	1	1	10160	FERM, ARH/RhoGEF and pleckstrin domain protein 1 [Source:HGNC Symbol;Acc:HGNC:3591]	FARP1
mir1	ENST00000647122.2	146	-14.65	2 16	589 610	15	0.7333	0.8	196513	decapping mRNA 1B [Source:HGNC Symbol;Acc:HGNC:24451]	DCP1B
mir1	ENST00000480179.1	144	-14.54	2 19	1237 1256	17	0.7647	0.8235	5316	PBX/knotted 1 homeobox 1 [Source:HGNC Symbol;Acc:HGNC:9022]	PKNOX1
mir1	ENST00000646317.1	140	-16.85	3 17	1831 1851	14	0.7857	0.8571	55709	kelch repeat and BTB domain containing 4 [Source:HGNC Symbol;Acc:HGNC:23761]	KBTBD4
mir1	ENST00000672559.1	149	-16.99	2 19	1355 1377	19	0.7368	0.8421	8500	PTPRF interacting protein alpha 1 [Source:HGNC Symbol;Acc:HGNC:9245]	PPFIA1
mir1	ENST00000557557.1	157	-16.13	2 19	2109 2130	18	0.7222	0.8333	5706	proteasome 26S subunit, ATPase 6 [Source:HGNC Symbol;Acc:HGNC:9553]	PSMC6
mir1	ENST00000371941.4	140	-13.48	2 18	535 556	17	0.6471	0.8824	57580	phosphatidylinositol-3,4,5-trisphosphate dependent Rac exchange factor 1 [Source:HGNC Symbol;Acc:HGNC:32594]	PREX1
mir1	ENST00000262717.9	150	-14.48	2 11	3839 3859	9	1	1	28316	cadherin 20 [Source:HGNC Symbol;Acc:HGNC:1760]	CDH20
mir1	ENST00000644235.2	159	-15.72	2 17	10326 10347	16	0.75	0.9375	775	calcium voltage-gated channel subunit alpha1 C [Source:HGNC Symbol;Acc:HGNC:1390]	CACNA1C
mir1	ENST00000643223.2	140	-10.72	2 9	548 568	7	1	1	23788	mitochondrial carrier 2 [Source:HGNC Symbol;Acc:HGNC:17587]	MTCH2
mir1	ENST00000321143.8	142	-12.41	2 14	1807 1825	12	0.8333	0.8333	3052	holocytochrome c synthase [Source:HGNC Symbol;Acc:HGNC:4837]	HCCS
mir1	ENST00000589444.1	142	-15.35	2 17	536 559	18	0.6667	0.7778	5771	protein tyrosine phosphatase non-receptor type 2 [Source:HGNC Symbol;Acc:HGNC:9650]	PTPN2
mir1	ENST00000445360.5	152	-14.84	2 17	1900 1920	15	0.7333	0.8	341883	leucine rich repeat containing 9 [Source:HGNC Symbol;Acc:HGNC:19848]	LRRC9
mir1	ENST00000321662.11	154	-22.5	2 20	1344 1370	24	0.6667	0.7083	283554	G protein-coupled receptor 137C [Source:HGNC Symbol;Acc:HGNC:25445]	GPR137C
mir1	ENST00000671703.1	140	-18.51	2 19	3927 3946	17	0.7059	0.8235	9994	caspase 8 associated protein 2 [Source:HGNC Symbol;Acc:HGNC:1510]	CASP8AP2
mir1	ENST00000637919.1	142	-13.59	2 11	3193 3213	9	0.8889	0.8889	23236	phospholipase C beta 1 [Source:HGNC Symbol;Acc:HGNC:15917]	PLCB1
mir1	ENST00000646180.2	145	-14.01	2 10	426 446	8	1	1	23360	formin binding protein 4 [Source:HGNC Symbol;Acc:HGNC:19752]	FNBP4
mir1	ENST00000317623.8	142	-19.59	2 20	14698 14719	19	0.6842	0.7895	64430	pecanex 4 [Source:HGNC Symbol;Acc:HGNC:20349]	PCNX4
mir1	ENST00000672827.1	140	-15.6	2 18	1817 1839	18	0.7222	0.7778	2965	general transcription factor IIH subunit 1 [Source:HGNC Symbol;Acc:HGNC:4655]	GTF2H1
mir1	ENST00000378533.4	150	-15.92	2 11	980 1000	9	1	1	8406	sushi repeat containing protein X-linked [Source:HGNC Symbol;Acc:HGNC:11309]	SRPX
mir1	ENST00000649266.1	143	-11.5	2 16	896 916	14	0.7143	0.9286	9445	integral membrane protein 2B [Source:HGNC Symbol;Acc:HGNC:6174]	ITM2B
mir1	ENST00000306346.5	140	-11.96	2 9	2075 2095	7	1	1	252884	zinc finger protein 396 [Source:HGNC Symbol;Acc:HGNC:18824]	ZNF396
mir1	ENST00000588953.1	145	-15.54	2 19	924 945	18	0.6111	0.9444	23239	PH domain and leucine rich repeat protein phosphatase 1 [Source:HGNC Symbol;Acc:HGNC:20610]	PHLPP1
mir1	ENST00000673535.1	142	-17.66	2 20	2525 2546	19	0.6842	0.7895	317781	DEAD-box helicase 51 [Source:HGNC Symbol;Acc:HGNC:20082]	DDX51
mir1	ENST00000380033.9	151	-12.82	2 12	3591 3611	10	0.9	1	139105	BEN domain containing 2 [Source:HGNC Symbol;Acc:HGNC:28509]	BEND2
mir1	ENST00000378182.4	141	-18.81	2 19	4136 4157	18	0.6667	0.8333	10206	tripartite motif containing 13 [Source:HGNC Symbol;Acc:HGNC:9976]	TRIM13
mir1	ENST00000475639.5	143	-19.03	2 20	801 821	18	0.7778	0.8333	7307	U2 small nuclear RNA auxiliary factor 1 [Source:HGNC Symbol;Acc:HGNC:12453]	U2AF1
mir1	ENST00000360473.8	141	-18.81	2 19	95 116	18	0.6667	0.8333	283518	potassium channel regulator [Source:HGNC Symbol;Acc:HGNC:18893]	KCNRG
mir1	ENST00000337537.8	160	-18.69	2 13	2175 2195	11	1	1	5529	protein phosphatase 2 regulatory subunit B'epsilon [Source:HGNC Symbol;Acc:HGNC:9313]	PPP2R5E
mir1	ENST00000673083.1	142	-9.99	2 11	1217 1237	9	0.8889	0.8889	3939	lactate dehydrogenase A [Source:HGNC Symbol;Acc:HGNC:6535]	LDHA
mir1	ENST00000262150.7	142	-8.76	2 11	6187 6207	9	0.8889	0.8889	28513	cadherin 19 [Source:HGNC Symbol;Acc:HGNC:1758]	CDH19
mir1	ENST00000381261.8	140	-16.43	2 17	1966 1986	15	0.7333	0.8	8227	A-kinase anchoring protein 17A [Source:HGNC Symbol;Acc:HGNC:18783]	AKAP17A
mir1	ENST00000422660.6	140	-9.61	2 9	2396 2416	7	1	1	79621	ribonuclease H2 subunit B [Source:HGNC Symbol;Acc:HGNC:25671]	RNASEH2B
mir1	ENST00000485012.2	142	-16.45	3 19	1810 1830	16	0.625	0.9375	22866	connector enhancer of kinase suppressor of Ras 2 [Source:HGNC Symbol;Acc:HGNC:19701]	CNKSR2
mir1	ENST00000643677.1	140	-14.04	2 9	707 727	7	1	1	10003	N-acetylated alpha-linked acidic dipeptidase 2 [Source:HGNC Symbol;Acc:HGNC:14526]	NAALAD2
mir1	ENST00000584508.1	140	-10.34	2 9	1554 1574	7	1	1	284274	small integral membrane protein 21 [Source:HGNC Symbol;Acc:HGNC:27598]	SMIM21
mir1	ENST00000587719.1	141	-14.61	2 19	281 303	19	0.5789	0.7368	83608	chromosome 18 open reading frame 21 [Source:HGNC Symbol;Acc:HGNC:28802]	C18orf21
mir1	ENST00000579973.5	144	-12.22	2 19	208 227	17	0.7059	0.7059	284252	potassium channel tetramerization domain containing 1 [Source:HGNC Symbol;Acc:HGNC:18249]	KCTD1
mir1	ENST00000644066.1	142	-15.13	2 19	205 225	17	0.7059	0.7647	51292	guanosine monophosphate reductase 2 [Source:HGNC Symbol;Acc:HGNC:4377]	GMPR2
mir1	ENST00000647443.1	143	-12.37	2 18	1974 1997	19	0.6316	0.7895	26973	cysteine and histidine rich domain containing 1 [Source:HGNC Symbol;Acc:HGNC:14525]	CHORDC1
mir1	ENST00000417954.5	143	-14.98	2 17	1708 1729	16	0.6875	0.75	6573	solute carrier family 19 member 1 [Source:HGNC Symbol;Acc:HGNC:10937]	SLC19A1
mir1	ENST00000357006.8	140	-16.17	2 9	96 116	7	1	1	7541	zinc finger and BTB domain containing 14 [Source:HGNC Symbol;Acc:HGNC:12860]	ZBTB14
mir1	ENST00000673006.3	175	-25.6	2 20	1327 1347	18	0.8333	0.8889	102724488	synaptotagmin 15B [Source:HGNC Symbol;Acc:HGNC:51487]	SYT15B
mir1	ENST00000299727.5	147	-19.67	2 20	10613 10633	18	0.6111	0.8889	2587	galanin receptor 1 [Source:HGNC Symbol;Acc:HGNC:4132]	GALR1
mir1	ENST00000216513.5	145	-16	2 14	2492 2512	12	0.75	0.8333	51804	SIX homeobox 4 [Source:HGNC Symbol;Acc:HGNC:10890]	SIX4
mir1	ENST00000311637.9	141	-20.19	2 20	3384 3403	18	0.6667	0.8333	10079	ATPase phospholipid transporting 9A (putative) [Source:HGNC Symbol;Acc:HGNC:13540]	ATP9A
mir1	ENST00000361524.8	154	-13.97	2 15	4515 4535	13	0.8462	0.8462	25925	zinc finger protein 521 [Source:HGNC Symbol;Acc:HGNC:24605]	ZNF521
mir1	ENST00000395076.9	151	-13.14	2 16	2867 2887	14	0.7143	0.8571	5494	protein phosphatase, Mg2+/Mn2+ dependent 1A [Source:HGNC Symbol;Acc:HGNC:9275]	PPM1A
mir1	ENST00000553317.1	141	-11.66	2 10	190 210	8	0.875	1	729665	coiled-coil domain containing 175 [Source:HGNC Symbol;Acc:HGNC:19847]	CCDC175
mir1	ENST00000216500.9	145	-14.14	2 10	1 10	8	1	1	51635	dehydrogenase/reductase 7 [Source:HGNC Symbol;Acc:HGNC:21524]	DHRS7
mir1	ENST00000245957.10	151	-15.88	2 16	3126 3146	14	0.7857	1	26074	cilia and flagella associated protein 61 [Source:HGNC Symbol;Acc:HGNC:15872]	CFAP61
mir1	ENST00000360612.5	143	-24.76	2 20	2018 2038	18	0.6667	0.9444	415116	Pim-3 proto-oncogene, serine/threonine kinase [Source:HGNC Symbol;Acc:HGNC:19310]	PIM3
mir1	ENST00000554879.5	145	-18.53	2 19	1402 1424	19	0.6842	0.8421	22990	pecanex 1 [Source:HGNC Symbol;Acc:HGNC:19740]	PCNX1
mir1	ENST00000479810.6	148	-10.65	2 17	2571 2591	15	0.6	0.8667	54097	FAM3 metabolism regulating signaling molecule B [Source:HGNC Symbol;Acc:HGNC:1253]	FAM3B
mir1	ENST00000671810.1	150	-17.36	2 20	1884 1905	19	0.6842	0.7368	3671	immunoglobulin superfamily containing leucine rich repeat [Source:HGNC Symbol;Acc:HGNC:6133]	ISLR
mir1	ENST00000382582.7	156	-13.84	2 18	1996 2017	17	0.7059	0.8824	4155	myelin basic protein [Source:HGNC Symbol;Acc:HGNC:6925]	MBP
mir1	ENST00000252934.10	141	-15.3	2 20	2624 2643	18	0.7222	0.7778	25814	ataxin 10 [Source:HGNC Symbol;Acc:HGNC:10549]	ATXN10
mir1	ENST00000555545.1	159	-18.74	2 16	425 445	14	0.8571	0.8571	4331	MNAT1 component of CDK activating kinase [Source:HGNC Symbol;Acc:HGNC:7181]	MNAT1
mir1	ENST00000297875.7	141	-10.92	2 20	2021 2040	18	0.6111	0.7222	94122	synaptotagmin like 5 [Source:HGNC Symbol;Acc:HGNC:15589]	SYTL5
mir1	ENST00000615498.4	142	-13.93	2 19	1761 1781	17	0.6471	0.8235	220108	family with sequence similarity 124 member A [Source:HGNC Symbol;Acc:HGNC:26413]	FAM124A
mir1	ENST00000533490.7	145	-13.3	2 10	1235 1255	8	1	1	646799	zygote arrest 1 like [Source:HGNC Symbol;Acc:HGNC:37116]	ZAR1L
mir1	ENST00000290130.4	140	-14.71	2 9	690 710	7	1	1	54069	MIS18 kinetochore protein A [Source:HGNC Symbol;Acc:HGNC:1286]	MIS18A
mir1	ENST00000380130.7	142	-11.58	2 11	1786 1806	9	0.8889	0.8889	90634	NEDD4 binding protein 2 like 1 [Source:HGNC Symbol;Acc:HGNC:25037]	N4BP2L1
mir1	ENST00000325192.8	162	-16.02	2 19	1664 1684	17	0.7647	0.8235	122525	chromosome 14 open reading frame 28 [Source:HGNC Symbol;Acc:HGNC:19834]	C14orf28
mir1	ENST00000379826.5	149	-16.8	2 19	3107 3128	18	0.6667	0.7778	4093	SMAD family member 9 [Source:HGNC Symbol;Acc:HGNC:6774]	SMAD9
mir1	ENST00000479496.1	143	-13.35	2 20	130 150	18	0.6111	0.8333	10149	adhesion G protein-coupled receptor G2 [Source:HGNC Symbol;Acc:HGNC:4516]	ADGRG2
mir1	ENST00000376652.9	141	-19.67	2 18	3833 3853	16	0.8125	0.875	955	ectonucleoside triphosphate diphosphohydrolase 6 [Source:HGNC Symbol;Acc:HGNC:3368]	ENTPD6
mir1	ENST00000379705.8	144	-15.64	3 19	1580 1599	16	0.8125	0.875	7223	transient receptor potential cation channel subfamily C member 4 [Source:HGNC Symbol;Acc:HGNC:12336]	TRPC4
mir1	ENST00000644574.1	143	-20.93	2 20	281 301	18	0.6111	0.8333	7051	transglutaminase 1 [Source:HGNC Symbol;Acc:HGNC:11777]	TGM1
mir1	ENST00000618847.5	156	-15.67	2 14	3250 3271	13	0.9231	0.9231	83539	carbohydrate sulfotransferase 9 [Source:HGNC Symbol;Acc:HGNC:19898]	CHST9
mir1	ENST00000354828.7	140	-9.73	2 9	1471 1491	7	1	1	2551	GA binding protein transcription factor subunit alpha [Source:HGNC Symbol;Acc:HGNC:4071]	GABPA
mir1	ENST00000591206.5	150	-13.58	2 19	1497 1516	17	0.6471	0.7647	84307	zinc finger protein 397 [Source:HGNC Symbol;Acc:HGNC:18818]	ZNF397
mir1	ENST00000581444.5	148	-22.07	2 20	538 559	20	0.75	0.85	85019	transmembrane protein 241 [Source:HGNC Symbol;Acc:HGNC:31723]	TMEM241
mir1	ENST00000290310.4	159	-17.88	2 20	363 383	18	0.7222	0.7778	9992	potassium voltage-gated channel subfamily E regulatory subunit 2 [Source:HGNC Symbol;Acc:HGNC:6242]	KCNE2
mir1	ENST00000622113.4	144	-13.23	2 19	1065 1089	21	0.619	0.7619	7179	transmembrane phosphatase with tensin homology [Source:HGNC Symbol;Acc:HGNC:12023]	TPTE
mir1	ENST00000341255.4	151	-18.35	2 20	3375 3392	18	0.7222	0.7778	84247	retrotransposon Gag like 6 [Source:HGNC Symbol;Acc:HGNC:13343]	RTL6
mir1	ENST00000395472.2	153	-12.93	2 19	5557 5579	19	0.6842	0.7895	122809	suppressor of cytokine signaling 4 [Source:HGNC Symbol;Acc:HGNC:19392]	SOCS4
mir1	ENST00000322893.12	144	-14.03	2 19	4552 4571	17	0.7059	0.8824	27133	potassium voltage-gated channel subfamily H member 5 [Source:HGNC Symbol;Acc:HGNC:6254]	KCNH5
mir1	ENST00000672913.1	142	-13.21	2 20	1663 1687	22	0.5909	0.6818	1583	cytochrome P450 family 11 subfamily A member 1 [Source:HGNC Symbol;Acc:HGNC:2590]	CYP11A1
mir1	ENST00000642320.1	148	-14.77	2 13	1434 1454	11	0.8182	0.9091	115817	dehydrogenase/reductase 1 [Source:HGNC Symbol;Acc:HGNC:16445]	DHRS1
mir1	ENST00000673493.1	150	-16.96	2 11	1872 1892	9	1	1	2747	glutamate dehydrogenase 2 [Source:HGNC Symbol;Acc:HGNC:4336]	GLUD2
mir1	ENST00000400405.4	152	-17.28	2 19	5953 5972	17	0.7059	0.8235	283514	siah E3 ubiquitin protein ligase family member 3 [Source:HGNC Symbol;Acc:HGNC:30553]	SIAH3
mir1	ENST00000644961.1	161	-18.74	2 20	2762 2784	20	0.75	0.85	196883	adenylate cyclase 4 [Source:HGNC Symbol;Acc:HGNC:235]	ADCY4
mir1	ENST00000673560.1	165	-20.8	2 19	2215 2236	18	0.7778	0.8889	55114	Rho GTPase activating protein 17 [Source:HGNC Symbol;Acc:HGNC:18239]	ARHGAP17
mir1	ENST00000497170.5	154	-18.51	2 19	2344 2364	17	0.7059	0.7647	259232	sodium leak channel, non-selective [Source:HGNC Symbol;Acc:HGNC:19082]	NALCN
mir1	ENST00000331573.8	146	-10.87	2 16	432 453	15	0.7333	0.8	8624	proteasome assembly chaperone 1 [Source:HGNC Symbol;Acc:HGNC:3043]	PSMG1
mir1	ENST00000342449.8	152	-21.43	2 17	9089 9109	15	0.7333	1	54014	bromodomain and WD repeat domain containing 1 [Source:HGNC Symbol;Acc:HGNC:12760]	BRWD1
mir1	ENST00000322527.4	152	-13.8	2 13	7389 7409	11	0.9091	0.9091	643677	coiled-coil domain containing 168 [Source:HGNC Symbol;Acc:HGNC:26851]	CCDC168
mir1	ENST00000376032.9	141	-19.38	3 19	699 721	18	0.7778	0.7778	93081	testis expressed 30 [Source:HGNC Symbol;Acc:HGNC:25188]	TEX30
mir1	ENST00000435893.6	141	-12.34	2 10	3890 3910	8	0.875	1	122953	Jun dimerization protein 2 [Source:HGNC Symbol;Acc:HGNC:17546]	JDP2
mir1	ENST00000644376.1	156	-18.4	2 19	3126 3145	17	0.7647	0.8235	4776	nuclear factor of activated T cells 4 [Source:HGNC Symbol;Acc:HGNC:7778]	NFATC4
mir1	ENST00000376004.5	140	-8.75	2 9	1027 1047	7	1	1	79070	protein O-glucosyltransferase 2 [Source:HGNC Symbol;Acc:HGNC:19350]	POGLUT2
mir1	ENST00000639435.1	150	-17.65	2 19	4671 4691	17	0.7059	0.7059	100533467	BIVM-ERCC5 readthrough [Source:HGNC Symbol;Acc:HGNC:43690]	BIVM-ERCC5
mir1	ENST00000371497.10	143	-13.31	2 17	7814 7835	16	0.6875	0.75	128553	teashirt zinc finger homeobox 2 [Source:HGNC Symbol;Acc:HGNC:13010]	TSHZ2
mir1	ENST00000280200.8	146	-16.11	2 19	8827 8847	17	0.6471	0.8824	10666	CD226 molecule [Source:HGNC Symbol;Acc:HGNC:16961]	CD226
mir1	ENST00000217740.4	140	-14.02	2 9	564 584	7	1	1	54941	ring finger protein 125 [Source:HGNC Symbol;Acc:HGNC:21150]	RNF125
mir1	ENST00000415486.7	151	-18.55	2 20	835 852	18	0.7222	0.7778	10742	retinoic acid induced 2 [Source:HGNC Symbol;Acc:HGNC:9835]	RAI2
mir1	ENST00000249064.9	145	-11.8	2 18	3214 3234	16	0.625	0.75	150275	coiled-coil domain containing 117 [Source:HGNC Symbol;Acc:HGNC:26599]	CCDC117
mir1	ENST00000455276.1	150	-17.69	3 19	405 425	16	0.75	0.9375	56474	CTP synthase 2 [Source:HGNC Symbol;Acc:HGNC:2520]	CTPS2
mir1	ENST00000381312.6	140	-10.34	2 9	8338 8358	7	1	1	105	adenosine deaminase RNA specific B2 (inactive) [Source:HGNC Symbol;Acc:HGNC:227]	ADARB2
mir1	ENST00000444313.8	143	-20.4	2 18	361 384	19	0.7368	0.8421	64098	parvin gamma [Source:HGNC Symbol;Acc:HGNC:14654]	PARVG
mir1	ENST00000486741.5	150	-20.14	2 15	2402 2422	13	0.8462	1	3150	high mobility group nucleosome binding domain 1 [Source:HGNC Symbol;Acc:HGNC:4984]	HMGN1
mir1	ENST00000417167.2	141	-20.12	2 19	126 149	20	0.65	0.8	29079	mediator complex subunit 4 [Source:HGNC Symbol;Acc:HGNC:17903]	MED4
mir1	ENST00000650461.1	142	-12.75	2 11	1381 1401	9	0.8889	0.8889	5925	RB transcriptional corepressor 1 [Source:HGNC Symbol;Acc:HGNC:9884]	RB1
mir1	ENST00000361577.7	143	-20.44	2 20	4588 4608	18	0.7222	0.8889	23116	TOG array regulator of axonemal microtubules 1 [Source:HGNC Symbol;Acc:HGNC:19959]	TOGARAM1
mir1	ENST00000371711.4	150	-16.22	2 19	2011 2031	17	0.7647	0.8235	9334	beta-1,4-galactosyltransferase 5 [Source:HGNC Symbol;Acc:HGNC:928]	B4GALT5
mir1	ENST00000365779.2	143	-18.52	2 20	4342 4362	18	0.6111	0.8333	51360	membrane bound transcription factor peptidase, site 2 [Source:HGNC Symbol;Acc:HGNC:15455]	MBTPS2
mir1	ENST00000449987.6	146	-10.62	2 19	2837 2857	17	0.6471	0.7059	64062	RNA binding motif protein 26 [Source:HGNC Symbol;Acc:HGNC:20327]	RBM26
mir1	ENST00000327347.10	143	-13.56	2 17	2319 2340	16	0.75	0.875	22929	selenophosphate synthetase 1 [Source:HGNC Symbol;Acc:HGNC:19685]	SEPHS1
mir1	ENST00000360631.8	154	-17.97	2 19	7409 7429	17	0.7647	0.8824	9201	doublecortin like kinase 1 [Source:HGNC Symbol;Acc:HGNC:2700]	DCLK1
mir1	ENST00000497571.6	142	-14.47	2 12	3526 3548	12	0.8333	0.8333	1316	KLF transcription factor 6 [Source:HGNC Symbol;Acc:HGNC:2235]	KLF6
mir1	ENST00000261558.8	143	-15.72	2 17	2257 2279	17	0.7059	0.8824	55745	adaptor related protein complex 5 subunit mu 1 [Source:HGNC Symbol;Acc:HGNC:20192]	AP5M1
mir1	ENST00000375151.5	150	-22.68	2 20	1780 1802	20	0.75	0.8	90121	TSR2 ribosome maturation factor [Source:HGNC Symbol;Acc:HGNC:25455]	TSR2
mir1	ENST00000647678.1	151	-21.69	2 20	867 887	18	0.6667	0.8889	7485	guided entry of tail-anchored proteins factor 1 [Source:HGNC Symbol;Acc:HGNC:12790]	GET1
mir1	ENST00000646441.1	147	-19.87	2 20	3580 3600	18	0.6667	0.8333	1948	ephrin B2 [Source:HGNC Symbol;Acc:HGNC:3227]	EFNB2
mir1	ENST00000253255.7	144	-11.72	2 13	5337 5357	11	0.8182	0.8182	10343	polycystin family receptor for egg jelly [Source:HGNC Symbol;Acc:HGNC:9015]	PKDREJ
mir1	ENST00000498255.6	148	-16.04	2 18	4081 4103	18	0.6667	0.7778	160851	diacylglycerol kinase eta [Source:HGNC Symbol;Acc:HGNC:2854]	DGKH
mir1	ENST00000324817.6	144	-12.7	2 13	4196 4216	11	0.8182	0.8182	9282	mediator complex subunit 14 [Source:HGNC Symbol;Acc:HGNC:2370]	MED14
mir1	ENST00000395863.8	146	-17.14	2 19	2438 2458	17	0.5882	0.7647	655	bone morphogenetic protein 7 [Source:HGNC Symbol;Acc:HGNC:1074]	BMP7
mir1	ENST00000557254.5	148	-13.72	2 19	672 691	17	0.6471	0.8235	341880	solute carrier family 35 member F4 [Source:HGNC Symbol;Acc:HGNC:19845]	SLC35F4
mir1	ENST00000373448.6	159	-22.47	2 20	1264 1284	18	0.7222	0.7778	9675	TELO2 interacting protein 1 [Source:HGNC Symbol;Acc:HGNC:29029]	TTI1
mir1	ENST00000400454.6	143	-14.46	2 20	3585 3605	18	0.6111	0.8333	1826	DS cell adhesion molecule [Source:HGNC Symbol;Acc:HGNC:3039]	DSCAM
mir1	ENST00000376088.7	143	-19.78	3 18	1725 1744	15	0.8667	0.8667	1184	chloride voltage-gated channel 5 [Source:HGNC Symbol;Acc:HGNC:2023]	CLCN5
mir1	ENST00000361396.6	142	-11.74	2 11	4770 4790	9	0.8889	0.8889	22873	DAZ interacting zinc finger protein 1 [Source:HGNC Symbol;Acc:HGNC:20908]	DZIP1
mir1	ENST00000522110.1	142	-13.45	2 11	863 883	9	0.8889	0.8889	8658	tankyrase [Source:HGNC Symbol;Acc:HGNC:11941]	TNKS
mir1	ENST00000327968.7	144	-10.39	2 17	627 647	15	0.6667	0.7333	168400	DEAD-box helicase 53 [Source:HGNC Symbol;Acc:HGNC:20083]	DDX53
mir1	ENST00000352483.3	154	-23.54	2 19	1255 1275	17	0.7647	0.8824	54101	receptor interacting serine/threonine kinase 4 [Source:HGNC Symbol;Acc:HGNC:496]	RIPK4
mir1	ENST00000218436.7	140	-10.64	2 9	3076 3096	7	1	1	347365	inter-alpha-trypsin inhibitor heavy chain family member 6 [Source:HGNC Symbol;Acc:HGNC:28907]	ITIH6
mir1	ENST00000643584.1	142	-8.75	2 11	781 801	9	0.8889	0.8889	8803	succinate-CoA ligase ADP-forming subunit beta [Source:HGNC Symbol;Acc:HGNC:11448]	SUCLA2
mir1	ENST00000379361.5	143	-12.17	2 16	739 759	14	0.6429	0.7857	139411	patched domain containing 1 [Source:HGNC Symbol;Acc:HGNC:26392]	PTCHD1
mir1	ENST00000398457.6	144	-21.39	2 20	2360 2380	19	0.7368	0.8421	9619	ATP binding cassette subfamily G member 1 [Source:HGNC Symbol;Acc:HGNC:73]	ABCG1
mir1	ENST00000623535.2	159	-18.67	2 20	3559 3579	18	0.6111	0.8889	6792	cyclin dependent kinase like 5 [Source:HGNC Symbol;Acc:HGNC:11411]	CDKL5
mir1	ENST00000491614.6	147	-11.99	2 12	1315 1335	10	0.9	0.9	11164	nudix hydrolase 5 [Source:HGNC Symbol;Acc:HGNC:8052]	NUDT5
mir1	ENST00000376414.5	159	-14.28	2 16	1548 1568	14	0.7857	0.9286	1880	G protein-coupled receptor 183 [Source:HGNC Symbol;Acc:HGNC:3128]	GPR183
mir1	ENST00000523988.5	145	-10.2	2 15	22 44	15	0.7333	0.8	253512	solute carrier family 25 member 30 [Source:HGNC Symbol;Acc:HGNC:27371]	SLC25A30
mir1	ENST00000471320.5	146	-11.1	2 19	193 213	17	0.5294	0.8235	22944	Kin17 DNA and RNA binding protein [Source:HGNC Symbol;Acc:HGNC:6327]	KIN
mir1	ENST00000357137.9	140	-18.72	2 17	2636 2656	15	0.7333	1	63929	X-prolyl aminopeptidase 3 [Source:HGNC Symbol;Acc:HGNC:28052]	XPNPEP3
mir1	ENST00000544604.7	156	-19.33	2 17	6205 6225	15	0.7333	0.8667	84133	zinc and ring finger 3 [Source:HGNC Symbol;Acc:HGNC:18126]	ZNRF3
mir1	ENST00000490277.1	144	-16.52	2 19	1347 1366	17	0.7647	0.8235	7178	tumor protein, translationally-controlled 1 [Source:HGNC Symbol;Acc:HGNC:12022]	TPT1
mir1	ENST00000378653.8	168	-23.74	2 19	3559 3581	19	0.8421	0.8947	286464	cilia and flagella associated protein 47 [Source:HGNC Symbol;Acc:HGNC:26708]	CFAP47
mir1	ENST00000375898.4	140	-9.39	2 9	2328 2348	7	1	1	84945	abhydrolase domain containing 13 [Source:HGNC Symbol;Acc:HGNC:20293]	ABHD13
mir1	ENST00000471867.3	142	-14.78	2 19	2323 2343	17	0.5882	0.7059	2098	esterase D [Source:HGNC Symbol;Acc:HGNC:3465]	ESD
mir1	ENST00000476417.5	146	-21.85	2 20	4403 4424	19	0.7368	0.7895	80760	inter-alpha-trypsin inhibitor heavy chain 5 [Source:HGNC Symbol;Acc:HGNC:21449]	ITIH5
mir1	ENST00000524240.6	143	-10.43	2 20	852 872	18	0.6111	0.6667	2675	GDNF family receptor alpha 2 [Source:HGNC Symbol;Acc:HGNC:4244]	GFRA2
mir1	ENST00000553525.6	151	-17.83	3 20	6051 6069	17	0.8235	0.8235	9628	regulator of G protein signaling 6 [Source:HGNC Symbol;Acc:HGNC:10002]	RGS6
mir1	ENST00000196169.7	140	-22.44	2 20	1799 1819	19	0.7368	0.7895	81550	tudor domain containing 3 [Source:HGNC Symbol;Acc:HGNC:20612]	TDRD3
mir1	ENST00000378069.5	146	-11.48	2 19	460 480	17	0.6471	0.7059	4129	monoamine oxidase B [Source:HGNC Symbol;Acc:HGNC:6834]	MAOB
mir1	ENST00000583169.5	148	-12.91	2 20	2340 2357	18	0.6667	0.7778	81832	neuropilin and tolloid like 1 [Source:HGNC Symbol;Acc:HGNC:13823]	NETO1
mir1	ENST00000357552.8	145	-12.66	2 14	2853 2873	12	0.75	0.8333	10388	synaptonemal complex protein 2 [Source:HGNC Symbol;Acc:HGNC:11490]	SYCP2
mir1	ENST00000377833.10	163	-24.01	2 20	7846 7866	18	0.7222	0.8333	8029	cubilin [Source:HGNC Symbol;Acc:HGNC:2548]	CUBN
mir1	ENST00000614628.5	144	-13.1	2 19	2292 2311	17	0.6471	0.7647	9767	jade family PHD finger 3 [Source:HGNC Symbol;Acc:HGNC:22982]	JADE3
mir1	ENST00000539966.6	149	-19.5	2 14	9028 9048	12	0.8333	0.8333	8428	serine/threonine kinase 24 [Source:HGNC Symbol;Acc:HGNC:11403]	STK24
mir1	ENST00000339140.5	140	-12.65	2 9	1181 1201	7	1	1	139628	forkhead box R2 [Source:HGNC Symbol;Acc:HGNC:30469]	FOXR2
mir1	ENST00000354631.7	141	-18.35	2 20	6880 6904	22	0.6364	0.8182	1787	tRNA aspartic acid methyltransferase 1 [Source:HGNC Symbol;Acc:HGNC:2977]	TRDMT1
mir1	ENST00000611977.2	142	-8.76	2 11	3726 3746	9	0.8889	0.8889	139189	diacylglycerol kinase kappa [Source:HGNC Symbol;Acc:HGNC:32395]	DGKK
mir1	ENST00000361272.9	141	-10.34	2 19	2065 2087	19	0.5789	0.7368	29883	CCR4-NOT transcription complex subunit 7 [Source:HGNC Symbol;Acc:HGNC:14101]	CNOT7
mir1	ENST00000582461.1	149	-14.67	2 18	841 861	16	0.625	0.8125	84735	carnosine dipeptidase 1 [Source:HGNC Symbol;Acc:HGNC:20675]	CNDP1
mir1	ENST00000376131.8	140	-12.39	2 17	5361 5381	15	0.6	0.9333	2259	fibroblast growth factor 14 [Source:HGNC Symbol;Acc:HGNC:3671]	FGF14
mir1	ENST00000418767.5	143	-12.04	2 20	685 705	18	0.6111	0.6667	80013	MINDY lysine 48 deubiquitinase 3 [Source:HGNC Symbol;Acc:HGNC:23578]	MINDY3
mir1	ENST00000351808.10	152	-12.42	2 13	163 183	11	0.9091	0.9091	8100	intraflagellar transport 88 [Source:HGNC Symbol;Acc:HGNC:20606]	IFT88
mir1	ENST00000279068.11	143	-11.77	2 18	1117 1140	19	0.6842	0.7368	149986	LSM family member 14B [Source:HGNC Symbol;Acc:HGNC:15887]	LSM14B
mir1	ENST00000296564.9	149	-22.65	2 20	6906 6925	18	0.7778	0.8333	23379	interactor of little elongation complex ELL subunit 1 [Source:HGNC Symbol;Acc:HGNC:29154]	ICE1
mir1	ENST00000470655.5	140	-12.16	2 9	2390 2410	7	1	1	114904	C1q and TNF related 6 [Source:HGNC Symbol;Acc:HGNC:14343]	C1QTNF6
mir1	ENST00000493254.1	142	-10.34	2 15	1073 1093	13	0.6923	0.7692	10800	cysteinyl leukotriene receptor 1 [Source:HGNC Symbol;Acc:HGNC:17451]	CYSLTR1
mir1	ENST00000637930.1	140	-15.45	2 17	361 381	15	0.6667	0.8667	10159	ATPase H+ transporting accessory protein 2 [Source:HGNC Symbol;Acc:HGNC:18305]	ATP6AP2
mir1	ENST00000298032.10	153	-10.76	2 19	2383 2404	18	0.7222	0.7778	219681	armadillo repeat containing 3 [Source:HGNC Symbol;Acc:HGNC:30964]	ARMC3
mir1	ENST00000346753.9	143	-17.13	2 19	3177 3194	17	0.7647	0.8235	164656	transmembrane serine protease 6 [Source:HGNC Symbol;Acc:HGNC:16517]	TMPRSS6
mir1	ENST00000379426.2	154	-14.52	2 15	2429 2449	13	0.7692	0.9231	100113407	transmembrane protein 170B [Source:HGNC Symbol;Acc:HGNC:34244]	TMEM170B
mir1	ENST00000520164.6	145	-11.93	2 10	4398 4418	8	1	1	64641	EBF transcription factor 2 [Source:HGNC Symbol;Acc:HGNC:19090]	EBF2
mir1	ENST00000382713.10	146	-15.34	2 19	6568 6588	17	0.6471	0.8824	220164	docking protein 6 [Source:HGNC Symbol;Acc:HGNC:28301]	DOK6
mir1	ENST00000376234.7	140	-10.34	2 9	2221 2241	7	1	1	84899	transmembrane O-mannosyltransferase targeting cadherins 4 [Source:HGNC Symbol;Acc:HGNC:25904]	TMTC4
mir1	ENST00000513658.5	149	-20.27	2 14	302 322	12	0.9167	1	79072	FAST kinase domains 3 [Source:HGNC Symbol;Acc:HGNC:28758]	FASTKD3
mir1	ENST00000338316.9	157	-13.2	2 18	4633 4653	16	0.6875	0.875	108	adenylate cyclase 2 [Source:HGNC Symbol;Acc:HGNC:233]	ADCY2
mir1	ENST00000395606.5	161	-17.6	2 20	6993 7012	18	0.7778	0.8333	80821	DDHD domain containing 1 [Source:HGNC Symbol;Acc:HGNC:19714]	DDHD1
mir1	ENST00000376573.9	147	-16.17	2 20	2591 2611	18	0.6667	0.8333	5305	phosphatidylinositol-5-phosphate 4-kinase type 2 alpha [Source:HGNC Symbol;Acc:HGNC:8997]	PIP4K2A
mir1	ENST00000437398.5	140	-15.32	2 9	481 501	7	1	1	23384	sperm antigen with calponin homology and coiled-coil domains 1 like [Source:HGNC Symbol;Acc:HGNC:29022]	SPECC1L
mir1	ENST00000524323.1	149	-14.79	2 19	28 50	19	0.6842	0.7368	6781	stanniocalcin 1 [Source:HGNC Symbol;Acc:HGNC:11373]	STC1
mir1	ENST00000376501.7	147	-21.81	2 20	1832 1853	20	0.8	0.85	256815	chromosome 10 open reading frame 67 [Source:HGNC Symbol;Acc:HGNC:28716]	C10orf67
mir1	ENST00000248484.9	143	-19.97	2 16	1470 1490	14	0.7143	0.9286	55504	TNF receptor superfamily member 19 [Source:HGNC Symbol;Acc:HGNC:11915]	TNFRSF19
mir1	ENST00000415922.7	140	-9.23	2 9	2862 2882	7	1	1	79692	zinc finger protein 322 [Source:HGNC Symbol;Acc:HGNC:23640]	ZNF322
mir1	ENST00000565469.4	146	-15.85	2 19	749 769	17	0.6471	0.8824	101928603	armadillo like helical domain containing 2 [Source:HGNC Symbol;Acc:HGNC:49394]	ARMH2
mir1	ENST00000217407.3	140	-11.14	2 9	1260 1280	7	1	1	3929	lipopolysaccharide binding protein [Source:HGNC Symbol;Acc:HGNC:6517]	LBP
mir1	ENST00000650287.1	140	-10.48	2 9	1025 1045	7	1	1	4023	lipoprotein lipase [Source:HGNC Symbol;Acc:HGNC:6677]	LPL
mir1	ENST00000454679.7	143	-16.58	2 20	6474 6494	18	0.6111	0.8333	340895	MAM and LDL receptor class A domain containing 1 [Source:HGNC Symbol;Acc:HGNC:24331]	MALRD1
mir1	ENST00000399285.5	147	-17.38	2 20	852 872	18	0.6667	0.8333	2856	G protein-coupled receptor 33 [Source:HGNC Symbol;Acc:HGNC:4489]	GPR33
mir1	ENST00000358654.2	140	-15.32	2 9	504 524	7	1	1	NA	SPECC1L-ADORA2A readthrough (NMD candidate) [Source:HGNC Symbol;Acc:HGNC:49185]	SPECC1L-ADORA2A
mir1	ENST00000358293.7	145	-14.15	2 10	4482 4502	8	1	1	63939	family with sequence similarity 217 member B [Source:HGNC Symbol;Acc:HGNC:16170]	FAM217B
mir1	ENST00000440449.5	145	-10.79	2 14	154 174	12	0.75	0.8333	338596	ST8 alpha-N-acetyl-neuraminide alpha-2,8-sialyltransferase 6 [Source:HGNC Symbol;Acc:HGNC:23317]	ST8SIA6
mir1	ENST00000380051.7	140	-11.1	2 9	78 98	7	1	1	10799	ribonuclease P/MRP subunit p40 [Source:HGNC Symbol;Acc:HGNC:20992]	RPP40
mir1	ENST00000373664.8	147	-14.73	2 16	4876 4896	14	0.7143	0.7857	5933	RB transcriptional corepressor like 1 [Source:HGNC Symbol;Acc:HGNC:9893]	RBL1
mir1	ENST00000376261.8	146	-14.16	2 19	3207 3227	17	0.7059	0.8235	2572	glutamate decarboxylase 2 [Source:HGNC Symbol;Acc:HGNC:4093]	GAD2
mir1	ENST00000382496.10	144	-16.77	2 17	3261 3281	15	0.7333	0.8667	9037	semaphorin 5A [Source:HGNC Symbol;Acc:HGNC:10736]	SEMA5A
mir1	ENST00000652292.1	143	-14.36	2 20	295 315	18	0.6111	0.8333	7913	DEK proto-oncogene [Source:HGNC Symbol;Acc:HGNC:2768]	DEK
mir1	ENST00000338450.7	140	-17.04	2 9	902 922	7	1	1	3621	inhibitor of growth family member 1 [Source:HGNC Symbol;Acc:HGNC:6062]	ING1
mir1	ENST00000261700.8	145	-14.34	2 10	4166 4186	8	1	1	51637	RNA transcription, translation and transport factor [Source:HGNC Symbol;Acc:HGNC:23169]	RTRAF
mir1	ENST00000379480.9	147	-11.73	2 12	1621 1641	10	0.9	0.9	9617	mitochondrial translation release factor 1 [Source:HGNC Symbol;Acc:HGNC:7469]	MTRF1
mir1	ENST00000507288.1	147	-15.78	2 13	771 793	13	0.8462	0.8462	4651	myosin X [Source:HGNC Symbol;Acc:HGNC:7593]	MYO10
mir1	ENST00000379406.8	155	-15.99	2 16	3411 3431	14	0.7857	0.8571	79612	N-alpha-acetyltransferase 16, NatA auxiliary subunit [Source:HGNC Symbol;Acc:HGNC:26164]	NAA16
mir1	ENST00000549253.5	149	-20.69	2 19	45 66	18	0.7778	0.8333	7050	TGFB induced factor homeobox 1 [Source:HGNC Symbol;Acc:HGNC:11776]	TGIF1
mir1	ENST00000280979.9	145	-14.01	2 10	4054 4074	8	1	1	9472	A-kinase anchoring protein 6 [Source:HGNC Symbol;Acc:HGNC:376]	AKAP6
mir1	ENST00000462627.5	162	-17.14	2 20	7767 7788	19	0.7895	0.7895	11279	KLF transcription factor 8 [Source:HGNC Symbol;Acc:HGNC:6351]	KLF8
mir1	ENST00000673384.1	140	-12.63	2 9	839 859	7	1	1	55130	outer dynein arm docking complex subunit 2 [Source:HGNC Symbol;Acc:HGNC:25583]	ODAD2
mir1	ENST00000373433.9	141	-18.34	2 20	3034 3053	18	0.7222	0.7778	58490	regulation of nuclear pre-mRNA domain containing 1B [Source:HGNC Symbol;Acc:HGNC:16209]	RPRD1B
mir1	ENST00000519026.5	142	-10.58	2 11	1 18	9	0.8889	0.8889	6570	solute carrier family 18 member A1 [Source:HGNC Symbol;Acc:HGNC:10934]	SLC18A1
mir1	ENST00000377600.7	140	-10.8	2 9	721 741	7	1	1	11120	butyrophilin subfamily 2 member A1 [Source:HGNC Symbol;Acc:HGNC:1136]	BTN2A1
mir1	ENST00000276127.9	140	-10.49	2 9	1468 1488	7	1	1	53336	CPX chromosome region candidate 1 [Source:HGNC Symbol;Acc:HGNC:2332]	CPXCR1
mir1	ENST00000379310.8	140	-10.48	2 9	1929 1949	7	1	1	23078	von Willebrand factor A domain containing 8 [Source:HGNC Symbol;Acc:HGNC:29071]	VWA8
mir1	ENST00000373583.6	156	-18.34	2 20	1108 1128	19	0.7895	0.7895	55869	histone deacetylase 8 [Source:HGNC Symbol;Acc:HGNC:13315]	HDAC8
mir1	ENST00000378076.4	146	-14.93	2 12	529 550	11	0.9091	0.9091	8516	integrin subunit alpha 8 [Source:HGNC Symbol;Acc:HGNC:6144]	ITGA8
mir1	ENST00000554502.5	147	-22.64	2 18	2310 2332	18	0.7778	0.8889	145508	centrosomal protein 128 [Source:HGNC Symbol;Acc:HGNC:20359]	CEP128
mir1	ENST00000379388.7	153	-18.39	2 18	6313 6333	16	0.75	0.9375	3096	HIVEP zinc finger 1 [Source:HGNC Symbol;Acc:HGNC:4920]	HIVEP1
mir1	ENST00000379284.1	146	-18.2	2 19	2887 2907	17	0.7059	0.8235	54438	Gfo/Idh/MocA-like oxidoreductase domain containing 1 [Source:HGNC Symbol;Acc:HGNC:21096]	GFOD1
mir1	ENST00000267485.7	154	-12.57	2 20	5801 5822	19	0.6842	0.7895	145407	armadillo like helical domain containing 4 [Source:HGNC Symbol;Acc:HGNC:19846]	ARMH4
mir1	ENST00000336431.10	141	-15.21	2 14	1830 1850	12	0.8333	0.9167	2686	gamma-glutamyltransferase 7 [Source:HGNC Symbol;Acc:HGNC:4259]	GGT7
mir1	ENST00000621441.5	147	-11.43	2 12	789 809	10	0.9	0.9	10640	exocyst complex component 5 [Source:HGNC Symbol;Acc:HGNC:10696]	EXOC5
mir1	ENST00000241125.4	146	-9.79	2 11	4555 4575	9	0.8889	1	2700	gap junction protein alpha 3 [Source:HGNC Symbol;Acc:HGNC:4277]	GJA3
mir1	ENST00000327671.10	158	-17.41	2 19	1689 1709	17	0.7059	0.8235	84750	fucosyltransferase 10 [Source:HGNC Symbol;Acc:HGNC:19234]	FUT10
mir1	ENST00000344646.10	146	-16.24	2 19	2805 2825	17	0.7059	0.8235	93550	zinc finger AN1-type containing 4 [Source:HGNC Symbol;Acc:HGNC:23504]	ZFAND4
mir1	ENST00000610404.5	154	-17	2 19	121 141	17	0.7059	0.7647	7276	transthyretin [Source:HGNC Symbol;Acc:HGNC:12405]	TTR
mir1	ENST00000672242.1	148	-20.28	2 20	2193 2214	20	0.75	0.85	5830	peroxisomal biogenesis factor 5 [Source:HGNC Symbol;Acc:HGNC:9719]	PEX5
mir1	ENST00000647029.1	141	-12.96	2 14	327 347	12	0.75	1	10804	gap junction protein beta 6 [Source:HGNC Symbol;Acc:HGNC:4288]	GJB6
mir1	ENST00000401950.7	148	-17.87	3 19	7442 7461	16	0.875	0.875	8897	myotubularin related protein 3 [Source:HGNC Symbol;Acc:HGNC:7451]	MTMR3
mir1	ENST00000404895.7	149	-19.35	2 18	4153 4173	16	0.6875	0.9375	137970	unc-5 netrin receptor D [Source:HGNC Symbol;Acc:HGNC:18634]	UNC5D
mir1	ENST00000674998.1	158	-14.26	2 15	935 955	13	0.8462	0.9231	1000	cadherin 2 [Source:HGNC Symbol;Acc:HGNC:1759]	CDH2
mir1	ENST00000507837.5	157	-28.6	2 20	511 530	18	0.8333	0.8889	4552	5-methyltetrahydrofolate-homocysteine methyltransferase reductase [Source:HGNC Symbol;Acc:HGNC:7473]	MTRR
mir1	ENST00000646382.1	157	-15.95	2 19	3891 3913	19	0.7368	0.7895	114821	SCAN domain containing 3 [Source:HGNC Symbol;Acc:HGNC:13851]	SCAND3
mir1	ENST00000382874.6	151	-12.01	2 17	6481 6502	16	0.75	0.8125	7750	zinc finger MYM-type containing 2 [Source:HGNC Symbol;Acc:HGNC:12989]	ZMYM2
mir1	ENST00000642920.2	151	-18.5	2 17	4739 4762	18	0.7222	0.7778	53904	myosin IIIA [Source:HGNC Symbol;Acc:HGNC:7601]	MYO3A
mir1	ENST00000442674.6	149	-24.9	2 14	226 246	12	0.9167	1	2880	glutathione peroxidase 5 [Source:HGNC Symbol;Acc:HGNC:4557]	GPX5
mir1	ENST00000354366.8	141	-16.64	2 19	2699 2721	19	0.6842	0.7895	55051	NRDE-2, necessary for RNA interference, domain containing [Source:HGNC Symbol;Acc:HGNC:20186]	NRDE2
mir1	ENST00000372727.5	154	-18.14	2 15	688 708	13	0.8462	0.8462	90196	SYS1 golgi trafficking protein [Source:HGNC Symbol;Acc:HGNC:16162]	SYS1
mir1	ENST00000262101.10	147	-13.75	2 16	855 875	14	0.7857	0.9286	4481	macrophage scavenger receptor 1 [Source:HGNC Symbol;Acc:HGNC:7376]	MSR1
mir1	ENST00000419593.5	140	-15.21	2 9	735 755	7	1	1	NA	SYS1-DBNDD2 readthrough (NMD candidate) [Source:HGNC Symbol;Acc:HGNC:33535]	SYS1-DBNDD2
mir1	ENST00000380243.9	147	-19.84	2 13	4912 4933	12	0.8333	0.9167	317762	coiled-coil domain containing 85C [Source:HGNC Symbol;Acc:HGNC:35459]	CCDC85C
mir1	ENST00000672150.1	149	-16.65	2 18	399 419	16	0.6875	0.75	51087	Y-box binding protein 2 [Source:HGNC Symbol;Acc:HGNC:17948]	YBX2
mir1	ENST00000584895.5	140	-8.76	2 9	660 680	7	1	1	100526842	RPL17-C18orf32 readthrough [Source:HGNC Symbol;Acc:HGNC:44661]	RPL17-C18orf32
mir1	ENST00000355957.9	140	-16.95	3 19	2523 2547	20	0.75	0.8	8675	syntaxin 16 [Source:HGNC Symbol;Acc:HGNC:11431]	STX16
mir1	ENST00000672765.1	144	-11.94	2 17	910 930	15	0.6	1	1984	eukaryotic translation initiation factor 5A [Source:HGNC Symbol;Acc:HGNC:3300]	EIF5A
mir1	ENST00000577628.5	145	-14.69	2 10	2226 2246	8	1	1	9388	lipase G, endothelial type [Source:HGNC Symbol;Acc:HGNC:6623]	LIPG
mir1	ENST00000231498.8	146	-15.87	2 20	2313 2336	21	0.6667	0.6667	9631	nucleoporin 155 [Source:HGNC Symbol;Acc:HGNC:8063]	NUP155
mir1	ENST00000382592.5	149	-12.33	2 14	5526 5546	12	0.75	0.9167	26524	large tumor suppressor kinase 2 [Source:HGNC Symbol;Acc:HGNC:6515]	LATS2
mir1	ENST00000320152.11	140	-12.33	2 9	1641 1661	7	1	1	56952	phosphoribosyl transferase domain containing 1 [Source:HGNC Symbol;Acc:HGNC:23333]	PRTFDC1
mir1	ENST00000616936.4	142	-17.39	3 19	3401 3421	16	0.75	0.8125	55835	centromere protein J [Source:HGNC Symbol;Acc:HGNC:17272]	CENPJ
mir1	ENST00000536101.5	141	-19.32	2 20	7311 7333	20	0.7	0.8	84700	myosin XVIIIB [Source:HGNC Symbol;Acc:HGNC:18150]	MYO18B
mir1	ENST00000578396.1	153	-19.72	2 18	102 122	16	0.75	0.9375	54808	dymeclin [Source:HGNC Symbol;Acc:HGNC:21317]	DYM
mir1	ENST00000672650.1	142	-21.62	2 19	674 694	17	0.7647	0.8824	2874	G protein pathway suppressor 2 [Source:HGNC Symbol;Acc:HGNC:4550]	GPS2
mir1	ENST00000378450.6	140	-10.35	2 9	85 105	7	1	1	51473	doublecortin domain containing 2 [Source:HGNC Symbol;Acc:HGNC:18141]	DCDC2
mir1	ENST00000406189.4	150	-18.71	2 19	1750 1770	17	0.7059	0.8824	51320	mex-3 RNA binding family member C [Source:HGNC Symbol;Acc:HGNC:28040]	MEX3C
mir1	ENST00000331161.9	147	-25	2 20	1462 1482	18	0.7778	0.8889	219670	enkurin, TRPC channel interacting protein [Source:HGNC Symbol;Acc:HGNC:28388]	ENKUR
mir1	ENST00000562680.5	144	-13.81	2 18	2288 2309	17	0.7059	0.8824	6925	transcription factor 4 [Source:HGNC Symbol;Acc:HGNC:11634]	TCF4
mir1	ENST00000298386.7	156	-13.78	2 19	2134 2153	17	0.7647	0.8235	122042	relaxin family peptide receptor 2 [Source:HGNC Symbol;Acc:HGNC:17318]	RXFP2
mir1	ENST00000519973.6	144	-10.62	2 17	1832 1852	15	0.6667	0.9333	51312	solute carrier family 25 member 37 [Source:HGNC Symbol;Acc:HGNC:29786]	SLC25A37
mir1	ENST00000519292.5	141	-20.49	2 20	472 496	22	0.6818	0.7727	90459	exoribonuclease 1 [Source:HGNC Symbol;Acc:HGNC:23994]	ERI1
mir1	ENST00000504595.2	144	-22.07	2 17	2440 2460	15	0.8667	0.9333	23194	F-box and leucine rich repeat protein 7 [Source:HGNC Symbol;Acc:HGNC:13604]	FBXL7
mir1	ENST00000645780.1	158	-14.15	2 19	11436 11456	17	0.7059	0.8235	10129	FRY microtubule binding protein [Source:HGNC Symbol;Acc:HGNC:20367]	FRY
mir1	ENST00000673081.1	140	-20.35	2 17	4597 4617	15	0.8	0.9333	84461	neuralized E3 ubiquitin protein ligase 4 [Source:HGNC Symbol;Acc:HGNC:34410]	NEURL4
mir1	ENST00000602795.6	160	-17.65	2 17	2036 2056	15	0.8	0.8667	51497	negative elongation factor complex member C/D [Source:HGNC Symbol;Acc:HGNC:15934]	NELFCD
mir1	ENST00000282469.10	140	-12.43	2 9	768 788	7	1	1	79925	sperm flagellar 2 [Source:HGNC Symbol;Acc:HGNC:26293]	SPEF2
mir1	ENST00000555787.1	146	-14.86	2 19	531 551	17	0.6471	0.7059	5700	proteasome 26S subunit, ATPase 1 [Source:HGNC Symbol;Acc:HGNC:9547]	PSMC1
mir1	ENST00000315596.15	145	-17.46	2 19	3633 3655	19	0.6842	0.6842	23047	PDS5 cohesin associated factor B [Source:HGNC Symbol;Acc:HGNC:20418]	PDS5B
mir1	ENST00000357749.7	140	-10.43	2 9	2102 2122	7	1	1	1121	CHM Rab escort protein [Source:HGNC Symbol;Acc:HGNC:1940]	CHM
mir1	ENST00000380582.7	140	-9.11	2 9	1883 1903	7	1	1	148	adrenoceptor alpha 1A [Source:HGNC Symbol;Acc:HGNC:277]	ADRA1A
mir1	ENST00000311380.8	143	-8.89	2 16	3836 3856	14	0.7143	0.7143	94134	Rho GTPase activating protein 12 [Source:HGNC Symbol;Acc:HGNC:16348]	ARHGAP12
mir1	ENST00000345496.7	148	-16.12	2 17	1679 1699	15	0.6667	1	7327	ubiquitin conjugating enzyme E2 G2 [Source:HGNC Symbol;Acc:HGNC:12483]	UBE2G2
mir1	ENST00000397641.8	152	-13.85	2 13	5532 5552	11	0.8182	1	22880	MORC family CW-type zinc finger 2 [Source:HGNC Symbol;Acc:HGNC:23573]	MORC2
mir1	ENST00000395659.1	142	-19.04	2 20	600 621	19	0.6842	0.7895	514	ATP synthase F1 subunit epsilon [Source:HGNC Symbol;Acc:HGNC:838]	ATP5F1E
mir1	ENST00000262753.9	141	-10.07	2 10	713 733	8	0.875	1	79983	POF1B actin binding protein [Source:HGNC Symbol;Acc:HGNC:13711]	POF1B
mir1	ENST00000276390.7	140	-10.34	2 9	657 677	7	1	1	526	ATPase H+ transporting V1 subunit B2 [Source:HGNC Symbol;Acc:HGNC:854]	ATP6V1B2
mir1	ENST00000361840.8	150	-15.92	2 19	295 315	17	0.7059	0.8824	57213	SPRY domain containing 7 [Source:HGNC Symbol;Acc:HGNC:14297]	SPRYD7
mir1	ENST00000397527.6	142	-26.75	2 20	10076 10097	19	0.7368	0.8947	11190	centrosomal protein 250 [Source:HGNC Symbol;Acc:HGNC:1859]	CEP250
mir1	ENST00000521776.2	146	-9.59	2 11	1540 1560	9	0.8889	1	9724	UTP14C small subunit processome component [Source:HGNC Symbol;Acc:HGNC:20321]	UTP14C
mir1	ENST00000620675.4	148	-17.84	2 17	522 542	15	0.7333	0.9333	4752	NIMA related kinase 3 [Source:HGNC Symbol;Acc:HGNC:7746]	NEK3
mir1	ENST00000221200.9	143	-11.87	2 16	2250 2270	14	0.7143	0.9286	54793	potassium channel tetramerization domain containing 9 [Source:HGNC Symbol;Acc:HGNC:22401]	KCTD9
mir1	ENST00000398119.6	143	-15.46	2 17	3988 4010	17	0.7647	0.8235	26512	integrator complex subunit 6 [Source:HGNC Symbol;Acc:HGNC:14879]	INTS6
mir1	ENST00000557731.1	144	-15.14	2 17	733 753	15	0.7333	0.8667	51218	glutaredoxin 5 [Source:HGNC Symbol;Acc:HGNC:20134]	GLRX5
mir1	ENST00000321110.2	148	-12.2	2 19	1794 1817	20	0.65	0.8	203430	retrotransposon Gag like 3 [Source:HGNC Symbol;Acc:HGNC:22997]	RTL3
mir1	ENST00000554313.1	152	-15.12	2 17	480 500	15	0.6667	0.8667	122481	adenylate kinase 7 [Source:HGNC Symbol;Acc:HGNC:20091]	AK7
mir1	ENST00000381569.5	140	-13.2	2 9	2770 2790	7	1	1	11178	leucine zipper tumor suppressor 1 [Source:HGNC Symbol;Acc:HGNC:13861]	LZTS1
mir1	ENST00000523454.5	143	-10.81	2 16	221 241	14	0.7143	0.7143	157313	cell division cycle associated 2 [Source:HGNC Symbol;Acc:HGNC:14623]	CDCA2
mir1	ENST00000323013.7	142	-19.2	2 20	4319 4340	19	0.6842	0.7895	27341	ribosomal RNA processing 7 homolog A [Source:HGNC Symbol;Acc:HGNC:24286]	RRP7A
mir1	ENST00000672017.1	147	-23.94	2 20	1461 1481	18	0.6667	0.8333	54862	coiled-coil and C2 domain containing 1A [Source:HGNC Symbol;Acc:HGNC:30237]	CC2D1A
mir1	ENST00000374922.9	147	-13.94	2 12	916 936	10	0.9	0.9	550643	negative regulator of P-body association [Source:HGNC Symbol;Acc:HGNC:50713]	NBDY
mir1	ENST00000647748.1	150	-10.34	2 19	3450 3470	17	0.6471	0.7647	23368	protein phosphatase 1 regulatory subunit 13B [Source:HGNC Symbol;Acc:HGNC:14950]	PPP1R13B
mir1	ENST00000262096.13	142	-10.81	2 11	1620 1640	9	0.8889	0.8889	51201	zinc finger DHHC-type palmitoyltransferase 2 [Source:HGNC Symbol;Acc:HGNC:18469]	ZDHHC2
mir1	ENST00000372939.5	150	-21.22	2 20	815 838	21	0.6667	0.7143	79979	tRNA methyltransferase 2 homolog B [Source:HGNC Symbol;Acc:HGNC:25748]	TRMT2B
mir1	ENST00000359467.8	149	-16.16	2 20	4135 4154	18	0.7222	0.7222	7582	zinc finger protein 33B [Source:HGNC Symbol;Acc:HGNC:13097]	ZNF33B
mir1	ENST00000524591.7	146	-15.62	2 19	5688 5708	17	0.7059	0.8235	57604	tRNA methyltransferase 9B (putative) [Source:HGNC Symbol;Acc:HGNC:26725]	TRMT9B
mir1	ENST00000377801.8	155	-15.26	2 20	6818 6838	18	0.7222	0.8889	345557	phosphatidylinositol specific phospholipase C X domain containing 3 [Source:HGNC Symbol;Acc:HGNC:31822]	PLCXD3
mir1	ENST00000374875.5	148	-16.58	2 14	4213 4235	14	0.7857	0.8571	8829	neuropilin 1 [Source:HGNC Symbol;Acc:HGNC:8004]	NRP1
mir1	ENST00000557657.5	157	-13.1	2 19	2115 2136	18	0.7778	0.7778	54916	transmembrane protein 260 [Source:HGNC Symbol;Acc:HGNC:20185]	TMEM260
mir1	ENST00000612955.6	140	-12.05	2 9	3058 3078	7	1	1	23281	microtubule associated scaffold protein 2 [Source:HGNC Symbol;Acc:HGNC:20595]	MTUS2
mir1	ENST00000463934.1	147	-9.79	2 16	1008 1028	14	0.6429	0.8571	60489	apolipoprotein B mRNA editing enzyme catalytic subunit 3G [Source:HGNC Symbol;Acc:HGNC:17357]	APOBEC3G
mir1	ENST00000430559.5	145	-12.41	2 10	35 55	8	1	1	10673	TNF superfamily member 13b [Source:HGNC Symbol;Acc:HGNC:11929]	TNFSF13B
mir1	ENST00000657361.1	153	-17.44	2 20	1891 1913	20	0.75	0.75	395	Rho GTPase activating protein 6 [Source:HGNC Symbol;Acc:HGNC:676]	ARHGAP6
mir1	ENST00000262605.9	140	-15.8	2 17	3985 4005	15	0.6667	0.8667	79183	alpha tocopherol transfer protein like [Source:HGNC Symbol;Acc:HGNC:16114]	TTPAL
mir1	ENST00000673090.1	148	-20.99	2 18	844 866	18	0.7778	0.8333	117579	relaxin 3 [Source:HGNC Symbol;Acc:HGNC:17135]	RLN3
mir1	ENST00000265069.13	149	-18.55	2 20	3937 3956	18	0.7222	0.8889	51663	zinc finger RNA binding protein [Source:HGNC Symbol;Acc:HGNC:17277]	ZFR
mir1	ENST00000524189.6	146	-17.36	2 19	1587 1607	17	0.7059	0.8235	23303	kinesin family member 13B [Source:HGNC Symbol;Acc:HGNC:14405]	KIF13B
mir1	ENST00000411544.5	142	-16.26	2 19	147 167	17	0.6471	0.8235	10955	serine incorporator 3 [Source:HGNC Symbol;Acc:HGNC:11699]	SERINC3
mir1	ENST00000281589.5	140	-10.34	2 9	736 756	7	1	1	5042	poly(A) binding protein cytoplasmic 3 [Source:HGNC Symbol;Acc:HGNC:8556]	PABPC3
mir1	ENST00000357816.2	144	-11.25	2 17	6702 6722	15	0.6667	0.9333	219287	APC membrane recruitment protein 2 [Source:HGNC Symbol;Acc:HGNC:26360]	AMER2
mir1	ENST00000346166.7	144	-16.66	2 19	2902 2924	19	0.7368	0.8421	6049	ring finger protein 6 [Source:HGNC Symbol;Acc:HGNC:10069]	RNF6
mir1	ENST00000402881.5	150	-19.12	2 11	39 59	9	1	1	54471	mitochondrial elongation factor 1 [Source:HGNC Symbol;Acc:HGNC:25979]	MIEF1
mir1	ENST00000683845.1	156	-18.78	2 13	4747 4767	11	0.9091	1	51761	ATPase phospholipid transporting 8A2 [Source:HGNC Symbol;Acc:HGNC:13533]	ATP8A2
mir1	ENST00000395065.8	142	-25.92	4 20	1246 1268	18	0.8889	0.8889	56000	nuclear RNA export factor 3 [Source:HGNC Symbol;Acc:HGNC:8073]	NXF3
mir1	ENST00000672225.1	157	-23.82	2 19	1260 1281	18	0.8333	0.8889	55723	anti-silencing function 1B histone chaperone [Source:HGNC Symbol;Acc:HGNC:20996]	ASF1B
mir1	ENST00000217320.8	154	-22.07	2 19	1018 1038	17	0.7647	0.8824	140711	TBC/LysM-associated domain containing 2 [Source:HGNC Symbol;Acc:HGNC:16112]	TLDC2
mir1	ENST00000681382.1	146	-18.51	2 16	3005 3026	15	0.8	0.9333	4599	MX dynamin like GTPase 1 [Source:HGNC Symbol;Acc:HGNC:7532]	MX1
mir1	ENST00000522081.1	146	-19.16	3 20	686 707	18	0.7778	0.8333	55174	integrator complex subunit 10 [Source:HGNC Symbol;Acc:HGNC:25548]	INTS10
mir1	ENST00000399813.1	144	-11.97	2 13	1195 1215	11	0.8182	0.8182	83733	solute carrier family 25 member 18 [Source:HGNC Symbol;Acc:HGNC:10988]	SLC25A18
mir1	ENST00000515629.5	147	-11.16	2 17	175 198	18	0.6667	0.7778	153129	solute carrier family 38 member 9 [Source:HGNC Symbol;Acc:HGNC:26907]	SLC38A9
mir1	ENST00000672190.1	154	-21.91	2 19	5831 5851	17	0.7059	0.9412	22859	adhesion G protein-coupled receptor L1 [Source:HGNC Symbol;Acc:HGNC:20973]	ADGRL1
mir1	ENST00000309983.5	154	-21.64	2 19	551 571	17	0.7647	0.8824	7172	thiopurine S-methyltransferase [Source:HGNC Symbol;Acc:HGNC:12014]	TPMT
mir1	ENST00000372232.8	154	-15.78	2 20	2055 2076	19	0.6842	0.7895	115201	autophagy related 4A cysteine peptidase [Source:HGNC Symbol;Acc:HGNC:16489]	ATG4A
mir1	ENST00000377252.5	154	-13.47	2 20	7027 7048	19	0.6842	0.7895	84898	plexin domain containing 2 [Source:HGNC Symbol;Acc:HGNC:21013]	PLXDC2
mir1	ENST00000683210.1	140	-13.14	2 9	226 246	7	1	1	26278	sacsin molecular chaperone [Source:HGNC Symbol;Acc:HGNC:10519]	SACS
mir1	ENST00000458291.6	141	-16.2	3 19	777 798	17	0.7647	0.8235	285782	cancer antigen 1 [Source:HGNC Symbol;Acc:HGNC:21622]	CAGE1
mir1	ENST00000216629.11	152	-24.64	2 19	1130 1149	17	0.8235	0.8824	623	bradykinin receptor B1 [Source:HGNC Symbol;Acc:HGNC:1029]	BDKRB1
mir1	ENST00000373003.2	149	-19.44	3 19	121 142	17	0.8235	0.8824	149699	gametocyte specific factor 1 like [Source:HGNC Symbol;Acc:HGNC:16198]	GTSF1L
mir1	ENST00000495892.1	148	-16.95	2 20	1914 1932	18	0.7222	0.7222	4600	MX dynamin like GTPase 2 [Source:HGNC Symbol;Acc:HGNC:7533]	MX2
mir1	ENST00000381605.9	141	-11.41	2 18	2686 2706	16	0.6875	0.8125	10326	signal regulatory protein beta 1 [Source:HGNC Symbol;Acc:HGNC:15928]	SIRPB1
mir1	ENST00000518254.5	142	-12.73	2 20	451 472	19	0.6842	0.7895	5520	protein phosphatase 2 regulatory subunit Balpha [Source:HGNC Symbol;Acc:HGNC:9304]	PPP2R2A
mir1	ENST00000399782.5	140	-20.14	2 19	1010 1029	17	0.7059	0.8235	23786	BCL2 like 13 [Source:HGNC Symbol;Acc:HGNC:17164]	BCL2L13
mir1	ENST00000484878.5	141	-11.81	2 10	96 116	8	0.875	1	150082	lebercilin LCA5 like [Source:HGNC Symbol;Acc:HGNC:1255]	LCA5L
mir1	ENST00000636183.2	146	-20.58	2 20	5400 5421	19	0.7368	0.7895	1203	CLN5 intracellular trafficking protein [Source:HGNC Symbol;Acc:HGNC:2076]	CLN5
mir1	ENST00000276101.7	140	-11.19	2 9	873 893	7	1	1	158835	acyl-CoA wax alcohol acyltransferase 2 [Source:HGNC Symbol;Acc:HGNC:23251]	AWAT2
mir1	ENST00000264463.8	170	-21.6	2 19	2089 2109	17	0.8235	0.8824	1008	cadherin 10 [Source:HGNC Symbol;Acc:HGNC:1749]	CDH10
mir1	ENST00000375377.2	146	-20.6	2 19	3741 3761	17	0.7059	0.8235	57608	junctional cadherin 5 associated [Source:HGNC Symbol;Acc:HGNC:29283]	JCAD
mir1	ENST00000645831.2	140	-8.75	2 9	2268 2288	7	1	1	2296	forkhead box C1 [Source:HGNC Symbol;Acc:HGNC:3800]	FOXC1
mir1	ENST00000477982.2	140	-10.49	2 9	2318 2338	7	1	1	26224	F-box and leucine rich repeat protein 3 [Source:HGNC Symbol;Acc:HGNC:13599]	FBXL3
mir1	ENST00000328908.9	144	-24.64	2 20	1744 1768	22	0.7273	0.8182	9425	chromodomain Y like [Source:HGNC Symbol;Acc:HGNC:1811]	CDYL
mir1	ENST00000376624.8	147	-16.16	2 20	271 291	18	0.7222	0.7778	9576	sperm associated antigen 6 [Source:HGNC Symbol;Acc:HGNC:11215]	SPAG6
mir1	ENST00000243300.14	155	-21.33	2 20	4871 4891	18	0.7222	0.8889	203447	Nik related kinase [Source:HGNC Symbol;Acc:HGNC:25391]	NRK
mir1	ENST00000524365.5	156	-15.37	2 17	2011 2031	15	0.7333	0.8667	647174	serpin family E member 3 [Source:HGNC Symbol;Acc:HGNC:24774]	SERPINE3
mir1	ENST00000461307.5	147	-20.83	2 20	5056 5076	18	0.6667	0.8333	57553	microtubule associated monooxygenase, calponin and LIM domain containing 3 [Source:HGNC Symbol;Acc:HGNC:24694]	MICAL3
mir1	ENST00000645522.1	148	-16.56	2 17	1326 1346	15	0.7333	0.7333	4337	molybdenum cofactor synthesis 1 [Source:HGNC Symbol;Acc:HGNC:7190]	MOCS1
mir1	ENST00000284268.8	143	-18.93	2 17	4111 4132	16	0.75	0.875	56172	ANKH inorganic pyrophosphate transport regulator [Source:HGNC Symbol;Acc:HGNC:15492]	ANKH
mir1	ENST00000358689.9	140	-17.66	2 19	3371 3393	19	0.7368	0.7895	9583	ectonucleoside triphosphate diphosphohydrolase 4 [Source:HGNC Symbol;Acc:HGNC:14573]	ENTPD4
mir1	ENST00000267273.7	142	-9.61	2 11	1328 1348	9	0.8889	0.8889	196541	methyltransferase 21C, AARS1 lysine [Source:HGNC Symbol;Acc:HGNC:33717]	METTL21C
mir1	ENST00000508982.1	146	-16.88	2 18	805 823	16	0.75	0.75	23398	peptidylprolyl isomerase domain and WD repeat containing 1 [Source:HGNC Symbol;Acc:HGNC:28954]	PPWD1
mir1	ENST00000651002.1	150	-17.65	2 19	3272 3292	17	0.7059	0.7059	2073	ERCC excision repair 5, endonuclease [Source:HGNC Symbol;Acc:HGNC:3437]	ERCC5
mir1	ENST00000644024.2	143	-16.16	2 20	3263 3283	18	0.6111	0.8333	5456	POU class 3 homeobox 4 [Source:HGNC Symbol;Acc:HGNC:9217]	POU3F4
mir1	ENST00000171757.3	144	-16.93	2 18	1196 1218	18	0.7222	0.8333	27334	P2Y receptor family member 10 [Source:HGNC Symbol;Acc:HGNC:19906]	P2RY10
mir1	ENST00000373644.5	158	-20.38	2 20	8623 8644	19	0.6842	0.8421	80312	tet methylcytosine dioxygenase 1 [Source:HGNC Symbol;Acc:HGNC:29484]	TET1
mir1	ENST00000519362.5	162	-16.31	2 20	209 230	19	0.7368	0.8421	23514	scaffold protein involved in DNA repair [Source:HGNC Symbol;Acc:HGNC:28971]	SPIDR
mir1	ENST00000302418.5	140	-9.02	2 9	999 1019	7	1	1	3799	kinesin family member 5B [Source:HGNC Symbol;Acc:HGNC:6324]	KIF5B
mir1	ENST00000324607.8	150	-9.83	2 16	3230 3251	15	0.7333	0.8667	154141	membrane bound O-acyltransferase domain containing 1 [Source:HGNC Symbol;Acc:HGNC:21579]	MBOAT1
mir1	ENST00000304920.3	140	-12.75	2 9	1615 1635	7	1	1	53342	interleukin 17D [Source:HGNC Symbol;Acc:HGNC:5984]	IL17D
mir1	ENST00000329312.5	145	-14.15	2 10	536 556	8	1	1	1538	cylicin 1 [Source:HGNC Symbol;Acc:HGNC:2582]	CYLC1
mir1	ENST00000379108.2	141	-21.54	2 19	1466 1487	18	0.7222	0.9444	386618	potassium channel tetramerization domain containing 4 [Source:HGNC Symbol;Acc:HGNC:23227]	KCTD4
mir1	ENST00000276173.5	142	-11.05	2 11	313 333	9	0.8889	0.8889	92129	ripply transcriptional repressor 1 [Source:HGNC Symbol;Acc:HGNC:25117]	RIPPLY1
mir1	ENST00000325089.7	151	-12.52	2 12	6809 6829	10	0.9	1	26050	SLIT and NTRK like family member 5 [Source:HGNC Symbol;Acc:HGNC:20295]	SLITRK5
mir1	ENST00000217043.4	144	-12.94	2 13	839 859	11	0.8182	0.8182	140902	R3H domain containing like [Source:HGNC Symbol;Acc:HGNC:16249]	R3HDML
mir1	ENST00000332431.5	141	-14.22	2 19	515 536	18	0.6667	0.8333	56849	transcription elongation factor A like 7 [Source:HGNC Symbol;Acc:HGNC:28336]	TCEAL7
mir1	ENST00000265074.13	148	-15.82	2 17	5304 5324	15	0.7333	0.9333	4883	natriuretic peptide receptor 3 [Source:HGNC Symbol;Acc:HGNC:7945]	NPR3
mir1	ENST00000282018.4	140	-9.42	2 9	3225 3245	7	1	1	57105	cysteinyl leukotriene receptor 2 [Source:HGNC Symbol;Acc:HGNC:18274]	CYSLTR2
mir1	ENST00000432353.5	145	-15.02	2 19	884 905	18	0.7222	0.8333	57187	THO complex subunit 2 [Source:HGNC Symbol;Acc:HGNC:19073]	THOC2
mir1	ENST00000327475.11	143	-15.13	2 17	13003 13024	16	0.75	0.875	1769	dynein axonemal heavy chain 8 [Source:HGNC Symbol;Acc:HGNC:2952]	DNAH8
mir1	ENST00000543457.6	148	-18.68	2 19	1871 1896	22	0.6818	0.7273	27199	oxoglutarate receptor 1 [Source:HGNC Symbol;Acc:HGNC:4531]	OXGR1
mir1	ENST00000328459.11	146	-15.25	2 20	413 435	20	0.65	0.7	145567	tetratricopeptide repeat domain 7B [Source:HGNC Symbol;Acc:HGNC:19858]	TTC7B
mir1	ENST00000258613.5	143	-22.07	2 20	1763 1780	18	0.7222	0.8333	55901	thrombospondin type 1 domain containing 1 [Source:HGNC Symbol;Acc:HGNC:17754]	THSD1
mir1	ENST00000374148.1	148	-13.03	2 14	1213 1234	13	0.7692	0.9231	170371	transmembrane protein 273 [Source:HGNC Symbol;Acc:HGNC:27274]	TMEM273
mir1	ENST00000611132.4	165	-25.32	2 19	4556 4577	18	0.8889	0.9444	51028	vacuolar protein sorting 36 homolog [Source:HGNC Symbol;Acc:HGNC:20312]	VPS36
mir1	ENST00000432085.5	145	-14.86	2 19	1983 2004	18	0.7222	0.8333	3753	potassium voltage-gated channel subfamily E regulatory subunit 1 [Source:HGNC Symbol;Acc:HGNC:6240]	KCNE1
mir1	ENST00000230882.9	145	-16.75	2 10	1944 1964	8	1	1	2690	growth hormone receptor [Source:HGNC Symbol;Acc:HGNC:4263]	GHR
mir1	ENST00000276414.4	145	-15.76	2 20	48 67	18	0.7222	0.8333	2796	gonadotropin releasing hormone 1 [Source:HGNC Symbol;Acc:HGNC:4419]	GNRH1
mir1	ENST00000265872.11	140	-11.26	2 9	3506 3526	7	1	1	55749	cell division cycle and apoptosis regulator 1 [Source:HGNC Symbol;Acc:HGNC:24236]	CCAR1
mir1	ENST00000554976.5	146	-16.46	2 20	10 32	20	0.65	0.7	55775	tyrosyl-DNA phosphodiesterase 1 [Source:HGNC Symbol;Acc:HGNC:18884]	TDP1
mir1	ENST00000379834.7	150	-13.79	2 19	2479 2498	17	0.6471	0.9412	83732	RIO kinase 1 [Source:HGNC Symbol;Acc:HGNC:18656]	RIOK1
mir1	ENST00000483074.1	150	-17.18	2 11	550 570	9	1	1	10910	SGT1 homolog, MIS12 kinetochore complex assembly cochaperone [Source:HGNC Symbol;Acc:HGNC:16987]	SUGT1
mir1	ENST00000299443.6	150	-11.54	2 19	5298 5318	17	0.5882	0.8235	317754	POTE ankyrin domain family member D [Source:HGNC Symbol;Acc:HGNC:23822]	POTED
mir1	ENST00000231021.9	146	-18.9	2 20	1759 1780	19	0.6842	0.8421	1007	cadherin 9 [Source:HGNC Symbol;Acc:HGNC:1768]	CDH9
mir1	ENST00000400427.5	149	-21.74	2 19	191 212	18	0.7222	0.8889	89766	uromodulin like 1 [Source:HGNC Symbol;Acc:HGNC:12560]	UMODL1
mir1	ENST00000449283.2	160	-22.07	2 20	134 157	21	0.8095	0.8095	728695	SPANX family member B1 [Source:HGNC Symbol;Acc:HGNC:14329]	SPANXB1
mir1	ENST00000356928.2	146	-15.13	2 19	7899 7919	17	0.7059	0.8235	139065	SLIT and NTRK like family member 4 [Source:HGNC Symbol;Acc:HGNC:23502]	SLITRK4
mir1	ENST00000373517.4	149	-19.54	2 20	719 743	22	0.6818	0.7273	4674	nucleosome assembly protein 1 like 2 [Source:HGNC Symbol;Acc:HGNC:7638]	NAP1L2
mir1	ENST00000489647.4	143	-10.61	2 16	1390 1410	14	0.7143	0.7143	51082	RNA polymerase I and III subunit D [Source:HGNC Symbol;Acc:HGNC:20422]	POLR1D
mir1	ENST00000370263.9	140	-14.46	2 9	4314 4334	7	1	1	1137	cholinergic receptor nicotinic alpha 4 subunit [Source:HGNC Symbol;Acc:HGNC:1958]	CHRNA4
mir1	ENST00000545307.6	140	-12.93	2 9	801 821	7	1	1	55860	actin related protein 10 [Source:HGNC Symbol;Acc:HGNC:17372]	ACTR10
mir1	ENST00000327674.8	142	-18.09	3 20	371 394	20	0.7	0.8	6906	serpin family A member 7 [Source:HGNC Symbol;Acc:HGNC:11583]	SERPINA7
mir1	ENST00000310125.5	149	-20.24	3 19	942 963	17	0.8235	0.8824	51270	transcription factor Dp family member 3 [Source:HGNC Symbol;Acc:HGNC:24603]	TFDP3
mir1	ENST00000379433.5	144	-18.98	2 20	1467 1485	18	0.7222	0.8333	4739	neural precursor cell expressed, developmentally down-regulated 9 [Source:HGNC Symbol;Acc:HGNC:7733]	NEDD9
mir1	ENST00000372633.1	154	-21.52	2 20	1793 1818	23	0.6522	0.7391	142684	RAB40A, member RAS oncogene family [Source:HGNC Symbol;Acc:HGNC:18283]	RAB40A
mir1	ENST00000370503.2	167	-24.29	2 20	124 144	18	0.7778	0.8333	139067	SPANX family member N3 [Source:HGNC Symbol;Acc:HGNC:33176]	SPANXN3
mir1	ENST00000376355.7	147	-18.75	2 17	1235 1256	16	0.75	0.9375	171425	citramalyl-CoA lyase [Source:HGNC Symbol;Acc:HGNC:18355]	CLYBL
mir1	ENST00000382275.6	155	-17.53	2 17	2076 2097	16	0.8125	0.8125	1016	cadherin 18 [Source:HGNC Symbol;Acc:HGNC:1757]	CDH18
mir1	ENST00000265807.8	148	-18.39	2 19	1031 1055	21	0.6667	0.7619	63898	SH2 domain containing 4A [Source:HGNC Symbol;Acc:HGNC:26102]	SH2D4A
mir1	ENST00000327381.7	164	-22.81	2 17	3557 3577	15	0.8667	0.8667	114786	XK related 4 [Source:HGNC Symbol;Acc:HGNC:29394]	XKR4
mir1	ENST00000556631.1	151	-16.32	2 19	658 676	17	0.7647	0.7647	3895	kinectin 1 [Source:HGNC Symbol;Acc:HGNC:6467]	KTN1
mir1	ENST00000562532.3	143	-22.31	2 20	2440 2460	18	0.6667	0.7778	343702	XK related 7 [Source:HGNC Symbol;Acc:HGNC:23062]	XKR7
mir1	ENST00000265109.8	160	-22.19	2 19	2709 2731	19	0.7895	0.8421	26064	retinoic acid induced 14 [Source:HGNC Symbol;Acc:HGNC:14873]	RAI14
mir1	ENST00000357175.6	142	-21.74	3 19	1498 1518	16	0.75	0.8125	139221	PWWP domain containing 3B [Source:HGNC Symbol;Acc:HGNC:26583]	PWWP3B
mir1	ENST00000519728.6	141	-8.68	2 10	2280 2300	8	0.875	1	4067	LYN proto-oncogene, Src family tyrosine kinase [Source:HGNC Symbol;Acc:HGNC:6735]	LYN
mir1	ENST00000611255.5	143	-20.7	2 20	3333 3353	18	0.6667	0.7778	83938	leucine rich melanocyte differentiation associated [Source:HGNC Symbol;Acc:HGNC:23405]	LRMDA
mir1	ENST00000315930.11	154	-15.22	2 18	2005 2025	17	0.8235	0.8235	2258	fibroblast growth factor 13 [Source:HGNC Symbol;Acc:HGNC:3670]	FGF13
mir1	ENST00000389995.4	140	-11.47	2 9	834 854	7	1	1	6647	superoxide dismutase 1 [Source:HGNC Symbol;Acc:HGNC:11179]	SOD1
mir1	ENST00000375571.6	143	-20.55	2 17	1984 2005	16	0.75	0.875	22919	microtubule associated protein RP/EB family member 1 [Source:HGNC Symbol;Acc:HGNC:6890]	MAPRE1
mir1	ENST00000216968.5	140	-11.28	2 9	1265 1285	7	1	1	10544	protein C receptor [Source:HGNC Symbol;Acc:HGNC:9452]	PROCR
mir1	ENST00000220676.2	148	-18.16	2 18	2837 2859	18	0.7778	0.8333	6101	RP1 axonemal microtubule associated [Source:HGNC Symbol;Acc:HGNC:10263]	RP1
mir1	ENST00000298299.4	150	-14.78	2 20	1493 1514	19	0.6842	0.7368	7570	zinc finger protein 22 [Source:HGNC Symbol;Acc:HGNC:13012]	ZNF22
mir1	ENST00000594413.1	144	-15.54	2 17	790 810	15	0.6667	0.9333	101410538	MMP24 opposite strand [Source:HGNC Symbol;Acc:HGNC:44421]	MMP24OS
mir1	ENST00000372231.7	157	-20.17	2 19	3090 3113	20	0.7	0.8	311	annexin A11 [Source:HGNC Symbol;Acc:HGNC:535]	ANXA11
mir1	ENST00000372582.6	141	-18.6	2 15	1458 1479	14	0.7857	0.9286	26280	interleukin 1 receptor accessory protein like 2 [Source:HGNC Symbol;Acc:HGNC:5997]	IL1RAPL2
mir1	ENST00000642720.2	142	-16.1	2 19	3380 3400	17	0.5882	0.8824	54212	syntrophin gamma 1 [Source:HGNC Symbol;Acc:HGNC:13740]	SNTG1
mir1	ENST00000370493.4	167	-23.6	2 20	124 144	18	0.7778	0.8333	494118	SPANX family member N1 [Source:HGNC Symbol;Acc:HGNC:33174]	SPANXN1
mir1	ENST00000447535.2	146	-21.19	2 19	2275 2295	17	0.7059	0.8235	90625	endogenous retrovirus group 48 member 1, envelope [Source:HGNC Symbol;Acc:HGNC:17216]	ERVH48-1
mir1	ENST00000344577.6	155	-16.94	2 19	1427 1447	18	0.7222	0.8889	149998	lipase I [Source:HGNC Symbol;Acc:HGNC:18821]	LIPI
mir1	ENST00000373740.7	145	-14.54	2 10	1223 1243	8	1	1	79980	DSN1 component of MIS12 kinetochore complex [Source:HGNC Symbol;Acc:HGNC:16165]	DSN1
mir1	ENST00000340855.11	155	-20.57	2 20	1927 1947	18	0.6667	0.7778	3423	iduronate 2-sulfatase [Source:HGNC Symbol;Acc:HGNC:5389]	IDS
mir1	ENST00000374001.6	142	-16.15	3 19	1585 1605	16	0.75	0.8125	29974	APOBEC1 complementation factor [Source:HGNC Symbol;Acc:HGNC:24086]	A1CF
mir1	ENST00000314100.10	140	-10.85	2 9	119 139	7	1	1	114781	BTB domain containing 9 [Source:HGNC Symbol;Acc:HGNC:21228]	BTBD9
mir1	ENST00000440832.7	143	-23.33	2 20	93 113	18	0.6111	0.8333	361	aquaporin 4 [Source:HGNC Symbol;Acc:HGNC:637]	AQP4
mir1	ENST00000670989.1	154	-13.11	2 20	992 1014	20	0.65	0.8	23641	LDOC1 regulator of NFKB signaling [Source:HGNC Symbol;Acc:HGNC:6548]	LDOC1
mir1	ENST00000433129.6	148	-20.15	2 17	5908 5928	15	0.8	0.8667	10347	ATP binding cassette subfamily A member 7 [Source:HGNC Symbol;Acc:HGNC:37]	ABCA7
mir1	ENST00000491143.3	160	-19.1	2 19	15092 15111	17	0.7647	0.8824	9480	one cut homeobox 2 [Source:HGNC Symbol;Acc:HGNC:8139]	ONECUT2
mir1	ENST00000317995.5	147	-20.18	2 20	2351 2371	18	0.7222	0.7778	767	carbonic anhydrase 8 [Source:HGNC Symbol;Acc:HGNC:1382]	CA8
mir1	ENST00000370357.5	150	-19.86	2 11	216 236	9	1	1	139135	PAS domain containing repressor 1 [Source:HGNC Symbol;Acc:HGNC:20686]	PASD1
mir1	ENST00000376747.8	142	-10.8	2 11	4446 4466	9	0.8889	0.8889	55757	UDP-glucose glycoprotein glucosyltransferase 2 [Source:HGNC Symbol;Acc:HGNC:15664]	UGGT2
mir1	ENST00000304434.11	150	-12.33	2 15	1354 1374	13	0.7692	0.8462	60481	ELOVL fatty acid elongase 5 [Source:HGNC Symbol;Acc:HGNC:21308]	ELOVL5
mir1	ENST00000370910.5	153	-17.2	2 20	4162 4181	18	0.7222	0.7778	3547	immunoglobulin superfamily member 1 [Source:HGNC Symbol;Acc:HGNC:5948]	IGSF1
mir1	ENST00000592216.2	141	-11.8	2 10	319 339	8	0.875	1	1820	AT-rich interaction domain 3A [Source:HGNC Symbol;Acc:HGNC:3031]	ARID3A
mir1	ENST00000373479.9	141	-13.73	2 14	687 707	12	0.6667	0.8333	9025	ring finger protein 8 [Source:HGNC Symbol;Acc:HGNC:10071]	RNF8
mir1	ENST00000398905.5	140	-19.3	2 19	888 910	19	0.7368	0.7895	2078	ETS transcription factor ERG [Source:HGNC Symbol;Acc:HGNC:3446]	ERG
mir1	ENST00000648908.2	143	-20.02	2 20	4890 4910	18	0.6111	0.8333	5205	ATPase phospholipid transporting 8B1 [Source:HGNC Symbol;Acc:HGNC:3706]	ATP8B1
mir1	ENST00000504376.6	146	-15.38	2 19	3660 3680	17	0.6471	0.8824	1010	cadherin 12 [Source:HGNC Symbol;Acc:HGNC:1751]	CDH12
mir1	ENST00000487519.6	142	-15.88	2 19	1097 1117	17	0.5882	0.7059	7019	transcription factor A, mitochondrial [Source:HGNC Symbol;Acc:HGNC:11741]	TFAM
mir1	ENST00000558530.1	153	-28.11	2 20	601 623	20	0.8	0.85	100527943	TGIF2-RAB5IF readthrough [Source:HGNC Symbol;Acc:HGNC:44664]	TGIF2-RAB5IF
mir1	ENST00000335783.4	140	-11.3	2 9	141 161	7	1	1	55166	centromere protein Q [Source:HGNC Symbol;Acc:HGNC:21347]	CENPQ
mir1	ENST00000483377.5	153	-14.07	2 19	1440 1462	19	0.7368	0.7368	860	RUNX family transcription factor 2 [Source:HGNC Symbol;Acc:HGNC:10472]	RUNX2
mir1	ENST00000361673.4	155	-15.58	2 17	834 855	16	0.8125	0.8125	115701	alpha kinase 2 [Source:HGNC Symbol;Acc:HGNC:20565]	ALPK2
mir1	ENST00000691351.1	147	-16.68	2 20	4108 4128	18	0.6667	0.6667	26960	neurobeachin [Source:HGNC Symbol;Acc:HGNC:7648]	NBEA
mir1	ENST00000380325.4	140	-13.9	2 9	111 131	7	1	1	64949	mitochondrial ribosomal protein S26 [Source:HGNC Symbol;Acc:HGNC:14045]	MRPS26
mir1	ENST00000282878.6	149	-18.84	2 19	2797 2820	20	0.75	0.8	115827	RAB3C, member RAS oncogene family [Source:HGNC Symbol;Acc:HGNC:30269]	RAB3C
mir1	ENST00000327946.12	146	-19.39	2 20	4778 4805	25	0.6	0.68	2894	glutamate ionotropic receptor delta type subunit 1 [Source:HGNC Symbol;Acc:HGNC:4575]	GRID1
mir1	ENST00000592173.5	143	-11.76	2 19	998 1019	19	0.6842	0.7368	125476	INO80 complex subunit C [Source:HGNC Symbol;Acc:HGNC:26994]	INO80C
mir1	ENST00000306862.7	144	-11	2 19	978 997	17	0.7059	0.7059	375444	chromosome 5 open reading frame 34 [Source:HGNC Symbol;Acc:HGNC:24738]	C5orf34
mir1	ENST00000611815.2	156	-21.42	2 20	2356 2374	18	0.7778	0.7778	83852	SET domain bifurcated histone lysine methyltransferase 2 [Source:HGNC Symbol;Acc:HGNC:20263]	SETDB2
mir1	ENST00000460489.1	143	-12.76	2 16	653 673	14	0.7143	0.9286	51131	PHD finger protein 11 [Source:HGNC Symbol;Acc:HGNC:17024]	PHF11
mir1	ENST00000577827.5	140	-8.56	2 9	158 178	7	1	1	5797	protein tyrosine phosphatase receptor type M [Source:HGNC Symbol;Acc:HGNC:9675]	PTPRM
mir1	ENST00000303221.10	140	-13.73	2 19	2751 2770	17	0.7059	0.8235	133418	embigin [Source:HGNC Symbol;Acc:HGNC:30465]	EMB
mir1	ENST00000341495.7	143	-8.82	2 20	1177 1197	18	0.6667	0.7778	285852	triggering receptor expressed on myeloid cells like 4 [Source:HGNC Symbol;Acc:HGNC:30807]	TREML4
mir1	ENST00000508821.6	145	-17.26	2 19	1270 1296	23	0.6087	0.6957	79993	ELOVL fatty acid elongase 7 [Source:HGNC Symbol;Acc:HGNC:26292]	ELOVL7
mir1	ENST00000484175.5	142	-24.66	2 20	9 31	20	0.7	0.75	65991	FUN14 domain containing 2 [Source:HGNC Symbol;Acc:HGNC:24925]	FUNDC2
mir1	ENST00000371477.4	140	-10.43	2 9	3577 3597	7	1	1	988	cell division cycle 5 like [Source:HGNC Symbol;Acc:HGNC:1743]	CDC5L
mir1	ENST00000316738.12	152	-14.56	2 17	259 279	15	0.7333	0.8	90141	EF-hand calcium binding domain 11 [Source:HGNC Symbol;Acc:HGNC:20357]	EFCAB11
mir1	ENST00000339139.5	158	-17.84	2 19	536 556	17	0.6471	0.8824	7180	cysteine rich secretory protein 2 [Source:HGNC Symbol;Acc:HGNC:12024]	CRISP2
mir1	ENST00000221166.10	141	-17.75	2 19	992 1014	19	0.6842	0.7895	4741	neurofilament medium chain [Source:HGNC Symbol;Acc:HGNC:7734]	NEFM
mir1	ENST00000340513.4	140	-10.18	2 9	2769 2789	7	1	1	22974	TPX2 microtubule nucleation factor [Source:HGNC Symbol;Acc:HGNC:1249]	TPX2
mir1	ENST00000282588.7	141	-11.84	2 20	7261 7280	18	0.6667	0.8333	3672	integrin subunit alpha 1 [Source:HGNC Symbol;Acc:HGNC:6134]	ITGA1
mir1	ENST00000401959.6	150	-14.31	2 19	77 97	17	0.6471	0.7647	4809	small nuclear ribonucleoprotein 13 [Source:HGNC Symbol;Acc:HGNC:7819]	SNU13
mir1	ENST00000474207.2	141	-19.39	2 19	769 790	18	0.7222	0.7778	79816	TLE family member 6, subcortical maternal complex member [Source:HGNC Symbol;Acc:HGNC:30788]	TLE6
mir1	ENST00000371117.8	187	-34.76	2 20	9954 9974	18	0.9444	0.9444	5314	PKHD1 ciliary IPT domain containing fibrocystin/polyductin [Source:HGNC Symbol;Acc:HGNC:9016]	PKHD1
mir1	ENST00000282728.10	157	-18.07	2 18	1347 1367	16	0.75	0.8125	3087	hematopoietically expressed homeobox [Source:HGNC Symbol;Acc:HGNC:4901]	HHEX
mir1	ENST00000651372.2	164	-21.29	2 19	9163 9186	20	0.8	0.85	79776	zinc finger homeobox 4 [Source:HGNC Symbol;Acc:HGNC:30939]	ZFHX4
mir1	ENST00000681892.1	143	-11.79	2 12	2054 2074	10	0.8	0.9	29880	ALG5 dolichyl-phosphate beta-glucosyltransferase [Source:HGNC Symbol;Acc:HGNC:20266]	ALG5
mir1	ENST00000372088.8	150	-15.16	2 11	2673 2693	9	1	1	54462	coiled-coil serine rich protein 2 [Source:HGNC Symbol;Acc:HGNC:29197]	CCSER2
mir1	ENST00000380588.5	155	-16	2 17	1833 1854	16	0.75	0.875	150084	immunoglobulin superfamily member 5 [Source:HGNC Symbol;Acc:HGNC:5952]	IGSF5
mir1	ENST00000521189.1	142	-16.54	2 15	2443 2463	13	0.7692	0.9231	157807	clavesin 1 [Source:HGNC Symbol;Acc:HGNC:23139]	CLVS1
mir1	ENST00000376062.6	141	-20.97	2 20	1669 1692	21	0.7143	0.7619	598	BCL2 like 1 [Source:HGNC Symbol;Acc:HGNC:992]	BCL2L1
mir1	ENST00000692143.1	140	-13.98	2 9	3531 3551	7	1	1	11340	exosome component 8 [Source:HGNC Symbol;Acc:HGNC:17035]	EXOSC8
mir1	ENST00000330287.10	142	-15.57	2 20	469 492	21	0.619	0.6667	2157	coagulation factor VIII [Source:HGNC Symbol;Acc:HGNC:3546]	F8
mir1	ENST00000511181.5	141	-12.88	2 11	1313 1334	10	0.9	0.9	3074	hexosaminidase subunit beta [Source:HGNC Symbol;Acc:HGNC:4879]	HEXB
mir1	ENST00000383472.9	147	-18.46	2 17	3637 3659	17	0.7647	0.8824	79822	Rho GTPase activating protein 28 [Source:HGNC Symbol;Acc:HGNC:25509]	ARHGAP28
mir1	ENST00000485906.6	140	-13.61	2 9	406 426	7	1	1	51557	lengsin, lens protein with glutamine synthetase domain [Source:HGNC Symbol;Acc:HGNC:21016]	LGSN
mir1	ENST00000380620.8	146	-18.72	3 15	5056 5076	12	0.9167	1	10317	beta-1,3-galactosyltransferase 5 [Source:HGNC Symbol;Acc:HGNC:920]	B3GALT5
mir1	ENST00000483939.6	154	-13.15	2 19	1178 1198	17	0.7059	0.7647	5018	OXA1L mitochondrial inner membrane protein [Source:HGNC Symbol;Acc:HGNC:8526]	OXA1L
mir1	ENST00000370460.7	162	-19.75	2 15	1172 1192	13	0.8462	1	2334	ALF transcription elongation factor 2 [Source:HGNC Symbol;Acc:HGNC:3776]	AFF2
mir1	ENST00000268989.8	142	-19.72	2 19	1589 1606	17	0.7647	0.8235	9905	small G protein signaling modulator 2 [Source:HGNC Symbol;Acc:HGNC:29026]	SGSM2
mir1	ENST00000520092.5	144	-17.25	2 17	1579 1599	15	0.6667	0.9333	389668	XK related 9 [Source:HGNC Symbol;Acc:HGNC:20937]	XKR9
mir1	ENST00000690772.1	148	-16.2	2 17	968 988	15	0.6667	0.8	55068	ecto-NOX disulfide-thiol exchanger 1 [Source:HGNC Symbol;Acc:HGNC:25474]	ENOX1
mir1	ENST00000377710.10	152	-20.74	2 17	483 503	15	0.8	0.9333	92667	mitochondrial genome maintenance exonuclease 1 [Source:HGNC Symbol;Acc:HGNC:16205]	MGME1
mir1	ENST00000359591.9	140	-12.15	2 9	3797 3817	7	1	1	26020	LDL receptor related protein 10 [Source:HGNC Symbol;Acc:HGNC:14553]	LRP10
mir1	ENST00000593217.1	150	-16.07	2 19	339 359	17	0.7647	0.8235	57614	RAB11 binding and LisH domain, coiled-coil and HEAT repeat containing [Source:HGNC Symbol;Acc:HGNC:29289]	RELCH
mir1	ENST00000508716.1	140	-11.27	2 9	1250 1270	7	1	1	23517	Mtr4 exosome RNA helicase [Source:HGNC Symbol;Acc:HGNC:18734]	MTREX
mir1	ENST00000359890.8	148	-15.91	2 19	2968 2987	17	0.7059	0.7647	55147	RNA binding motif protein 23 [Source:HGNC Symbol;Acc:HGNC:20155]	RBM23
mir1	ENST00000370661.5	140	-10.95	2 9	1443 1463	7	1	1	79649	MAP7 domain containing 3 [Source:HGNC Symbol;Acc:HGNC:25742]	MAP7D3
mir1	ENST00000381867.6	145	-13.02	2 10	4169 4189	8	1	1	9751	syntaphilin [Source:HGNC Symbol;Acc:HGNC:15931]	SNPH
mir1	ENST00000263035.9	151	-16.49	2 16	331 351	14	0.7857	0.7857	55526	dehydrogenase E1 and transketolase domain containing 1 [Source:HGNC Symbol;Acc:HGNC:23537]	DHTKD1
mir1	ENST00000502346.2	140	-13.88	2 19	1170 1189	17	0.7059	0.8235	153339	transmembrane protein 167A [Source:HGNC Symbol;Acc:HGNC:28330]	TMEM167A
mir1	ENST00000588984.5	142	-15.45	2 20	197 218	19	0.6842	0.7895	9546	amyloid beta precursor protein binding family A member 3 [Source:HGNC Symbol;Acc:HGNC:580]	APBA3
mir1	ENST00000341657.9	141	-10.48	2 11	668 689	10	0.9	0.9	51479	ankyrin repeat and FYVE domain containing 1 [Source:HGNC Symbol;Acc:HGNC:20763]	ANKFY1
mir1	ENST00000274341.9	146	-11.96	2 20	2559 2581	20	0.6	0.75	1404	hyaluronan and proteoglycan link protein 1 [Source:HGNC Symbol;Acc:HGNC:2380]	HAPLN1
mir1	ENST00000624358.3	146	-12.76	2 16	2096 2117	15	0.7333	0.8	340665	cytochrome P450 family 26 subfamily C member 1 [Source:HGNC Symbol;Acc:HGNC:20577]	CYP26C1
mir1	ENST00000489171.5	147	-20.05	2 18	1255 1274	16	0.8125	0.875	83937	Ras association domain family member 4 [Source:HGNC Symbol;Acc:HGNC:20793]	RASSF4
mir1	ENST00000336078.8	155	-16.11	2 20	4638 4658	18	0.6667	0.7778	55205	zinc finger protein 532 [Source:HGNC Symbol;Acc:HGNC:30940]	ZNF532
mir1	ENST00000265077.8	152	-20.08	2 19	7775 7794	17	0.8235	0.8824	1462	versican [Source:HGNC Symbol;Acc:HGNC:2464]	VCAN
mir1	ENST00000310452.6	140	-10.76	2 9	2018 2038	7	1	1	54885	TBC1 domain family member 8B [Source:HGNC Symbol;Acc:HGNC:24715]	TBC1D8B
mir1	ENST00000429387.5	141	-14.78	2 10	228 248	8	0.875	1	128646	signal regulatory protein delta [Source:HGNC Symbol;Acc:HGNC:16248]	SIRPD
mir1	ENST00000604604.1	148	-13.02	2 18	102 124	18	0.7222	0.7222	79710	MORC family CW-type zinc finger 4 [Source:HGNC Symbol;Acc:HGNC:23485]	MORC4
mir1	ENST00000505762.1	146	-9.13	2 19	381 401	17	0.6471	0.7059	90523	muscular LMNA interacting protein [Source:HGNC Symbol;Acc:HGNC:21355]	MLIP
mir1	ENST00000381638.7	152	-17.96	2 13	2576 2596	11	0.9091	0.9091	23140	zinc finger ZZ-type and EF-hand domain containing 1 [Source:HGNC Symbol;Acc:HGNC:29027]	ZZEF1
mir1	ENST00000406520.7	145	-19.74	2 19	86 108	19	0.6842	0.8421	1312	catechol-O-methyltransferase [Source:HGNC Symbol;Acc:HGNC:2228]	COMT
mir1	ENST00000242848.8	162	-22.05	2 20	7463 7484	19	0.7368	0.8421	23091	zinc finger CCCH-type containing 13 [Source:HGNC Symbol;Acc:HGNC:20368]	ZC3H13
mir1	ENST00000613385.4	141	-13.23	2 19	3407 3428	18	0.6667	0.8333	497661	chromosome 18 open reading frame 32 [Source:HGNC Symbol;Acc:HGNC:31690]	C18orf32
mir1	ENST00000370418.8	143	-15.6	3 20	441 461	17	0.7647	0.7647	1369	carboxypeptidase N subunit 1 [Source:HGNC Symbol;Acc:HGNC:2312]	CPN1
mir1	ENST00000355568.8	140	-16.61	3 17	2784 2804	14	0.7857	0.8571	341676	NIMA related kinase 5 [Source:HGNC Symbol;Acc:HGNC:7748]	NEK5
mir1	ENST00000355285.10	144	-10.34	2 13	2328 2348	11	0.8182	0.8182	147495	APC down-regulated 1 [Source:HGNC Symbol;Acc:HGNC:15718]	APCDD1
mir1	ENST00000417564.3	149	-26.23	2 20	4990 5009	18	0.7778	0.8333	23181	disco interacting protein 2 homolog A [Source:HGNC Symbol;Acc:HGNC:17217]	DIP2A
mir1	ENST00000322897.11	147	-15.07	2 16	2789 2809	14	0.7857	0.9286	8774	NSF attachment protein gamma [Source:HGNC Symbol;Acc:HGNC:7642]	NAPG
mir1	ENST00000641145.1	141	-17.04	2 16	7084 7103	14	0.7857	0.9286	4782	nuclear factor I C [Source:HGNC Symbol;Acc:HGNC:7786]	NFIC
mir1	ENST00000338694.7	145	-16.67	2 19	1626 1647	18	0.7222	0.8333	83659	tektin 1 [Source:HGNC Symbol;Acc:HGNC:15534]	TEKT1
mir1	ENST00000518698.6	140	-10.44	2 9	521 541	7	1	1	116328	chromosome 8 open reading frame 34 [Source:HGNC Symbol;Acc:HGNC:30905]	C8orf34
mir1	ENST00000397942.4	141	-11.16	2 11	1121 1142	10	0.9	0.9	9306	suppressor of cytokine signaling 6 [Source:HGNC Symbol;Acc:HGNC:16833]	SOCS6
mir1	ENST00000381719.8	140	-10.48	2 9	1912 1932	7	1	1	2280	FKBP prolyl isomerase 1A [Source:HGNC Symbol;Acc:HGNC:3711]	FKBP1A
mir1	ENST00000269214.10	143	-12.32	2 16	2443 2463	14	0.6429	0.7857	114799	establishment of sister chromatid cohesion N-acetyltransferase 1 [Source:HGNC Symbol;Acc:HGNC:24645]	ESCO1
mir1	ENST00000695078.1	145	-16.96	2 15	3015 3036	14	0.7857	0.7857	23077	MYC binding protein 2 [Source:HGNC Symbol;Acc:HGNC:23386]	MYCBP2
mir1	ENST00000369681.10	140	-10.34	2 9	1535 1555	7	1	1	51167	cytochrome b5 reductase 4 [Source:HGNC Symbol;Acc:HGNC:20147]	CYB5R4
mir1	ENST00000327374.9	148	-14.86	2 20	3426 3444	18	0.7222	0.7222	128989	transport and golgi organization 2 homolog [Source:HGNC Symbol;Acc:HGNC:25439]	TANGO2
mir1	ENST00000369705.4	149	-12.61	2 18	1306 1326	16	0.625	0.8125	4199	malic enzyme 1 [Source:HGNC Symbol;Acc:HGNC:6983]	ME1
mir1	ENST00000506237.5	144	-16.64	2 17	588 608	15	0.6667	0.9333	10923	SUB1 regulator of transcription [Source:HGNC Symbol;Acc:HGNC:19985]	SUB1
mir1	ENST00000361479.10	142	-10.35	2 11	1318 1338	9	0.8889	0.8889	54737	M-phase phosphoprotein 8 [Source:HGNC Symbol;Acc:HGNC:29810]	MPHOSPH8
mir1	ENST00000262644.9	142	-14.49	2 20	5211 5232	19	0.5789	0.8947	54928	3'(2'), 5'-bisphosphate nucleotidase 2 [Source:HGNC Symbol;Acc:HGNC:26019]	BPNT2
mir1	ENST00000373367.8	148	-13.7	2 17	1219 1239	15	0.7333	0.7333	158866	zinc finger DHHC-type palmitoyltransferase 15 [Source:HGNC Symbol;Acc:HGNC:20342]	ZDHHC15
mir1	ENST00000399438.8	140	-11.47	2 17	2866 2886	15	0.6667	0.8667	80006	trafficking protein particle complex subunit 13 [Source:HGNC Symbol;Acc:HGNC:25828]	TRAPPC13
mir1	ENST00000589955.2	142	-11.23	2 11	2494 2514	9	0.8889	0.8889	596	BCL2 apoptosis regulator [Source:HGNC Symbol;Acc:HGNC:990]	BCL2
mir1	ENST00000357063.7	154	-21.92	2 20	4741 4764	21	0.6667	0.7619	4008	LIM domain 7 [Source:HGNC Symbol;Acc:HGNC:6646]	LMO7
mir1	ENST00000587848.3	141	-19.23	2 19	3778 3801	20	0.65	0.8	342850	ankyrin repeat domain 62 [Source:HGNC Symbol;Acc:HGNC:35241]	ANKRD62
mir1	ENST00000635042.1	154	-21.02	2 20	970 991	19	0.7368	0.8947	388327	chromosome 17 open reading frame 100 [Source:HGNC Symbol;Acc:HGNC:34494]	C17orf100
mir1	ENST00000360726.3	148	-17.83	2 20	8 26	18	0.6667	0.7778	85315	progestin and adipoQ receptor family member 8 [Source:HGNC Symbol;Acc:HGNC:15708]	PAQR8
mir1	ENST00000287097.6	150	-15.67	2 20	5611 5632	19	0.6842	0.8947	135228	CD109 molecule [Source:HGNC Symbol;Acc:HGNC:21685]	CD109
mir1	ENST00000435265.5	145	-17	2 18	1255 1275	16	0.75	0.8125	5902	RAN binding protein 1 [Source:HGNC Symbol;Acc:HGNC:9847]	RANBP1
mir1	ENST00000461251.5	155	-18.24	2 20	1966 1985	19	0.7368	0.8421	55086	RPA1 related single stranded DNA binding protein, X-linked [Source:HGNC Symbol;Acc:HGNC:25486]	RADX
mir1	ENST00000231009.3	149	-18.47	2 20	40 59	18	0.7222	0.8889	3003	granzyme K [Source:HGNC Symbol;Acc:HGNC:4711]	GZMK
mir1	ENST00000461137.5	140	-11.27	2 9	1226 1246	7	1	1	22832	centrosomal protein 162 [Source:HGNC Symbol;Acc:HGNC:21107]	CEP162
mir1	ENST00000262713.7	153	-12.53	2 16	3546 3565	14	0.7857	0.9286	84962	ajuba LIM protein [Source:HGNC Symbol;Acc:HGNC:20250]	AJUBA
mir1	ENST00000217402.3	142	-8.93	2 16	1048 1069	15	0.6667	0.8	128866	charged multivesicular body protein 4B [Source:HGNC Symbol;Acc:HGNC:16171]	CHMP4B
mir1	ENST00000589863.5	142	-10.34	2 11	1589 1609	9	0.8889	0.8889	6294	scaffold attachment factor B [Source:HGNC Symbol;Acc:HGNC:10520]	SAFB
mir1	ENST00000674044.1	148	-18.65	2 17	3706 3726	15	0.6667	1	221409	spermatogenesis associated serine rich 1 [Source:HGNC Symbol;Acc:HGNC:22957]	SPATS1
mir1	ENST00000651643.1	142	-10.47	2 11	370 390	9	0.8889	0.8889	125228	family with sequence similarity 210 member A [Source:HGNC Symbol;Acc:HGNC:28346]	FAM210A
mir1	ENST00000458470.5	149	-20.55	3 20	3237 3256	17	0.8235	0.8824	221458	kinesin family member 6 [Source:HGNC Symbol;Acc:HGNC:21202]	KIF6
mir1	ENST00000460006.6	146	-20.14	2 15	6101 6121	13	0.7692	1	8760	CDP-diacylglycerol synthase 2 [Source:HGNC Symbol;Acc:HGNC:1801]	CDS2
mir1	ENST00000543302.6	145	-16.5	2 19	81 103	19	0.6842	0.8421	8731	RNA guanine-7 methyltransferase [Source:HGNC Symbol;Acc:HGNC:10075]	RNMT
mir1	ENST00000438447.2	155	-17.62	2 19	3099 3117	17	0.7647	0.8235	23037	PDZ domain containing 2 [Source:HGNC Symbol;Acc:HGNC:18486]	PDZD2
mir1	ENST00000678254.1	158	-17.93	2 20	2930 2952	20	0.75	0.75	128674	prokineticin receptor 2 [Source:HGNC Symbol;Acc:HGNC:15836]	PROKR2
mir1	ENST00000339436.11	142	-10.11	2 11	799 819	9	0.8889	0.8889	6428	serine and arginine rich splicing factor 3 [Source:HGNC Symbol;Acc:HGNC:10785]	SRSF3
mir1	ENST00000493295.5	140	-13.7	2 9	216 236	7	1	1	3588	interleukin 10 receptor subunit beta [Source:HGNC Symbol;Acc:HGNC:5965]	IL10RB
mir1	ENST00000637218.2	153	-17.07	2 15	244 265	14	0.8571	0.8571	100128908	ciliated left-right organizer metallopeptidase [Source:HGNC Symbol;Acc:HGNC:53647]	CIROP
mir1	ENST00000393004.6	156	-13.57	2 17	7555 7575	15	0.7333	0.8667	27145	filamin A interacting protein 1 [Source:HGNC Symbol;Acc:HGNC:21015]	FILIP1
mir1	ENST00000589614.5	150	-24.14	2 20	233 254	19	0.7368	0.8421	54210	triggering receptor expressed on myeloid cells 1 [Source:HGNC Symbol;Acc:HGNC:17760]	TREM1
mir1	ENST00000483485.5	141	-13.31	2 19	2543 2565	19	0.6316	0.6842	27131	sorting nexin 5 [Source:HGNC Symbol;Acc:HGNC:14969]	SNX5
mir1	ENST00000645953.1	140	-13.67	2 9	1018 1038	7	1	1	902	cyclin H [Source:HGNC Symbol;Acc:HGNC:1594]	CCNH
mir1	ENST00000275016.3	151	-14.29	2 16	483 503	14	0.7143	0.8571	51302	cytochrome P450 family 39 subfamily A member 1 [Source:HGNC Symbol;Acc:HGNC:17449]	CYP39A1
mir1	ENST00000574580.2	140	-8.75	2 9	1705 1725	7	1	1	284111	solute carrier family 13 member 5 [Source:HGNC Symbol;Acc:HGNC:23089]	SLC13A5
mir1	ENST00000314425.9	144	-22.58	2 17	5048 5068	15	0.8	1	9203	zinc finger MYM-type containing 3 [Source:HGNC Symbol;Acc:HGNC:13054]	ZMYM3
mir1	ENST00000579226.5	140	-8.21	2 9	296 316	7	1	1	10627	myosin light chain 12A [Source:HGNC Symbol;Acc:HGNC:16701]	MYL12A
mir1	ENST00000355349.4	141	-27.3	2 20	2526 2551	23	0.6957	0.7391	4625	myosin heavy chain 7 [Source:HGNC Symbol;Acc:HGNC:7577]	MYH7
mir1	ENST00000696857.1	144	-13.23	2 19	985 1009	21	0.619	0.7619	93492	transmembrane phosphoinositide 3-phosphatase and tensin homolog 2 [Source:HGNC Symbol;Acc:HGNC:17299]	TPTE2
mir1	ENST00000360428.9	140	-9.35	2 9	3592 3612	7	1	1	1825	desmocollin 3 [Source:HGNC Symbol;Acc:HGNC:3037]	DSC3
mir1	ENST00000378423.5	155	-12.86	2 16	3246 3266	14	0.7143	0.9286	57144	p21 (RAC1) activated kinase 5 [Source:HGNC Symbol;Acc:HGNC:15916]	PAK5
mir1	ENST00000462733.5	140	-10.24	2 9	735 755	7	1	1	91647	ATP synthase mitochondrial F1 complex assembly factor 2 [Source:HGNC Symbol;Acc:HGNC:18802]	ATPAF2
mir1	ENST00000341500.9	148	-17.27	2 13	7095 7115	11	0.8182	0.9091	3643	insulin receptor [Source:HGNC Symbol;Acc:HGNC:6091]	INSR
mir1	ENST00000492275.6	140	-10.48	2 9	3976 3996	7	1	1	7267	tetratricopeptide repeat domain 3 [Source:HGNC Symbol;Acc:HGNC:12393]	TTC3
mir1	ENST00000396194.6	141	-14.03	2 19	1472 1493	18	0.6667	0.8333	2669	GTP binding protein overexpressed in skeletal muscle [Source:HGNC Symbol;Acc:HGNC:4234]	GEM
mir1	ENST00000460403.1	142	-11.32	2 20	872 895	21	0.6667	0.7619	51371	proteasome maturation protein [Source:HGNC Symbol;Acc:HGNC:20330]	POMP
mir1	ENST00000257197.7	146	-20.96	2 20	4162 4183	19	0.7368	0.7895	1823	desmocollin 1 [Source:HGNC Symbol;Acc:HGNC:3035]	DSC1
mir1	ENST00000296585.10	149	-13.43	2 19	272 293	18	0.6667	0.7778	3673	integrin subunit alpha 2 [Source:HGNC Symbol;Acc:HGNC:6137]	ITGA2
mir1	ENST00000379091.8	142	-21.39	2 20	976 997	19	0.6842	0.7895	65986	zinc finger and BTB domain containing 10 [Source:HGNC Symbol;Acc:HGNC:30953]	ZBTB10
mir1	ENST00000681011.1	146	-9.45	2 11	1391 1411	9	0.8889	1	1522	cathepsin Z [Source:HGNC Symbol;Acc:HGNC:2547]	CTSZ
mir1	ENST00000257192.5	141	-15.37	2 14	257 277	12	0.8333	0.9167	1828	desmoglein 1 [Source:HGNC Symbol;Acc:HGNC:3048]	DSG1
mir1	ENST00000370397.8	142	-11.93	2 19	3195 3215	17	0.6471	0.8235	1147	component of inhibitor of nuclear factor kappa B kinase complex [Source:HGNC Symbol;Acc:HGNC:1974]	CHUK
mir1	ENST00000286614.11	145	-12.42	2 10	8847 8867	8	1	1	4325	matrix metallopeptidase 16 [Source:HGNC Symbol;Acc:HGNC:7162]	MMP16
mir1	ENST00000361413.8	149	-11.28	2 14	2322 2342	12	0.75	0.9167	9851	KIAA0753 [Source:HGNC Symbol;Acc:HGNC:29110]	KIAA0753
mir1	ENST00000698382.1	141	-16.22	2 20	3132 3156	22	0.6364	0.8182	7174	tripeptidyl peptidase 2 [Source:HGNC Symbol;Acc:HGNC:12016]	TPP2
mir1	ENST00000589104.5	148	-14.36	2 13	45 65	11	0.8182	0.9091	23030	lysine demethylase 4B [Source:HGNC Symbol;Acc:HGNC:29136]	KDM4B
mir1	ENST00000415576.7	151	-12.33	2 12	1701 1721	10	0.9	1	143471	proteasome 20S subunit alpha 8 [Source:HGNC Symbol;Acc:HGNC:22985]	PSMA8
mir1	ENST00000308724.9	154	-16.36	2 20	60 81	19	0.7368	0.7368	8906	adaptor related protein complex 1 subunit gamma 2 [Source:HGNC Symbol;Acc:HGNC:556]	AP1G2
mir1	ENST00000242839.10	144	-10.48	2 17	6234 6254	15	0.6	0.8	540	ATPase copper transporting beta [Source:HGNC Symbol;Acc:HGNC:870]	ATP7B
mir1	ENST00000409887.3	142	-25.11	2 20	2560 2583	21	0.7143	0.8571	388341	leucine rich repeat containing 75A [Source:HGNC Symbol;Acc:HGNC:32403]	LRRC75A
mir1	ENST00000389005.6	140	-10.35	2 9	863 883	7	1	1	55421	nuclear cap binding subunit 3 [Source:HGNC Symbol;Acc:HGNC:24612]	NCBP3
mir1	ENST00000671701.1	145	-16.05	2 19	2362 2383	18	0.6667	0.7222	54536	exocyst complex component 6 [Source:HGNC Symbol;Acc:HGNC:23196]	EXOC6
mir1	ENST00000541430.6	140	-10.66	2 9	2508 2528	7	1	1	60680	CUGBP Elav-like family member 5 [Source:HGNC Symbol;Acc:HGNC:14058]	CELF5
mir1	ENST00000286448.12	155	-14.5	2 16	2385 2405	14	0.7143	0.9286	6845	vesicle associated membrane protein 7 [Source:HGNC Symbol;Acc:HGNC:11486]	VAMP7
mir1	ENST00000270570.8	145	-16.28	2 20	2466 2485	18	0.6667	0.7222	55244	solute carrier family 47 member 1 [Source:HGNC Symbol;Acc:HGNC:25588]	SLC47A1
mir1	ENST00000430350.2	140	-11.22	2 9	2373 2393	7	1	1	5621	prion protein (Kanno blood group) [Source:HGNC Symbol;Acc:HGNC:9449]	PRNP
mir1	ENST00000478553.1	154	-12.18	2 15	2202 2222	13	0.7692	0.9231	9770	Ras association domain family member 2 [Source:HGNC Symbol;Acc:HGNC:9883]	RASSF2
mir1	ENST00000590172.1	153	-17.4	2 18	12 32	16	0.8125	0.875	4772	nuclear factor of activated T cells 1 [Source:HGNC Symbol;Acc:HGNC:7775]	NFATC1
mir1	ENST00000523582.5	149	-20.25	2 18	2258 2278	16	0.6875	0.9375	8989	transient receptor potential cation channel subfamily A member 1 [Source:HGNC Symbol;Acc:HGNC:497]	TRPA1
mir1	ENST00000374092.9	148	-13.58	2 20	439 457	18	0.7222	0.7222	9054	NFS1 cysteine desulfurase [Source:HGNC Symbol;Acc:HGNC:15910]	NFS1
mir1	ENST00000396137.5	140	-8.06	2 9	2418 2438	7	1	1	133746	junction mediating and regulatory protein, p53 cofactor [Source:HGNC Symbol;Acc:HGNC:28916]	JMY
mir1	ENST00000373886.8	140	-15.13	2 9	555 575	7	1	1	80114	BicC family RNA binding protein 1 [Source:HGNC Symbol;Acc:HGNC:19351]	BICC1
mir1	ENST00000244571.5	153	-17.76	2 14	3264 3284	12	0.8333	0.9167	57505	alanyl-tRNA synthetase 2, mitochondrial [Source:HGNC Symbol;Acc:HGNC:21022]	AARS2
mir1	ENST00000619133.4	146	-15.65	2 20	571 592	19	0.6316	0.7368	100133941	CD24 molecule [Source:HGNC Symbol;Acc:HGNC:1645]	CD24
mir1	ENST00000027335.8	155	-19.3	2 20	1265 1285	18	0.6111	0.8333	1015	cadherin 17 [Source:HGNC Symbol;Acc:HGNC:1756]	CDH17
mir1	ENST00000393600.8	151	-11.05	2 20	207 227	18	0.6667	0.7222	9130	family with sequence similarity 50 member A [Source:HGNC Symbol;Acc:HGNC:18786]	FAM50A
mir1	ENST00000502747.1	143	-18.5	2 19	1321 1339	17	0.7059	0.8824	256987	serine incorporator 5 [Source:HGNC Symbol;Acc:HGNC:18825]	SERINC5
mir1	ENST00000368491.8	158	-13.39	2 20	5560 5581	19	0.6842	0.8421	387119	centrosomal protein 85 like [Source:HGNC Symbol;Acc:HGNC:21638]	CEP85L
mir1	ENST00000496729.2	146	-16.77	3 19	739 759	16	0.75	0.875	10587	thioredoxin reductase 2 [Source:HGNC Symbol;Acc:HGNC:18155]	TXNRD2
mir1	ENST00000465608.1	140	-18.24	2 19	2240 2262	19	0.6842	0.8421	112817	4-hydroxy-2-oxoglutarate aldolase 1 [Source:HGNC Symbol;Acc:HGNC:25155]	HOGA1
mir1	ENST00000370640.5	143	-16.88	2 20	479 499	18	0.6111	0.8333	414157	chromosome 10 open reading frame 62 [Source:HGNC Symbol;Acc:HGNC:23294]	C10orf62
mir1	ENST00000282516.13	143	-21.68	2 20	8241 8261	18	0.7222	0.8889	25836	NIPBL cohesin loading factor [Source:HGNC Symbol;Acc:HGNC:28862]	NIPBL
mir1	ENST00000649465.1	154	-19.89	2 20	1883 1904	19	0.7368	0.8947	8439	neutral sphingomyelinase activation associated factor [Source:HGNC Symbol;Acc:HGNC:8017]	NSMAF
mir1	ENST00000592398.1	144	-17.38	2 17	67 87	15	0.7333	0.8667	23217	zinc finger RNA binding protein 2 [Source:HGNC Symbol;Acc:HGNC:29189]	ZFR2
mir1	ENST00000371383.7	142	-10.49	2 11	2963 2983	9	0.8889	0.8889	59084	ectonucleotide pyrophosphatase/phosphodiesterase family member 5 [Source:HGNC Symbol;Acc:HGNC:13717]	ENPP5
mir1	ENST00000281806.7	156	-18.1	2 17	1259 1279	15	0.8	0.8	84539	melanin concentrating hormone receptor 2 [Source:HGNC Symbol;Acc:HGNC:20867]	MCHR2
mir1	ENST00000334058.3	158	-20.49	2 20	318 341	21	0.7143	0.7619	337971	keratin associated protein 19-4 [Source:HGNC Symbol;Acc:HGNC:18939]	KRTAP19-4
mir1	ENST00000369846.9	152	-14.37	2 13	2440 2460	11	0.8182	1	167691	lebercilin LCA5 [Source:HGNC Symbol;Acc:HGNC:31923]	LCA5
mir1	ENST00000250572.12	149	-16.85	2 20	725 744	18	0.7778	0.8333	2015	adhesion G protein-coupled receptor E1 [Source:HGNC Symbol;Acc:HGNC:3336]	ADGRE1
mir1	ENST00000575519.1	151	-11.3	2 16	300 320	14	0.7143	0.8571	51003	mediator complex subunit 31 [Source:HGNC Symbol;Acc:HGNC:24260]	MED31
mir1	ENST00000523764.1	146	-9.59	2 11	1358 1378	9	0.8889	1	440138	ALG11 alpha-1,2-mannosyltransferase [Source:HGNC Symbol;Acc:HGNC:32456]	ALG11
mir1	ENST00000243298.3	147	-18.63	2 20	1775 1795	18	0.6667	0.8333	51209	RAB9B, member RAS oncogene family [Source:HGNC Symbol;Acc:HGNC:14090]	RAB9B
mir1	ENST00000455723.1	142	-11.3	2 16	626 647	15	0.6667	0.8	286527	thymosin beta 15B [Source:HGNC Symbol;Acc:HGNC:28612]	TMSB15B
mir1	ENST00000432900.7	149	-16.16	2 20	4139 4158	18	0.7222	0.7222	7581	zinc finger protein 33A [Source:HGNC Symbol;Acc:HGNC:13096]	ZNF33A
mir1	ENST00000463407.6	140	-16.27	2 18	1793 1814	17	0.7059	0.8235	9818	nucleoporin 58 [Source:HGNC Symbol;Acc:HGNC:20261]	NUP58
mir1	ENST00000256509.7	156	-16.94	2 17	7834 7854	15	0.7333	0.8667	10752	cell adhesion molecule L1 like [Source:HGNC Symbol;Acc:HGNC:1939]	CHL1
mir1	ENST00000336273.8	157	-20.18	2 19	6052 6075	20	0.7	0.8	92140	metadherin [Source:HGNC Symbol;Acc:HGNC:29608]	MTDH
mir1	ENST00000254035.9	146	-14.6	2 11	954 974	9	0.8889	1	1160	creatine kinase, mitochondrial 2 [Source:HGNC Symbol;Acc:HGNC:1996]	CKMT2
mir1	ENST00000380121.7	150	-15.71	2 19	2596 2616	17	0.6471	0.7647	10443	NEDD4 binding protein 2 like 2 [Source:HGNC Symbol;Acc:HGNC:26916]	N4BP2L2
mir1	ENST00000523629.5	148	-12.68	2 19	4495 4514	17	0.7647	0.8824	862	RUNX1 partner transcriptional co-repressor 1 [Source:HGNC Symbol;Acc:HGNC:1535]	RUNX1T1
mir1	ENST00000671876.2	141	-12.63	3 18	9249 9269	15	0.6667	0.9333	91749	major facilitator superfamily domain containing 4B [Source:HGNC Symbol;Acc:HGNC:21053]	MFSD4B
mir1	ENST00000314531.5	151	-22.04	3 17	1389 1410	15	0.9333	0.9333	58492	zinc finger protein 77 [Source:HGNC Symbol;Acc:HGNC:13150]	ZNF77
mir1	ENST00000078429.9	140	-18.34	2 15	4093 4112	13	0.8462	0.9231	2767	G protein subunit alpha 11 [Source:HGNC Symbol;Acc:HGNC:4379]	GNA11
mir1	ENST00000340465.2	154	-24.88	2 20	1232 1254	20	0.75	0.85	389400	GDNF family receptor alpha like [Source:HGNC Symbol;Acc:HGNC:32789]	GFRAL
mir1	ENST00000274276.8	152	-15.48	2 17	2370 2390	15	0.7333	0.8	9180	oncostatin M receptor [Source:HGNC Symbol;Acc:HGNC:8507]	OSMR
mir1	ENST00000360242.9	140	-10.35	2 9	1105 1125	7	1	1	79839	coiled-coil domain containing 102B [Source:HGNC Symbol;Acc:HGNC:26295]	CCDC102B
mir1	ENST00000620364.5	149	-15.52	2 15	6564 6585	14	0.7857	0.8571	1310	collagen type XIX alpha 1 chain [Source:HGNC Symbol;Acc:HGNC:2196]	COL19A1
mir1	ENST00000674570.1	142	-16.16	2 20	1374 1397	21	0.6667	0.7619	220416	leucine rich repeat containing 63 [Source:HGNC Symbol;Acc:HGNC:34296]	LRRC63
mir1	ENST00000631138.1	151	-15.02	2 20	124 144	18	0.6111	0.7778	26256	calcium binding tyrosine phosphorylation regulated [Source:HGNC Symbol;Acc:HGNC:15569]	CABYR
mir1	ENST00000491270.1	158	-16.79	2 19	251 271	17	0.7059	0.8235	118881	catechol-O-methyltransferase domain containing 1 [Source:HGNC Symbol;Acc:HGNC:26309]	COMTD1
mir1	ENST00000409204.5	147	-8.65	2 12	4639 4659	10	0.9	0.9	64881	protocadherin 20 [Source:HGNC Symbol;Acc:HGNC:14257]	PCDH20
mir1	ENST00000481915.5	149	-18.44	2 20	2238 2257	18	0.6667	0.7778	51143	dynein cytoplasmic 1 light intermediate chain 1 [Source:HGNC Symbol;Acc:HGNC:18745]	DYNC1LI1
mir1	ENST00000370626.4	143	-19.99	2 20	587 607	18	0.6667	0.7778	60370	arginine vasopressin induced 1 [Source:HGNC Symbol;Acc:HGNC:30898]	AVPI1
mir1	ENST00000381809.8	148	-16.01	2 17	1633 1653	15	0.6667	1	50808	adenylate kinase 3 [Source:HGNC Symbol;Acc:HGNC:17376]	AK3
mir1	ENST00000216489.8	140	-17.25	2 18	887 909	18	0.6667	0.8333	8846	alkB homolog 1, histone H2A dioxygenase [Source:HGNC Symbol;Acc:HGNC:17911]	ALKBH1
mir1	ENST00000282185.8	157	-20.18	2 19	1181 1204	20	0.7	0.8	83734	autophagy related 10 [Source:HGNC Symbol;Acc:HGNC:20315]	ATG10
mir1	ENST00000556956.1	140	-11.87	2 9	135 155	7	1	1	81892	SRA stem-loop interacting RNA binding protein [Source:HGNC Symbol;Acc:HGNC:20495]	SLIRP
mir1	ENST00000544455.6	142	-17.33	2 20	9530 9551	19	0.6316	0.8421	675	BRCA2 DNA repair associated [Source:HGNC Symbol;Acc:HGNC:1101]	BRCA2
mir1	ENST00000265080.9	150	-14.28	2 16	7040 7063	17	0.7059	0.8235	5924	Ras protein specific guanine nucleotide releasing factor 2 [Source:HGNC Symbol;Acc:HGNC:9876]	RASGRF2
mir1	ENST00000393639.8	143	-17.82	3 20	756 776	17	0.7647	0.7647	57143	aarF domain containing kinase 1 [Source:HGNC Symbol;Acc:HGNC:19038]	ADCK1
mir1	ENST00000381946.5	147	-15.84	2 18	4171 4190	16	0.75	0.75	479	ATPase H+/K+ transporting non-gastric alpha2 subunit [Source:HGNC Symbol;Acc:HGNC:13816]	ATP12A
mir1	ENST00000369700.4	146	-13.8	2 20	1156 1177	19	0.6316	0.7368	167681	serine protease 35 [Source:HGNC Symbol;Acc:HGNC:21387]	PRSS35
mir1	ENST00000418120.5	146	-15.35	2 19	40 60	17	0.7059	0.8235	56163	ring finger protein 17 [Source:HGNC Symbol;Acc:HGNC:10060]	RNF17
mir1	ENST00000275162.10	155	-15.08	2 17	6825 6846	16	0.75	0.875	134829	clavesin 2 [Source:HGNC Symbol;Acc:HGNC:23046]	CLVS2
mir1	ENST00000628709.2	140	-8.83	2 9	1087 1107	7	1	1	10345	triadin [Source:HGNC Symbol;Acc:HGNC:12261]	TRDN
mir1	ENST00000216392.8	153	-14.09	2 19	2446 2467	18	0.7222	0.7778	5836	glycogen phosphorylase L [Source:HGNC Symbol;Acc:HGNC:9725]	PYGL
mir1	ENST00000399933.8	146	-13.06	2 16	6427 6448	15	0.7333	0.8	158358	bromodomain containing 10 [Source:HGNC Symbol;Acc:HGNC:23378]	BRD10
mir1	ENST00000381128.2	143	-23.31	2 20	1686 1706	18	0.7778	0.8333	23746	aryl hydrocarbon receptor interacting protein like 1 [Source:HGNC Symbol;Acc:HGNC:359]	AIPL1
mir1	ENST00000646102.2	145	-17.97	3 20	3018 3037	17	0.8235	0.8235	8874	Rho guanine nucleotide exchange factor 7 [Source:HGNC Symbol;Acc:HGNC:15607]	ARHGEF7
mir1	ENST00000262352.8	146	-14.99	2 15	3220 3240	13	0.7692	0.7692	6505	solute carrier family 1 member 1 [Source:HGNC Symbol;Acc:HGNC:10939]	SLC1A1
mir1	ENST00000381007.9	145	-14.15	2 10	5212 5232	8	1	1	54557	small glutamine rich tetratricopeptide repeat co-chaperone beta [Source:HGNC Symbol;Acc:HGNC:23567]	SGTB
mir1	ENST00000401707.7	158	-18.95	2 19	1862 1882	17	0.7059	0.8235	10940	POP1 homolog, ribonuclease P/MRP subunit [Source:HGNC Symbol;Acc:HGNC:30129]	POP1
mir1	ENST00000338682.8	146	-19.46	2 19	2254 2274	17	0.7059	0.8235	340120	ankyrin repeat domain 34B [Source:HGNC Symbol;Acc:HGNC:33736]	ANKRD34B
mir1	ENST00000380909.9	158	-15.31	2 19	1853 1873	17	0.7647	0.7647	80305	TraB domain containing [Source:HGNC Symbol;Acc:HGNC:28805]	TRABD
mir1	ENST00000352536.7	140	-14.15	2 9	816 836	7	1	1	245806	vestigial like family member 2 [Source:HGNC Symbol;Acc:HGNC:20232]	VGLL2
mir1	ENST00000644032.2	146	-16.17	2 19	557 577	17	0.7059	0.8235	4542	myosin IF [Source:HGNC Symbol;Acc:HGNC:7600]	MYO1F
mir1	ENST00000554241.5	140	-12.82	2 9	1601 1621	7	1	1	145447	abhydrolase domain containing 12B [Source:HGNC Symbol;Acc:HGNC:19837]	ABHD12B
mir1	ENST00000434009.5	152	-22.27	2 19	5841 5864	20	0.8	0.85	5980	REV3 like, DNA directed polymerase zeta catalytic subunit [Source:HGNC Symbol;Acc:HGNC:9968]	REV3L
mir1	ENST00000342743.6	153	-13.25	2 19	3928 3949	18	0.6667	0.8333	401498	transmembrane protein 215 [Source:HGNC Symbol;Acc:HGNC:33816]	TMEM215
mir1	ENST00000424459.7	140	-12.59	2 17	4266 4286	15	0.7333	0.8	65056	GC-rich promoter binding protein 1 [Source:HGNC Symbol;Acc:HGNC:29520]	GPBP1
mir1	ENST00000259569.6	153	-18.44	2 20	87 106	18	0.7222	0.7778	26953	RAN binding protein 6 [Source:HGNC Symbol;Acc:HGNC:9851]	RANBP6
mir1	ENST00000683941.1	142	-12.21	2 20	3641 3663	20	0.65	0.8	3455	interferon alpha and beta receptor subunit 2 [Source:HGNC Symbol;Acc:HGNC:5433]	IFNAR2
mir1	ENST00000380502.8	151	-8.75	2 20	662 682	18	0.6667	0.7222	54801	HAUS augmin like complex subunit 6 [Source:HGNC Symbol;Acc:HGNC:25948]	HAUS6
mir1	ENST00000555071.5	140	-14.46	2 9	791 811	7	1	1	1743	dihydrolipoamide S-succinyltransferase [Source:HGNC Symbol;Acc:HGNC:2911]	DLST
mir1	ENST00000276585.9	145	-19.65	2 19	509 531	19	0.6842	0.8421	28957	mitochondrial ribosomal protein S28 [Source:HGNC Symbol;Acc:HGNC:14513]	MRPS28
mir1	ENST00000331173.6	143	-26.47	2 20	391 411	18	0.7222	0.8889	23283	cleavage stimulation factor subunit 2 tau variant [Source:HGNC Symbol;Acc:HGNC:17086]	CSTF2T
mir1	ENST00000264926.7	142	-10.89	2 11	2293 2313	9	0.8889	0.8889	56852	RAD18 E3 ubiquitin protein ligase [Source:HGNC Symbol;Acc:HGNC:18278]	RAD18
mir1	ENST00000492211.5	151	-12.28	2 20	3827 3847	18	0.6667	0.7222	84986	Rho GTPase activating protein 19 [Source:HGNC Symbol;Acc:HGNC:23724]	ARHGAP19
mir1	ENST00000611551.1	143	-17.84	2 17	4760 4781	16	0.75	0.875	256302	N-acetyltransferase domain containing 1 [Source:HGNC Symbol;Acc:HGNC:30770]	NATD1
mir1	ENST00000380659.4	141	-10.48	2 18	854 874	16	0.625	0.6875	51284	toll like receptor 7 [Source:HGNC Symbol;Acc:HGNC:15631]	TLR7
mir1	ENST00000225719.9	140	-19.91	2 17	3150 3170	15	0.6667	0.8667	1362	carboxypeptidase D [Source:HGNC Symbol;Acc:HGNC:2301]	CPD
mir1	ENST00000380738.8	146	-15.68	2 20	562 583	19	0.6842	0.6842	11168	PC4 and SRSF1 interacting protein 1 [Source:HGNC Symbol;Acc:HGNC:9527]	PSIP1
mir1	ENST00000375511.4	149	-22.96	2 20	299 318	18	0.7778	0.8333	494197	SPANX family member N5 [Source:HGNC Symbol;Acc:HGNC:33178]	SPANXN5
mir1	ENST00000557413.6	145	-26.77	2 20	2062 2086	22	0.7273	0.7727	83694	ribosomal protein S6 kinase like 1 [Source:HGNC Symbol;Acc:HGNC:20222]	RPS6KL1
mir1	ENST00000398080.5	150	-13.82	2 19	369 389	17	0.6471	0.7647	6322	Scm polycomb group protein like 1 [Source:HGNC Symbol;Acc:HGNC:10580]	SCML1
mir1	ENST00000262953.11	146	-17.02	2 19	2486 2506	17	0.6471	0.8824	7089	TLE family member 2, transcriptional corepressor [Source:HGNC Symbol;Acc:HGNC:11838]	TLE2
mir1	ENST00000367941.7	153	-14.92	2 14	6511 6531	12	0.75	1	8417	syntaxin 7 [Source:HGNC Symbol;Acc:HGNC:11442]	STX7
mir1	ENST00000395957.6	145	-14.15	2 10	1991 2011	8	1	1	7534	tyrosine 3-monooxygenase/tryptophan 5-monooxygenase activation protein zeta [Source:HGNC Symbol;Acc:HGNC:12855]	YWHAZ
mir1	ENST00000378621.7	159	-15.16	2 16	8782 8802	14	0.7857	0.9286	347404	LanC like family member 3 [Source:HGNC Symbol;Acc:HGNC:24767]	LANCL3
mir1	ENST00000370249.3	159	-17.56	2 16	1632 1652	14	0.8571	0.8571	10838	zinc finger protein 275 [Source:HGNC Symbol;Acc:HGNC:13069]	ZNF275
mir1	ENST00000306698.6	140	-10.34	2 9	342 362	7	1	1	151648	shugoshin 1 [Source:HGNC Symbol;Acc:HGNC:25088]	SGO1
mir1	ENST00000370010.6	162	-20.83	2 20	4110 4132	20	0.7	0.85	26054	SUMO specific peptidase 6 [Source:HGNC Symbol;Acc:HGNC:20944]	SENP6
mir1	ENST00000380968.6	140	-11.79	2 9	459 479	7	1	1	27030	mutL homolog 3 [Source:HGNC Symbol;Acc:HGNC:7128]	MLH3
mir1	ENST00000361952.5	142	-18.18	2 19	1869 1889	17	0.7059	0.7647	91603	zinc finger protein 830 [Source:HGNC Symbol;Acc:HGNC:28291]	ZNF830
mir1	ENST00000369183.9	142	-13.09	2 11	4341 4361	9	0.8889	0.8889	63877	family with sequence similarity 204 member A [Source:HGNC Symbol;Acc:HGNC:25794]	FAM204A
mir1	ENST00000601372.6	141	-18.13	3 20	260 279	17	0.7647	0.8235	148156	zinc finger protein 558 [Source:HGNC Symbol;Acc:HGNC:26422]	ZNF558
mir1	ENST00000256447.5	160	-18.7	2 19	538 561	20	0.75	0.85	4064	CD180 molecule [Source:HGNC Symbol;Acc:HGNC:6726]	CD180
mir1	ENST00000673981.1	140	-11.12	2 9	1778 1798	7	1	1	79696	zinc finger C2HC-type containing 1C [Source:HGNC Symbol;Acc:HGNC:20354]	ZC2HC1C
mir1	ENST00000575801.5	142	-14.95	2 19	537 557	17	0.5882	0.7059	64359	nucleoredoxin [Source:HGNC Symbol;Acc:HGNC:18008]	NXN
mir1	ENST00000651946.1	145	-16.81	2 19	25 46	18	0.7222	0.8333	7486	WRN RecQ like helicase [Source:HGNC Symbol;Acc:HGNC:12791]	WRN
mir1	ENST00000303575.9	141	-18.19	3 19	1607 1628	17	0.7647	0.8235	10972	transmembrane p24 trafficking protein 10 [Source:HGNC Symbol;Acc:HGNC:16998]	TMED10
mir1	ENST00000359314.5	140	-10.48	2 9	4872 4892	7	1	1	23607	CD2 associated protein [Source:HGNC Symbol;Acc:HGNC:14258]	CD2AP
mir1	ENST00000334025.3	150	-14.42	2 19	2071 2091	17	0.6471	0.9412	401190	regulator of G protein signaling 7 binding protein [Source:HGNC Symbol;Acc:HGNC:23271]	RGS7BP
mir1	ENST00000370602.6	148	-15.55	2 13	3976 3996	11	0.8182	0.9091	401647	golgin A7 family member B [Source:HGNC Symbol;Acc:HGNC:31668]	GOLGA7B
mir1	ENST00000556730.1	149	-11.85	2 19	1361 1382	18	0.6667	0.7778	5104	serpin family A member 5 [Source:HGNC Symbol;Acc:HGNC:8723]	SERPINA5
mir1	ENST00000369244.7	141	-10.87	2 18	4530 4550	16	0.625	0.875	26235	F-box and leucine rich repeat protein 4 [Source:HGNC Symbol;Acc:HGNC:13601]	FBXL4
mir1	ENST00000599630.1	140	-16.86	2 20	10 28	18	0.7222	0.7778	56005	myeloid derived growth factor [Source:HGNC Symbol;Acc:HGNC:16948]	MYDGF
mir1	ENST00000268719.9	146	-16.96	2 19	899 917	17	0.8235	0.8824	79018	GID complex subunit 4 homolog [Source:HGNC Symbol;Acc:HGNC:28453]	GID4
mir1	ENST00000618457.5	151	-13.8	2 17	5368 5390	17	0.7059	0.8235	5618	prolactin receptor [Source:HGNC Symbol;Acc:HGNC:9446]	PRLR
mir1	ENST00000397910.8	147	-21.22	3 20	5912 5932	17	0.7059	0.8824	94025	mucin 16, cell surface associated [Source:HGNC Symbol;Acc:HGNC:15582]	MUC16
mir1	ENST00000392644.9	140	-12.17	2 9	634 654	7	1	1	84071	armadillo repeat containing 2 [Source:HGNC Symbol;Acc:HGNC:23045]	ARMC2
mir1	ENST00000642185.1	142	-17.58	2 19	311 331	17	0.6471	0.8235	1287	collagen type IV alpha 5 chain [Source:HGNC Symbol;Acc:HGNC:2207]	COL4A5
mir1	ENST00000482740.2	157	-19.15	2 19	1357 1379	19	0.6842	0.8421	12	serpin family A member 3 [Source:HGNC Symbol;Acc:HGNC:16]	SERPINA3
mir1	ENST00000373257.8	142	-12.09	2 19	2204 2228	22	0.6818	0.7273	64900	lipin 3 [Source:HGNC Symbol;Acc:HGNC:14451]	LPIN3
mir1	ENST00000616784.4	146	-12.12	2 19	1057 1077	17	0.6471	0.7059	163	adaptor related protein complex 2 subunit beta 1 [Source:HGNC Symbol;Acc:HGNC:563]	AP2B1
mir1	ENST00000261593.8	141	-11.66	2 10	1628 1648	8	0.875	1	51444	ring finger protein 138 [Source:HGNC Symbol;Acc:HGNC:17765]	RNF138
mir1	ENST00000216416.9	142	-17.78	2 19	2315 2335	17	0.5882	0.8824	10175	cornichon family member 1 [Source:HGNC Symbol;Acc:HGNC:19431]	CNIH1
mir1	ENST00000262903.9	142	-9.82	2 20	417 438	19	0.6842	0.7895	57531	HECT domain and ankyrin repeat containing E3 ubiquitin protein ligase 1 [Source:HGNC Symbol;Acc:HGNC:21033]	HACE1
mir1	ENST00000373233.8	152	-22.04	2 17	5494 5514	15	0.8	0.9333	84181	chromodomain helicase DNA binding protein 6 [Source:HGNC Symbol;Acc:HGNC:19057]	CHD6
mir1	ENST00000554908.5	146	-12.86	2 20	4789 4810	19	0.6316	0.7368	2764	glia maturation factor beta [Source:HGNC Symbol;Acc:HGNC:4373]	GMFB
mir1	ENST00000618700.4	151	-12.53	2 12	903 923	10	0.9	1	65110	UPF3A regulator of nonsense mediated mRNA decay [Source:HGNC Symbol;Acc:HGNC:20332]	UPF3A
mir1	ENST00000369144.8	143	-16.17	2 20	4357 4377	18	0.6667	0.7778	8661	eukaryotic translation initiation factor 3 subunit A [Source:HGNC Symbol;Acc:HGNC:3271]	EIF3A
mir1	ENST00000536736.5	146	-18.51	2 20	924 945	19	0.6316	0.7368	125336	lipoxygenase homology PLAT domains 1 [Source:HGNC Symbol;Acc:HGNC:26521]	LOXHD1
mir1	ENST00000645174.2	144	-14.19	2 14	1249 1271	14	0.7857	0.7857	283489	chromosome alignment maintaining phosphoprotein 1 [Source:HGNC Symbol;Acc:HGNC:20311]	CHAMP1
mir1	ENST00000554335.6	154	-16.55	2 19	2349 2369	17	0.6471	0.8235	23034	sterile alpha motif domain containing 4A [Source:HGNC Symbol;Acc:HGNC:23023]	SAMD4A
mir1	ENST00000399562.9	140	-14.69	2 9	1003 1023	7	1	1	128977	chromosome 22 open reading frame 39 [Source:HGNC Symbol;Acc:HGNC:27012]	C22orf39
mir1	ENST00000341191.11	145	-16.56	3 19	2120 2141	17	0.8235	0.8235	55552	zinc finger protein 823 [Source:HGNC Symbol;Acc:HGNC:30936]	ZNF823
mir1	ENST00000651288.1	154	-15.47	2 19	645 665	17	0.7059	0.7647	100526773	EPPIN-WFDC6 readthrough [Source:HGNC Symbol;Acc:HGNC:38825]	EPPIN-WFDC6
mir1	ENST00000369754.7	143	-11.65	2 12	4945 4965	10	0.8	0.9	55603	terminal nucleotidyltransferase 5A [Source:HGNC Symbol;Acc:HGNC:18345]	TENT5A
mir1	ENST00000468435.6	144	-10.34	2 13	869 889	11	0.8182	0.8182	115426	ubiquitin like with PHD and ring finger domains 2 [Source:HGNC Symbol;Acc:HGNC:12557]	UHRF2
mir1	ENST00000354280.9	154	-15.47	2 19	384 404	17	0.7059	0.7647	57119	epididymal peptidase inhibitor [Source:HGNC Symbol;Acc:HGNC:15932]	EPPIN
mir1	ENST00000376356.5	148	-12.27	2 17	686 706	15	0.7333	0.7333	79896	threonine synthase like 1 [Source:HGNC Symbol;Acc:HGNC:26160]	THNSL1
mir1	ENST00000675050.1	151	-13.09	2 19	2878 2896	17	0.7647	0.7647	9131	apoptosis inducing factor mitochondria associated 1 [Source:HGNC Symbol;Acc:HGNC:8768]	AIFM1
mir1	ENST00000640769.2	142	-17.71	2 19	247 267	17	0.7059	0.7647	25914	rotatin [Source:HGNC Symbol;Acc:HGNC:18654]	RTTN
mir1	ENST00000512453.5	163	-21.95	2 20	1169 1189	18	0.7222	0.8333	814	calcium/calmodulin dependent protein kinase IV [Source:HGNC Symbol;Acc:HGNC:1464]	CAMK4
mir1	ENST00000452145.6	141	-18.44	2 19	345 366	18	0.6667	0.8333	642517	ArfGAP with GTPase domain, ankyrin repeat and PH domain 9 [Source:HGNC Symbol;Acc:HGNC:23463]	AGAP9
mir1	ENST00000587728.5	143	-16.32	2 16	214 234	14	0.7857	0.8571	976	adhesion G protein-coupled receptor E5 [Source:HGNC Symbol;Acc:HGNC:1711]	ADGRE5
mir1	ENST00000379540.8	142	-9.94	2 19	79 99	17	0.5882	0.8824	4799	nuclear transcription factor, X-box binding 1 [Source:HGNC Symbol;Acc:HGNC:7803]	NFX1
mir1	ENST00000514218.5	151	-13.83	2 20	72 92	18	0.6667	0.7222	6414	selenoprotein P [Source:HGNC Symbol;Acc:HGNC:10751]	SELENOP
mir1	ENST00000517970.6	156	-17.31	2 19	667 686	17	0.7059	0.8824	11059	WW domain containing E3 ubiquitin protein ligase 1 [Source:HGNC Symbol;Acc:HGNC:17004]	WWP1
mir1	ENST00000478886.1	140	-10.81	2 17	287 307	15	0.6667	0.8667	54918	CKLF like MARVEL transmembrane domain containing 6 [Source:HGNC Symbol;Acc:HGNC:19177]	CMTM6
mir1	ENST00000554745.1	143	-19.3	2 20	518 538	18	0.6111	0.8333	122786	FERM domain containing 6 [Source:HGNC Symbol;Acc:HGNC:19839]	FRMD6
mir1	ENST00000412113.5	153	-15.1	2 19	1236 1258	19	0.6842	0.7895	164684	WBP2 N-terminal like [Source:HGNC Symbol;Acc:HGNC:28389]	WBP2NL
mir1	ENST00000323169.10	145	-17.01	3 19	849 870	17	0.7647	0.8824	126069	zinc finger protein 491 [Source:HGNC Symbol;Acc:HGNC:23706]	ZNF491
mir1	ENST00000306024.4	140	-8.06	2 9	1617 1637	7	1	1	27258	LSM3 homolog, U6 small nuclear RNA and mRNA degradation associated [Source:HGNC Symbol;Acc:HGNC:17874]	LSM3
mir1	ENST00000521988.6	145	-14.53	2 10	2173 2193	8	1	1	286144	triple QxxK/R motif containing [Source:HGNC Symbol;Acc:HGNC:27828]	TRIQK
mir1	ENST00000421975.7	149	-24.5	2 20	1191 1213	20	0.75	0.85	10693	chaperonin containing TCP1 subunit 6B [Source:HGNC Symbol;Acc:HGNC:1621]	CCT6B
mir1	ENST00000315576.8	150	-18.61	2 19	5871 5891	17	0.7059	0.8824	30817	adhesion G protein-coupled receptor E2 [Source:HGNC Symbol;Acc:HGNC:3337]	ADGRE2
mir1	ENST00000367630.9	145	-10.81	2 18	2515 2535	16	0.625	0.75	51534	vesicle trafficking 1 [Source:HGNC Symbol;Acc:HGNC:20954]	VTA1
mir1	ENST00000321753.8	141	-12.36	2 18	1365 1385	16	0.6875	0.8125	150368	PH domain containing endocytic trafficking adaptor 2 [Source:HGNC Symbol;Acc:HGNC:27161]	PHETA2
mir1	ENST00000255784.6	152	-15.05	2 18	4498 4519	17	0.6471	0.8824	79879	coiled-coil domain containing 134 [Source:HGNC Symbol;Acc:HGNC:26185]	CCDC134
mir1	ENST00000319550.9	142	-16.91	2 19	2547 2567	17	0.6471	0.8235	221294	5'-nucleotidase domain containing 1 [Source:HGNC Symbol;Acc:HGNC:21556]	NT5DC1
mir1	ENST00000497693.1	144	-13.08	2 20	1520 1538	18	0.6667	0.7222	9380	glyoxylate and hydroxypyruvate reductase [Source:HGNC Symbol;Acc:HGNC:4570]	GRHPR
mir1	ENST00000296632.8	142	-12.52	2 19	4143 4163	17	0.6471	0.8235	134429	StAR related lipid transfer domain containing 4 [Source:HGNC Symbol;Acc:HGNC:18058]	STARD4
mir1	ENST00000322716.8	146	-18.04	3 20	1508 1529	18	0.7222	0.8889	9852	EPM2A interacting protein 1 [Source:HGNC Symbol;Acc:HGNC:19735]	EPM2AIP1
mir1	ENST00000682017.1	143	-9.11	2 20	2145 2165	18	0.6667	0.7778	23348	dedicator of cytokinesis 9 [Source:HGNC Symbol;Acc:HGNC:14132]	DOCK9
mir1	ENST00000556550.1	140	-8.36	2 9	1289 1309	7	1	1	10202	dehydrogenase/reductase 2 [Source:HGNC Symbol;Acc:HGNC:18349]	DHRS2
mir1	ENST00000551118.6	164	-22.71	2 20	2892 2910	18	0.8333	0.8333	1763	DNA replication helicase/nuclease 2 [Source:HGNC Symbol;Acc:HGNC:2939]	DNA2
mir1	ENST00000700099.1	155	-16.64	2 17	838 859	16	0.6875	0.9375	3454	interferon alpha and beta receptor subunit 1 [Source:HGNC Symbol;Acc:HGNC:5432]	IFNAR1
mir1	ENST00000269489.9	142	-10.7	2 11	1315 1335	9	0.8889	0.8889	5275	serpin family B member 13 [Source:HGNC Symbol;Acc:HGNC:8944]	SERPINB13
mir1	ENST00000360774.6	146	-17.01	2 19	4100 4120	17	0.6471	0.8824	140803	transient receptor potential cation channel subfamily M member 6 [Source:HGNC Symbol;Acc:HGNC:17995]	TRPM6
mir1	ENST00000522455.5	146	-20.63	2 15	1962 1982	13	0.8462	0.9231	138046	RALY RNA binding protein like [Source:HGNC Symbol;Acc:HGNC:27036]	RALYL
mir1	ENST00000613567.4	142	-18.77	2 20	312 333	19	0.6842	0.7895	89778	serpin family B member 11 [Source:HGNC Symbol;Acc:HGNC:14221]	SERPINB11
mir1	ENST00000302548.5	140	-10.48	2 9	2013 2033	7	1	1	27197	G protein-coupled receptor 82 [Source:HGNC Symbol;Acc:HGNC:4533]	GPR82
mir1	ENST00000261531.12	152	-19.2	2 17	1257 1277	15	0.7333	0.8	22938	SNW domain containing 1 [Source:HGNC Symbol;Acc:HGNC:16696]	SNW1
mir1	ENST00000356577.10	143	-17.81	2 20	5600 5620	18	0.6667	0.7778	6651	SON DNA and RNA binding protein [Source:HGNC Symbol;Acc:HGNC:11183]	SON
mir1	ENST00000395965.8	148	-19.68	2 17	2556 2576	15	0.7333	0.9333	83989	ARB2 cotranscriptional regulator A [Source:HGNC Symbol;Acc:HGNC:25365]	ARB2A
mir1	ENST00000263754.5	142	-9.76	2 19	1208 1228	17	0.6471	0.8235	8850	lysine acetyltransferase 2B [Source:HGNC Symbol;Acc:HGNC:8638]	KAT2B
mir1	ENST00000419892.6	145	-14.08	2 19	1833 1855	19	0.6316	0.8947	266977	adhesion G protein-coupled receptor F1 [Source:HGNC Symbol;Acc:HGNC:18990]	ADGRF1
mir1	ENST00000595689.3	142	-16.43	2 20	461 483	20	0.65	0.65	6759	SSX family member 4 [Source:HGNC Symbol;Acc:HGNC:11338]	SSX4
mir1	ENST00000400358.9	142	-24.84	2 20	3573 3594	19	0.7368	0.8947	129049	small G protein signaling modulator 1 [Source:HGNC Symbol;Acc:HGNC:29410]	SGSM1
mir1	ENST00000287022.10	145	-14.23	2 19	3540 3562	19	0.6316	0.7368	7381	ubiquinol-cytochrome c reductase binding protein [Source:HGNC Symbol;Acc:HGNC:12582]	UQCRB
mir1	ENST00000370487.5	142	-10.08	2 19	1597 1617	17	0.6471	0.6471	55257	MRG domain binding protein [Source:HGNC Symbol;Acc:HGNC:15866]	MRGBP
mir1	ENST00000477739.1	145	-12.76	2 18	2499 2519	16	0.75	0.8125	152100	C-X9-C motif containing 1 [Source:HGNC Symbol;Acc:HGNC:28783]	CMC1
mir1	ENST00000320027.10	141	-10.36	2 19	1077 1099	19	0.6316	0.6842	10808	heat shock protein family H (Hsp110) member 1 [Source:HGNC Symbol;Acc:HGNC:16969]	HSPH1
mir1	ENST00000466192.5	143	-17.79	2 16	975 995	14	0.7143	0.9286	1299	collagen type IX alpha 3 chain [Source:HGNC Symbol;Acc:HGNC:2219]	COL9A3
mir1	ENST00000261592.10	140	-13.33	2 20	1268 1286	18	0.7222	0.7778	8715	nucleolar protein 4 [Source:HGNC Symbol;Acc:HGNC:7870]	NOL4
mir1	ENST00000648977.1	149	-13.73	2 18	3243 3263	16	0.6875	0.9375	60487	tRNA methyltransferase 11 homolog [Source:HGNC Symbol;Acc:HGNC:21080]	TRMT11
mir1	ENST00000207870.8	154	-19.04	2 17	2172 2191	15	0.8	0.8667	9942	xylulokinase [Source:HGNC Symbol;Acc:HGNC:12839]	XYLB
mir1	ENST00000392846.7	140	-13.26	2 9	805 825	7	1	1	8529	cytochrome P450 family 4 subfamily F member 2 [Source:HGNC Symbol;Acc:HGNC:2645]	CYP4F2
mir1	ENST00000481384.5	142	-8.79	2 11	53 73	9	0.8889	0.8889	140462	ankyrin repeat and SOCS box containing 9 [Source:HGNC Symbol;Acc:HGNC:17184]	ASB9
mir1	ENST00000358127.9	156	-19.65	2 13	6729 6749	11	0.9091	1	5079	paired box 5 [Source:HGNC Symbol;Acc:HGNC:8619]	PAX5
mir1	ENST00000446378.3	143	-16.51	3 16	6470 6490	13	0.8462	0.9231	202333	cardiomyopathy associated 5 [Source:HGNC Symbol;Acc:HGNC:14305]	CMYA5
mir1	ENST00000289957.3	140	-10.35	2 9	1609 1629	7	1	1	1142	cholinergic receptor nicotinic beta 3 subunit [Source:HGNC Symbol;Acc:HGNC:1963]	CHRNB3
mir1	ENST00000253673.6	148	-15.97	2 19	620 639	17	0.7059	0.7647	84658	adhesion G protein-coupled receptor E3 [Source:HGNC Symbol;Acc:HGNC:23647]	ADGRE3
mir1	ENST00000488912.5	149	-17.53	2 14	1148 1168	12	0.8333	0.8333	81578	collagen type XXI alpha 1 chain [Source:HGNC Symbol;Acc:HGNC:17025]	COL21A1
mir1	ENST00000341928.7	147	-19.13	2 20	4054 4074	18	0.6667	0.8333	23136	erythrocyte membrane protein band 4.1 like 3 [Source:HGNC Symbol;Acc:HGNC:3380]	EPB41L3
mir1	ENST00000554047.1	147	-15.27	2 19	404 425	19	0.7368	0.7368	57820	cyclin B1 interacting protein 1 [Source:HGNC Symbol;Acc:HGNC:19437]	CCNB1IP1
mir1	ENST00000509598.5	146	-11.03	2 19	895 915	17	0.6471	0.7059	9140	autophagy related 12 [Source:HGNC Symbol;Acc:HGNC:588]	ATG12
mir1	ENST00000300105.7	142	-21.85	2 20	4047 4070	21	0.6667	0.7619	10369	calcium voltage-gated channel auxiliary subunit gamma 2 [Source:HGNC Symbol;Acc:HGNC:1406]	CACNG2
mir1	ENST00000266070.8	146	-15.73	2 20	1465 1486	19	0.6842	0.6842	11083	death inducer-obliterator 1 [Source:HGNC Symbol;Acc:HGNC:2680]	DIDO1
mir1	ENST00000322128.5	145	-13.48	2 10	1315 1335	8	1	1	85453	TSPY like 5 [Source:HGNC Symbol;Acc:HGNC:29367]	TSPYL5
mir1	ENST00000544392.5	149	-18.88	2 14	831 851	12	0.9167	1	143384	CDK2 associated cullin domain 1 [Source:HGNC Symbol;Acc:HGNC:23727]	CACUL1
mir1	ENST00000674816.1	145	-19.91	2 20	2138 2161	21	0.7143	0.8095	9215	LARGE xylosyl- and glucuronyltransferase 1 [Source:HGNC Symbol;Acc:HGNC:6511]	LARGE1
mir1	ENST00000297904.4	140	-15.96	2 13	37 57	11	0.8182	1	2277	vascular endothelial growth factor D [Source:HGNC Symbol;Acc:HGNC:3708]	VEGFD
mir1	ENST00000355624.8	140	-11.51	2 9	1133 1153	7	1	1	22841	RAB11 family interacting protein 2 [Source:HGNC Symbol;Acc:HGNC:29152]	RAB11FIP2
mir1	ENST00000414626.2	141	-11.66	2 10	729 749	8	0.875	1	85444	leucine rich repeat and coiled-coil centrosomal protein 1 [Source:HGNC Symbol;Acc:HGNC:29373]	LRRCC1
mir1	ENST00000446702.7	140	-12.46	2 9	1135 1155	7	1	1	27255	contactin 6 [Source:HGNC Symbol;Acc:HGNC:2176]	CNTN6
mir1	ENST00000518629.7	140	-8.06	2 9	1480 1500	7	1	1	66002	cytochrome P450 family 4 subfamily F member 12 [Source:HGNC Symbol;Acc:HGNC:18857]	CYP4F12
mir1	ENST00000380833.9	153	-17.03	2 14	5065 5085	12	0.8333	0.9167	1183	chloride voltage-gated channel 4 [Source:HGNC Symbol;Acc:HGNC:2022]	CLCN4
mir1	ENST00000357878.7	142	-19.01	2 20	1890 1912	20	0.65	0.8	340784	H6 family homeobox 3 [Source:HGNC Symbol;Acc:HGNC:5019]	HMX3
mir1	ENST00000378526.9	145	-14	2 19	4930 4952	19	0.6316	0.8947	3980	DNA ligase 3 [Source:HGNC Symbol;Acc:HGNC:6600]	LIG3
mir1	ENST00000397601.5	140	-13.62	2 13	2721 2741	11	0.8182	1	10150	muscleblind like splicing regulator 2 [Source:HGNC Symbol;Acc:HGNC:16746]	MBNL2
mir1	ENST00000405460.9	156	-14.16	2 18	9601 9623	18	0.7222	0.8333	84059	adhesion G protein-coupled receptor V1 [Source:HGNC Symbol;Acc:HGNC:17416]	ADGRV1
mir1	ENST00000438223.5	141	-18.79	2 19	28 49	18	0.6667	0.8333	6525	smoothelin [Source:HGNC Symbol;Acc:HGNC:11126]	SMTN
mir1	ENST00000260723.6	148	-16.57	2 19	1705 1729	21	0.7143	0.7143	118663	BTB domain containing 16 [Source:HGNC Symbol;Acc:HGNC:26340]	BTBD16
mir1	ENST00000368845.6	144	-25.55	2 20	724 748	22	0.7273	0.8182	4942	ornithine aminotransferase [Source:HGNC Symbol;Acc:HGNC:8091]	OAT
mir1	ENST00000302541.11	149	-22.25	2 19	3125 3147	19	0.6842	0.7368	25924	myosin VIIA and Rab interacting protein [Source:HGNC Symbol;Acc:HGNC:19156]	MYRIP
mir1	ENST00000651593.1	141	-20.37	2 20	2709 2728	18	0.7222	0.7778	4255	O-6-methylguanine-DNA methyltransferase [Source:HGNC Symbol;Acc:HGNC:7059]	MGMT
mir1	ENST00000416600.6	141	-15.25	2 18	1011 1031	16	0.6875	0.8125	57506	mitochondrial antiviral signaling protein [Source:HGNC Symbol;Acc:HGNC:29233]	MAVS
mir1	ENST00000369893.10	157	-22.64	2 19	4750 4771	18	0.7778	0.9444	118980	sideroflexin 2 [Source:HGNC Symbol;Acc:HGNC:16086]	SFXN2
mir1	ENST00000590209.2	157	-17.74	2 20	635 654	18	0.7778	0.7778	11283	cytochrome P450 family 4 subfamily F member 8 [Source:HGNC Symbol;Acc:HGNC:2648]	CYP4F8
mir1	ENST00000493650.5	145	-12.42	2 10	896 916	8	1	1	55795	PCI domain containing 2 [Source:HGNC Symbol;Acc:HGNC:25653]	PCID2
mir1	ENST00000580087.5	150	-13.17	2 19	1073 1093	17	0.6471	0.7647	29090	translocase of inner mitochondrial membrane 21 [Source:HGNC Symbol;Acc:HGNC:25010]	TIMM21
mir1	ENST00000361113.10	145	-16.07	3 19	1184 1205	17	0.7647	0.8824	199692	zinc finger protein 627 [Source:HGNC Symbol;Acc:HGNC:30570]	ZNF627
mir1	ENST00000540689.6	158	-11.88	2 19	1073 1093	17	0.7647	0.7647	84449	zinc finger protein 333 [Source:HGNC Symbol;Acc:HGNC:15624]	ZNF333
mir1	ENST00000443774.5	145	-16.62	2 10	230 250	8	1	1	441581	FSHD region gene 2 family member B [Source:HGNC Symbol;Acc:HGNC:33518]	FRG2B
mir1	ENST00000430046.7	151	-18.09	2 17	1804 1825	16	0.75	0.8125	115548	FCH and mu domain containing endocytic adaptor 2 [Source:HGNC Symbol;Acc:HGNC:25180]	FCHO2
mir1	ENST00000448841.7	140	-10.48	2 9	2767 2787	7	1	1	54838	WW domain binding protein 1 like [Source:HGNC Symbol;Acc:HGNC:23510]	WBP1L
mir1	ENST00000583418.1	146	-11.54	2 11	1226 1246	9	0.8889	1	1528	cytochrome b5 type A [Source:HGNC Symbol;Acc:HGNC:2570]	CYB5A
mir1	ENST00000520539.6	145	-16.39	2 19	3021 3042	18	0.7222	0.8333	51366	ubiquitin protein ligase E3 component n-recognin 5 [Source:HGNC Symbol;Acc:HGNC:16806]	UBR5
mir1	ENST00000278100.11	148	-11.76	2 19	288 307	17	0.7647	0.8824	56647	BRCA2 and CDKN1A interacting protein [Source:HGNC Symbol;Acc:HGNC:978]	BCCIP
mir1	ENST00000283365.14	142	-12.86	2 19	5470 5490	17	0.6471	0.8235	1837	dystrobrevin alpha [Source:HGNC Symbol;Acc:HGNC:3057]	DTNA
mir1	ENST00000507379.5	140	-9.07	2 9	1435 1455	7	1	1	324	APC regulator of WNT signaling pathway [Source:HGNC Symbol;Acc:HGNC:583]	APC
mir1	ENST00000636854.3	142	-16.69	3 20	3431 3452	18	0.6667	0.8889	123103	kelch like family member 33 [Source:HGNC Symbol;Acc:HGNC:31952]	KLHL33
mir1	ENST00000376238.5	145	-21.16	2 19	3266 3287	18	0.8333	0.8889	64078	solute carrier family 28 member 3 [Source:HGNC Symbol;Acc:HGNC:16484]	SLC28A3
mir1	ENST00000442538.5	140	-13.97	2 9	383 403	7	1	1	339669	ciliary microtubule inner protein 4 [Source:HGNC Symbol;Acc:HGNC:28568]	CIMIP4
mir1	ENST00000485587.1	158	-16.73	2 19	1319 1336	17	0.8235	0.8235	4357	mercaptopyruvate sulfurtransferase [Source:HGNC Symbol;Acc:HGNC:7223]	MPST
mir1	ENST00000602022.5	145	-17.96	2 20	2121 2140	18	0.7222	0.8333	58513	epidermal growth factor receptor pathway substrate 15 like 1 [Source:HGNC Symbol;Acc:HGNC:24634]	EPS15L1
mir1	ENST00000467425.5	141	-20.13	2 19	2673 2694	18	0.7778	0.8889	2917	glutamate metabotropic receptor 7 [Source:HGNC Symbol;Acc:HGNC:4599]	GRM7
mir1	ENST00000382369.9	141	-16.81	2 19	201 226	22	0.6364	0.6364	140680	chromosome 20 open reading frame 96 [Source:HGNC Symbol;Acc:HGNC:16227]	C20orf96
mir1	ENST00000403305.6	140	-10.35	2 9	266 286	7	1	1	84645	chromosome 22 open reading frame 23 [Source:HGNC Symbol;Acc:HGNC:18589]	C22orf23
mir1	ENST00000503335.7	142	-20.62	2 20	5688 5710	20	0.7	0.75	84466	multiple EGF like domains 10 [Source:HGNC Symbol;Acc:HGNC:29634]	MEGF10
mir1	ENST00000376447.4	145	-11.74	2 19	2424 2446	19	0.7368	0.7895	158158	RAS and EF-hand domain containing [Source:HGNC Symbol;Acc:HGNC:26464]	RASEF
mir1	ENST00000368455.9	142	-12.98	2 11	1377 1397	9	0.8889	0.8889	3298	heat shock transcription factor 2 [Source:HGNC Symbol;Acc:HGNC:5225]	HSF2
mir1	ENST00000376811.5	149	-12.42	2 19	1402 1424	19	0.6842	0.7368	54981	nicotinamide riboside kinase 1 [Source:HGNC Symbol;Acc:HGNC:26057]	NMRK1
mir1	ENST00000640506.1	141	-21.98	2 20	106 125	18	0.6667	0.8333	152273	FYVE, RhoGEF and PH domain containing 5 [Source:HGNC Symbol;Acc:HGNC:19117]	FGD5
mir1	ENST00000482902.5	154	-22.11	2 19	1598 1618	17	0.7647	0.8824	6748	signal sequence receptor subunit 4 [Source:HGNC Symbol;Acc:HGNC:11326]	SSR4
mir1	ENST00000400199.5	143	-14.32	2 13	1631 1653	13	0.7692	0.8462	8204	nuclear receptor interacting protein 1 [Source:HGNC Symbol;Acc:HGNC:8001]	NRIP1
mir1	ENST00000217244.9	157	-17.76	2 19	8934 8957	20	0.7	0.8	1457	casein kinase 2 alpha 1 [Source:HGNC Symbol;Acc:HGNC:2457]	CSNK2A1
mir1	ENST00000375608.7	141	-11.76	2 20	588 610	20	0.7	0.8	23263	MCF.2 cell line derived transforming sequence like [Source:HGNC Symbol;Acc:HGNC:14576]	MCF2L
mir1	ENST00000388712.7	145	-15.7	2 20	2625 2644	18	0.7222	0.8333	51280	golgi membrane protein 1 [Source:HGNC Symbol;Acc:HGNC:15451]	GOLM1
mir1	ENST00000373122.8	142	-10.93	2 11	971 991	9	0.8889	0.8889	54209	triggering receptor expressed on myeloid cells 2 [Source:HGNC Symbol;Acc:HGNC:17761]	TREM2
mir1	ENST00000523987.4	145	-14.01	2 10	1288 1308	8	1	1	2138	EYA transcriptional coactivator and phosphatase 1 [Source:HGNC Symbol;Acc:HGNC:3519]	EYA1
mir1	ENST00000506445.5	167	-29.01	2 20	10 30	18	0.8333	0.9444	65983	GRAM domain containing 2B [Source:HGNC Symbol;Acc:HGNC:24911]	GRAMD2B
mir1	ENST00000519065.6	150	-21.31	2 19	8584 8604	17	0.7059	0.8824	3066	histone deacetylase 2 [Source:HGNC Symbol;Acc:HGNC:4853]	HDAC2
mir1	ENST00000420046.5	143	-18.87	2 19	53 71	17	0.7059	0.8824	83986	family with sequence similarity 234 member A [Source:HGNC Symbol;Acc:HGNC:14163]	FAM234A
mir1	ENST00000326783.4	145	-15.26	2 19	225 246	18	0.7222	0.8333	64184	epididymal protein 3B [Source:HGNC Symbol;Acc:HGNC:19223]	EDDM3B
mir1	ENST00000277141.10	141	-18.26	3 18	381 401	15	0.7333	0.8667	79670	terminal uridylyl transferase 7 [Source:HGNC Symbol;Acc:HGNC:25817]	TUT7
mir1	ENST00000307296.8	143	-15.75	2 20	3733 3753	18	0.5556	0.8889	10015	programmed cell death 6 interacting protein [Source:HGNC Symbol;Acc:HGNC:8766]	PDCD6IP
mir1	ENST00000304625.3	150	-18.28	3 19	363 383	16	0.8125	0.875	6036	ribonuclease A family member 2 [Source:HGNC Symbol;Acc:HGNC:10045]	RNASE2
mir1	ENST00000640069.1	143	-23.58	2 20	2444 2464	18	0.6667	0.7778	9774	BCL2 associated transcription factor 1 [Source:HGNC Symbol;Acc:HGNC:16863]	BCLAF1
mir1	ENST00000580874.1	146	-9.6	2 11	188 208	9	0.8889	1	4761	neuronal differentiation 2 [Source:HGNC Symbol;Acc:HGNC:7763]	NEUROD2
mir1	ENST00000427043.4	154	-19.58	2 15	889 909	13	0.8462	0.8462	23581	caspase 14 [Source:HGNC Symbol;Acc:HGNC:1502]	CASP14
mir1	ENST00000231524.14	140	-10.35	2 9	2256 2276	7	1	1	373	tripartite motif containing 23 [Source:HGNC Symbol;Acc:HGNC:660]	TRIM23
mir1	ENST00000448413.5	165	-21.51	2 19	1559 1581	19	0.7895	0.8421	285362	sulfatase modifying factor 1 [Source:HGNC Symbol;Acc:HGNC:20376]	SUMF1
mir1	ENST00000264639.9	163	-21	2 20	1527 1547	18	0.7222	0.8333	5709	proteasome 26S subunit, non-ATPase 3 [Source:HGNC Symbol;Acc:HGNC:9560]	PSMD3
mir1	ENST00000673735.1	143	-18.11	2 17	1461 1482	16	0.75	0.875	348980	hyperpolarization activated cyclic nucleotide gated potassium channel 1 [Source:HGNC Symbol;Acc:HGNC:4845]	HCN1
mir1	ENST00000434693.6	162	-20.14	2 15	6938 6958	13	0.8462	1	27303	RNA binding motif single stranded interacting protein 3 [Source:HGNC Symbol;Acc:HGNC:13427]	RBMS3
mir1	ENST00000250535.5	142	-12.48	3 19	1124 1144	16	0.75	0.8125	1036	cysteine dioxygenase type 1 [Source:HGNC Symbol;Acc:HGNC:1795]	CDO1
mir1	ENST00000346872.8	144	-15.2	2 18	7283 7304	17	0.7647	0.8235	22806	IKAROS family zinc finger 3 [Source:HGNC Symbol;Acc:HGNC:13178]	IKZF3
mir1	ENST00000376834.8	152	-20.1	2 18	1739 1760	17	0.7647	0.9412	138199	carnosine N-methyltransferase 1 [Source:HGNC Symbol;Acc:HGNC:23435]	CARNMT1
mir1	ENST00000651397.1	143	-11.66	2 12	1468 1488	10	0.8	0.9	220107	deleted in lymphocytic leukemia 7 [Source:HGNC Symbol;Acc:HGNC:17567]	DLEU7
mir1	ENST00000641039.1	145	-14.01	2 10	3386 3406	8	1	1	390445	olfactory receptor family 5 subfamily AU member 1 [Source:HGNC Symbol;Acc:HGNC:15362]	OR5AU1
mir1	ENST00000307750.5	154	-16.61	2 19	3397 3417	17	0.6471	0.8235	9925	zinc finger and BTB domain containing 5 [Source:HGNC Symbol;Acc:HGNC:23836]	ZBTB5
mir1	ENST00000645279.1	146	-15.8	2 15	606 626	13	0.7692	0.7692	1678	translocase of inner mitochondrial membrane 8A [Source:HGNC Symbol;Acc:HGNC:11817]	TIMM8A
mir1	ENST00000465340.5	150	-16.55	2 20	1051 1072	19	0.7368	0.8421	6173	ribosomal protein L36a [Source:HGNC Symbol;Acc:HGNC:10359]	RPL36A
mir1	ENST00000454754.5	142	-12.31	2 11	1217 1237	9	0.8889	0.8889	23523	calcineurin binding protein 1 [Source:HGNC Symbol;Acc:HGNC:24187]	CABIN1
mir1	ENST00000557439.5	146	-17.52	2 20	1433 1456	21	0.6667	0.8095	7517	X-ray repair cross complementing 3 [Source:HGNC Symbol;Acc:HGNC:12830]	XRCC3
mir1	ENST00000506491.5	156	-19.13	2 20	406 424	18	0.7222	0.8333	26249	kelch like family member 3 [Source:HGNC Symbol;Acc:HGNC:6354]	KLHL3
mir1	ENST00000319331.4	145	-16.05	2 19	1581 1605	21	0.6667	0.6667	57633	leucine rich repeat neuronal 1 [Source:HGNC Symbol;Acc:HGNC:20980]	LRRN1
mir1	ENST00000328788.5	141	-17.22	3 18	920 940	15	0.7333	0.8667	257019	FERM domain containing 3 [Source:HGNC Symbol;Acc:HGNC:24125]	FRMD3
mir1	ENST00000297350.9	146	-12.79	2 11	1448 1468	9	0.8889	1	4982	TNF receptor superfamily member 11b [Source:HGNC Symbol;Acc:HGNC:11909]	TNFRSF11B
mir1	ENST00000328405.7	146	-14.59	2 20	3772 3793	19	0.6316	0.7368	131096	potassium voltage-gated channel subfamily H member 8 [Source:HGNC Symbol;Acc:HGNC:18864]	KCNH8
mir1	ENST00000541199.5	143	-14.5	2 16	6 26	14	0.7143	0.9286	57211	adhesion G protein-coupled receptor G6 [Source:HGNC Symbol;Acc:HGNC:13841]	ADGRG6
mir1	ENST00000491100.5	146	-23.16	2 20	931 954	21	0.6667	0.8095	2771	G protein subunit alpha i2 [Source:HGNC Symbol;Acc:HGNC:4385]	GNAI2
mir1	ENST00000473933.1	158	-14.48	2 16	2016 2036	15	0.8	0.9333	129080	EMI domain containing 1 [Source:HGNC Symbol;Acc:HGNC:18036]	EMID1
mir1	ENST00000377044.9	149	-13.59	2 18	746 766	16	0.6875	0.75	23670	cell migration inducing hyaluronidase 2 [Source:HGNC Symbol;Acc:HGNC:11869]	CEMIP2
mir1	ENST00000261486.6	152	-19.12	2 18	282 304	18	0.7222	0.7778	64097	erythrocyte membrane protein band 4.1 like 4A [Source:HGNC Symbol;Acc:HGNC:13278]	EPB41L4A
mir1	ENST00000251081.8	157	-18.44	2 18	7080 7100	16	0.75	0.8125	1824	desmocollin 2 [Source:HGNC Symbol;Acc:HGNC:3036]	DSC2
mir1	ENST00000456899.6	147	-22.21	2 20	233 253	18	0.6667	0.8333	27085	MDM2 binding protein [Source:HGNC Symbol;Acc:HGNC:7417]	MTBP
mir1	ENST00000674844.1	145	-16.91	3 19	791 812	17	0.8235	0.8235	2705	gap junction protein beta 1 [Source:HGNC Symbol;Acc:HGNC:4283]	GJB1
mir1	ENST00000332687.11	145	-13.26	2 20	599 618	18	0.6667	0.7222	51132	ring finger protein, LIM domain interacting [Source:HGNC Symbol;Acc:HGNC:13429]	RLIM
mir1	ENST00000055682.12	157	-15.41	2 18	1059 1079	16	0.75	0.8125	340533	neurite extension and migration factor [Source:HGNC Symbol;Acc:HGNC:29433]	NEXMIF
mir1	ENST00000533482.5	142	-22.45	2 19	4232 4252	17	0.7647	0.8824	10111	RAD50 double strand break repair protein [Source:HGNC Symbol;Acc:HGNC:9816]	RAD50
mir1	ENST00000216554.8	158	-18.06	2 20	761 782	19	0.7368	0.7895	1983	eukaryotic translation initiation factor 5 [Source:HGNC Symbol;Acc:HGNC:3299]	EIF5
mir1	ENST00000597643.5	146	-14.63	2 15	4471 4491	13	0.7692	0.7692	57719	anoctamin 8 [Source:HGNC Symbol;Acc:HGNC:29329]	ANO8
mir1	ENST00000377934.4	147	-21.13	2 20	900 920	18	0.7222	0.7778	79742	divergent protein kinase domain 2B [Source:HGNC Symbol;Acc:HGNC:25866]	DIPK2B
mir1	ENST00000351270.4	153	-15.08	2 18	1336 1356	16	0.6875	0.8125	3026	hyaluronan binding protein 2 [Source:HGNC Symbol;Acc:HGNC:4798]	HABP2
mir1	ENST00000675066.1	152	-20.42	2 19	2086 2110	21	0.7143	0.7619	113278	solute carrier family 52 member 3 [Source:HGNC Symbol;Acc:HGNC:16187]	SLC52A3
mir1	ENST00000649141.2	157	-14.64	2 18	1114 1134	16	0.6875	0.875	201475	RAB12, member RAS oncogene family [Source:HGNC Symbol;Acc:HGNC:31332]	RAB12
mir1	ENST00000323571.9	146	-20.96	2 20	3731 3752	19	0.7368	0.7895	147179	WAS/WASL interacting protein family member 2 [Source:HGNC Symbol;Acc:HGNC:30923]	WIPF2
mir1	ENST00000262093.11	145	-14.14	2 10	974 994	8	1	1	2235	ferrochelatase [Source:HGNC Symbol;Acc:HGNC:3647]	FECH
mir1	ENST00000371917.5	150	-21.49	2 20	394 416	20	0.75	0.8	10564	ADP ribosylation factor guanine nucleotide exchange factor 2 [Source:HGNC Symbol;Acc:HGNC:15853]	ARFGEF2
mir1	ENST00000310624.7	144	-15.24	2 19	2693 2712	17	0.7059	0.7059	4744	neurofilament heavy chain [Source:HGNC Symbol;Acc:HGNC:7737]	NEFH
mir1	ENST00000283629.8	142	-11.06	2 11	2232 2252	9	0.8889	0.8889	7342	upstream binding protein 1 [Source:HGNC Symbol;Acc:HGNC:12507]	UBP1
mir1	ENST00000259526.4	150	-20.56	2 19	1654 1671	17	0.7647	0.7647	4856	cellular communication network factor 3 [Source:HGNC Symbol;Acc:HGNC:7885]	CCN3
mir1	ENST00000374690.9	148	-15.95	2 19	7904 7926	19	0.7368	0.7368	367	androgen receptor [Source:HGNC Symbol;Acc:HGNC:644]	AR
mir1	ENST00000483933.5	140	-17.37	3 19	489 508	16	0.8125	0.8125	10690	fucosyltransferase 9 [Source:HGNC Symbol;Acc:HGNC:4020]	FUT9
mir1	ENST00000259365.9	140	-10.73	2 9	952 972	7	1	1	7111	tropomodulin 1 [Source:HGNC Symbol;Acc:HGNC:11871]	TMOD1
mir1	ENST00000609021.1	158	-15.99	2 19	1204 1224	17	0.7059	0.8235	51020	HD domain containing 2 [Source:HGNC Symbol;Acc:HGNC:21078]	HDDC2
mir1	ENST00000225737.11	147	-9.35	2 12	1521 1541	10	0.9	0.9	11216	A-kinase anchoring protein 10 [Source:HGNC Symbol;Acc:HGNC:368]	AKAP10
mir1	ENST00000297459.4	141	-18.48	2 20	568 592	22	0.6364	0.6818	157753	transmembrane protein 74 [Source:HGNC Symbol;Acc:HGNC:26409]	TMEM74
mir1	ENST00000517956.5	147	-16.16	3 20	5972 5992	17	0.7647	0.8235	114907	F-box protein 32 [Source:HGNC Symbol;Acc:HGNC:16731]	FBXO32
mir1	ENST00000298912.9	150	-18.99	3 19	10674 10694	16	0.8125	0.875	79789	calmin [Source:HGNC Symbol;Acc:HGNC:19972]	CLMN
mir1	ENST00000368416.5	140	-8.75	2 9	761 781	7	1	1	154215	sodium/potassium transporting ATPase interacting 2 [Source:HGNC Symbol;Acc:HGNC:16443]	NKAIN2
mir1	ENST00000259456.7	147	-16.71	2 17	1153 1177	19	0.6842	0.7368	55363	hemogen [Source:HGNC Symbol;Acc:HGNC:17509]	HEMGN
mir1	ENST00000261590.13	144	-18.27	2 17	3235 3255	15	0.7333	0.8667	1829	desmoglein 2 [Source:HGNC Symbol;Acc:HGNC:3049]	DSG2
mir1	ENST00000368606.7	147	-18.66	2 16	321 341	14	0.7857	0.9286	441168	calcium homeostasis modulator family member 6 [Source:HGNC Symbol;Acc:HGNC:33391]	CALHM6
mir1	ENST00000260102.9	146	-17.95	2 19	568 588	17	0.6471	0.8824	29088	mitochondrial ribosomal protein L15 [Source:HGNC Symbol;Acc:HGNC:14054]	MRPL15
mir1	ENST00000420881.6	150	-13.28	2 19	4540 4559	18	0.7778	0.7778	57526	protocadherin 19 [Source:HGNC Symbol;Acc:HGNC:14270]	PCDH19
mir1	ENST00000370830.4	142	-11.76	2 19	3452 3472	17	0.6471	0.8235	653	bone morphogenetic protein 5 [Source:HGNC Symbol;Acc:HGNC:1072]	BMP5
mir1	ENST00000306858.8	140	-14.92	2 19	1797 1816	17	0.7059	0.8235	222584	family with sequence similarity 83 member B [Source:HGNC Symbol;Acc:HGNC:21357]	FAM83B
mir1	ENST00000354670.9	140	-20.06	2 19	3764 3789	22	0.6818	0.7727	90427	Bcl2 modifying factor [Source:HGNC Symbol;Acc:HGNC:24132]	BMF
mir1	ENST00000242827.11	151	-14.3	2 20	332 352	18	0.6111	0.9444	84650	EBP like [Source:HGNC Symbol;Acc:HGNC:18061]	EBPL
mir1	ENST00000368653.7	148	-16.15	2 19	382 401	17	0.7059	0.7647	4288	marker of proliferation Ki-67 [Source:HGNC Symbol;Acc:HGNC:7107]	MKI67
mir1	ENST00000578052.1	150	-9.07	2 19	304 324	17	0.7059	0.7059	91768	Cdk5 and Abl enzyme substrate 1 [Source:HGNC Symbol;Acc:HGNC:25097]	CABLES1
mir1	ENST00000479665.6	141	-15.44	2 20	603 622	18	0.7222	0.7778	64343	5-azacytidine induced 2 [Source:HGNC Symbol;Acc:HGNC:24002]	AZI2
mir1	ENST00000260356.6	140	-16.01	2 9	7467 7487	7	1	1	7057	thrombospondin 1 [Source:HGNC Symbol;Acc:HGNC:11785]	THBS1
mir1	ENST00000369162.7	140	-10.76	2 9	1584 1604	7	1	1	10973	activating signal cointegrator 1 complex subunit 3 [Source:HGNC Symbol;Acc:HGNC:18697]	ASCC3
mir1	ENST00000156471.10	147	-20.8	2 20	2004 2024	18	0.6111	0.8889	9716	aquarius intron-binding spliceosomal factor [Source:HGNC Symbol;Acc:HGNC:29513]	AQR
mir1	ENST00000568578.5	142	-8.76	2 11	1282 1302	9	0.8889	0.8889	27316	RNA binding motif protein X-linked [Source:HGNC Symbol;Acc:HGNC:9910]	RBMX
mir1	ENST00000579372.1	141	-16.96	2 20	3 22	18	0.6667	0.8333	9331	beta-1,4-galactosyltransferase 6 [Source:HGNC Symbol;Acc:HGNC:929]	B4GALT6
mir1	ENST00000251038.10	140	-16.98	3 17	15144 15164	14	0.7857	0.8571	79882	zinc finger CCCH-type containing 14 [Source:HGNC Symbol;Acc:HGNC:20509]	ZC3H14
mir1	ENST00000265138.4	140	-10.34	2 9	3912 3932	7	1	1	57561	arrestin domain containing 3 [Source:HGNC Symbol;Acc:HGNC:29263]	ARRDC3
mir1	ENST00000266025.4	142	-21.7	2 20	1457 1478	19	0.6842	0.7895	11070	transmembrane protein 115 [Source:HGNC Symbol;Acc:HGNC:30055]	TMEM115
mir1	ENST00000232461.8	140	-8.15	2 9	2998 3018	7	1	1	2779	G protein subunit alpha transducin 1 [Source:HGNC Symbol;Acc:HGNC:4393]	GNAT1
mir1	ENST00000332567.6	140	-11.1	2 9	1591 1611	7	1	1	51224	elongin A2 [Source:HGNC Symbol;Acc:HGNC:30771]	ELOA2
mir1	ENST00000371142.9	151	-13.22	2 17	2472 2494	17	0.6471	0.8824	56889	transmembrane 9 superfamily member 3 [Source:HGNC Symbol;Acc:HGNC:21529]	TM9SF3
mir1	ENST00000651716.2	152	-14.66	2 13	5161 5181	11	0.9091	0.9091	83550	G protein-coupled receptor 101 [Source:HGNC Symbol;Acc:HGNC:14963]	GPR101
mir1	ENST00000355943.8	140	-10.34	2 9	2528 2548	7	1	1	91137	solute carrier family 25 member 46 [Source:HGNC Symbol;Acc:HGNC:25198]	SLC25A46
mir1	ENST00000290374.5	164	-22.25	2 17	1940 1960	15	0.8	0.9333	57369	gap junction protein delta 2 [Source:HGNC Symbol;Acc:HGNC:19154]	GJD2
mir1	ENST00000319560.7	140	-8.06	2 9	262 282	7	1	1	203562	transmembrane protein 31 [Source:HGNC Symbol;Acc:HGNC:28601]	TMEM31
mir1	ENST00000503581.6	140	-9.06	2 9	2838 2858	7	1	1	346007	eyes shut homolog [Source:HGNC Symbol;Acc:HGNC:21555]	EYS
mir1	ENST00000467294.1	149	-20.15	2 20	2644 2663	18	0.6667	0.7778	10641	NPR2 like, GATOR1 complex subunit [Source:HGNC Symbol;Acc:HGNC:24969]	NPRL2
mir1	ENST00000361820.6	145	-13.79	2 19	2366 2387	18	0.7222	0.8333	116443	glutamate ionotropic receptor NMDA type subunit 3A [Source:HGNC Symbol;Acc:HGNC:16767]	GRIN3A
mir1	ENST00000624709.1	154	-19.77	2 19	582 602	17	0.7059	0.7647	440275	eukaryotic translation initiation factor 2 alpha kinase 4 [Source:HGNC Symbol;Acc:HGNC:19687]	EIF2AK4
mir1	ENST00000376251.5	148	-19.6	2 19	1740 1763	20	0.75	0.85	778	calcium voltage-gated channel subunit alpha1 F [Source:HGNC Symbol;Acc:HGNC:1393]	CACNA1F
mir1	ENST00000514515.5	152	-13.91	2 17	2761 2781	15	0.6667	0.8667	9315	neuronal regeneration related protein [Source:HGNC Symbol;Acc:HGNC:16834]	NREP
mir1	ENST00000262158.8	140	-13.2	2 9	2083 2103	7	1	1	4092	SMAD family member 7 [Source:HGNC Symbol;Acc:HGNC:6773]	SMAD7
mir1	ENST00000264658.11	151	-10.89	2 20	1162 1182	18	0.6667	0.7222	84961	F-box and leucine rich repeat protein 20 [Source:HGNC Symbol;Acc:HGNC:24679]	FBXL20
mir1	ENST00000374798.8	159	-17.88	2 20	1762 1782	18	0.7222	0.7778	1539	cylicin 2 [Source:HGNC Symbol;Acc:HGNC:2583]	CYLC2
mir1	ENST00000297689.4	147	-17.15	2 13	817 839	13	0.8462	0.8462	4783	nuclear factor, interleukin 3 regulated [Source:HGNC Symbol;Acc:HGNC:7787]	NFIL3
mir1	ENST00000518238.1	151	-16.16	2 13	113 134	12	0.9167	0.9167	4147	matrilin 2 [Source:HGNC Symbol;Acc:HGNC:6908]	MATN2
mir1	ENST00000579200.1	158	-17.53	2 20	1064 1085	19	0.6842	0.8421	55628	zinc finger protein 407 [Source:HGNC Symbol;Acc:HGNC:19904]	ZNF407
mir1	ENST00000636343.1	154	-15.75	2 19	1854 1874	17	0.7059	0.7647	114327	EF-hand domain containing 1 [Source:HGNC Symbol;Acc:HGNC:16406]	EFHC1
mir1	ENST00000374692.8	141	-17.88	2 14	2878 2898	12	0.8333	0.9167	55151	transmembrane protein 38B [Source:HGNC Symbol;Acc:HGNC:25535]	TMEM38B
mir1	ENST00000269601.10	140	-11.06	2 9	1336 1356	7	1	1	10907	thioredoxin like 4A [Source:HGNC Symbol;Acc:HGNC:30551]	TXNL4A
mir1	ENST00000378079.3	144	-12.58	2 17	631 651	15	0.7333	0.8667	494188	F-box protein 47 [Source:HGNC Symbol;Acc:HGNC:31969]	FBXO47
mir1	ENST00000473477.1	146	-17.19	2 20	535 557	20	0.7	0.8	2720	galactosidase beta 1 [Source:HGNC Symbol;Acc:HGNC:4298]	GLB1
mir1	ENST00000261381.7	141	-15.43	2 20	3422 3441	18	0.6667	0.6667	64131	xylosyltransferase 1 [Source:HGNC Symbol;Acc:HGNC:15516]	XYLT1
mir1	ENST00000401766.6	146	-17.39	2 20	429 451	20	0.65	0.7	6532	solute carrier family 6 member 4 [Source:HGNC Symbol;Acc:HGNC:11050]	SLC6A4
mir1	ENST00000582707.5	151	-22.15	2 16	1310 1330	14	0.7857	1	9097	ubiquitin specific peptidase 14 [Source:HGNC Symbol;Acc:HGNC:12612]	USP14
mir1	ENST00000560386.5	142	-11.87	2 17	446 465	15	0.7333	0.7333	89978	diphthamine biosynthesis 6 [Source:HGNC Symbol;Acc:HGNC:30543]	DPH6
mir1	ENST00000378081.9	145	-13.32	2 19	1836 1860	21	0.619	0.7143	79133	NADH:ubiquinone oxidoreductase complex assembly factor 5 [Source:HGNC Symbol;Acc:HGNC:15899]	NDUFAF5
mir1	ENST00000299084.9	151	-11.44	2 12	2894 2914	10	0.9	1	161742	sprouty related EVH1 domain containing 1 [Source:HGNC Symbol;Acc:HGNC:20249]	SPRED1
mir1	ENST00000489274.1	141	-16.54	2 20	196 215	18	0.7222	0.7778	4814	ninjurin 1 [Source:HGNC Symbol;Acc:HGNC:7824]	NINJ1
mir1	ENST00000597928.5	141	-16.78	2 19	743 765	19	0.6842	0.7895	83878	USH1 protein network component harmonin binding protein 1 [Source:HGNC Symbol;Acc:HGNC:24058]	USHBP1
mir1	ENST00000558197.1	149	-19.11	2 18	3053 3073	16	0.6875	0.9375	342184	formin 1 [Source:HGNC Symbol;Acc:HGNC:3768]	FMN1
mir1	ENST00000255192.8	144	-17.04	2 18	2453 2474	17	0.7647	0.8235	23743	betaine--homocysteine S-methyltransferase 2 [Source:HGNC Symbol;Acc:HGNC:1048]	BHMT2
mir1	ENST00000604751.1	157	-14.48	2 18	2300 2320	16	0.6875	0.875	401548	sorting nexin family member 30 [Source:HGNC Symbol;Acc:HGNC:23685]	SNX30
mir1	ENST00000371752.5	140	-14.01	2 9	3435 3455	7	1	1	57169	zinc finger NFX1-type containing 1 [Source:HGNC Symbol;Acc:HGNC:29271]	ZNFX1
mir1	ENST00000647304.1	150	-12.93	2 15	2101 2121	13	0.6923	0.9231	340562	spermidine/spermine N1-acetyl transferase like 1 [Source:HGNC Symbol;Acc:HGNC:27992]	SATL1
mir1	ENST00000398337.8	141	-15.27	2 20	1453 1476	21	0.7143	0.7619	64423	inverted formin 2 [Source:HGNC Symbol;Acc:HGNC:23791]	INF2
mir1	ENST00000541464.5	145	-19.4	2 14	1339 1359	12	0.8333	1	79838	transmembrane channel like 5 [Source:HGNC Symbol;Acc:HGNC:22999]	TMC5
mir1	ENST00000335565.6	167	-21.04	2 20	5438 5458	18	0.7778	0.8333	84631	SLIT and NTRK like family member 2 [Source:HGNC Symbol;Acc:HGNC:13449]	SLITRK2
mir1	ENST00000398417.6	145	-14.85	2 18	3270 3290	16	0.6875	0.875	4089	SMAD family member 4 [Source:HGNC Symbol;Acc:HGNC:6770]	SMAD4
mir1	ENST00000376636.7	141	-13.38	2 18	10577 10597	16	0.6875	0.8125	23230	vacuolar protein sorting 13 homolog A [Source:HGNC Symbol;Acc:HGNC:1908]	VPS13A
mir1	ENST00000358523.9	147	-18.63	2 16	261 281	14	0.7857	0.9286	91120	zinc finger protein 682 [Source:HGNC Symbol;Acc:HGNC:28857]	ZNF682
mir1	ENST00000512796.1	147	-15.24	2 20	719 739	18	0.6667	0.6667	167359	NIM1 serine/threonine protein kinase [Source:HGNC Symbol;Acc:HGNC:28646]	NIM1K
mir1	ENST00000559692.1	142	-10.48	2 11	33 53	9	0.8889	0.8889	161835	fibrous sheath interacting protein 1 [Source:HGNC Symbol;Acc:HGNC:21674]	FSIP1
mir1	ENST00000615808.5	144	-15.95	2 19	8287 8309	19	0.7368	0.8421	2567	gamma-aminobutyric acid type A receptor subunit gamma3 [Source:HGNC Symbol;Acc:HGNC:4088]	GABRG3
mir1	ENST00000399598.7	148	-14.32	2 19	2867 2890	20	0.7	0.75	137886	UBX domain protein 2B [Source:HGNC Symbol;Acc:HGNC:27035]	UBXN2B
mir1	ENST00000373344.11	160	-18.4	2 17	6179 6199	15	0.7333	0.9333	546	ATRX chromatin remodeler [Source:HGNC Symbol;Acc:HGNC:886]	ATRX
mir1	ENST00000455566.6	158	-14.04	2 19	2070 2090	17	0.6471	0.8824	55844	protein phosphatase 2 regulatory subunit Bdelta [Source:HGNC Symbol;Acc:HGNC:23732]	PPP2R2D
mir1	ENST00000311806.8	145	-11.63	2 19	3778 3799	18	0.6111	0.7778	9943	oxidative stress responsive kinase 1 [Source:HGNC Symbol;Acc:HGNC:8508]	OXSR1
mir1	ENST00000389286.9	155	-17.66	2 12	1897 1917	10	1	1	283659	protogenin [Source:HGNC Symbol;Acc:HGNC:26373]	PRTG
mir1	ENST00000616183.1	141	-13.79	2 14	404 424	12	0.75	1	148206	zinc finger protein 714 [Source:HGNC Symbol;Acc:HGNC:27124]	ZNF714
mir1	ENST00000688342.1	141	-20	2 19	4273 4296	20	0.8	0.8	23347	structural maintenance of chromosomes flexible hinge domain containing 1 [Source:HGNC Symbol;Acc:HGNC:29090]	SMCHD1
mir1	ENST00000392790.6	165	-19.04	2 19	1202 1223	18	0.7222	0.9444	50624	CUB and zona pellucida like domains 1 [Source:HGNC Symbol;Acc:HGNC:17937]	CUZD1
mir1	ENST00000514738.5	148	-17.04	2 20	1647 1665	18	0.7222	0.7222	1004	cadherin 6 [Source:HGNC Symbol;Acc:HGNC:1765]	CDH6
mir1	ENST00000426034.5	145	-29.97	2 20	218 237	18	0.8333	0.8889	51161	chromosome 3 open reading frame 18 [Source:HGNC Symbol;Acc:HGNC:24837]	C3orf18
mir1	ENST00000275159.10	140	-11.39	2 9	413 433	7	1	1	221322	TBC1 domain family member 32 [Source:HGNC Symbol;Acc:HGNC:21485]	TBC1D32
mir1	ENST00000522781.6	140	-18.33	2 9	2364 2384	7	1	1	642938	inhibitory synaptic factor 2A [Source:HGNC Symbol;Acc:HGNC:33859]	INSYN2A
mir1	ENST00000321949.13	143	-9.8	2 16	2921 2941	14	0.6429	0.7857	23373	CREB regulated transcription coactivator 1 [Source:HGNC Symbol;Acc:HGNC:16062]	CRTC1
mir1	ENST00000426216.6	149	-13.47	2 14	1097 1117	12	0.8333	0.8333	374868	ATPase phospholipid transporting 9B (putative) [Source:HGNC Symbol;Acc:HGNC:13541]	ATP9B
mir1	ENST00000476842.1	140	-13.08	2 19	310 329	17	0.7059	0.8235	440957	ubiquinol-cytochrome c reductase complex assembly factor 5 [Source:HGNC Symbol;Acc:HGNC:37257]	UQCC5
mir1	ENST00000486749.5	150	-16.55	2 17	896 919	18	0.7778	0.7778	6515	solute carrier family 2 member 3 [Source:HGNC Symbol;Acc:HGNC:11007]	SLC2A3
mir1	ENST00000262367.10	149	-18.31	2 20	3814 3839	23	0.6957	0.6957	1387	CREB binding protein [Source:HGNC Symbol;Acc:HGNC:2348]	CREBBP
mir1	ENST00000295874.14	146	-19.54	2 20	900 922	20	0.65	0.85	5793	protein tyrosine phosphatase receptor type G [Source:HGNC Symbol;Acc:HGNC:9671]	PTPRG
mir1	ENST00000255006.12	154	-16.48	2 19	3243 3263	17	0.7059	0.9412	54453	Ras and Rab interactor 2 [Source:HGNC Symbol;Acc:HGNC:18750]	RIN2
mir1	ENST00000357525.6	146	-19.89	2 20	1829 1850	19	0.7368	0.7895	5350	phospholamban [Source:HGNC Symbol;Acc:HGNC:9080]	PLN
mir1	ENST00000651332.1	140	-11.78	2 9	3178 3198	7	1	1	113835	zinc finger protein 257 [Source:HGNC Symbol;Acc:HGNC:13498]	ZNF257
mir1	ENST00000336095.10	152	-12.95	2 17	2186 2206	15	0.6667	0.8667	11237	ring finger protein 24 [Source:HGNC Symbol;Acc:HGNC:13779]	RNF24
mir1	ENST00000583195.2	149	-17.73	2 18	726 746	16	0.75	0.875	100505576	LASP1 neighbor [Source:HGNC Symbol;Acc:HGNC:44353]	LASP1NB
mir1	ENST00000304046.7	160	-22.06	2 20	1116 1134	18	0.7778	0.8333	94103	ORMDL sphingolipid biosynthesis regulator 3 [Source:HGNC Symbol;Acc:HGNC:16038]	ORMDL3
mir1	ENST00000368498.7	143	-14.95	2 20	2129 2149	18	0.6667	0.7778	57120	golgi associated PDZ and coiled-coil motif containing [Source:HGNC Symbol;Acc:HGNC:17643]	GOPC
mir1	ENST00000456783.3	141	-15.71	2 10	2508 2528	8	0.875	1	57615	zinc finger protein 492 [Source:HGNC Symbol;Acc:HGNC:23707]	ZNF492
mir1	ENST00000511888.1	141	-16.59	2 19	245 266	18	0.7222	0.7778	7060	thrombospondin 4 [Source:HGNC Symbol;Acc:HGNC:11788]	THBS4
mir1	ENST00000215793.13	148	-18.28	2 19	498 517	17	0.7059	0.7647	10291	splicing factor 3a subunit 1 [Source:HGNC Symbol;Acc:HGNC:10765]	SF3A1
mir1	ENST00000356770.8	159	-17.16	2 19	7467 7485	17	0.7647	0.8824	55193	polybromo 1 [Source:HGNC Symbol;Acc:HGNC:30064]	PBRM1
mir1	ENST00000368911.8	142	-10.49	2 11	5085 5105	9	0.8889	0.8889	23097	cyclin dependent kinase 19 [Source:HGNC Symbol;Acc:HGNC:19338]	CDK19
mir1	ENST00000505678.6	157	-20.79	2 20	495 518	21	0.7143	0.8095	23530	nicotinamide nucleotide transhydrogenase [Source:HGNC Symbol;Acc:HGNC:7863]	NNT
mir1	ENST00000589056.5	140	-9.3	2 17	1805 1825	15	0.6	0.9333	5289	phosphatidylinositol 3-kinase catalytic subunit type 3 [Source:HGNC Symbol;Acc:HGNC:8974]	PIK3C3
mir1	ENST00000322989.8	144	-16.67	2 17	71 91	15	0.7333	0.8667	6210	ribosomal protein S15a [Source:HGNC Symbol;Acc:HGNC:10389]	RPS15A
mir1	ENST00000649934.3	140	-13.74	2 9	3678 3698	7	1	1	55788	LMBR1 domain containing 1 [Source:HGNC Symbol;Acc:HGNC:23038]	LMBRD1
mir1	ENST00000428195.5	140	-13.46	2 9	851 871	7	1	1	23541	SEC14 like lipid binding 2 [Source:HGNC Symbol;Acc:HGNC:10699]	SEC14L2
mir1	ENST00000425699.3	141	-9.38	2 10	2641 2661	8	0.875	1	340719	nanos C2HC-type zinc finger 1 [Source:HGNC Symbol;Acc:HGNC:23044]	NANOS1
mir1	ENST00000377182.5	146	-19.82	2 19	2446 2466	17	0.8235	0.8824	256691	MAM domain containing 2 [Source:HGNC Symbol;Acc:HGNC:23673]	MAMDC2
mir1	ENST00000643821.1	142	-17.35	2 19	1368 1388	17	0.7059	0.9412	1654	DEAD-box helicase 3 X-linked [Source:HGNC Symbol;Acc:HGNC:2745]	DDX3X
mir1	ENST00000477963.1	145	-12.85	2 19	151 172	18	0.6111	0.7778	92565	fibronectin type III and ankyrin repeat domains 1 [Source:HGNC Symbol;Acc:HGNC:23527]	FANK1
mir1	ENST00000388995.11	143	-19.11	2 17	3568 3589	16	0.75	0.875	644815	family with sequence similarity 83 member G [Source:HGNC Symbol;Acc:HGNC:32554]	FAM83G
mir1	ENST00000546344.5	145	-18.89	2 19	1582 1603	18	0.7222	0.8333	93436	armadillo repeat containing 6 [Source:HGNC Symbol;Acc:HGNC:25049]	ARMC6
mir1	ENST00000299663.8	143	-18.21	2 16	358 378	14	0.7143	0.9286	26253	C-type lectin domain family 4 member E [Source:HGNC Symbol;Acc:HGNC:14555]	CLEC4E
mir1	ENST00000358776.7	141	-18.06	2 14	4481 4501	12	0.8333	0.9167	36	acyl-CoA dehydrogenase short/branched chain [Source:HGNC Symbol;Acc:HGNC:91]	ACADSB
mir1	ENST00000220931.11	142	-16.61	2 20	2072 2096	22	0.5909	0.6818	83988	neurocalcin delta [Source:HGNC Symbol;Acc:HGNC:7655]	NCALD
mir1	ENST00000505104.5	147	-20.88	3 18	1515 1534	15	0.8667	0.9333	56606	solute carrier family 2 member 9 [Source:HGNC Symbol;Acc:HGNC:13446]	SLC2A9
mir1	ENST00000266263.10	160	-21.71	2 17	816 836	15	0.8	0.8667	51537	mitochondrial fission process 1 [Source:HGNC Symbol;Acc:HGNC:26945]	MTFP1
mir1	ENST00000396373.9	154	-15.17	2 19	3317 3337	17	0.7059	0.7647	2120	ETS variant transcription factor 6 [Source:HGNC Symbol;Acc:HGNC:3495]	ETV6
mir1	ENST00000368440.5	150	-13.1	2 19	674 694	17	0.6471	0.7647	10924	sphingomyelin phosphodiesterase acid like 3A [Source:HGNC Symbol;Acc:HGNC:17389]	SMPDL3A
mir1	ENST00000315330.8	143	-18.49	3 19	1388 1409	18	0.8333	0.8333	51267	C-type lectin domain family 1 member A [Source:HGNC Symbol;Acc:HGNC:24355]	CLEC1A
mir1	ENST00000484427.5	144	-13.26	2 13	1808 1828	11	0.8182	0.8182	55661	DEAD-box helicase 27 [Source:HGNC Symbol;Acc:HGNC:15837]	DDX27
mir1	ENST00000475123.1	146	-17	2 20	397 419	20	0.6	0.75	7511	X-prolyl aminopeptidase 1 [Source:HGNC Symbol;Acc:HGNC:12822]	XPNPEP1
mir1	ENST00000508032.5	160	-19.4	2 13	2541 2561	11	1	1	1665	DEAH-box helicase 15 [Source:HGNC Symbol;Acc:HGNC:2738]	DHX15
mir1	ENST00000356128.4	141	-10.07	2 10	1530 1550	8	0.875	1	100128327	trafficking protein particle complex subunit 3L [Source:HGNC Symbol;Acc:HGNC:21090]	TRAPPC3L
mir1	ENST00000358077.9	143	-17.67	3 20	2672 2692	17	0.7647	0.7647	1612	death associated protein kinase 1 [Source:HGNC Symbol;Acc:HGNC:2674]	DAPK1
mir1	ENST00000275072.5	146	-15.68	2 19	4532 4552	17	0.6471	0.8824	135293	peptidase M20 domain containing 2 [Source:HGNC Symbol;Acc:HGNC:21408]	PM20D2
mir1	ENST00000296861.2	147	-10.87	2 20	1145 1165	18	0.6667	0.6667	27242	TNF receptor superfamily member 21 [Source:HGNC Symbol;Acc:HGNC:13469]	TNFRSF21
mir1	ENST00000025008.10	141	-15.74	2 20	1521 1540	18	0.7222	0.7778	9821	RB1 inducible coiled-coil 1 [Source:HGNC Symbol;Acc:HGNC:15574]	RB1CC1
mir1	ENST00000261560.10	151	-11.77	2 12	2966 2986	10	0.9	1	80264	zinc finger protein 430 [Source:HGNC Symbol;Acc:HGNC:20808]	ZNF430
mir1	ENST00000597458.1	149	-16.06	2 19	1818 1839	18	0.7222	0.8889	7644	zinc finger protein 91 [Source:HGNC Symbol;Acc:HGNC:13166]	ZNF91
mir1	ENST00000369485.9	140	-8.06	2 9	3399 3419	7	1	1	8732	RNA guanylyltransferase and 5'-phosphatase [Source:HGNC Symbol;Acc:HGNC:10073]	RNGTT
mir1	ENST00000592279.6	140	-13.26	2 9	1003 1023	7	1	1	4051	cytochrome P450 family 4 subfamily F member 3 [Source:HGNC Symbol;Acc:HGNC:2646]	CYP4F3
mir1	ENST00000282908.10	150	-17.98	2 20	1331 1353	20	0.65	0.75	55351	serine/threonine kinase 32B [Source:HGNC Symbol;Acc:HGNC:14217]	STK32B
mir1	ENST00000508319.1	146	-20.58	2 20	500 521	19	0.7368	0.7895	3157	3-hydroxy-3-methylglutaryl-CoA synthase 1 [Source:HGNC Symbol;Acc:HGNC:5007]	HMGCS1
mir1	ENST00000479319.1	140	-10.34	2 9	478 498	7	1	1	84978	FERM domain containing 5 [Source:HGNC Symbol;Acc:HGNC:28214]	FRMD5
mir1	ENST00000370435.5	140	-14.75	2 19	5397 5420	20	0.65	0.85	79627	opioid growth factor receptor like 1 [Source:HGNC Symbol;Acc:HGNC:21378]	OGFRL1
mir1	ENST00000296755.12	151	-10.44	2 18	10521 10540	16	0.75	0.8125	4131	microtubule associated protein 1B [Source:HGNC Symbol;Acc:HGNC:6836]	MAP1B
mir1	ENST00000577294.1	142	-16.13	2 19	617 637	17	0.7059	0.7647	8736	myomesin 1 [Source:HGNC Symbol;Acc:HGNC:7613]	MYOM1
mir1	ENST00000265678.9	141	-15.93	2 10	2969 2989	8	0.875	1	6196	ribosomal protein S6 kinase A2 [Source:HGNC Symbol;Acc:HGNC:10431]	RPS6KA2
mir1	ENST00000254480.10	140	-10.48	2 9	1522 1542	7	1	1	6599	SWI/SNF related, matrix associated, actin dependent regulator of chromatin subfamily c member 1 [Source:HGNC Symbol;Acc:HGNC:11104]	SMARCC1
mir1	ENST00000318410.12	140	-11.84	2 9	1833 1853	7	1	1	9897	WASH complex subunit 5 [Source:HGNC Symbol;Acc:HGNC:28984]	WASHC5
mir1	ENST00000466614.1	145	-15	2 10	651 671	8	1	1	23481	pescadillo ribosomal biogenesis factor 1 [Source:HGNC Symbol;Acc:HGNC:8848]	PES1
mir1	ENST00000601935.5	145	-16.42	3 19	697 718	17	0.8235	0.8235	171392	zinc finger protein 675 [Source:HGNC Symbol;Acc:HGNC:30768]	ZNF675
mir1	ENST00000260327.9	145	-13.25	2 19	5401 5423	19	0.5789	0.7895	51496	CTD small phosphatase like 2 [Source:HGNC Symbol;Acc:HGNC:26936]	CTDSPL2
mir1	ENST00000497497.1	148	-11.54	2 13	2246 2266	11	0.8182	0.9091	6571	solute carrier family 18 member A2 [Source:HGNC Symbol;Acc:HGNC:10935]	SLC18A2
mir1	ENST00000615397.1	151	-28.15	2 20	524 542	18	0.8333	0.8889	23295	mahogunin ring finger 1 [Source:HGNC Symbol;Acc:HGNC:20254]	MGRN1
mir1	ENST00000489442.5	141	-12.71	2 10	892 912	8	0.875	1	56477	C-C motif chemokine ligand 28 [Source:HGNC Symbol;Acc:HGNC:17700]	CCL28
mir1	ENST00000358864.2	147	-20.49	2 17	4434 4456	17	0.7647	0.8824	117532	transmembrane channel like 2 [Source:HGNC Symbol;Acc:HGNC:16527]	TMC2
mir1	ENST00000523064.1	149	-16.57	2 14	244 264	12	0.8333	0.8333	8601	regulator of G protein signaling 20 [Source:HGNC Symbol;Acc:HGNC:14600]	RGS20
mir1	ENST00000393939.6	146	-20.96	2 20	5585 5606	19	0.7368	0.7895	9001	huntingtin associated protein 1 [Source:HGNC Symbol;Acc:HGNC:4812]	HAP1
mir1	ENST00000342665.5	165	-16.41	2 18	4493 4513	16	0.8125	0.875	6666	SRY-box transcription factor 12 [Source:HGNC Symbol;Acc:HGNC:11198]	SOX12
mir1	ENST00000355371.9	156	-12.6	2 19	6850 6871	19	0.7368	0.8421	57698	shootin 1 [Source:HGNC Symbol;Acc:HGNC:29319]	SHTN1
mir1	ENST00000357574.7	153	-13.1	2 20	5148 5167	18	0.7222	0.7778	23335	WD repeat domain 7 [Source:HGNC Symbol;Acc:HGNC:13490]	WDR7
mir1	ENST00000422330.5	140	-12.25	2 9	460 480	7	1	1	152330	contactin 4 [Source:HGNC Symbol;Acc:HGNC:2174]	CNTN4
mir1	ENST00000544747.5	145	-11.66	2 14	636 656	12	0.75	0.8333	3824	killer cell lectin like receptor D1 [Source:HGNC Symbol;Acc:HGNC:6378]	KLRD1
mir1	ENST00000371471.7	146	-12.1	2 19	5273 5293	17	0.5882	0.7647	7764	zinc finger protein 217 [Source:HGNC Symbol;Acc:HGNC:13009]	ZNF217
mir1	ENST00000374507.4	145	-16.55	2 10	309 329	8	1	1	255220	thioredoxin domain containing 8 [Source:HGNC Symbol;Acc:HGNC:31454]	TXNDC8
mir1	ENST00000515064.5	146	-14.39	2 19	1928 1948	17	0.6471	0.8824	9079	LIM domain binding 2 [Source:HGNC Symbol;Acc:HGNC:6533]	LDB2
mir1	ENST00000284674.2	149	-14.41	2 14	10139 10159	12	0.75	0.9167	2849	G protein-coupled receptor 26 [Source:HGNC Symbol;Acc:HGNC:4481]	GPR26
mir1	ENST00000316562.9	141	-15.94	2 19	6867 6889	19	0.6316	0.8421	80025	pantothenate kinase 2 [Source:HGNC Symbol;Acc:HGNC:15894]	PANK2
mir1	ENST00000616894.1	142	-11.87	2 20	752 773	19	0.6842	0.7895	26033	attractin like 1 [Source:HGNC Symbol;Acc:HGNC:29063]	ATRNL1
mir1	ENST00000488089.1	143	-14.13	2 17	3612 3633	16	0.75	0.875	284217	laminin subunit alpha 1 [Source:HGNC Symbol;Acc:HGNC:6481]	LAMA1
mir1	ENST00000309539.8	140	-12.32	2 9	389 409	7	1	1	4973	oxidized low density lipoprotein receptor 1 [Source:HGNC Symbol;Acc:HGNC:8133]	OLR1
mir1	ENST00000538566.6	145	-11.97	2 19	581 602	18	0.6667	0.7222	388364	transmembrane and immunoglobulin domain containing 1 [Source:HGNC Symbol;Acc:HGNC:32431]	TMIGD1
mir1	ENST00000466152.5	142	-11.23	2 11	749 769	9	0.8889	0.8889	8813	dolichyl-phosphate mannosyltransferase subunit 1, catalytic [Source:HGNC Symbol;Acc:HGNC:3005]	DPM1
mir1	ENST00000419617.7	144	-15.77	2 14	1903 1925	14	0.7857	0.7857	6788	serine/threonine kinase 3 [Source:HGNC Symbol;Acc:HGNC:11406]	STK3
mir1	ENST00000311048.11	146	-12.31	2 19	7382 7402	17	0.5882	0.7647	170959	zinc finger protein 431 [Source:HGNC Symbol;Acc:HGNC:20809]	ZNF431
mir1	ENST00000644371.2	140	-11.99	2 9	4504 4524	7	1	1	51099	abhydrolase domain containing 5, lysophosphatidic acid acyltransferase [Source:HGNC Symbol;Acc:HGNC:21396]	ABHD5
mir1	ENST00000382064.6	151	-22.54	2 20	413 433	18	0.7222	0.8333	338339	C-type lectin domain family 4 member D [Source:HGNC Symbol;Acc:HGNC:14554]	CLEC4D
mir1	ENST00000616800.4	148	-14.76	2 17	12 32	15	0.7333	0.7333	7390	uroporphyrinogen III synthase [Source:HGNC Symbol;Acc:HGNC:12592]	UROS
mir1	ENST00000504239.1	145	-18.92	3 19	223 244	17	0.7059	0.9412	115123	membrane associated ring-CH-type finger 3 [Source:HGNC Symbol;Acc:HGNC:28728]	MARCHF3
mir1	ENST00000279550.11	146	-12.29	2 19	826 846	17	0.5882	0.7647	8531	Y-box binding protein 3 [Source:HGNC Symbol;Acc:HGNC:2428]	YBX3
mir1	ENST00000257497.11	152	-19.57	3 17	188 208	14	0.9286	0.9286	301	annexin A1 [Source:HGNC Symbol;Acc:HGNC:533]	ANXA1
mir1	ENST00000678512.1	140	-13.01	2 9	2530 2550	7	1	1	5476	cathepsin A [Source:HGNC Symbol;Acc:HGNC:9251]	CTSA
mir1	ENST00000285393.4	145	-14.2	2 19	1833 1854	18	0.6667	0.7222	245972	ATPase H+ transporting V0 subunit d2 [Source:HGNC Symbol;Acc:HGNC:18266]	ATP6V0D2
mir1	ENST00000356929.3	153	-12.37	2 14	2764 2784	12	0.8333	0.9167	7562	zinc finger protein 708 [Source:HGNC Symbol;Acc:HGNC:12945]	ZNF708
mir1	ENST00000606514.5	142	-15	2 19	3938 3958	17	0.6471	0.8235	134637	adenosine deaminase tRNA specific 2 [Source:HGNC Symbol;Acc:HGNC:21172]	ADAT2
mir1	ENST00000323274.15	148	-13.91	2 18	623 644	17	0.7059	0.7647	7298	thymidylate synthetase [Source:HGNC Symbol;Acc:HGNC:12441]	TYMS
mir1	ENST00000322611.4	140	-12.09	2 9	1082 1102	7	1	1	10409	brain abundant membrane attached signal protein 1 [Source:HGNC Symbol;Acc:HGNC:957]	BASP1
mir1	ENST00000388996.10	142	-12.1	2 19	5623 5643	17	0.6471	0.8235	3786	potassium voltage-gated channel subfamily Q member 3 [Source:HGNC Symbol;Acc:HGNC:6297]	KCNQ3
mir1	ENST00000452085.7	149	-17.62	2 19	8121 8145	21	0.6667	0.7143	29940	dermatan sulfate epimerase [Source:HGNC Symbol;Acc:HGNC:21144]	DSE
mir1	ENST00000291481.8	141	-11.6	2 18	3044 3064	16	0.625	0.875	404037	hyaluronan and proteoglycan link protein 4 [Source:HGNC Symbol;Acc:HGNC:31357]	HAPLN4
mir1	ENST00000419445.6	154	-17.12	2 19	9433 9453	17	0.7059	0.9412	5229	protein geranylgeranyltransferase type I subunit beta [Source:HGNC Symbol;Acc:HGNC:8895]	PGGT1B
mir1	ENST00000382487.5	157	-17.12	2 20	3652 3675	21	0.7619	0.7619	27201	G protein-coupled receptor 78 [Source:HGNC Symbol;Acc:HGNC:4528]	GPR78
mir1	ENST00000311331.12	140	-10.33	2 9	879 899	7	1	1	57547	zinc finger protein 624 [Source:HGNC Symbol;Acc:HGNC:29254]	ZNF624
mir1	ENST00000376730.5	140	-10.34	2 9	725 745	7	1	1	2650	glucosaminyl (N-acetyl) transferase 1 [Source:HGNC Symbol;Acc:HGNC:4203]	GCNT1
mir1	ENST00000647584.2	141	-20.73	2 18	2718 2738	16	0.75	0.9375	55556	enolase superfamily member 1 [Source:HGNC Symbol;Acc:HGNC:30365]	ENOSF1
mir1	ENST00000674316.1	145	-12.39	2 19	643 665	19	0.6842	0.6842	5800	protein tyrosine phosphatase receptor type O [Source:HGNC Symbol;Acc:HGNC:9678]	PTPRO
mir1	ENST00000330899.5	140	-14.01	2 13	1207 1227	11	0.8182	1	3301	DnaJ heat shock protein family (Hsp40) member A1 [Source:HGNC Symbol;Acc:HGNC:5229]	DNAJA1
mir1	ENST00000240587.5	147	-22.15	2 18	2514 2533	16	0.8125	0.875	57616	teashirt zinc finger homeobox 3 [Source:HGNC Symbol;Acc:HGNC:30700]	TSHZ3
mir1	ENST00000674117.1	145	-18.11	2 19	9790 9811	18	0.7222	0.8333	5125	proprotein convertase subtilisin/kexin type 5 [Source:HGNC Symbol;Acc:HGNC:8747]	PCSK5
mir1	ENST00000361421.2	140	-15.68	2 9	994 1014	7	1	1	9760	thymocyte selection associated high mobility group box [Source:HGNC Symbol;Acc:HGNC:18988]	TOX
mir1	ENST00000518957.1	145	-11.72	2 10	132 152	8	1	1	50807	ArfGAP with SH3 domain, ankyrin repeat and PH domain 1 [Source:HGNC Symbol;Acc:HGNC:2720]	ASAP1
mir1	ENST00000637986.2	167	-18.84	2 20	1095 1115	18	0.7778	0.8333	111064647	casein kinase 2 subunit alpha' interacting protein [Source:HGNC Symbol;Acc:HGNC:53637]	CSNKA2IP
mir1	ENST00000296615.10	159	-19.44	2 19	321 339	17	0.8235	0.8235	285671	ring finger protein 180 [Source:HGNC Symbol;Acc:HGNC:27752]	RNF180
mir1	ENST00000373031.5	155	-16.35	2 19	134 152	17	0.7647	0.8235	64102	tenomodulin [Source:HGNC Symbol;Acc:HGNC:17757]	TNMD
mir1	ENST00000304381.10	143	-10.53	2 20	3644 3664	18	0.6667	0.7778	79905	transmembrane channel like 7 [Source:HGNC Symbol;Acc:HGNC:23000]	TMC7
mir1	ENST00000373020.9	146	-20.58	2 20	2953 2974	19	0.7368	0.7895	7105	tetraspanin 6 [Source:HGNC Symbol;Acc:HGNC:11858]	TSPAN6
mir1	ENST00000559471.6	147	-15.92	2 17	5665 5686	16	0.75	0.75	9728	SECIS binding protein 2 like [Source:HGNC Symbol;Acc:HGNC:28997]	SECISBP2L
mir1	ENST00000393930.5	146	-15.59	2 15	2875 2895	13	0.7692	0.7692	3728	junction plakoglobin [Source:HGNC Symbol;Acc:HGNC:6207]	JUP
mir1	ENST00000398399.7	149	-13.36	2 19	1407 1429	19	0.6842	0.7368	389136	vestigial like family member 3 [Source:HGNC Symbol;Acc:HGNC:24327]	VGLL3
mir1	ENST00000368865.9	147	-16.43	2 20	267 287	18	0.6667	0.8333	9184	BUB3 mitotic checkpoint protein [Source:HGNC Symbol;Acc:HGNC:1151]	BUB3
mir1	ENST00000376499.8	155	-17.85	2 17	2192 2213	16	0.75	0.875	7088	TLE family member 1, transcriptional corepressor [Source:HGNC Symbol;Acc:HGNC:11837]	TLE1
mir1	ENST00000429644.7	144	-14.23	2 18	2537 2558	17	0.7059	0.8824	2632	1,4-alpha-glucan branching enzyme 1 [Source:HGNC Symbol;Acc:HGNC:4180]	GBE1
mir1	ENST00000257209.8	153	-19.01	2 19	2539 2560	18	0.7222	0.7778	80206	formin homology 2 domain containing 3 [Source:HGNC Symbol;Acc:HGNC:26178]	FHOD3
mir1	ENST00000443617.7	157	-18.11	2 18	11893 11913	16	0.75	0.8125	8925	HECT and RLD domain containing E3 ubiquitin protein ligase family member 1 [Source:HGNC Symbol;Acc:HGNC:4867]	HERC1
mir1	ENST00000369037.9	141	-14.22	2 14	1200 1220	12	0.75	1	57107	decaprenyl diphosphate synthase subunit 2 [Source:HGNC Symbol;Acc:HGNC:23041]	PDSS2
mir1	ENST00000321870.3	147	-18.69	2 16	2604 2624	14	0.7857	0.9286	27319	basic helix-loop-helix family member e22 [Source:HGNC Symbol;Acc:HGNC:11963]	BHLHE22
mir1	ENST00000266037.10	143	-11.61	2 19	8940 8961	19	0.6842	0.7368	1795	dedicator of cytokinesis 3 [Source:HGNC Symbol;Acc:HGNC:2989]	DOCK3
mir1	ENST00000274711.7	145	-21.9	2 18	2892 2912	16	0.8125	0.9375	26045	leucine rich repeat transmembrane neuronal 2 [Source:HGNC Symbol;Acc:HGNC:19409]	LRRTM2
mir1	ENST00000315183.11	147	-14.75	2 12	1203 1223	10	0.9	0.9	27327	trinucleotide repeat containing adaptor 6A [Source:HGNC Symbol;Acc:HGNC:11969]	TNRC6A
mir1	ENST00000400788.9	142	-12.61	2 15	423 443	13	0.6923	0.7692	729515	transmembrane protein 242 [Source:HGNC Symbol;Acc:HGNC:17206]	TMEM242
mir1	ENST00000274457.5	140	-10.34	2 9	507 527	7	1	1	56929	fem-1 homolog C [Source:HGNC Symbol;Acc:HGNC:16933]	FEM1C
mir1	ENST00000265107.9	140	-11.46	2 9	980 1000	7	1	1	55100	WD repeat domain 70 [Source:HGNC Symbol;Acc:HGNC:25495]	WDR70
mir1	ENST00000434389.5	149	-13.45	2 14	212 232	12	0.75	0.9167	93099	dermokine [Source:HGNC Symbol;Acc:HGNC:25063]	DMKN
mir1	ENST00000290231.11	149	-14.5	2 19	1769 1791	19	0.6842	0.7368	57727	nuclear receptor coactivator 5 [Source:HGNC Symbol;Acc:HGNC:15909]	NCOA5
mir1	ENST00000368891.9	141	-11.29	2 18	1616 1636	16	0.625	0.875	80007	chromosome 10 open reading frame 88 [Source:HGNC Symbol;Acc:HGNC:25822]	C10orf88
mir1	ENST00000646673.2	150	-13.48	2 19	1024 1044	17	0.6471	0.7647	25939	SAM and HD domain containing deoxynucleoside triphosphate triphosphohydrolase 1 [Source:HGNC Symbol;Acc:HGNC:15925]	SAMHD1
mir1	ENST00000525091.5	142	-15.16	2 19	3123 3143	17	0.6471	0.8235	26098	erythroid differentiation regulatory factor 1 [Source:HGNC Symbol;Acc:HGNC:24640]	EDRF1
mir1	ENST00000389617.9	144	-16.74	3 19	1351 1370	16	0.8125	0.875	727936	glucoside xylosyltransferase 2 [Source:HGNC Symbol;Acc:HGNC:33383]	GXYLT2
mir1	ENST00000519341.5	146	-21.4	2 20	213 234	19	0.6842	0.8421	6503	Src like adaptor [Source:HGNC Symbol;Acc:HGNC:10902]	SLA
mir1	ENST00000554240.5	142	-10.65	2 20	1973 1995	20	0.65	0.65	390598	SKI family transcriptional corepressor 1 [Source:HGNC Symbol;Acc:HGNC:21326]	SKOR1
mir1	ENST00000505658.6	142	-15.2	2 19	4819 4839	17	0.7059	0.7647	51747	LUC7 like 3 pre-mRNA splicing factor [Source:HGNC Symbol;Acc:HGNC:24309]	LUC7L3
mir1	ENST00000264867.7	144	-17.23	2 13	3853 3873	11	0.9091	1	10891	PPARG coactivator 1 alpha [Source:HGNC Symbol;Acc:HGNC:9237]	PPARGC1A
mir1	ENST00000178638.8	146	-16.05	2 19	4939 4959	17	0.7059	0.8235	771	carbonic anhydrase 12 [Source:HGNC Symbol;Acc:HGNC:1371]	CA12
mir1	ENST00000565117.1	142	-10.78	2 11	108 128	9	0.8889	0.8889	55718	RNA polymerase III subunit E [Source:HGNC Symbol;Acc:HGNC:30347]	POLR3E
mir1	ENST00000679963.1	140	-10.48	2 9	952 972	7	1	1	51807	tubulin alpha 8 [Source:HGNC Symbol;Acc:HGNC:12410]	TUBA8
mir1	ENST00000374987.4	158	-19.2	2 20	2618 2639	19	0.7368	0.7895	27301	apurinic/apyrimidinic endodeoxyribonuclease 2 [Source:HGNC Symbol;Acc:HGNC:17889]	APEX2
mir1	ENST00000675622.1	141	-15.81	2 19	833 854	18	0.6667	0.8333	158	adenylosuccinate lyase [Source:HGNC Symbol;Acc:HGNC:291]	ADSL
mir1	ENST00000262457.7	156	-17.86	2 18	1866 1888	18	0.7778	0.7778	27130	inversin [Source:HGNC Symbol;Acc:HGNC:17870]	INVS
mir1	ENST00000396198.7	143	-17.36	2 18	899 918	16	0.75	0.875	212	5'-aminolevulinate synthase 2 [Source:HGNC Symbol;Acc:HGNC:397]	ALAS2
mir1	ENST00000392870.3	140	-8.75	2 9	2353 2373	7	1	1	2869	G protein-coupled receptor kinase 5 [Source:HGNC Symbol;Acc:HGNC:4544]	GRK5
mir1	ENST00000607197.6	141	-15.65	2 20	8492 8515	21	0.6667	0.8095	23593	heme binding protein 2 [Source:HGNC Symbol;Acc:HGNC:15716]	HEBP2
mir1	ENST00000590599.2	148	-11.32	2 17	1344 1364	15	0.7333	0.7333	9150	CTD phosphatase subunit 1 [Source:HGNC Symbol;Acc:HGNC:2498]	CTDP1
mir1	ENST00000288235.9	153	-26.1	3 20	3764 3786	19	0.8421	0.8947	4643	myosin IE [Source:HGNC Symbol;Acc:HGNC:7599]	MYO1E
mir1	ENST00000575369.5	140	-12.78	2 9	1934 1954	7	1	1	54739	XIAP associated factor 1 [Source:HGNC Symbol;Acc:HGNC:30932]	XAF1
mir1	ENST00000288368.5	147	-8.75	2 12	2126 2146	10	0.9	0.9	80243	phosphatidylinositol-3,4,5-trisphosphate dependent Rac exchange factor 2 [Source:HGNC Symbol;Acc:HGNC:22950]	PREX2
mir1	ENST00000402676.7	140	-13.89	2 9	7641 7661	7	1	1	9590	A-kinase anchoring protein 12 [Source:HGNC Symbol;Acc:HGNC:370]	AKAP12
mir1	ENST00000511684.5	142	-14.06	2 19	68 88	17	0.6471	0.8235	317671	Rieske Fe-S domain containing [Source:HGNC Symbol;Acc:HGNC:29587]	RFESD
mir1	ENST00000374793.8	140	-8.83	2 9	330 350	7	1	1	10592	structural maintenance of chromosomes 2 [Source:HGNC Symbol;Acc:HGNC:14011]	SMC2
mir1	ENST00000509894.5	142	-17.29	2 20	1148 1169	19	0.6316	0.8421	7272	TTK protein kinase [Source:HGNC Symbol;Acc:HGNC:12401]	TTK
mir1	ENST00000274382.9	154	-19.21	2 19	3634 3654	17	0.7059	0.7647	167410	limb and CNS expressed 1 [Source:HGNC Symbol;Acc:HGNC:18581]	LIX1
mir1	ENST00000398540.8	142	-13.89	2 19	5186 5206	17	0.6471	0.8235	23150	FERM domain containing 4B [Source:HGNC Symbol;Acc:HGNC:24886]	FRMD4B
mir1	ENST00000426838.8	141	-12.16	2 10	1271 1291	8	0.875	1	26040	SET binding protein 1 [Source:HGNC Symbol;Acc:HGNC:15573]	SETBP1
mir1	ENST00000372141.7	144	-13.09	2 19	2451 2470	17	0.6471	0.7647	10718	neuregulin 3 [Source:HGNC Symbol;Acc:HGNC:7999]	NRG3
mir1	ENST00000231461.10	148	-12.79	2 13	3636 3656	11	0.8182	0.9091	7903	ST8 alpha-N-acetyl-neuraminide alpha-2,8-sialyltransferase 4 [Source:HGNC Symbol;Acc:HGNC:10871]	ST8SIA4
mir1	ENST00000321437.9	140	-16.69	2 9	2564 2584	7	1	1	51762	RAB8B, member RAS oncogene family [Source:HGNC Symbol;Acc:HGNC:30273]	RAB8B
mir1	ENST00000264645.12	145	-24.21	2 19	1782 1805	20	0.7	0.8	22794	CASC3 exon junction complex subunit [Source:HGNC Symbol;Acc:HGNC:17040]	CASC3
mir1	ENST00000332843.3	156	-16.56	2 19	1320 1339	17	0.7647	0.8235	10584	collectin subfamily member 10 [Source:HGNC Symbol;Acc:HGNC:2220]	COLEC10
mir1	ENST00000400345.8	140	-11.95	2 9	5475 5495	7	1	1	23327	NEDD4 like E3 ubiquitin protein ligase [Source:HGNC Symbol;Acc:HGNC:7728]	NEDD4L
mir1	ENST00000277905.6	142	-8.75	2 11	423 443	9	0.8889	0.8889	11023	ventral anterior homeobox 1 [Source:HGNC Symbol;Acc:HGNC:12660]	VAX1
mir1	ENST00000379887.9	146	-11.52	2 11	790 810	9	0.8889	1	25820	ariadne RBR E3 ubiquitin protein ligase 1 [Source:HGNC Symbol;Acc:HGNC:689]	ARIH1
mir1	ENST00000518866.2	140	-10.48	2 9	135 155	7	1	1	93594	TBC1 domain family member 31 [Source:HGNC Symbol;Acc:HGNC:30888]	TBC1D31
mir1	ENST00000474560.1	157	-16.3	2 18	2576 2596	16	0.75	0.8125	8618	calcium dependent secretion activator [Source:HGNC Symbol;Acc:HGNC:1426]	CADPS
mir1	ENST00000495661.5	142	-13.74	2 17	98 121	18	0.7222	0.7222	120	adducin 3 [Source:HGNC Symbol;Acc:HGNC:245]	ADD3
mir1	ENST00000607772.6	144	-14.42	2 18	6151 6174	19	0.6316	0.7368	154043	CNKSR family member 3 [Source:HGNC Symbol;Acc:HGNC:23034]	CNKSR3
mir1	ENST00000246672.4	152	-15.82	2 17	2597 2617	15	0.7333	0.8	9572	nuclear receptor subfamily 1 group D member 1 [Source:HGNC Symbol;Acc:HGNC:7962]	NR1D1
mir1	ENST00000493531.1	141	-18.61	2 14	343 363	12	0.8333	0.9167	26173	integrator complex subunit 1 [Source:HGNC Symbol;Acc:HGNC:24555]	INTS1
mir1	ENST00000474602.5	145	-14.01	2 10	1755 1775	8	1	1	8555	cell division cycle 14B [Source:HGNC Symbol;Acc:HGNC:1719]	CDC14B
mir1	ENST00000379516.7	143	-10.06	2 12	5395 5415	10	0.8	0.9	6643	sorting nexin 2 [Source:HGNC Symbol;Acc:HGNC:11173]	SNX2
mir1	ENST00000412331.6	140	-13.1	2 9	1279 1299	7	1	1	51386	eukaryotic translation initiation factor 3 subunit L [Source:HGNC Symbol;Acc:HGNC:18138]	EIF3L
mir1	ENST00000359125.7	142	-19.03	2 19	2605 2625	17	0.6471	0.8235	3785	potassium voltage-gated channel subfamily Q member 2 [Source:HGNC Symbol;Acc:HGNC:6296]	KCNQ2
mir1	ENST00000285243.7	142	-18.21	2 20	1153 1174	19	0.6842	0.7895	91369	ankyrin repeat domain 40 [Source:HGNC Symbol;Acc:HGNC:28233]	ANKRD40
mir1	ENST00000569239.5	140	-15.37	3 19	1422 1441	16	0.8125	0.8125	23594	origin recognition complex subunit 6 [Source:HGNC Symbol;Acc:HGNC:17151]	ORC6
mir1	ENST00000582482.1	141	-15.24	2 19	704 725	18	0.6667	0.8333	80279	CDK5 regulatory subunit associated protein 3 [Source:HGNC Symbol;Acc:HGNC:18673]	CDK5RAP3
mir1	ENST00000330432.12	149	-14.38	2 18	10925 10945	16	0.75	0.875	4988	opioid receptor mu 1 [Source:HGNC Symbol;Acc:HGNC:8156]	OPRM1
mir1	ENST00000199389.11	142	-17.29	2 20	2918 2942	22	0.6818	0.7273	27102	eukaryotic translation initiation factor 2 alpha kinase 1 [Source:HGNC Symbol;Acc:HGNC:24921]	EIF2AK1
mir1	ENST00000562435.6	151	-12.9	2 20	6390 6410	18	0.6667	0.8889	81831	neuropilin and tolloid like 2 [Source:HGNC Symbol;Acc:HGNC:14644]	NETO2
mir1	ENST00000650135.1	151	-17.42	2 20	3482 3502	18	0.6111	0.7778	57512	G protein-coupled receptor 158 [Source:HGNC Symbol;Acc:HGNC:23689]	GPR158
mir1	ENST00000503384.1	141	-10.92	2 18	193 213	16	0.625	0.875	202374	serine/threonine kinase 32A [Source:HGNC Symbol;Acc:HGNC:28317]	STK32A
mir1	ENST00000075503.8	144	-13.19	2 19	755 780	22	0.6364	0.7273	55359	serine/threonine/tyrosine kinase 1 [Source:HGNC Symbol;Acc:HGNC:18889]	STYK1
mir1	ENST00000543621.6	143	-21.78	2 20	2124 2144	18	0.6667	0.7778	23268	dynamin binding protein [Source:HGNC Symbol;Acc:HGNC:30373]	DNMBP
mir1	ENST00000261192.12	156	-18.28	2 18	4706 4727	17	0.7647	0.8235	586	branched chain amino acid transaminase 1 [Source:HGNC Symbol;Acc:HGNC:976]	BCAT1
mir1	ENST00000382148.7	151	-14.45	2 19	1023 1041	17	0.7647	0.7647	80333	potassium voltage-gated channel interacting protein 4 [Source:HGNC Symbol;Acc:HGNC:30083]	KCNIP4
mir1	ENST00000379982.8	149	-14.8	2 19	5232 5253	18	0.7222	0.8889	22836	Rho related BTB domain containing 3 [Source:HGNC Symbol;Acc:HGNC:18757]	RHOBTB3
mir1	ENST00000317089.10	150	-22.95	2 20	1411 1432	19	0.6842	0.8947	10294	DnaJ heat shock protein family (Hsp40) member A2 [Source:HGNC Symbol;Acc:HGNC:14884]	DNAJA2
mir1	ENST00000484414.5	146	-19.86	2 19	227 247	17	0.8235	0.8824	84541	kelch repeat and BTB domain containing 8 [Source:HGNC Symbol;Acc:HGNC:30691]	KBTBD8
mir1	ENST00000676748.1	140	-10.35	2 9	2847 2867	7	1	1	50	aconitase 2 [Source:HGNC Symbol;Acc:HGNC:118]	ACO2
mir1	ENST00000415609.6	142	-16.45	2 19	214 234	17	0.6471	0.8235	9039	ubiquitin like modifier activating enzyme 3 [Source:HGNC Symbol;Acc:HGNC:12470]	UBA3
mir1	ENST00000381920.8	140	-10.34	2 9	3162 3182	7	1	1	79091	methyltransferase 22, Kin17 lysine [Source:HGNC Symbol;Acc:HGNC:28368]	METTL22
mir1	ENST00000340080.9	148	-18.25	2 17	2007 2027	15	0.7333	0.7333	54468	meiosis regulator for oocyte development [Source:HGNC Symbol;Acc:HGNC:21905]	MIOS
mir1	ENST00000378402.10	155	-18.22	2 20	15919 15936	18	0.7222	0.8333	93035	PKHD1 like 1 [Source:HGNC Symbol;Acc:HGNC:20313]	PKHD1L1
mir1	ENST00000375746.1	142	-17.01	2 20	63 84	19	0.6842	0.7895	6850	spleen associated tyrosine kinase [Source:HGNC Symbol;Acc:HGNC:11491]	SYK
mir1	ENST00000394806.6	161	-18.39	2 19	2591 2613	19	0.6842	0.8947	388272	chromosome 16 open reading frame 87 [Source:HGNC Symbol;Acc:HGNC:33754]	C16orf87
mir1	ENST00000389032.8	143	-10.85	2 13	1339 1360	12	0.8333	0.8333	23012	serine/threonine kinase 38 like [Source:HGNC Symbol;Acc:HGNC:17848]	STK38L
mir1	ENST00000568784.6	140	-10.79	2 9	684 704	7	1	1	55737	VPS35 retromer complex component [Source:HGNC Symbol;Acc:HGNC:13487]	VPS35
mir1	ENST00000472106.2	147	-20.83	2 18	1139 1158	16	0.8125	0.875	79977	grainyhead like transcription factor 2 [Source:HGNC Symbol;Acc:HGNC:2799]	GRHL2
mir1	ENST00000261195.3	147	-12.54	2 12	3165 3185	10	0.9	0.9	2998	glycogen synthase 2 [Source:HGNC Symbol;Acc:HGNC:4707]	GYS2
mir1	ENST00000675504.1	140	-11.54	2 9	2358 2378	7	1	1	8243	structural maintenance of chromosomes 1A [Source:HGNC Symbol;Acc:HGNC:11111]	SMC1A
mir1	ENST00000263666.9	142	-24.02	2 20	2347 2369	20	0.7	0.75	23024	PDZ domain containing ring finger 3 [Source:HGNC Symbol;Acc:HGNC:17704]	PDZRN3
mir1	ENST00000636206.2	155	-18.39	2 18	588 610	18	0.7778	0.8333	10479	solute carrier family 9 member A6 [Source:HGNC Symbol;Acc:HGNC:11079]	SLC9A6
mir1	ENST00000345330.9	140	-13.53	2 9	1820 1840	7	1	1	27020	neuroplastin [Source:HGNC Symbol;Acc:HGNC:17867]	NPTN
mir1	ENST00000375807.8	140	-14.14	2 13	1347 1367	11	0.8182	1	79048	SECIS binding protein 2 [Source:HGNC Symbol;Acc:HGNC:30972]	SECISBP2
mir1	ENST00000423335.2	140	-10.48	2 9	1275 1295	7	1	1	729993	shisa family member 9 [Source:HGNC Symbol;Acc:HGNC:37231]	SHISA9
mir1	ENST00000389463.9	157	-17.8	2 14	5868 5888	12	0.9167	0.9167	3910	laminin subunit alpha 4 [Source:HGNC Symbol;Acc:HGNC:6484]	LAMA4
mir1	ENST00000513342.5	140	-13.81	2 9	1180 1200	7	1	1	65264	ubiquitin conjugating enzyme E2 Z [Source:HGNC Symbol;Acc:HGNC:25847]	UBE2Z
mir1	ENST00000515578.5	143	-17.96	2 20	593 613	18	0.6667	0.7778	170960	zinc finger protein 721 [Source:HGNC Symbol;Acc:HGNC:29425]	ZNF721
mir1	ENST00000345088.3	154	-11.74	2 19	144 164	17	0.7059	0.7647	359787	developmental pluripotency associated 3 [Source:HGNC Symbol;Acc:HGNC:19199]	DPPA3
mir1	ENST00000427969.5	145	-14.01	2 10	438 458	8	1	1	23353	Sad1 and UNC84 domain containing 1 [Source:HGNC Symbol;Acc:HGNC:18587]	SUN1
mir1	ENST00000264313.11	148	-19.58	2 19	800 819	17	0.7647	0.8824	57606	SLAIN motif family member 2 [Source:HGNC Symbol;Acc:HGNC:29282]	SLAIN2
mir1	ENST00000452400.7	150	-9.22	2 19	5791 5811	17	0.7059	0.7059	10499	nuclear receptor coactivator 2 [Source:HGNC Symbol;Acc:HGNC:7669]	NCOA2
mir1	ENST00000240499.8	151	-14.58	2 19	6536 6554	17	0.7647	0.7647	7700	zinc finger protein 141 [Source:HGNC Symbol;Acc:HGNC:12926]	ZNF141
mir1	ENST00000370552.8	141	-12.58	2 14	2179 2199	12	0.75	0.75	60495	heparanase 2 (inactive) [Source:HGNC Symbol;Acc:HGNC:18374]	HPSE2
mir1	ENST00000281172.10	140	-13.18	2 9	1846 1866	7	1	1	2059	EGFR pathway substrate 8, signaling adaptor [Source:HGNC Symbol;Acc:HGNC:3420]	EPS8
mir1	ENST00000515707.1	146	-17.84	2 19	353 373	17	0.6471	0.8824	8714	ATP binding cassette subfamily C member 3 [Source:HGNC Symbol;Acc:HGNC:54]	ABCC3
mir1	ENST00000285737.9	151	-13.98	2 16	3876 3896	14	0.7857	0.7857	83752	lon peptidase 2, peroxisomal [Source:HGNC Symbol;Acc:HGNC:20598]	LONP2
mir1	ENST00000265271.7	152	-17.54	2 19	2075 2094	17	0.7647	0.7647	54439	RNA binding motif protein 27 [Source:HGNC Symbol;Acc:HGNC:29243]	RBM27
mir1	ENST00000356083.8	142	-22.04	2 20	2501 2522	19	0.6842	0.7895	85301	collagen type XXVII alpha 1 chain [Source:HGNC Symbol;Acc:HGNC:22986]	COL27A1
mir1	ENST00000341276.11	154	-18.17	2 19	1515 1535	17	0.7059	0.7647	387712	enolase 4 [Source:HGNC Symbol;Acc:HGNC:31670]	ENO4
mir1	ENST00000520769.1	142	-14.4	2 15	501 521	13	0.7692	0.9231	7038	thyroglobulin [Source:HGNC Symbol;Acc:HGNC:11764]	TG
mir1	ENST00000334011.10	140	-13.58	2 13	2128 2148	11	0.8182	1	170392	oncoprotein induced transcript 3 [Source:HGNC Symbol;Acc:HGNC:29953]	OIT3
mir1	ENST00000369301.3	146	-11.8	2 11	7143 7163	9	0.8889	1	374354	NHL repeat containing 2 [Source:HGNC Symbol;Acc:HGNC:24731]	NHLRC2
mir1	ENST00000372723.7	140	-15.21	2 9	540 560	7	1	1	55861	dysbindin domain containing 2 [Source:HGNC Symbol;Acc:HGNC:15881]	DBNDD2
mir1	ENST00000336596.7	140	-11.52	2 13	5055 5075	11	0.8182	1	2042	EPH receptor A3 [Source:HGNC Symbol;Acc:HGNC:3387]	EPHA3
mir1	ENST00000371172.8	164	-21.23	2 18	617 639	18	0.7778	0.8889	93377	oligodendrocytic myelin paranodal and inner loop protein [Source:HGNC Symbol;Acc:HGNC:20707]	OPALIN
mir1	ENST00000616793.5	140	-12.76	2 9	8247 8267	7	1	1	9832	janus kinase and microtubule interacting protein 2 [Source:HGNC Symbol;Acc:HGNC:29067]	JAKMIP2
mir1	ENST00000306917.5	150	-13.85	2 11	4974 4994	9	1	1	10116	fem-1 homolog B [Source:HGNC Symbol;Acc:HGNC:3649]	FEM1B
mir1	ENST00000340124.9	140	-16.56	2 9	2075 2095	7	1	1	84706	glutamic--pyruvic transaminase 2 [Source:HGNC Symbol;Acc:HGNC:18062]	GPT2
mir1	ENST00000268059.10	143	-21.28	2 20	2468 2488	18	0.6667	0.7778	5371	PML nuclear body scaffold [Source:HGNC Symbol;Acc:HGNC:9113]	PML
mir1	ENST00000444463.5	146	-12.32	2 11	1629 1649	9	0.8889	1	284739	chromosome 20 open reading frame 204 [Source:HGNC Symbol;Acc:HGNC:27655]	C20orf204
mir1	ENST00000217233.9	140	-12.28	2 9	2079 2099	7	1	1	57761	tribbles pseudokinase 3 [Source:HGNC Symbol;Acc:HGNC:16228]	TRIB3
mir1	ENST00000193391.8	152	-22.75	2 17	1310 1330	15	0.8	0.9333	50939	interphotoreceptor matrix proteoglycan 2 [Source:HGNC Symbol;Acc:HGNC:18362]	IMPG2
mir1	ENST00000399820.8	149	-12.64	2 19	912 933	18	0.7222	0.7222	57728	WD repeat domain 19 [Source:HGNC Symbol;Acc:HGNC:18340]	WDR19
mir1	ENST00000262384.4	146	-15.18	2 20	984 1005	19	0.6316	0.8947	9683	NEDD4 binding protein 1 [Source:HGNC Symbol;Acc:HGNC:29850]	N4BP1
mir1	ENST00000421367.7	157	-17.39	2 20	2598 2617	18	0.7778	0.7778	10613	ER lipid raft associated 1 [Source:HGNC Symbol;Acc:HGNC:16947]	ERLIN1
mir1	ENST00000329627.11	141	-22.76	2 20	12930 12949	18	0.7222	0.7778	55670	peroxisomal biogenesis factor 26 [Source:HGNC Symbol;Acc:HGNC:22965]	PEX26
mir1	ENST00000398559.7	142	-8.76	2 11	6697 6717	9	0.8889	0.8889	7110	TATA element modulatory factor 1 [Source:HGNC Symbol;Acc:HGNC:11870]	TMF1
mir1	ENST00000320640.11	142	-8.07	2 11	535 555	9	0.8889	0.8889	81533	integrin alpha FG-GAP repeat containing 1 [Source:HGNC Symbol;Acc:HGNC:30697]	ITFG1
mir1	ENST00000374586.8	140	-8.06	2 9	5856 5876	7	1	1	23731	transmembrane protein 245 [Source:HGNC Symbol;Acc:HGNC:1363]	TMEM245
mir1	ENST00000522566.5	140	-10.81	2 9	2041 2061	7	1	1	8323	frizzled class receptor 6 [Source:HGNC Symbol;Acc:HGNC:4044]	FZD6
mir1	ENST00000215730.12	154	-14.5	2 16	461 482	15	0.8	0.8667	9342	synaptosome associated protein 29 [Source:HGNC Symbol;Acc:HGNC:11133]	SNAP29
mir1	ENST00000497048.5	140	-10.35	2 9	1647 1667	7	1	1	9314	KLF transcription factor 4 [Source:HGNC Symbol;Acc:HGNC:6348]	KLF4
mir1	ENST00000345127.9	140	-14.59	2 9	2764 2784	7	1	1	144165	prickle planar cell polarity protein 1 [Source:HGNC Symbol;Acc:HGNC:17019]	PRICKLE1
mir1	ENST00000679267.1	142	-10.79	2 11	3048 3068	9	0.8889	0.8889	4841	non-POU domain containing octamer binding [Source:HGNC Symbol;Acc:HGNC:7871]	NONO
mir1	ENST00000606080.2	142	-12.12	2 19	11964 11984	17	0.6471	0.8235	2444	fyn related Src family tyrosine kinase [Source:HGNC Symbol;Acc:HGNC:3955]	FRK
mir1	ENST00000373913.7	143	-20.45	2 20	1423 1443	18	0.6667	0.7778	22839	DLG associated protein 4 [Source:HGNC Symbol;Acc:HGNC:24476]	DLGAP4
mir1	ENST00000375991.9	144	-15.81	3 17	1048 1068	14	0.7143	1	81689	iron-sulfur cluster assembly 1 [Source:HGNC Symbol;Acc:HGNC:28660]	ISCA1
mir1	ENST00000002596.6	144	-20.83	2 17	972 992	15	0.7333	0.8667	9957	heparan sulfate-glucosamine 3-sulfotransferase 1 [Source:HGNC Symbol;Acc:HGNC:5194]	HS3ST1
mir1	ENST00000510175.6	145	-12.42	2 10	3486 3506	8	1	1	255403	zinc finger protein 718 [Source:HGNC Symbol;Acc:HGNC:26889]	ZNF718
mir1	ENST00000375123.5	151	-18.16	2 20	3367 3387	18	0.7222	0.8333	2304	forkhead box E1 [Source:HGNC Symbol;Acc:HGNC:3806]	FOXE1
mir1	ENST00000308159.10	162	-19.29	2 19	2054 2074	17	0.7647	0.8235	9688	nucleoporin 93 [Source:HGNC Symbol;Acc:HGNC:28958]	NUP93
mir1	ENST00000651950.1	140	-11.68	2 9	700 720	7	1	1	9442	mediator complex subunit 27 [Source:HGNC Symbol;Acc:HGNC:2377]	MED27
mir1	ENST00000344079.9	147	-17.2	2 17	675 696	16	0.75	0.75	80313	leucine rich repeat containing 27 [Source:HGNC Symbol;Acc:HGNC:29346]	LRRC27
mir1	ENST00000613247.4	146	-17.7	2 16	2941 2962	15	0.7333	0.8	80832	apolipoprotein L4 [Source:HGNC Symbol;Acc:HGNC:14867]	APOL4
mir1	ENST00000369261.9	143	-18.1	2 20	3125 3145	18	0.6111	0.8333	114792	kelch like family member 32 [Source:HGNC Symbol;Acc:HGNC:21221]	KLHL32
mir1	ENST00000254908.11	146	-14.68	2 19	1308 1328	17	0.6471	0.8824	84105	pterin-4 alpha-carbinolamine dehydratase 2 [Source:HGNC Symbol;Acc:HGNC:24474]	PCBD2
mir1	ENST00000465124.1	145	-12.71	2 10	816 836	8	1	1	81873	actin related protein 2/3 complex subunit 5 like [Source:HGNC Symbol;Acc:HGNC:23366]	ARPC5L
mir1	ENST00000276914.7	143	-14.89	2 17	1849 1870	16	0.75	0.875	123	perilipin 2 [Source:HGNC Symbol;Acc:HGNC:248]	PLIN2
mir1	ENST00000455631.5	151	-14.15	2 13	484 505	12	0.9167	0.9167	5786	protein tyrosine phosphatase receptor type A [Source:HGNC Symbol;Acc:HGNC:9664]	PTPRA
mir1	ENST00000280285.9	149	-12.08	2 19	959 980	18	0.6111	0.8333	54545	myotubularin related protein 12 [Source:HGNC Symbol;Acc:HGNC:18191]	MTMR12
mir1	ENST00000400585.7	140	-8.75	2 9	454 474	7	1	1	27443	CECR2 histone acetyl-lysine reader [Source:HGNC Symbol;Acc:HGNC:1840]	CECR2
mir1	ENST00000273857.9	140	-12.36	2 9	375 395	7	1	1	10699	corin, serine peptidase [Source:HGNC Symbol;Acc:HGNC:19012]	CORIN
mir1	ENST00000284320.6	149	-17.23	2 19	1497 1518	18	0.6667	0.7778	9868	translocase of outer mitochondrial membrane 70 [Source:HGNC Symbol;Acc:HGNC:11985]	TOMM70
mir1	ENST00000416739.5	140	-8.43	2 9	127 147	7	1	1	57097	poly(ADP-ribose) polymerase family member 11 [Source:HGNC Symbol;Acc:HGNC:1186]	PARP11
mir1	ENST00000394095.7	141	-11.66	2 10	2536 2556	8	0.875	1	57337	SUMO specific peptidase 7 [Source:HGNC Symbol;Acc:HGNC:30402]	SENP7
mir1	ENST00000646242.1	145	-9.58	2 18	6571 6591	16	0.625	0.9375	6605	SWI/SNF related, matrix associated, actin dependent regulator of chromatin, subfamily e, member 1 [Source:HGNC Symbol;Acc:HGNC:11109]	SMARCE1
mir1	ENST00000402384.8	142	-20.6	2 20	1889 1910	19	0.6842	0.7895	3382	islet cell autoantigen 1 [Source:HGNC Symbol;Acc:HGNC:5343]	ICA1
mir1	ENST00000577730.5	141	-10.38	2 18	5934 5954	16	0.625	0.875	1006	cadherin 8 [Source:HGNC Symbol;Acc:HGNC:1767]	CDH8
mir1	ENST00000636707.1	143	-27.1	3 20	259 279	17	0.7647	0.9412	10121	actin related protein 1A [Source:HGNC Symbol;Acc:HGNC:167]	ACTR1A
mir1	ENST00000398514.7	149	-14.62	2 18	3598 3618	16	0.6875	0.75	1809	dihydropyrimidinase like 3 [Source:HGNC Symbol;Acc:HGNC:3015]	DPYSL3
mir1	ENST00000514026.2	167	-21.45	2 18	4284 4303	16	0.875	0.9375	84766	calcium release activated channel regulator 2A [Source:HGNC Symbol;Acc:HGNC:28657]	CRACR2A
mir1	ENST00000402452.5	147	-17.52	2 20	942 962	18	0.6667	0.8333	642636	RAD21 cohesin complex component like 1 [Source:HGNC Symbol;Acc:HGNC:16271]	RAD21L1
mir1	ENST00000427401.9	147	-11.65	2 20	6484 6504	18	0.6667	0.8333	100129842	zinc finger protein 737 [Source:HGNC Symbol;Acc:HGNC:32468]	ZNF737
mir1	ENST00000286307.6	142	-11.02	2 19	3627 3647	17	0.5882	0.7059	134353	LSM11, U7 small nuclear RNA associated [Source:HGNC Symbol;Acc:HGNC:30860]	LSM11
mir1	ENST00000591344.2	148	-13.07	2 18	2790 2811	17	0.7059	0.7647	342892	zinc finger protein 850 [Source:HGNC Symbol;Acc:HGNC:27994]	ZNF850
mir1	ENST00000265343.10	150	-13.31	2 19	8288 8308	17	0.6471	0.7647	27125	ALF transcription elongation factor 4 [Source:HGNC Symbol;Acc:HGNC:17869]	AFF4
mir1	ENST00000512104.5	141	-15.1	2 19	128 149	18	0.6667	0.8333	64799	IQ motif containing H [Source:HGNC Symbol;Acc:HGNC:25721]	IQCH
mir1	ENST00000611324.4	140	-10.74	2 9	3476 3496	7	1	1	387680	WASH complex subunit 2A [Source:HGNC Symbol;Acc:HGNC:23416]	WASHC2A
mir1	ENST00000303538.13	148	-16.83	2 19	3683 3705	19	0.7368	0.7368	23244	PDS5 cohesin associated factor A [Source:HGNC Symbol;Acc:HGNC:29088]	PDS5A
mir1	ENST00000373511.6	154	-16.92	2 20	331 353	20	0.65	0.8	79109	MAPK associated protein 1 [Source:HGNC Symbol;Acc:HGNC:18752]	MAPKAP1
mir1	ENST00000521180.5	142	-24.03	2 20	6695 6716	19	0.7895	0.8421	6482	ST3 beta-galactoside alpha-2,3-sialyltransferase 1 [Source:HGNC Symbol;Acc:HGNC:10862]	ST3GAL1
mir1	ENST00000262067.5	140	-11.59	2 9	1266 1286	7	1	1	27075	tetraspanin 13 [Source:HGNC Symbol;Acc:HGNC:21643]	TSPAN13
mir1	ENST00000496116.1	150	-13.99	2 11	848 868	9	1	1	84319	cms1 ribosomal small subunit homolog [Source:HGNC Symbol;Acc:HGNC:28666]	CMSS1
mir1	ENST00000396516.6	142	-10.35	2 11	1282 1302	9	0.8889	0.8889	29066	zinc finger CCCH-type containing 7A [Source:HGNC Symbol;Acc:HGNC:30959]	ZC3H7A
mir1	ENST00000249750.9	147	-14.8	2 19	2950 2968	17	0.7059	0.7647	8854	aldehyde dehydrogenase 1 family member A2 [Source:HGNC Symbol;Acc:HGNC:15472]	ALDH1A2
mir1	ENST00000405863.6	149	-11.14	2 14	898 918	12	0.8333	0.8333	30010	neurexophilin 1 [Source:HGNC Symbol;Acc:HGNC:20693]	NXPH1
mir1	ENST00000360605.8	140	-10.48	2 9	580 600	7	1	1	8725	URI1 prefoldin like chaperone [Source:HGNC Symbol;Acc:HGNC:13236]	URI1
mir1	ENST00000309964.8	147	-14.67	2 20	9658 9678	18	0.6111	0.7222	9575	clock circadian regulator [Source:HGNC Symbol;Acc:HGNC:2082]	CLOCK
mir1	ENST00000404991.2	163	-21.24	2 17	2304 2325	16	0.875	0.875	56903	poly(A) polymerase beta [Source:HGNC Symbol;Acc:HGNC:15970]	PAPOLB
mir1	ENST00000368134.6	145	-12.42	2 10	1728 1748	8	1	1	154075	sterile alpha motif domain containing 3 [Source:HGNC Symbol;Acc:HGNC:21574]	SAMD3
mir1	ENST00000412352.6	155	-16.7	2 17	701 723	17	0.7059	0.8824	254013	electron transfer flavoprotein subunit beta lysine methyltransferase [Source:HGNC Symbol;Acc:HGNC:28739]	ETFBKMT
mir1	ENST00000429154.7	155	-17.98	2 19	2992 3010	17	0.7647	0.8235	7773	zinc finger protein 230 [Source:HGNC Symbol;Acc:HGNC:13024]	ZNF230
mir1	ENST00000430710.8	154	-26.37	2 19	1402 1422	17	0.7647	0.8824	57680	chromodomain helicase DNA binding protein 8 [Source:HGNC Symbol;Acc:HGNC:20153]	CHD8
mir1	ENST00000398805.8	145	-13.79	2 19	2136 2158	19	0.5789	0.7895	84263	hydroxysteroid dehydrogenase like 2 [Source:HGNC Symbol;Acc:HGNC:18572]	HSDL2
mir1	ENST00000394030.8	150	-22.23	2 15	1557 1577	13	0.8462	1	868	Cbl proto-oncogene B [Source:HGNC Symbol;Acc:HGNC:1542]	CBLB
mir1	ENST00000487500.2	141	-9.37	2 10	434 454	8	0.875	1	6129	ribosomal protein L7 [Source:HGNC Symbol;Acc:HGNC:10363]	RPL7
mir1	ENST00000506729.6	140	-10.35	2 9	2266 2286	7	1	1	133482	solute carrier organic anion transporter family member 6A1 [Source:HGNC Symbol;Acc:HGNC:23613]	SLCO6A1
mir1	ENST00000339362.9	154	-13.53	2 15	7318 7338	13	0.6923	1	4756	neogenin 1 [Source:HGNC Symbol;Acc:HGNC:7754]	NEO1
mir1	ENST00000524542.2	140	-10.48	2 9	407 427	7	1	1	390033	SSU72 like 1 [Source:HGNC Symbol;Acc:HGNC:43626]	SSU72L1
mir1	ENST00000639584.1	140	-10.48	2 9	407 427	7	1	1	196120	SSU72 like 5 [Source:HGNC Symbol;Acc:HGNC:43624]	SSU72L5
mir1	ENST00000529681.5	144	-20.84	2 17	9175 9195	15	0.7333	0.8667	727897	mucin 5B, oligomeric mucus/gel-forming [Source:HGNC Symbol;Acc:HGNC:7516]	MUC5B
mir1	ENST00000599579.5	143	-21.68	3 20	1408 1428	17	0.8235	0.8824	112398	egl-9 family hypoxia inducible factor 2 [Source:HGNC Symbol;Acc:HGNC:14660]	EGLN2
mir1	ENST00000373555.9	151	-22.37	2 19	4762 4780	17	0.8235	0.8824	2800	golgin A1 [Source:HGNC Symbol;Acc:HGNC:4424]	GOLGA1
mir1	ENST00000373783.3	144	-16.51	2 19	355 374	17	0.7059	0.8824	84890	2-aminoethanethiol dioxygenase [Source:HGNC Symbol;Acc:HGNC:23506]	ADO
mir1	ENST00000398250.6	142	-24.33	2 20	2055 2076	19	0.7895	0.8421	196051	phospholipid phosphatase 4 [Source:HGNC Symbol;Acc:HGNC:23531]	PLPP4
mir1	ENST00000316554.5	147	-18.25	2 17	1510 1531	16	0.6875	0.8125	387856	coiled-coil domain containing 184 [Source:HGNC Symbol;Acc:HGNC:33749]	CCDC184
mir1	ENST00000449193.7	148	-16.58	3 17	4485 4505	14	0.8571	0.9286	387640	SKI/DACH domain containing 1 [Source:HGNC Symbol;Acc:HGNC:32697]	SKIDA1
mir1	ENST00000378225.5	145	-12.15	2 10	1 9	8	1	1	55301	oleoyl-ACP hydrolase [Source:HGNC Symbol;Acc:HGNC:25625]	OLAH
mir1	ENST00000424808.6	145	-14.01	2 10	798 818	8	1	1	9650	mitochondrial fission regulator 1 [Source:HGNC Symbol;Acc:HGNC:29510]	MTFR1
mir1	ENST00000401604.8	143	-18.72	2 19	55 73	17	0.7059	0.8824	5592	protein kinase cGMP-dependent 1 [Source:HGNC Symbol;Acc:HGNC:9414]	PRKG1
mir1	ENST00000311921.8	145	-14.87	2 10	739 759	8	1	1	22847	zinc finger protein 507 [Source:HGNC Symbol;Acc:HGNC:23783]	ZNF507
mir1	ENST00000672178.1	142	-15.07	2 11	4620 4640	9	0.8889	0.8889	5422	DNA polymerase alpha 1, catalytic subunit [Source:HGNC Symbol;Acc:HGNC:9173]	POLA1
mir1	ENST00000231368.10	146	-19.23	2 20	10842 10865	21	0.6667	0.6667	4012	leucyl and cystinyl aminopeptidase [Source:HGNC Symbol;Acc:HGNC:6656]	LNPEP
mir1	ENST00000369950.8	149	-12.95	2 19	3400 3421	18	0.6667	0.7778	3617	interphotoreceptor matrix proteoglycan 1 [Source:HGNC Symbol;Acc:HGNC:6055]	IMPG1
mir1	ENST00000623461.3	152	-17.43	2 14	2496 2518	14	0.8571	0.8571	7414	vinculin [Source:HGNC Symbol;Acc:HGNC:12665]	VCL
mir1	ENST00000376896.8	165	-22.83	2 19	5250 5271	18	0.8333	0.8333	6096	RAR related orphan receptor B [Source:HGNC Symbol;Acc:HGNC:10259]	RORB
mir1	ENST00000339600.6	146	-18.4	2 19	201 221	17	0.6471	0.8824	4697	NDUFA4 mitochondrial complex associated [Source:HGNC Symbol;Acc:HGNC:7687]	NDUFA4
mir1	ENST00000297405.10	140	-11.9	2 9	110 130	7	1	1	114788	CUB and Sushi multiple domains 3 [Source:HGNC Symbol;Acc:HGNC:19291]	CSMD3
mir1	ENST00000548228.1	145	-11.59	2 15	239 260	14	0.7143	0.8571	140461	ankyrin repeat and SOCS box containing 8 [Source:HGNC Symbol;Acc:HGNC:17183]	ASB8
mir1	ENST00000468219.1	142	-11.45	2 11	216 236	9	0.8889	0.8889	728276	C-type lectin domain containing 19A [Source:HGNC Symbol;Acc:HGNC:34522]	CLEC19A
mir1	ENST00000341757.9	148	-20.6	2 18	144 166	18	0.7222	0.8889	85477	scinderin [Source:HGNC Symbol;Acc:HGNC:21695]	SCIN
mir1	ENST00000273853.11	141	-10.07	2 10	3325 3345	8	0.875	1	1060	centromere protein C [Source:HGNC Symbol;Acc:HGNC:1854]	CENPC
mir1	ENST00000336216.9	153	-23.99	2 20	822 850	26	0.6923	0.6923	10363	high mobility group 20A [Source:HGNC Symbol;Acc:HGNC:5001]	HMG20A
mir1	ENST00000461949.5	143	-15.22	2 20	2243 2263	18	0.6667	0.7778	54516	mitochondrial translation release factor 1 like [Source:HGNC Symbol;Acc:HGNC:21051]	MTRF1L
mir1	ENST00000486811.5	142	-11.49	2 19	1801 1821	17	0.6471	0.8235	55079	FEZ family zinc finger 2 [Source:HGNC Symbol;Acc:HGNC:13506]	FEZF2
mir1	ENST00000636752.1	155	-21.71	3 20	1288 1308	17	0.8235	0.8824	101927367	small integral membrane protein 36 [Source:HGNC Symbol;Acc:HGNC:53654]	SMIM36
mir1	ENST00000299320.10	143	-22.62	2 19	930 948	17	0.7647	0.8235	146562	dynein axonemal assembly factor 8 [Source:HGNC Symbol;Acc:HGNC:25081]	DNAAF8
mir1	ENST00000369902.8	148	-17.81	2 17	4893 4913	15	0.7333	0.9333	51684	SUFU negative regulator of hedgehog signaling [Source:HGNC Symbol;Acc:HGNC:16466]	SUFU
mir1	ENST00000393963.7	144	-15.36	2 17	795 815	15	0.6667	0.9333	9626	guanylate cyclase activator 1C [Source:HGNC Symbol;Acc:HGNC:4680]	GUCA1C
mir1	ENST00000394320.7	140	-9.6	2 9	3757 3777	7	1	1	133522	PPARG coactivator 1 beta [Source:HGNC Symbol;Acc:HGNC:30022]	PPARGC1B
mir1	ENST00000587077.6	140	-9.17	2 9	728 748	7	1	1	147991	dpy-19 like C-mannosyltransferase 3 [Source:HGNC Symbol;Acc:HGNC:27120]	DPY19L3
mir1	ENST00000487349.6	152	-15.93	2 13	535 555	11	0.9091	0.9091	142686	ankyrin repeat and SOCS box containing 14 [Source:HGNC Symbol;Acc:HGNC:19766]	ASB14
mir1	ENST00000547431.5	143	-19	2 17	1698 1719	16	0.75	0.875	5502	protein phosphatase 1 regulatory inhibitor subunit 1A [Source:HGNC Symbol;Acc:HGNC:9286]	PPP1R1A
mir1	ENST00000463753.5	140	-18.08	3 17	500 520	14	0.7857	0.8571	1295	collagen type VIII alpha 1 chain [Source:HGNC Symbol;Acc:HGNC:2215]	COL8A1
mir1	ENST00000636926.1	157	-23.29	2 18	3103 3123	16	0.8125	0.9375	23229	Cdc42 guanine nucleotide exchange factor 9 [Source:HGNC Symbol;Acc:HGNC:14561]	ARHGEF9
mir1	ENST00000492807.6	140	-11.09	2 17	5146 5166	15	0.6667	0.8667	2911	glutamate metabotropic receptor 1 [Source:HGNC Symbol;Acc:HGNC:4593]	GRM1
mir1	ENST00000493998.1	143	-10.07	2 12	281 301	10	0.8	0.9	79778	MICAL like 2 [Source:HGNC Symbol;Acc:HGNC:29672]	MICALL2
mir1	ENST00000267842.10	148	-13.24	2 17	2145 2165	15	0.6667	0.8	11001	solute carrier family 27 member 2 [Source:HGNC Symbol;Acc:HGNC:10996]	SLC27A2
mir1	ENST00000369360.7	148	-15.2	2 17	368 388	15	0.8	0.8667	4892	nebulin related anchoring protein [Source:HGNC Symbol;Acc:HGNC:7988]	NRAP
mir1	ENST00000306107.9	143	-13.12	2 20	492 512	18	0.6111	0.6667	214	activated leukocyte cell adhesion molecule [Source:HGNC Symbol;Acc:HGNC:400]	ALCAM
mir1	ENST00000505338.1	145	-22.68	2 20	73 95	20	0.7	0.85	114134	solute carrier family 2 member 13 [Source:HGNC Symbol;Acc:HGNC:15956]	SLC2A13
mir1	ENST00000353258.8	141	-18.9	2 19	1652 1673	18	0.7222	0.7778	51573	glycerophosphodiester phosphodiesterase 1 [Source:HGNC Symbol;Acc:HGNC:29644]	GDE1
mir1	ENST00000258886.13	140	-13.95	2 17	3598 3618	15	0.6667	0.8667	3658	iron responsive element binding protein 2 [Source:HGNC Symbol;Acc:HGNC:6115]	IREB2
mir1	ENST00000268919.6	141	-13.14	2 19	1242 1263	18	0.6111	0.7222	84643	kinesin family member 2B [Source:HGNC Symbol;Acc:HGNC:29443]	KIF2B
mir1	ENST00000256062.9	141	-13.07	2 10	4572 4592	8	0.875	1	83857	transmembrane O-mannosyltransferase targeting cadherins 1 [Source:HGNC Symbol;Acc:HGNC:24099]	TMTC1
mir1	ENST00000472940.5	140	-16.06	2 18	906 927	17	0.6471	0.8824	6198	ribosomal protein S6 kinase B1 [Source:HGNC Symbol;Acc:HGNC:10436]	RPS6KB1
mir1	ENST00000610191.1	140	-19.1	2 20	367 385	18	0.7222	0.7778	410	arylsulfatase A [Source:HGNC Symbol;Acc:HGNC:713]	ARSA
mir1	ENST00000244314.6	140	-11.67	2 9	1562 1582	7	1	1	56269	immunity related GTPase cinema [Source:HGNC Symbol;Acc:HGNC:28835]	IRGC
mir1	ENST00000491580.1	148	-15.94	2 17	1020 1040	15	0.6667	1	55347	abhydrolase domain containing 10, depalmitoylase [Source:HGNC Symbol;Acc:HGNC:25656]	ABHD10
mir1	ENST00000270066.11	158	-18.2	2 19	2955 2975	17	0.7059	0.8235	56006	SMG9 nonsense mediated mRNA decay factor [Source:HGNC Symbol;Acc:HGNC:25763]	SMG9
mir1	ENST00000216455.9	141	-14.45	2 19	873 894	18	0.6667	0.8333	5684	proteasome 20S subunit alpha 3 [Source:HGNC Symbol;Acc:HGNC:9532]	PSMA3
mir1	ENST00000278319.10	141	-9.38	2 10	1926 1946	8	0.875	1	7762	zinc finger protein 215 [Source:HGNC Symbol;Acc:HGNC:13007]	ZNF215
mir1	ENST00000262461.7	140	-10.35	2 9	3154 3174	7	1	1	6558	solute carrier family 12 member 2 [Source:HGNC Symbol;Acc:HGNC:10911]	SLC12A2
mir1	ENST00000369838.6	166	-18.85	2 19	371 391	17	0.7059	0.9412	83699	SH3 domain binding glutamate rich protein like 2 [Source:HGNC Symbol;Acc:HGNC:15567]	SH3BGRL2
mir1	ENST00000251691.5	153	-14.32	2 19	306 328	19	0.6842	0.7895	57221	ARFGEF family member 3 [Source:HGNC Symbol;Acc:HGNC:21213]	ARFGEF3
mir1	ENST00000342683.6	160	-14.47	2 17	3136 3156	15	0.7333	0.9333	145853	chromosome 15 open reading frame 61 [Source:HGNC Symbol;Acc:HGNC:34453]	C15orf61
mir1	ENST00000511306.5	150	-11.54	2 19	5225 5245	17	0.5882	0.8235	388468	POTE ankyrin domain family member C [Source:HGNC Symbol;Acc:HGNC:33894]	POTEC
mir1	ENST00000513024.5	149	-10.13	2 19	2965 2986	18	0.7222	0.7222	22998	LIM and calponin homology domains 1 [Source:HGNC Symbol;Acc:HGNC:29191]	LIMCH1
mir1	ENST00000523376.5	140	-20.7	2 19	729 748	17	0.7059	0.8235	797	calcitonin related polypeptide beta [Source:HGNC Symbol;Acc:HGNC:1438]	CALCB
mir1	ENST00000519177.5	146	-14.82	2 20	1909 1930	19	0.6316	0.7368	6641	syntrophin beta 1 [Source:HGNC Symbol;Acc:HGNC:11168]	SNTB1
mir1	ENST00000456303.6	146	-15.63	2 19	793 813	17	0.6471	0.8824	645426	transmembrane protein 191C [Source:HGNC Symbol;Acc:HGNC:33601]	TMEM191C
mir1	ENST00000569007.1	157	-14.33	2 20	293 312	18	0.7222	0.8333	80153	enhancer of mRNA decapping 3 [Source:HGNC Symbol;Acc:HGNC:26114]	EDC3
mir1	ENST00000398637.10	157	-19.62	2 18	1527 1547	16	0.8125	0.9375	81539	solute carrier family 38 member 1 [Source:HGNC Symbol;Acc:HGNC:13447]	SLC38A1
mir1	ENST00000640805.1	140	-10.48	2 9	407 427	7	1	1	390031	SSU72 like 2 [Source:HGNC Symbol;Acc:HGNC:43621]	SSU72L2
mir1	ENST00000446113.7	143	-19.82	2 20	2032 2052	18	0.6667	0.7778	54503	zinc finger DHHC-type palmitoyltransferase 13 [Source:HGNC Symbol;Acc:HGNC:18413]	ZDHHC13
mir1	ENST00000579292.5	156	-20.64	2 17	223 243	15	0.8	1	374860	ankyrin repeat domain 30B [Source:HGNC Symbol;Acc:HGNC:24165]	ANKRD30B
mir1	ENST00000355221.7	140	-19.27	2 17	2295 2315	15	0.8	0.9333	51606	ATPase H+ transporting V1 subunit H [Source:HGNC Symbol;Acc:HGNC:18303]	ATP6V1H
mir1	ENST00000419252.1	148	-14.01	2 13	301 321	11	0.8182	0.9091	8936	WASP family member 1 [Source:HGNC Symbol;Acc:HGNC:12732]	WASF1
mir1	ENST00000263116.8	142	-18.64	2 14	811 829	12	0.8333	0.8333	9609	RAB36, member RAS oncogene family [Source:HGNC Symbol;Acc:HGNC:9775]	RAB36
mir1	ENST00000348476.7	140	-10.34	2 9	2447 2467	7	1	1	5926	AT-rich interaction domain 4A [Source:HGNC Symbol;Acc:HGNC:9885]	ARID4A
mir1	ENST00000536353.2	154	-16.31	2 15	576 596	13	0.8462	0.8462	84203	thioredoxin domain containing 2 [Source:HGNC Symbol;Acc:HGNC:16470]	TXNDC2
mir1	ENST00000400000.7	141	-12.83	2 20	6650 6669	18	0.6667	0.8333	9218	VAMP associated protein A [Source:HGNC Symbol;Acc:HGNC:12648]	VAPA
mir1	ENST00000374242.9	146	-16.02	2 20	2575 2597	20	0.7	0.8	58493	INTS3 and NABP interacting protein [Source:HGNC Symbol;Acc:HGNC:24994]	INIP
mir1	ENST00000569800.5	144	-17.88	2 17	484 504	15	0.7333	0.8667	84916	UTP4 small subunit processome component [Source:HGNC Symbol;Acc:HGNC:1983]	UTP4
mir1	ENST00000460843.6	140	-14.61	2 13	2100 2120	11	0.8182	1	79813	euchromatic histone lysine methyltransferase 1 [Source:HGNC Symbol;Acc:HGNC:24650]	EHMT1
mir1	ENST00000686869.1	149	-20.37	2 14	6075 6095	12	0.8333	0.8333	63895	piezo type mechanosensitive ion channel component 2 [Source:HGNC Symbol;Acc:HGNC:26270]	PIEZO2
mir1	ENST00000376087.5	140	-19.43	2 17	1015 1035	15	0.6667	0.8667	22852	ankyrin repeat domain containing 26 [Source:HGNC Symbol;Acc:HGNC:29186]	ANKRD26
mir1	ENST00000621226.2	142	-17.58	2 19	132 152	17	0.6471	0.8235	4586	mucin 5AC, oligomeric mucus/gel-forming [Source:HGNC Symbol;Acc:HGNC:7515]	MUC5AC
mir1	ENST00000533854.6	146	-15.05	2 20	9796 9817	19	0.6316	0.7368	27091	calcium voltage-gated channel auxiliary subunit gamma 5 [Source:HGNC Symbol;Acc:HGNC:1409]	CACNG5
mir1	ENST00000311337.11	140	-12.38	2 17	2235 2255	15	0.6667	0.8667	10007	glucosamine-6-phosphate deaminase 1 [Source:HGNC Symbol;Acc:HGNC:4417]	GNPDA1
mir1	ENST00000284311.5	140	-10.22	2 9	1358 1378	7	1	1	2838	G protein-coupled receptor 15 [Source:HGNC Symbol;Acc:HGNC:4469]	GPR15
mir1	ENST00000374583.1	145	-12.96	2 10	328 348	8	1	1	64219	praja ring finger ubiquitin ligase 1 [Source:HGNC Symbol;Acc:HGNC:16648]	PJA1
mir1	ENST00000324071.10	153	-21.44	2 20	488 507	18	0.7222	0.7778	1555	cytochrome P450 family 2 subfamily B member 6 [Source:HGNC Symbol;Acc:HGNC:2615]	CYP2B6
mir1	ENST00000486103.6	140	-10.34	2 9	1 11	7	1	1	51136	ring finger protein, transmembrane 1 [Source:HGNC Symbol;Acc:HGNC:30206]	RNFT1
mir1	ENST00000493637.6	140	-11.75	2 9	1739 1759	7	1	1	203522	integrator complex subunit 6 like [Source:HGNC Symbol;Acc:HGNC:27334]	INTS6L
mir1	ENST00000262134.10	141	-14.53	2 19	3043 3066	20	0.65	0.65	54947	lysophosphatidylcholine acyltransferase 2 [Source:HGNC Symbol;Acc:HGNC:26032]	LPCAT2
mir1	ENST00000590474.7	167	-22.75	2 17	12809 12830	16	0.875	0.9375	5608	mitogen-activated protein kinase kinase 6 [Source:HGNC Symbol;Acc:HGNC:6846]	MAP2K6
mir1	ENST00000295569.12	141	-20.16	2 20	1095 1118	21	0.7143	0.7619	151647	TAFA chemokine like family member 4 [Source:HGNC Symbol;Acc:HGNC:21591]	TAFA4
mir1	ENST00000523051.5	143	-15.91	2 16	358 378	14	0.7143	0.9286	5179	proenkephalin [Source:HGNC Symbol;Acc:HGNC:8831]	PENK
mir1	ENST00000428571.5	149	-14.94	2 19	368 390	19	0.6316	0.7895	7543	zinc finger protein X-linked [Source:HGNC Symbol;Acc:HGNC:12869]	ZFX
mir1	ENST00000438581.6	142	-15.13	2 19	1139 1159	17	0.5882	0.7059	55254	transmembrane protein 39A [Source:HGNC Symbol;Acc:HGNC:25600]	TMEM39A
mir1	ENST00000297109.11	148	-15.55	2 20	2331 2349	18	0.7778	0.8333	79685	SAP30 like [Source:HGNC Symbol;Acc:HGNC:25663]	SAP30L
mir1	ENST00000354386.10	143	-23.92	2 20	3261 3281	18	0.6667	0.9444	9786	KIAA0586 [Source:HGNC Symbol;Acc:HGNC:19960]	KIAA0586
mir1	ENST00000481611.1	154	-22.23	2 19	446 466	17	0.7647	0.8824	440387	chymotrypsinogen B2 [Source:HGNC Symbol;Acc:HGNC:2522]	CTRB2
mir1	ENST00000539295.3	151	-21.81	2 20	377 397	18	0.6667	0.7222	153918	zinc finger C2HC-type containing 1B [Source:HGNC Symbol;Acc:HGNC:21174]	ZC2HC1B
mir1	ENST00000578063.5	142	-17.8	2 16	761 782	15	0.8	0.8667	5578	protein kinase C alpha [Source:HGNC Symbol;Acc:HGNC:9393]	PRKCA
mir1	ENST00000649711.1	140	-14.86	2 9	176 196	7	1	1	7873	mesencephalic astrocyte derived neurotrophic factor [Source:HGNC Symbol;Acc:HGNC:15461]	MANF
mir1	ENST00000302273.2	145	-17.93	2 18	273 293	16	0.6875	0.875	7441	V-set pre-B cell surrogate light chain 1 [Source:HGNC Symbol;Acc:HGNC:12709]	VPREB1
mir1	ENST00000524820.6	142	-16.45	2 19	488 508	17	0.6471	0.8235	143425	synaptotagmin 9 [Source:HGNC Symbol;Acc:HGNC:19265]	SYT9
mir1	ENST00000367474.2	140	-10.64	2 9	4462 4482	7	1	1	389432	sterile alpha motif domain containing 5 [Source:HGNC Symbol;Acc:HGNC:21180]	SAMD5
mir1	ENST00000451923.1	142	-16.44	3 19	226 246	16	0.75	0.8125	11043	midline 2 [Source:HGNC Symbol;Acc:HGNC:7096]	MID2
mir1	ENST00000672052.1	140	-10.9	2 9	439 459	7	1	1	383	arginase 1 [Source:HGNC Symbol;Acc:HGNC:663]	ARG1
mir1	ENST00000520356.5	141	-18.36	2 20	3711 3730	18	0.6667	0.8333	57623	zinc finger and AT-hook domain containing [Source:HGNC Symbol;Acc:HGNC:19899]	ZFAT
mir1	ENST00000553252.1	140	-16.95	2 13	736 756	11	0.8182	1	54407	solute carrier family 38 member 2 [Source:HGNC Symbol;Acc:HGNC:13448]	SLC38A2
mir1	ENST00000570371.5	140	-8.06	2 9	1510 1530	7	1	1	10040	target of myb1 like 1 membrane trafficking protein [Source:HGNC Symbol;Acc:HGNC:11983]	TOM1L1
mir1	ENST00000530909.1	152	-10.52	2 19	61 80	17	0.7059	0.8235	120534	ADP ribosylation factor like GTPase 14 effector protein [Source:HGNC Symbol;Acc:HGNC:26798]	ARL14EP
mir1	ENST00000361582.8	161	-21.68	2 20	1560 1579	18	0.7778	0.8333	9666	DAZ interacting zinc finger protein 3 [Source:HGNC Symbol;Acc:HGNC:30938]	DZIP3
mir1	ENST00000216039.9	163	-16.94	2 16	2934 2954	14	0.8571	0.9286	9929	Josephin domain containing 1 [Source:HGNC Symbol;Acc:HGNC:28953]	JOSD1
mir1	ENST00000436441.5	163	-22.07	2 20	435 455	18	0.7222	0.8333	23064	senataxin [Source:HGNC Symbol;Acc:HGNC:445]	SETX
mir1	ENST00000231572.8	146	-11.52	2 11	412 432	9	0.8889	1	5917	arginyl-tRNA synthetase 1 [Source:HGNC Symbol;Acc:HGNC:9870]	RARS1
mir1	ENST00000320285.9	140	-8.7	2 9	909 929	7	1	1	56895	1-acylglycerol-3-phosphate O-acyltransferase 4 [Source:HGNC Symbol;Acc:HGNC:20885]	AGPAT4
mir1	ENST00000334270.3	142	-16.06	2 19	1187 1207	17	0.5882	0.7059	7270	transcription termination factor 1 [Source:HGNC Symbol;Acc:HGNC:12397]	TTF1
mir1	ENST00000445435.1	142	-12.93	2 20	593 614	19	0.6316	0.8421	55165	centrosomal protein 55 [Source:HGNC Symbol;Acc:HGNC:1161]	CEP55
mir1	ENST00000685191.1	146	-20.96	2 20	1686 1707	19	0.7368	0.7895	4627	myosin heavy chain 9 [Source:HGNC Symbol;Acc:HGNC:7579]	MYH9
mir1	ENST00000354416.7	151	-14.01	2 20	1623 1643	18	0.6667	0.7222	23157	septin 6 [Source:HGNC Symbol;Acc:HGNC:15848]	SEPTIN6
mir1	ENST00000448612.6	147	-12.94	2 12	550 570	10	0.9	0.9	253769	WD repeat domain 27 [Source:HGNC Symbol;Acc:HGNC:21248]	WDR27
mir1	ENST00000603928.3	159	-19.2	2 20	4939 4959	18	0.6667	0.8333	266655	BRD3 opposite strand [Source:HGNC Symbol;Acc:HGNC:24742]	BRD3OS
mir1	ENST00000687039.1	140	-18.25	2 19	1464 1483	17	0.7059	0.8235	83473	katanin catalytic subunit A1 like 2 [Source:HGNC Symbol;Acc:HGNC:25387]	KATNAL2
mir1	ENST00000259351.10	145	-13.93	2 10	3986 4006	8	1	1	9649	Ral GEF with PH domain and SH3 binding motif 1 [Source:HGNC Symbol;Acc:HGNC:16851]	RALGPS1
mir1	ENST00000393350.1	142	-18.89	2 19	6136 6156	17	0.7647	0.8824	4094	MAF bZIP transcription factor [Source:HGNC Symbol;Acc:HGNC:6776]	MAF
mir1	ENST00000564180.1	154	-22.64	2 19	350 370	17	0.7647	0.8824	79613	transport and golgi organization 6 homolog [Source:HGNC Symbol;Acc:HGNC:25749]	TANGO6
mir1	ENST00000645220.1	169	-27.22	2 20	1921 1944	21	0.8095	0.8571	1687	gasdermin E [Source:HGNC Symbol;Acc:HGNC:2810]	GSDME
mir1	ENST00000485458.3	145	-11.73	2 10	3047 3067	8	1	1	9211	leucine rich glioma inactivated 1 [Source:HGNC Symbol;Acc:HGNC:6572]	LGI1
mir1	ENST00000256429.8	144	-20.42	2 13	638 658	11	0.9091	1	8932	methyl-CpG binding domain protein 2 [Source:HGNC Symbol;Acc:HGNC:6917]	MBD2
mir1	ENST00000611870.5	150	-12.91	2 11	5481 5501	9	1	1	85445	contactin associated protein family member 4 [Source:HGNC Symbol;Acc:HGNC:18747]	CNTNAP4
mir1	ENST00000241052.5	144	-15.16	3 17	950 970	14	0.7857	0.9286	847	catalase [Source:HGNC Symbol;Acc:HGNC:1516]	CAT
mir1	ENST00000282382.8	141	-15.28	2 20	2711 2733	20	0.7	0.8	100302736	TMED7-TICAM2 readthrough [Source:HGNC Symbol;Acc:HGNC:33945]	TMED7-TICAM2
mir1	ENST00000401702.5	141	-16.23	2 14	822 842	12	0.75	0.75	4151	myoglobin [Source:HGNC Symbol;Acc:HGNC:6915]	MB
mir1	ENST00000366953.8	154	-14.64	2 17	676 695	15	0.8	0.8667	6582	solute carrier family 22 member 2 [Source:HGNC Symbol;Acc:HGNC:10966]	SLC22A2
mir1	ENST00000359775.10	150	-17.78	2 19	7152 7169	17	0.7647	0.7647	79683	zinc finger DHHC-type palmitoyltransferase 14 [Source:HGNC Symbol;Acc:HGNC:20341]	ZDHHC14
mir1	ENST00000409652.5	142	-12.91	2 19	6482 6502	17	0.5882	0.8824	80830	apolipoprotein L6 [Source:HGNC Symbol;Acc:HGNC:14870]	APOL6
mir1	ENST00000361171.8	162	-14.75	2 19	348 368	17	0.7059	0.8824	89853	multivesicular body subunit 12B [Source:HGNC Symbol;Acc:HGNC:23368]	MVB12B
mir1	ENST00000504771.3	140	-10.49	2 9	79 99	7	1	1	25816	TNF alpha induced protein 8 [Source:HGNC Symbol;Acc:HGNC:17260]	TNFAIP8
mir1	ENST00000650311.1	148	-12.83	2 17	2912 2932	15	0.7333	0.7333	55093	N-terminal glutamine amidase 1 [Source:HGNC Symbol;Acc:HGNC:25490]	NTAQ1
mir1	ENST00000328252.4	141	-11.8	2 10	6126 6146	8	0.875	1	5069	pappalysin 1 [Source:HGNC Symbol;Acc:HGNC:8602]	PAPPA
mir1	ENST00000308191.11	143	-19.82	2 18	2327 2349	18	0.7222	0.8889	27115	phosphodiesterase 7B [Source:HGNC Symbol;Acc:HGNC:8792]	PDE7B
mir1	ENST00000308031.10	143	-21.87	2 19	3952 3970	17	0.7059	0.8824	57573	zinc finger protein 471 [Source:HGNC Symbol;Acc:HGNC:23226]	ZNF471
mir1	ENST00000433948.5	140	-18.42	2 19	246 265	17	0.7059	0.8235	57701	NCK associated protein 5 like [Source:HGNC Symbol;Acc:HGNC:29321]	NCKAP5L
mir1	ENST00000402034.7	140	-11.74	2 9	2433 2453	7	1	1	730005	SEC14 like lipid binding 6 [Source:HGNC Symbol;Acc:HGNC:40047]	SEC14L6
mir1	ENST00000499247.3	149	-13.79	2 18	442 462	16	0.6875	0.75	10140	transducer of ERBB2, 1 [Source:HGNC Symbol;Acc:HGNC:11979]	TOB1
mir1	ENST00000396604.5	148	-12.81	2 19	2207 2226	17	0.7059	0.7647	7702	zinc finger protein 143 [Source:HGNC Symbol;Acc:HGNC:12928]	ZNF143
mir1	ENST00000531409.5	146	-19.11	2 15	1310 1330	13	0.8462	0.9231	1572	cytochrome P450 family 2 subfamily F member 1 [Source:HGNC Symbol;Acc:HGNC:2632]	CYP2F1
mir1	ENST00000452027.3	153	-18.72	2 20	1679 1701	20	0.75	0.75	135295	serine and arginine rich splicing factor 12 [Source:HGNC Symbol;Acc:HGNC:21220]	SRSF12
mir1	ENST00000358431.8	146	-15.88	2 18	8356 8374	16	0.8125	0.875	85379	KIAA1671 [Source:HGNC Symbol;Acc:HGNC:29345]	KIAA1671
mir1	ENST00000638125.1	155	-18.73	2 20	832 852	18	0.7222	0.8889	8787	regulator of G protein signaling 9 [Source:HGNC Symbol;Acc:HGNC:10004]	RGS9
mir1	ENST00000367097.8	144	-19.87	2 19	454 476	19	0.7368	0.8421	56995	TUB like protein 4 [Source:HGNC Symbol;Acc:HGNC:15530]	TULP4
mir1	ENST00000634734.3	151	-21.28	2 20	789 809	18	0.7222	0.8333	573	BAG cochaperone 1 [Source:HGNC Symbol;Acc:HGNC:937]	BAG1
mir1	ENST00000577499.5	140	-10.28	2 17	592 612	15	0.6667	0.8667	147323	StAR related lipid transfer domain containing 6 [Source:HGNC Symbol;Acc:HGNC:18066]	STARD6
mir1	ENST00000311601.6	148	-16.44	2 19	2008 2030	19	0.6842	0.7895	285590	SH3 and PX domains 2B [Source:HGNC Symbol;Acc:HGNC:29242]	SH3PXD2B
mir1	ENST00000409402.9	160	-15.9	2 19	4862 4884	19	0.7368	0.8947	56907	spire type actin nucleation factor 1 [Source:HGNC Symbol;Acc:HGNC:30622]	SPIRE1
mir1	ENST00000369849.9	154	-18.9	2 20	1323 1345	20	0.7	0.75	9118	internexin neuronal intermediate filament protein alpha [Source:HGNC Symbol;Acc:HGNC:6057]	INA
mir1	ENST00000480008.1	143	-12.71	2 20	1528 1548	18	0.6667	0.7778	55274	PHD finger protein 10 [Source:HGNC Symbol;Acc:HGNC:18250]	PHF10
mir1	ENST00000312521.9	147	-12.78	2 12	3069 3089	10	0.9	0.9	9975	nuclear receptor subfamily 1 group D member 2 [Source:HGNC Symbol;Acc:HGNC:7963]	NR1D2
mir1	ENST00000512467.6	150	-12.65	2 16	9737 9759	16	0.75	0.8125	57528	potassium channel tetramerization domain containing 16 [Source:HGNC Symbol;Acc:HGNC:29244]	KCTD16
mir1	ENST00000223500.9	140	-13.12	2 9	449 469	7	1	1	51510	charged multivesicular body protein 5 [Source:HGNC Symbol;Acc:HGNC:26942]	CHMP5
mir1	ENST00000352433.10	140	-13.2	2 9	559 579	7	1	1	9232	PTTG1 regulator of sister chromatid separation, securin [Source:HGNC Symbol;Acc:HGNC:9690]	PTTG1
mir1	ENST00000324198.11	151	-17.72	2 20	7257 7277	18	0.6111	0.9444	157	G protein-coupled receptor kinase 3 [Source:HGNC Symbol;Acc:HGNC:290]	GRK3
mir1	ENST00000330619.13	145	-16.5	2 20	6547 6566	18	0.6667	0.7222	388566	zinc finger protein 470 [Source:HGNC Symbol;Acc:HGNC:22220]	ZNF470
mir1	ENST00000646199.1	158	-17.38	2 19	1956 1976	17	0.6471	0.8824	51390	androgen induced 1 [Source:HGNC Symbol;Acc:HGNC:21607]	AIG1
mir1	ENST00000511072.5	145	-18.88	2 20	802 821	18	0.7222	0.8333	63976	PR/SET domain 16 [Source:HGNC Symbol;Acc:HGNC:14000]	PRDM16
mir1	ENST00000303924.5	149	-16.59	2 19	2090 2112	19	0.6316	0.7895	3037	hyaluronan synthase 2 [Source:HGNC Symbol;Acc:HGNC:4819]	HAS2
mir1	ENST00000503004.5	140	-8.06	2 9	13 33	7	1	1	56650	claudin domain containing 1 [Source:HGNC Symbol;Acc:HGNC:1322]	CLDND1
mir1	ENST00000611077.5	147	-14.68	2 17	2432 2453	16	0.75	0.75	4059	basal cell adhesion molecule (Lutheran blood group) [Source:HGNC Symbol;Acc:HGNC:6722]	BCAM
mir1	ENST00000485048.1	143	-13.49	2 16	559 579	14	0.7857	0.8571	23232	TBC1 domain family member 12 [Source:HGNC Symbol;Acc:HGNC:29082]	TBC1D12
mir1	ENST00000296870.3	147	-14.15	2 20	498 518	18	0.6667	0.8333	3562	interleukin 3 [Source:HGNC Symbol;Acc:HGNC:6011]	IL3
mir1	ENST00000541638.6	140	-10.34	2 9	4598 4618	7	1	1	9399	stomatin like 1 [Source:HGNC Symbol;Acc:HGNC:14560]	STOML1
mir1	ENST00000564130.2	144	-13.1	2 19	466 485	17	0.6471	0.7647	347688	tubulin beta 8 class VIII [Source:HGNC Symbol;Acc:HGNC:20773]	TUBB8
mir1	ENST00000499810.6	140	-12.49	2 9	1723 1743	7	1	1	2107	eukaryotic translation termination factor 1 [Source:HGNC Symbol;Acc:HGNC:3477]	ETF1
mir1	ENST00000366175.7	164	-17.41	2 17	1115 1135	15	0.8	0.9333	5673	pregnancy specific beta-1-glycoprotein 5 [Source:HGNC Symbol;Acc:HGNC:9522]	PSG5
mir1	ENST00000529202.5	140	-10.49	2 9	1300 1320	7	1	1	8424	gamma-butyrobetaine hydroxylase 1 [Source:HGNC Symbol;Acc:HGNC:964]	BBOX1
mir1	ENST00000261537.7	169	-20.85	2 18	7153 7173	16	0.75	1	57534	MIB E3 ubiquitin protein ligase 1 [Source:HGNC Symbol;Acc:HGNC:21086]	MIB1
mir1	ENST00000392650.8	147	-10.49	2 12	7585 7605	10	0.9	0.9	54549	sidekick cell adhesion molecule 2 [Source:HGNC Symbol;Acc:HGNC:19308]	SDK2
mir1	ENST00000336930.11	157	-16.96	2 19	1598 1619	18	0.7222	0.8333	338645	leucine zipper protein 2 [Source:HGNC Symbol;Acc:HGNC:23206]	LUZP2
mir1	ENST00000556596.1	140	-17.56	3 17	1481 1501	14	0.7857	0.8571	23002	dishevelled associated activator of morphogenesis 1 [Source:HGNC Symbol;Acc:HGNC:18142]	DAAM1
mir1	ENST00000517554.1	141	-19.37	2 19	1006 1028	19	0.6842	0.7895	23255	microtubule crosslinking factor 1 [Source:HGNC Symbol;Acc:HGNC:29121]	MTCL1
mir1	ENST00000645722.2	155	-20.09	2 17	2367 2388	16	0.8125	0.8125	23092	Rho GTPase activating protein 26 [Source:HGNC Symbol;Acc:HGNC:17073]	ARHGAP26
mir1	ENST00000562734.5	145	-15.24	2 10	613 633	8	1	1	57017	coenzyme Q9 [Source:HGNC Symbol;Acc:HGNC:25302]	COQ9
mir1	ENST00000561441.5	145	-17.4	2 19	877 899	19	0.7368	0.7895	23431	adaptor related protein complex 4 subunit epsilon 1 [Source:HGNC Symbol;Acc:HGNC:573]	AP4E1
mir1	ENST00000383490.3	141	-12.6	2 10	10452 10472	8	0.875	1	645369	transmembrane protein 200C [Source:HGNC Symbol;Acc:HGNC:37208]	TMEM200C
mir1	ENST00000555099.1	146	-17.46	2 20	70 91	19	0.6316	0.7368	283092	olfactory receptor family 4 subfamily C member 13 [Source:HGNC Symbol;Acc:HGNC:15169]	OR4C13
mir1	ENST00000360835.9	156	-17.18	2 19	9055 9074	17	0.7647	0.8235	80274	signal peptide, CUB domain and EGF like domain containing 1 [Source:HGNC Symbol;Acc:HGNC:13441]	SCUBE1
mir1	ENST00000604624.6	146	-21.99	3 20	982 1004	19	0.7368	0.8421	3778	potassium calcium-activated channel subfamily M alpha 1 [Source:HGNC Symbol;Acc:HGNC:6284]	KCNMA1
mir1	ENST00000650861.1	152	-13.98	2 20	216 234	18	0.6667	0.8333	7490	WT1 transcription factor [Source:HGNC Symbol;Acc:HGNC:12796]	WT1
mir1	ENST00000251047.6	145	-15.2	2 18	1 21	16	0.625	0.75	3998	lectin, mannose binding 1 [Source:HGNC Symbol;Acc:HGNC:6631]	LMAN1
mir1	ENST00000368977.9	153	-22.57	2 19	4136 4157	18	0.7778	0.8889	246269	AFG1 like ATPase [Source:HGNC Symbol;Acc:HGNC:16411]	AFG1L
mir1	ENST00000216445.8	147	-22.9	2 20	787 807	18	0.7222	0.7778	55195	coiled-coil domain containing 198 [Source:HGNC Symbol;Acc:HGNC:20189]	CCDC198
mir1	ENST00000253462.8	140	-8.76	2 9	1344 1364	7	1	1	51659	GINS complex subunit 2 [Source:HGNC Symbol;Acc:HGNC:24575]	GINS2
mir1	ENST00000269834.1	152	-15.75	2 17	1413 1433	15	0.7333	0.8	114026	zinc finger imprinted 3 [Source:HGNC Symbol;Acc:HGNC:16366]	ZIM3
mir1	ENST00000369746.2	140	-12.84	2 17	1166 1186	15	0.6	0.9333	90025	ubiquitin protein ligase E3D [Source:HGNC Symbol;Acc:HGNC:21381]	UBE3D
mir1	ENST00000599371.1	140	-10.34	2 9	625 645	7	1	1	5672	pregnancy specific beta-1-glycoprotein 4 [Source:HGNC Symbol;Acc:HGNC:9521]	PSG4
mir1	ENST00000316985.7	149	-20.11	2 19	2996 3017	18	0.7222	0.8889	54904	nuclear receptor binding SET domain protein 3 [Source:HGNC Symbol;Acc:HGNC:12767]	NSD3
mir1	ENST00000358691.10	146	-21.14	2 17	2139 2161	17	0.8235	0.8824	9931	helicase with zinc finger [Source:HGNC Symbol;Acc:HGNC:16878]	HELZ
mir1	ENST00000622536.6	147	-19.97	2 20	661 681	18	0.6111	0.8889	401081	chromosome 3 open reading frame 85 [Source:HGNC Symbol;Acc:HGNC:53432]	C3orf85
mir1	ENST00000643195.1	147	-13.42	2 18	582 601	16	0.75	0.75	81061	olfactory receptor family 11 subfamily H member 1 [Source:HGNC Symbol;Acc:HGNC:15404]	OR11H1
mir1	ENST00000436407.7	142	-16.77	2 19	199 219	17	0.7059	0.7647	6563	solute carrier family 14 member 1 (Kidd blood group) [Source:HGNC Symbol;Acc:HGNC:10918]	SLC14A1
mir1	ENST00000492590.6	141	-20.42	2 19	1627 1649	19	0.6842	0.7895	2272	fragile histidine triad diadenosine triphosphatase [Source:HGNC Symbol;Acc:HGNC:3701]	FHIT
mir1	ENST00000489244.1	154	-13.96	2 20	4566 4587	19	0.6842	0.7895	55779	cilia and flagella associated protein 44 [Source:HGNC Symbol;Acc:HGNC:25631]	CFAP44
mir1	ENST00000568934.1	142	-19.53	2 20	29 50	19	0.6842	0.7895	403257	olfactory receptor family 4 subfamily C member 45 (gene/pseudogene) [Source:HGNC Symbol;Acc:HGNC:31270]	OR4C45
mir1	ENST00000526063.5	141	-23.74	2 20	212 235	21	0.8095	0.8095	22800	RAS related 2 [Source:HGNC Symbol;Acc:HGNC:17271]	RRAS2
mir1	ENST00000428135.7	157	-15.73	2 19	5970 5992	19	0.7368	0.7895	23161	sorting nexin 13 [Source:HGNC Symbol;Acc:HGNC:21335]	SNX13
mir1	ENST00000265403.12	150	-11.57	2 11	2564 2584	9	1	1	7365	UDP glucuronosyltransferase family 2 member B10 [Source:HGNC Symbol;Acc:HGNC:12544]	UGT2B10
mir1	ENST00000638112.1	145	-19.39	2 20	2681 2700	18	0.7222	0.8333	2554	gamma-aminobutyric acid type A receptor subunit alpha1 [Source:HGNC Symbol;Acc:HGNC:4075]	GABRA1
mir1	ENST00000310613.8	147	-20.42	3 17	6494 6515	15	0.8667	0.9333	27284	sulfotransferase family 1B member 1 [Source:HGNC Symbol;Acc:HGNC:17845]	SULT1B1
mir1	ENST00000456047.2	155	-21.08	2 20	502 522	18	0.7222	0.8889	117159	dermcidin [Source:HGNC Symbol;Acc:HGNC:14669]	DCD
mir1	ENST00000576479.4	146	-13.05	2 11	3961 3981	9	0.8889	1	10418	spondin 1 [Source:HGNC Symbol;Acc:HGNC:11252]	SPON1
mir1	ENST00000295958.10	144	-10.07	2 17	2587 2607	15	0.6	0.8	201895	small integral membrane protein 14 [Source:HGNC Symbol;Acc:HGNC:27321]	SMIM14
mir1	ENST00000425327.6	148	-12.61	2 19	1835 1854	17	0.7059	0.7647	152404	immunoglobulin superfamily member 11 [Source:HGNC Symbol;Acc:HGNC:16669]	IGSF11
mir1	ENST00000587042.1	142	-17.28	2 20	714 735	19	0.6842	0.7895	9050	proline-serine-threonine phosphatase interacting protein 2 [Source:HGNC Symbol;Acc:HGNC:9581]	PSTPIP2
mir1	ENST00000395710.5	165	-22.77	2 19	2803 2826	20	0.75	0.85	55153	SDA1 domain containing 1 [Source:HGNC Symbol;Acc:HGNC:25537]	SDAD1
mir1	ENST00000397786.7	141	-15.39	2 20	3394 3417	21	0.6667	0.8095	9969	mediator complex subunit 13 [Source:HGNC Symbol;Acc:HGNC:22474]	MED13
mir1	ENST00000565585.5	151	-20.13	2 20	1965 1985	18	0.7222	0.8333	79748	lectin, mannose binding 1 like [Source:HGNC Symbol;Acc:HGNC:6632]	LMAN1L
mir1	ENST00000521082.5	145	-17.5	2 20	2313 2332	18	0.6667	0.8889	55975	kelch like family member 7 [Source:HGNC Symbol;Acc:HGNC:15646]	KLHL7
mir1	ENST00000295872.8	156	-17.14	2 17	2747 2767	15	0.7333	0.8667	152185	spindle and centriole associated protein 1 [Source:HGNC Symbol;Acc:HGNC:25083]	SPICE1
mir1	ENST00000395153.8	141	-16.89	2 14	3204 3224	12	0.8333	0.9167	51339	dishevelled binding antagonist of beta catenin 1 [Source:HGNC Symbol;Acc:HGNC:17748]	DACT1
mir1	ENST00000580037.1	146	-21.46	2 19	39 59	17	0.8235	0.8824	4779	NFE2 like bZIP transcription factor 1 [Source:HGNC Symbol;Acc:HGNC:7781]	NFE2L1
mir1	ENST00000373281.8	142	-20.69	2 20	688 710	20	0.7	0.75	27433	torsin family 2 member A [Source:HGNC Symbol;Acc:HGNC:11996]	TOR2A
mir1	ENST00000331366.10	155	-21.54	2 20	1873 1893	18	0.7222	0.8889	144402	copine 8 [Source:HGNC Symbol;Acc:HGNC:23498]	CPNE8
mir1	ENST00000377205.6	146	-17.66	2 20	3583 3604	19	0.7368	0.7895	64802	nicotinamide nucleotide adenylyltransferase 1 [Source:HGNC Symbol;Acc:HGNC:17877]	NMNAT1
mir1	ENST00000327171.7	157	-18.85	2 20	3089 3108	18	0.7222	0.8333	2585	galactokinase 2 [Source:HGNC Symbol;Acc:HGNC:4119]	GALK2
mir1	ENST00000397906.7	146	-16.56	2 15	1141 1161	13	0.7692	0.7692	23331	tetratricopeptide repeat domain 28 [Source:HGNC Symbol;Acc:HGNC:29179]	TTC28
mir1	ENST00000367734.4	144	-13.67	2 17	144 164	15	0.6	1	167826	oligodendrocyte transcription factor 3 [Source:HGNC Symbol;Acc:HGNC:18003]	OLIG3
mir1	ENST00000373365.5	141	-12.42	2 10	249 269	8	0.875	1	2739	glyoxalase I [Source:HGNC Symbol;Acc:HGNC:4323]	GLO1
mir1	ENST00000600531.5	173	-22.72	2 18	603 623	16	0.875	0.9375	9422	zinc finger protein 264 [Source:HGNC Symbol;Acc:HGNC:13057]	ZNF264
mir1	ENST00000294600.7	140	-13.31	2 9	1965 1985	7	1	1	148870	coiled-coil domain containing 27 [Source:HGNC Symbol;Acc:HGNC:26546]	CCDC27
mir1	ENST00000595404.1	140	-10.34	2 9	399 419	7	1	1	5678	pregnancy specific beta-1-glycoprotein 9 [Source:HGNC Symbol;Acc:HGNC:9526]	PSG9
mir1	ENST00000232603.10	153	-16.61	2 17	3212 3230	15	0.8	0.8667	27136	MORC family CW-type zinc finger 1 [Source:HGNC Symbol;Acc:HGNC:7198]	MORC1
mir1	ENST00000282058.11	144	-13.97	2 20	398 423	23	0.6522	0.7391	115106	HAUS augmin like complex subunit 1 [Source:HGNC Symbol;Acc:HGNC:25174]	HAUS1
mir1	ENST00000644076.2	145	-12.72	2 19	764 785	18	0.6667	0.7222	55964	septin 3 [Source:HGNC Symbol;Acc:HGNC:10750]	SEPTIN3
mir1	ENST00000564006.5	154	-28.81	2 20	385 408	21	0.7143	0.8571	22879	MON1 homolog B, secretory trafficking associated [Source:HGNC Symbol;Acc:HGNC:25020]	MON1B
mir1	ENST00000425117.6	140	-10.35	2 9	2178 2198	7	1	1	10813	UTP14A small subunit processome component [Source:HGNC Symbol;Acc:HGNC:10665]	UTP14A
mir1	ENST00000543571.6	149	-15.58	2 18	7006 7026	16	0.6875	0.9375	9113	large tumor suppressor kinase 1 [Source:HGNC Symbol;Acc:HGNC:6514]	LATS1
mir1	ENST00000642825.1	157	-16	2 20	4519 4538	18	0.7222	0.8333	196	aryl hydrocarbon receptor [Source:HGNC Symbol;Acc:HGNC:348]	AHR
mir1	ENST00000273936.6	156	-15.33	2 17	633 653	15	0.8	0.8	85438	calcium binding protein, spermatid associated 1 [Source:HGNC Symbol;Acc:HGNC:30710]	CABS1
mir1	ENST00000292853.9	144	-14.95	2 17	1623 1643	15	0.6667	0.7333	126433	F-box protein 27 [Source:HGNC Symbol;Acc:HGNC:18753]	FBXO27
mir1	ENST00000570495.5	140	-9.97	2 9	513 533	7	1	1	146198	ZFP90 zinc finger protein [Source:HGNC Symbol;Acc:HGNC:23329]	ZFP90
mir1	ENST00000696483.1	140	-16.05	2 20	547 565	18	0.7222	0.7778	57724	ectopic P-granules 5 autophagy tethering factor [Source:HGNC Symbol;Acc:HGNC:29331]	EPG5
mir1	ENST00000226067.10	150	-12.88	2 19	2757 2777	17	0.6471	0.7647	3131	HLF transcription factor, PAR bZIP family member [Source:HGNC Symbol;Acc:HGNC:4977]	HLF
mir1	ENST00000551485.5	141	-20.34	3 19	301 322	17	0.7647	0.8235	5213	phosphofructokinase, muscle [Source:HGNC Symbol;Acc:HGNC:8877]	PFKM
mir1	ENST00000367225.6	140	-10.85	2 9	1669 1689	7	1	1	26575	regulator of G protein signaling 17 [Source:HGNC Symbol;Acc:HGNC:14088]	RGS17
mir1	ENST00000488135.6	140	-17.12	2 17	403 423	15	0.6667	0.8667	63035	BCL6 corepressor like 1 [Source:HGNC Symbol;Acc:HGNC:25657]	BCORL1
mir1	ENST00000330953.6	144	-14.27	2 14	1822 1844	14	0.7857	0.7857	1233	C-C motif chemokine receptor 4 [Source:HGNC Symbol;Acc:HGNC:1605]	CCR4
mir1	ENST00000591863.1	143	-18.59	2 17	1030 1051	16	0.75	0.875	84902	centrosomal protein 89 [Source:HGNC Symbol;Acc:HGNC:25907]	CEP89
mir1	ENST00000341698.2	143	-17.58	3 16	2241 2261	13	0.8462	0.9231	387522	PEDS1-UBE2V1 readthrough [Source:HGNC Symbol;Acc:HGNC:33521]	PEDS1-UBE2V1
mir1	ENST00000397452.5	140	-14.47	3 17	1452 1472	14	0.7857	0.8571	254240	BPI fold containing family C [Source:HGNC Symbol;Acc:HGNC:16503]	BPIFC
mir1	ENST00000237853.9	149	-21.33	2 14	288 308	12	0.9167	1	22936	elongation factor for RNA polymerase II 2 [Source:HGNC Symbol;Acc:HGNC:17064]	ELL2
mir1	ENST00000395491.6	140	-13.55	2 9	414 434	7	1	1	5606	mitogen-activated protein kinase kinase 3 [Source:HGNC Symbol;Acc:HGNC:6843]	MAP2K3
mir1	ENST00000372129.4	141	-17.28	2 20	3111 3134	21	0.6667	0.8095	8471	insulin receptor substrate 4 [Source:HGNC Symbol;Acc:HGNC:6128]	IRS4
mir1	ENST00000242261.6	140	-14.53	2 9	1063 1083	7	1	1	7291	twist family bHLH transcription factor 1 [Source:HGNC Symbol;Acc:HGNC:12428]	TWIST1
mir1	ENST00000424526.7	145	-17.32	2 17	4721 4739	15	0.7333	0.8	80000	GREB1 like retinoic acid receptor coactivator [Source:HGNC Symbol;Acc:HGNC:31042]	GREB1L
mir1	ENST00000296043.7	142	-13.86	2 20	7682 7703	19	0.6316	0.6842	57619	shroom family member 3 [Source:HGNC Symbol;Acc:HGNC:30422]	SHROOM3
mir1	ENST00000466681.2	153	-15.18	2 19	1708 1729	18	0.7222	0.7778	115416	mitochondrial assembly of ribosomal large subunit 1 [Source:HGNC Symbol;Acc:HGNC:21721]	MALSU1
mir1	ENST00000493442.2	150	-16.84	2 20	4006 4031	23	0.6522	0.6957	139231	family with sequence similarity 199, X-linked [Source:HGNC Symbol;Acc:HGNC:25195]	FAM199X
mir1	ENST00000423056.2	143	-19.92	2 18	438 460	18	0.7222	0.8889	57540	dispatched RND transporter family member 3 [Source:HGNC Symbol;Acc:HGNC:29251]	DISP3
mir1	ENST00000622779.1	140	-11.87	2 9	2019 2039	7	1	1	58189	WAP four-disulfide core domain 1 [Source:HGNC Symbol;Acc:HGNC:15466]	WFDC1
mir1	ENST00000490035.7	140	-11.5	2 9	1111 1131	7	1	1	4045	limbic system associated membrane protein [Source:HGNC Symbol;Acc:HGNC:6705]	LSAMP
mir1	ENST00000419304.7	161	-18.89	2 19	249 270	18	0.7778	0.8333	10551	anterior gradient 2, protein disulphide isomerase family member [Source:HGNC Symbol;Acc:HGNC:328]	AGR2
mir1	ENST00000696964.1	152	-13.85	2 17	3887 3907	15	0.6667	0.8667	80816	ASXL transcriptional regulator 3 [Source:HGNC Symbol;Acc:HGNC:29357]	ASXL3
mir1	ENST00000541158.6	153	-23.56	2 19	881 902	18	0.7222	0.9444	7253	thyroid stimulating hormone receptor [Source:HGNC Symbol;Acc:HGNC:12373]	TSHR
mir1	ENST00000671377.2	163	-18.04	2 16	4134 4154	14	0.7857	1	23174	zinc finger CCHC-type containing 14 [Source:HGNC Symbol;Acc:HGNC:24134]	ZCCHC14
mir1	ENST00000692112.1	140	-10.52	2 9	4595 4615	7	1	1	6714	SRC proto-oncogene, non-receptor tyrosine kinase [Source:HGNC Symbol;Acc:HGNC:11283]	SRC
mir1	ENST00000286794.5	155	-19.41	2 20	142 162	18	0.7222	0.8889	84779	N-alpha-acetyltransferase 11, NatA catalytic subunit [Source:HGNC Symbol;Acc:HGNC:28125]	NAA11
mir1	ENST00000597476.5	142	-19.88	2 17	735 754	15	0.8	0.8667	53916	RAB4B, member RAS oncogene family [Source:HGNC Symbol;Acc:HGNC:9782]	RAB4B
mir1	ENST00000475313.5	142	-20.71	2 20	3188 3210	20	0.7	0.75	132884	EvC ciliary complex subunit 2 [Source:HGNC Symbol;Acc:HGNC:19747]	EVC2
mir1	ENST00000393567.7	157	-17.52	2 19	15921 15944	20	0.65	0.85	54768	HYDIN axonemal central pair apparatus protein [Source:HGNC Symbol;Acc:HGNC:19368]	HYDIN
mir1	ENST00000689177.1	141	-20.05	2 18	2368 2388	16	0.6875	0.8125	6305	SET binding factor 1 [Source:HGNC Symbol;Acc:HGNC:10542]	SBF1
mir1	ENST00000251775.9	142	-17.07	2 19	1394 1414	17	0.7647	0.8824	8723	sorting nexin 4 [Source:HGNC Symbol;Acc:HGNC:11175]	SNX4
mir1	ENST00000356892.4	141	-13.17	2 20	235 254	18	0.6111	0.7222	54440	SAM and SH3 domain containing 3 [Source:HGNC Symbol;Acc:HGNC:15975]	SASH3
mir1	ENST00000356056.10	151	-13.95	2 19	760 778	17	0.7059	0.8235	4649	myosin IXA [Source:HGNC Symbol;Acc:HGNC:7608]	MYO9A
mir1	ENST00000697039.1	153	-20.02	2 19	1177 1198	18	0.7222	0.7778	9663	lipin 2 [Source:HGNC Symbol;Acc:HGNC:14450]	LPIN2
mir1	ENST00000338121.10	157	-18.18	2 19	89 110	18	0.7222	0.8333	64412	GDNF inducible zinc finger protein 1 [Source:HGNC Symbol;Acc:HGNC:15808]	GZF1
mir1	ENST00000329271.8	148	-11.54	2 13	978 998	11	0.8182	0.9091	134266	GrpE like 2, mitochondrial [Source:HGNC Symbol;Acc:HGNC:21060]	GRPEL2
mir1	ENST00000398425.7	140	-8.65	2 9	524 544	7	1	1	63908	NSF attachment protein beta [Source:HGNC Symbol;Acc:HGNC:15751]	NAPB
mir1	ENST00000467604.5	168	-21.49	2 17	2424 2444	15	0.8667	0.9333	8702	beta-1,4-galactosyltransferase 4 [Source:HGNC Symbol;Acc:HGNC:927]	B4GALT4
mir1	ENST00000376014.7	142	-15.21	2 20	38 59	19	0.6842	0.7895	55092	transmembrane protein 51 [Source:HGNC Symbol;Acc:HGNC:25488]	TMEM51
mir1	ENST00000649217.2	154	-18.18	2 19	837 857	17	0.6471	0.8235	10892	MALT1 paracaspase [Source:HGNC Symbol;Acc:HGNC:6819]	MALT1
mir1	ENST00000423485.6	140	-10.48	2 9	4561 4581	7	1	1	7153	DNA topoisomerase II alpha [Source:HGNC Symbol;Acc:HGNC:11989]	TOP2A
mir1	ENST00000377862.6	141	-19.44	2 18	442 462	16	0.8125	0.875	8840	cellular communication network factor 4 [Source:HGNC Symbol;Acc:HGNC:12769]	CCN4
mir1	ENST00000340417.8	154	-16.01	2 15	1620 1640	13	0.8462	0.8462	132660	lin-54 DREAM MuvB core complex component [Source:HGNC Symbol;Acc:HGNC:25397]	LIN54
mir1	ENST00000425146.5	140	-10.48	2 9	1086 1106	7	1	1	5063	p21 (RAC1) activated kinase 3 [Source:HGNC Symbol;Acc:HGNC:8592]	PAK3
mir1	ENST00000222584.8	154	-13.36	2 19	700 720	17	0.7059	0.7647	6671	Sp4 transcription factor [Source:HGNC Symbol;Acc:HGNC:11209]	SP4
[truncated: 9,723 more rows]
