# Supplementary material for: The effectiveness and potential regulatory mechanism of Blumea balsamifera derived extracellular vesicles in promoting burn wound healing
Source: Front Cell Dev Biol. 2026 Mar 19;14:1756718. doi: 10.3389/fcell.2026.1756718 (PMC13044083; doi:10.3389/fcell.2026.1756718)
Supplement: Supplementary file 1 [file DataSheet1.zip › Supplementary Materials/Table S4 GO functional enrichment of miRNA target genes.xls]

## Sheet: BP
Category	Term	Count	%	PValue	Genes	List Total	Pop Hits	Pop Total	Fold Enrichment	Bonferroni	Benjamini	FDR
GOTERM_BP_DIRECT	GO:0006338~chromatin remodeling	459	3.9210661199384935	3.20879e-23	RB1, TRIO, TBK1, UBASH3B, AKT2, AKT3, PWWP2A, AKT1, NFRKB, CSNK2A1, PRKCB, DAPK1, DAPK2, CSNK2A2, DAPK3, SETMAR, PRKCA, HCFC2, HCFC1, BCR, PADI2, CLOCK, MTMR3, SRCAP, PRKDC, BAZ2A, BAZ2B, GATA3, MTMR4, PRDM16, ZBTB7A, KAT14, NAA50, CREBBP, PHC1, DMPK, EIF2AK1, SETD1B, BRAF, INO80, EIF2AK4, TADA2A, C8ORF44-SGK3, C6ORF89, EZH1, SETD5, SMG1, KDM8, SETD7, PHF8, IKBKB, NIPBL, ING3, MECOM, RIOK1, JAK2,…	9441	686	19478	1.3804317314560306	3.3406723658768614E-19	3.3406723658768614E-19	3.3114723672893296E-19
GOTERM_BP_DIRECT	GO:0007155~cell adhesion	363	3.1009738595592005	2.65932e-15	SPON2, SLC23A2, APP, SPON1, COL12A1, ICAM2, ICAM4, F11R, CLDN1, RPSA2, LGALS4, RS1, PNN, ISLR, ALCAM, CCN5, HMCN2, CYP1B1, CCN4, CCN3, CCN1, EPHB4, SCN1B, HABP2, ENTPD1, EPHA8, PRKCE, OMD, OMG, PRKCA, FLG2, BCAN, AZGP1, CLDN4, BCAM, CFDP1, NINJ2, CLDN8, PARD3, ADGRB1, NINJ1, TYRO3, MXRA8, COL8A1, PRKD2, CD226, TLN2, FREM2, EPHA3, FREM3, PCDH15, PCDH12, FPR2, THY1, PCDH19, PCDH18, LY9, NUAK1, FLRT…	9441	559	19478	1.3397420265090474	2.774047658249401E-11	1.3843076340160706E-11	1.372207740183061E-11
GOTERM_BP_DIRECT	GO:0007156~homophilic cell adhesion via plasma membrane adhesion molecules	131	1.119084230309243	1.28796e-13	CD84, CLSTN2, CLSTN3, CELSR1, CELSR2, CDH9, CELSR3, CDH8, CDH7, CDH6, CDH4, CDH2, CDH1, BSG, HMCN2, HMCN1, PCDHAC2, PCDHAC1, KIRREL3, DSCAM, PCDHA13, PCDHA12, PCDHA11, PCDHA10, DSC1, DSC2, DSC3, PCDH15, PCDH12, PCDH19, PCDH18, IGSF21, PCDHA1, CDH20, CDH23, PCDHA5, PCDHA4, PCDHA3, PCDHA2, PCDHA9, PCDHA8, PCDHA7, PCDHA6, CADM3, CADM2, CNTN6, PCDH20, PCDHGA10, IGSF11, PCDHGA11, SDK1, PCDHGA12, PCDHB…	9441	171	19478	1.5805256530090541	1.3407897014872106E-9	4.4696372531501744E-10	4.4305692491124576E-10
GOTERM_BP_DIRECT	GO:0007399~nervous system development	296	2.5286178028361523	2.49103e-13	GMFB, SMARCB1, MYT1L, NEXMIF, ZMYND8, AVIL, CDC20, OPHN1, DPYSL5, DPF1, DPF2, DPF3, DIP2B, EPHB2, MEF2A, SRRM4, MBNL1, MEF2C, RBFOX1, SMARCC1, SMARCC2, RBFOX2, RBFOX3, MAP1S, SOX14, ISLR2, NINJ2, RUFY3, KCNQ2, NINJ1, FEZ2, TYRO3, WDPCP, PRKD1, NAIP, NGEF, UNC119B, NUMBL, NRN1, FUT10, MST1R, KALRN, PCDHA1, ST8SIA4, PCDHA5, OTOG, PCDHA4, PCDHA3, PCDHA2, PCDHA9, N4BP3, APOB, SCN3B, PCDHA8, PCDHA7, P…	9441	452	19478	1.351075566653825	2.59373456046319E-9	6.48353088445245E-10	6.426859929646459E-10
GOTERM_BP_DIRECT	GO:0035556~intracellular signal transduction	302	2.579873569109858	4.36516e-12	PATJ, TFRC, ITSN1, CBLB, NUDT4, RPS6KA4, PREX2, RPS6KA3, PREX1, TCL1B, PPP2R1A, RPS6KA2, AKT2, AKT3, STMN1, AKT1, PLCE1, PRKCG, PRKCI, PRKCH, DAPK1, PRKCB, DAPK2, PRKCE, DAPK3, PRKCA, HASPIN, BCR, CARHSP1, RRAGA, ADCY9, PRKD3, PRKAR1A, DDIT4, SIK3, PRKD2, PRKCQ, SIK2, PRKD1, ANP32A, NLK, KALRN, ABR, INPP5D, PLCG2, STK38L, NCKAP1L, PAG1, SRPK2, DCLK3, MYO5A, DCLK2, NFATC1, NOTCH2NLC, DCLK1, SRPK1,…	9441	470	19478	1.3256700628990348	4.544583476207009E-8	9.089131203355031E-9	9.009685334609925E-9
GOTERM_BP_DIRECT	GO:0008286~insulin receptor signaling pathway	92	0.7859217495301555	1.54785e-10	DDR1, RET, ALK, GSK3B, GSK3A, C2CD5, FLT1, FLT3, IRS1, FLT4, GPR21, MTCL2, IRS4, IRS2, IDE, PIK3C2A, IGF1R, SLC2A8, AKT2, PDK4, GRB10, KDR, AKT1, EPHB2, ROS1, EPHB1, EPHB4, PDK2, NDEL1, APPL1, PDGFRB, EPHA5, PDGFRA, SREBF1, SMARCC1, EPHA7, EPHA6, MUSK, NCOA5, EPHA8, INSRR, GAB1, PIK3CA, KIT, TYRO3, PHIP, ROR2, RAF1, EPHA1, SOS1, MET, SOS2, GPLD1, RHOQ, EPHA3, DDR2, CSF1R, LTK, RABGAP1, EPHA10, ST…	9441	118	19478	1.60854118082148	1.6114672592992818E-6	2.6857815745433966E-7	2.6623058158954807E-7
GOTERM_BP_DIRECT	GO:0038063~collagen-activated tyrosine kinase receptor signaling pathway	52	0.44421664103878356	2.84426e-10	DDR1, RET, ALK, FLT1, FLT3, FLT4, IGF1R, UBASH3B, KDR, EPHB2, ROS1, EPHB1, EPHB4, PDGFRB, EPHA5, PDGFRA, EPHA7, EPHA6, SYK, MUSK, EPHA8, INSRR, COL4A2, COL4A1, COL4A3, KIT, TYRO3, COL4A6, COL4A5, ROR2, EPHA1, MET, EPHA3, DDR2, CSF1R, LTK, EPHA10, MST1R, EGFR, ERBB4, NTRK2, TIE1, NTRK3, INSR, GP6, MERTK, COL1A1, AXL, TEK, FGFR3, FGFR2, FGFR1	9441	58	19478	1.8497017776462896	2.961156256531261E-6	4.2302289633828946E-7	4.1932535685439893E-7
GOTERM_BP_DIRECT	GO:0098609~cell-cell adhesion	139	1.1874252520075175	3.26876e-10	VEZT, CLSTN3, ITGA2B, CTNND1, ICAM2, ICAM4, CELSR1, F11R, CELSR2, CDH9, CELSR3, CDH7, LGALS1, BAIAP2L1, CDH2, TRIM29, CDH1, NRCAM, KIRREL3, KIRREL1, CD93, TMOD3, FNDC3A, EMCN, COL8A2, PKP2, PKP1, PKP4, ADAM8, TLN2, VSIG10L2, PLPP3, TLN1, CBLL1, DSC1, DSC2, DSC3, IGSF5, COL13A1, TTYH1, SHC1, FBLIM1, PSEN1, THY1, LPP, PKHD1, NPHP1, ABL1, NPHP4, PIP5K1C, STXBP6, CDSN, VCAM1, JUP, CNTN5, FOXF1, DLG1,…	9441	196	19478	1.4631373362818276	3.4031034088499723E-6	4.253886876988932E-7	4.2167046941240785E-7
GOTERM_BP_DIRECT	GO:0045893~positive regulation of DNA-templated transcription	425	3.630616777720827	1.61551e-09	TRRAP, GPATCH3, PSMD9, CREB3L2, MYB, ZXDC, GPBP1, NFRKB, CDK5RAP2, MEF2A, MED1, MEF2C, PRKCB, RFX3, HCFC2, MED4, SOX10, HCFC1, AR, RFX6, RFX7, NUP98, ATF5, CLOCK, ZNF398, SRCAP, AIRE, CTBP1, XPC, GATA4, GATA3, BCL10, GATA2, PRDM11, HIF1A, GATA1, MTDH, NUP85, PRDM16, WBP2NL, NKX2-1, RREB1, PPARGC1A, FZD1, CREBBP, JUN, AFAP1L2, FZD4, FZD7, IL31RA, TRIP4, NFATC1, NR1D2, INO80, NR1D1, FLI1, COL1A1, M…	9441	714	19478	1.2280529201406227	1.681895922700516E-5	1.8687889954997331E-6	1.8524543687981218E-6
GOTERM_BP_DIRECT	GO:0006468~protein phosphorylation	187	1.5974713821971638	1.83521e-09	GMFB, TESK2, MYLK3, MYLK, RPS6KA4, LIPE, STK11, TBK1, CHEK2, AKT3, CHEK1, NEK1, AKT1, PIM3, NEK2, PIM2, NEK3, MAP3K9, PRKACA, PRKACB, ROS1, MAP3K5, PRKCG, PRKCI, PRKCH, CSNK2A1, DAPK1, PRKCB, DAPK2, PRKCE, DAPK3, DYRK1A, LMTK2, ADAM10, DYRK1B, VRK1, PRKCA, VRK2, HASPIN, RUNX3, ERN1, BCR, ERN2, ILF3, PRKD3, MAK, SIK3, PRKD2, PRKCQ, TNIK, ERG, SIK2, RAF1, CSNK1G2, CTBP1, PRKDC, TXK, STK4, NLK, KALR…	9441	282	19478	1.3681032106077236	1.910623949175072E-5	1.9106422178098958E-6	1.893941762347337E-6
GOTERM_BP_DIRECT	GO:0038109~Kit signaling pathway	45	0.3844182470527935	1.80961e-08	DDR1, RET, ALK, CSF1R, LTK, FLT1, EPHA10, FLT3, FLT4, MST1R, EGFR, IGF1R, RABGEF1, ERBB4, KDR, EPHB2, ROS1, EPHB1, EPHB4, PDGFRB, EPHA5, PDGFRA, NTRK2, EPHA7, EPHA6, MUSK, EPHA8, TIE1, NTRK3, INSR, INSRR, MERTK, FER, AXL, KIT, TYRO3, TEK, ROR2, EPHA1, MET, FGFR3, FGFR2, EPHA3, FGFR1, DDR2	9441	51	19478	1.8204078580908054	1.8838046582314583E-4	1.5868816020172933E-5	1.573011058766542E-5
GOTERM_BP_DIRECT	GO:0045944~positive regulation of transcription by RNA polymerase II	678	5.791901588928754	1.82908e-08	RB1, ATF2, ZNF175, EHF, SPI1, GABPB2, PID1, MAML2, ZNF292, HNRNPU, RBPJ, BACH1, DCAF6, ELK3, IL4I1, HOXA9, TBK1, ZMIZ1, SOX15, ZMIZ2, CREB3L2, MYB, GPBP1, NAMPT, AKT1, HOXA1, PKNOX1, IER2, CDK5RAP3, MEF2A, DDX17, MED1, MEF2C, NKX2-6, MRTFB, SOX14, MED9, RFX3, SOX12, BHLHA15, SOX10, HCFC1, AR, RFX6, RFX7, TFR2, ZSCAN21, HOXB3, PRKD2, ATF7, PRKD1, ATF5, CLOCK, ATF6, HOXB5, CTBP2, AIRE, PRKDC, AGAP2…	9441	1205	19478	1.160831035814917	1.9040766448930047E-4	1.5868816020172933E-5	1.573011058766542E-5
GOTERM_BP_DIRECT	GO:0031547~brain-derived neurotrophic factor receptor signaling pathway	47	0.4015035024773621	1.9956e-08	DDR1, RET, ALK, CSF1R, LTK, FLT1, EPHA10, FLT3, FLT4, MST1R, EGFR, IGF1R, ERBB4, KDR, EPHB2, ROS1, EPHB1, EPHB4, PDGFRB, EPHA5, PDGFRA, NTRK2, EPHA7, EPHA6, MUSK, EPHA8, TIE1, NTRK3, INSR, INSRR, VPS13A, MERTK, NFATC4, SLC9A6, AXL, KIT, TYRO3, RAPGEF2, TEK, ROR2, EPHA1, MET, FGFR3, FGFR2, EPHA3, FGFR1, DDR2	9441	54	19478	1.7956862698945106	2.0774048575589177E-4	1.5981697290488538E-5	1.584200519045641E-5
GOTERM_BP_DIRECT	GO:0035790~platelet-derived growth factor receptor-alpha signaling pathway	44	0.3758756193405091	3.23963e-08	DDR1, RET, ALK, CSF1R, LTK, FLT1, EPHA10, FLT3, FLT4, PDGFA, MST1R, EGFR, IGF1R, ERBB4, KDR, EPHB2, ROS1, EPHB1, EPHB4, PDGFRB, EPHA5, PDGFRA, NTRK2, EPHA7, EPHA6, MUSK, EPHA8, TIE1, NTRK3, INSR, INSRR, MERTK, AXL, KIT, TYRO3, TEK, ROR2, EPHA1, MET, FGFR3, FGFR2, EPHA3, FGFR1, DDR2	9441	50	19478	1.8155534371358968	3.3722135358327243E-4	2.4091301439106237E-5	2.388072527630164E-5
GOTERM_BP_DIRECT	GO:0048012~hepatocyte growth factor receptor signaling pathway	48	0.4100461301896463	3.69779e-08	DDR1, RET, ALK, CSF1R, NRP1, LTK, FLT1, EPHA10, FLT3, FLT4, MST1R, EGFR, IGF1R, ERBB4, STMN1, KDR, RAC1, EPHB2, ROS1, EPHB1, EPHB4, PDGFRB, EPHA5, PDGFRA, NTRK2, EPHA7, EPHA6, MUSK, EPHA8, HGF, TIE1, NTRK3, INSR, INSRR, MERTK, AXL, KIT, TYRO3, TEK, ROR2, EPHA1, MET, FGFR3, FGFR2, BCAR1, EPHA3, FGFR1, DDR2	9441	56	19478	1.7683962050024968	3.849031669176384E-4	2.5665150272755677E-5	2.544081748293522E-5
GOTERM_BP_DIRECT	GO:0036323~vascular endothelial growth factor receptor-1 signaling pathway	43	0.36733299162822486	5.78198e-08	DDR1, RET, ALK, CSF1R, LTK, FLT1, EPHA10, FLT3, FLT4, MST1R, EGFR, IGF1R, ERBB4, KDR, EPHB2, ROS1, EPHB1, EPHB4, PDGFRB, EPHA5, PDGFRA, NTRK2, EPHA7, EPHA6, MUSK, EPHA8, TIE1, NTRK3, INSR, INSRR, MERTK, AXL, KIT, TYRO3, TEK, ROR2, EPHA1, MET, FGFR3, FGFR2, EPHA3, FGFR1, DDR2	9441	49	19478	1.810500876550175	6.017809782543626E-4	3.557663233880843E-5	3.5265665712852074E-5
GOTERM_BP_DIRECT	GO:0048009~insulin-like growth factor receptor signaling pathway	64	0.5467281735861951	5.80927e-08	DDR1, RET, ALK, FLT1, FLT3, IRS1, FLT4, IRS2, IGF1R, GHR, GRB10, KDR, AKT1, EPHB2, ROS1, EPHB1, EPHB4, PDGFRB, EPHA5, PDGFRA, MAP2K1, EPHA7, EPHA6, IGFBP5, MUSK, EPHA8, INSRR, TSC2, GIGYF1, AR, PIK3CA, KIT, TYRO3, ROR2, RAF1, PLCB1, EPHA1, SOS1, MET, EPHA3, DDR2, CSF1R, LTK, EPHA10, SHC1, MST1R, PIK3R1, EGFR, GIGYF2, ERBB4, MAPK1, NTRK2, TIE1, NTRK3, INSR, IGF1, MERTK, IGF2R, AXL, ERCC1, TEK, FGF…	9441	81	19478	1.6301265428829599	6.046199105476102E-4	3.557663233880843E-5	3.5265665712852074E-5
GOTERM_BP_DIRECT	GO:0038145~macrophage colony-stimulating factor signaling pathway	44	0.3758756193405091	1.0926e-07	DDR1, RET, ALK, CSF1R, LTK, FLT1, CSF1, EPHA10, FLT3, FLT4, MST1R, EGFR, IGF1R, ERBB4, KDR, EPHB2, ROS1, EPHB1, EPHB4, PDGFRB, EPHA5, PDGFRA, NTRK2, EPHA7, EPHA6, MUSK, EPHA8, TIE1, NTRK3, INSR, INSRR, MERTK, AXL, KIT, TYRO3, TEK, ROR2, EPHA1, MET, FGFR3, FGFR2, EPHA3, FGFR1, DDR2	9441	51	19478	1.779954350133232	0.0011368616233068396	6.133260965074556E-5	6.079651633807456E-5
GOTERM_BP_DIRECT	GO:0035791~platelet-derived growth factor receptor-beta signaling pathway	46	0.39296087476507774	1.11932e-07	DDR1, RET, ALK, CSF1R, LTK, FLT1, EPHA10, FLT3, FLT4, MST1R, EGFR, IGF1R, ERBB4, KDR, ABL1, EPHB2, ROS1, EPHB1, EPHB4, CLASP2, PDGFRB, EPHA5, PDGFRA, NTRK2, EPHA7, EPHA6, MUSK, EPHA8, TIE1, NTRK3, INSR, INSRR, MERTK, LOX, AXL, KIT, TYRO3, TEK, ROR2, EPHA1, MET, FGFR3, FGFR2, EPHA3, FGFR1, DDR2	9441	54	19478	1.757480179045691	0.0011646409274369551	6.133260965074556E-5	6.079651633807456E-5
GOTERM_BP_DIRECT	GO:0006897~endocytosis	132	1.1276268580215274	1.3922e-07	ITSN2, SH3GL3, APP, DGKD, CLEC4M, EQTN, ITSN1, INPPL1, LY75, RINL, OPHN1, TOM1, ANKFY1, AP2M1, CSNK1G3, SCARA5, FNBP1, MYO7B, TSC2, ANK2, TBC1D2B, WDR72, MYO7A, GAPVD1, ARC, RAB31, KCNQ3, AMPH, RIN3, RIN1, PLA2R1, STEAP2, RIN2, CSNK1G2, RAB5B, CHRNA7, MTMR9, NCKIPSD, MYO6, PACSIN2, PACSIN3, ATP6V1H, SNX9, RABGAP1L, SYNRG, TNK2, MYO5A, LRP1B, EHD1, EHD3, EHD4, CD209, MYO5B, MYO5C, MYCBPAP, CHRFAM7…	9441	196	19478	1.3894541610733904	0.0014483694924881663	7.247096463314818E-5	7.183751368879928E-5
GOTERM_BP_DIRECT	GO:0006974~DNA damage response	198	1.6914402870322913	1.46421e-07	SMARCAL1, ATF2, GFI1, SMC6, ALKBH8, HERC2, CHEK2, CHEK1, PCLAF, TP63, IER3, ARMT1, CSNK2A1, DDX11, METTL3, CSNK2A2, WDR76, PSME4, CLOCK, TP53, DCUN1D5, STXBP4, PRKDC, BRIP1, NUAK1, TP53BP1, ZRANB3, LYN, PLK5, XRCC5, INTS3, XRCC3, SMARCA5, SETX, WNK1, WNK2, WNK3, SPRTN, ATM, RAD18, ATR, H2AX, TOP2A, SMG1, BTG2, WDR48, FBH1, SETD7, ASH2L, BRCA1, FMN2, RPTOR, BABAM2, ING2, NIPBL, IMMP2L, IKBKG, VAV3…	9441	313	19478	1.3051102982606284	0.0015232239784078727	7.25897691468964E-5	7.195527976140341E-5
GOTERM_BP_DIRECT	GO:0051056~regulation of small GTPase mediated signal transduction	86	0.7346659832564497	5.21616e-07	ARHGAP11A, ARHGAP11B, DOCK3, TRIO, ARHGAP8, FAM13B, RASGRF2, DOCK8, FAM13A, ITSN1, ARHGAP1, ARHGEF10L, ARHGAP5, SIPA1L2, ARHGAP6, ARHGAP35, ARHGAP4, AMOT, ARHGAP44, PREX2, PREX1, MCF2L, TAGAP, ARHGEF40, GARNL3, PLEKHG3, VAV3, ARHGEF11, PLEKHG1, ARHGEF12, ARHGEF15, RALGAPA1, SWAP70, RALGAPA2, ARHGEF17, PLEKHG5, PLEKHG6, ARHGEF19, TSC2, RHOF, VAV2, BCR, TIAM2, ARHGAP10, ARHGEF9, RALGAPB, OBSCN, ARH…	9441	120	19478	1.4785757158493096	0.0054158301352489335	2.3736727021874E-4	2.352925010716931E-4
GOTERM_BP_DIRECT	GO:0007169~cell surface receptor protein tyrosine kinase signaling pathway	80	0.683410216982744	5.24392e-07	DDR1, RET, ALK, PTPRT, FLT1, CSF1, FLT3, FLT4, PIK3CB, PTPRG, BLNK, KDR, BDKRB2, SH2D6, SAMD12, ROS1, PDGFRB, PDGFRA, SYK, MUSK, INSRR, CD8B2, NRG1, GAB2, NGF, GAB4, GFRA2, MTSS1, FGR, ZAP70, DOK3, CD8B, DOK4, SLTM, LCK, DOK6, KIT, TYRO3, ROR1, LCP2, ROR2, POLR1G, EPHA1, MET, DDR2, BLK, CSF1R, SHC2, LTK, SHC3, NEDD9, MST1R, EGFR, ERBB3, ERBB4, ALKAL2, MPZL1, SH2B1, LYN, NTRK2, TRAT1, RYK, TIE1, N…	9441	110	19478	1.5004573860627244	0.0054445729400165455	2.3736727021874E-4	2.352925010716931E-4
GOTERM_BP_DIRECT	GO:0060271~cilium assembly	153	1.3070220399794976	7.40758e-07	GALNT11, CEP126, IFT172, AVIL, TXNDC15, CELSR2, CCDC28B, CDC14A, PTPDC1, CDC14B, TBC1D31, WDR90, TEKT1, DZIP1L, NEK1, CEP250, DYNC2H1, DNAAF1, ARMC9, RFX3, CFAP263, IFT88, FAM161A, TMEM138, MAK, WDPCP, GMNC, ALPK1, ATP6V0D1, CCNO, UNC119B, NOTCH1, FAM149B1, ARL6, TTBK2, PKHD1, BLOC1S6, KIF3B, STK36, KIF3A, TTC21B, INPP5E, CEP70, NPHP3, ATP6V1D, BBS2, PLK4, WWTR1, CFAP70, RABL2A, DCDC2, RABL2B, FU…	9441	237	19478	1.3318933442740322	0.007682375856189805	3.213347691836459E-4	3.185260607026439E-4
GOTERM_BP_DIRECT	GO:0015031~protein transport	294	2.511532547411584	1.01802e-06	VPS29, PGAP1, KDELR1, FRMPD1, ITSN1, SCAMP5, GLE1, SCAMP4, RABGEF1, CCDC91, RINL, CHORDC1, DAG1, VPS35, AP1S3, SEC62, CCDC93, SEC63, COG8, COG6, COG5, ARRDC3, COG2, ATG10, ANK2, ACTN4, NUP93, TXNIP, KDELR3, NUP98, ASTN2, VPS28, UNC119B, NUP205, SEH1L, LMAN2L, STXBP1, AGAP2, AGAP1, NMD3, AAAS, SNX4, SCFD1, SNX1, RAB11FIP1, AP5M1, NUP85, STXBP5, NUP88, SNX8, ATG7, SEC31B, SNX5, SEC31A, LRRC37A2, RA…	9441	496	19478	1.2229030207980975	0.010542655604180995	4.239447085826374E-4	4.2023911176379005E-4
GOTERM_BP_DIRECT	GO:0007173~epidermal growth factor receptor signaling pathway	75	0.6406970784213224	1.16542e-06	DDR1, RET, ALK, FLT1, FLT3, FLT4, PIK3C2A, IGF1R, KDR, AKT1, PLCE1, EPHB2, ROS1, EPHB1, EPHB4, PDGFRB, EPHA5, PDGFRA, EPHA7, EPHA6, MUSK, EPHA8, INSRR, GAB1, ADAM17, GAREM1, PIK3CA, KIF16B, KIT, TYRO3, ROR2, EPHA1, SOS1, MET, EPHA3, HBEGF, DDR2, CSF1R, GRB7, LTK, SHC3, EPHA10, SRC, SHC1, NPR2, MST1R, PRICKLE1, IQGAP1, SLC30A10, HDAC6, EGFR, ERBB3, ERBB4, ABL1, REPS2, PTK2B, ABL2, MAPK1, NTRK2, EG…	9441	103	19478	1.502278329492412	0.012059845733611407	4.4878049861609977E-4	4.4485781824206606E-4
GOTERM_BP_DIRECT	GO:0030036~actin cytoskeleton organization	145	1.2386810182812231	1.1754e-06	THSD7B, TESK2, ANTXR1, AMOT, FGF7, POF1B, OPHN1, ARFIP2, THSD7A, HMCN1, GAS2L3, CXADR, ACTN3, STARD8, ACTN1, ACTN4, BCR, DAAM1, DAAM2, SPECC1L, ELMO1, TNIK, TLN2, TLN1, SPTBN4, SPTBN5, SHC1, EPB41, AGAP2, PDGFA, CORO1A, CORO1B, SPTA1, ATXN3, SDCBP, NPHP1, ABL1, PACSIN2, PIP5K1A, NPHP4, PIP5K1C, SPTBN1, SPECC1, IQSEC2, AUTS2, IQSEC1, IQSEC3, PARVA, PARVB, ARPC5, ARHGAP26, SSH2, SSH1, TBCK, DIAPH1,…	9441	224	19478	1.3355075506529273	0.012162554482847088	4.4878049861609977E-4	4.4485781824206606E-4
GOTERM_BP_DIRECT	GO:0001525~angiogenesis	169	1.4437040833760466	1.20698e-06	PANK2, PLXND1, PDCD6, ITGA2B, SERPINE1, UBP1, EMC10, RORA, RBPJ, FGF1, SAT1, FGF2, AMOT, ELK3, ANPEP, GJA5, BSG, LEPR, KDR, CYP1B1, NRCAM, CCN3, THSD7A, EPHB2, SLC12A6, PKNOX1, GLUL, EPHB1, EPHB4, PDGFRB, MINAR1, MED1, COL27A1, CD93, UNC5B, PRKCA, VASH1, HSPG2, OVOL2, BCAM, EMCN, COL4A2, ADAM15, NINJ1, COL8A2, APLNR, COL8A1, HOXB3, PRKD2, ADAM8, PRKD1, EPHA1, ENPEP, CALCRL, NOTCH1, SHC1, EPAS1, S…	9441	267	19478	1.305875599574253	0.012487240763750629	4.4878049861609977E-4	4.4485781824206606E-4
GOTERM_BP_DIRECT	GO:0046777~protein autophosphorylation	95	0.8115496326670083	1.35626e-06	DDR1, ALK, GSK3B, SMG1, FLT1, FLT3, FLT4, LRRK2, IGF1R, STK11, SLK, CHEK2, STK16, KDR, AKT1, NEK2, MAP3K9, JAK2, EPHB1, EPHB4, PDGFRB, MAP4K1, PDGFRA, MUSK, DAPK1, DAPK2, INSRR, DAPK3, DYRK1A, LMTK2, VRK1, VRK2, OXSR1, UHMK1, ERN1, FGR, PEAK1, MAK, MYO3A, KIT, TYRO3, ULK2, PRKD2, MAPKAPK5, TNIK, SIK2, PRKD1, EPHA1, DDR2, CAMK2B, CSF1R, CAMK2D, SRC, TXK, CAMK2A, TAF1L, STK4, ACVR1B, GRK1, STK33, G…	9441	137	19478	1.4306368325141852	0.014020799761807146	4.8689690068849266E-4	4.8264105418357935E-4
GOTERM_BP_DIRECT	GO:0007165~signal transduction	717	6.125064069707842	1.47939e-06	GMFB, RAPH1, GLDN, ELK3, GPR173, ALCAM, SAMD15, DPYSL5, AKT2, AKT3, STMN1, NAMPT, AKT1, GNAT1, PRKACA, PRKACB, PRKAB2, PRKCH, CSNK2A1, PRKCB, FNBP1, DAPK1, PRKCE, STARD8, GTPBP1, FRS3, CD2AP, BCR, SIGIRR, FCAMR, AR, BCAM, ADCY9, ZFYVE16, FEZ2, TYRO3, SPARCL1, PRKD1, CLOCK, ATF6, LRPAP1, FPR3, AKAP17A, GATA3, IQGAP1, IQGAP2, HIF1A, C3, ABR, PIP5K1A, LYN, CREBBP, THAP12, BRAF, TREML1, HNRNPK, CHRFA…	9441	1308	19478	1.1309353405845477	0.015283985187389715	5.051300595073765E-4	5.007148414288854E-4
GOTERM_BP_DIRECT	GO:0007268~chemical synaptic transmission	148	1.2643089014180762	1.50409e-06	CHRM2, CHRM3, CHRM1, HTR4, RPS6KA3, GPR176, RPS6KA2, KIF5A, SLC12A6, BSN, SLC12A7, UNC13B, CHRNB2, PRKCG, UNC13C, UNC13A, PDYN, CACNB1, CACNB2, CACNB3, CACNB4, AKAP9, KCNQ2, KCNQ3, AMPH, GRIA1, GRIA2, CHRNA5, CHRNA4, NPR2, CHRNA7, CHRNA6, SLC1A1, CACNA1B, SLC1A2, CACNA1A, SLC1A3, LPAR3, SLC1A6, CACNA1E, FBXO41, CACNA1G, GJC1, ATXN3, SDCBP, GRIN2A, HRH1, KCNMB1, PENK, KCNMB4, MBP, ASIC2, TAC1, DRD…	9441	230	19478	1.3275786002772367	0.015537078247159886	5.051300595073765E-4	5.007148414288854E-4
GOTERM_BP_DIRECT	GO:0050804~modulation of chemical synaptic transmission	66	0.5638134290107637	2.02456e-06	DGKE, PTPRS, DGKB, GRIK5, GRIK3, GRIK2, SLC7A11, PPP1R9A, ARHGAP44, AKAP12, DLGAP1, VPS35, JAK2, DLGAP3, BSN, DLGAP2, EPHB1, DLGAP4, GRID2, EPHA7, CDKL5, GRID1, NGF, DNM1, BCR, ARC, TUBB2B, PLCB4, NRG3, CDH11, PAFAH1B1, NLGN3, GRIA1, GRIA2, NLGN1, NLGN2, NXPH4, CACNA1B, CACNA1A, CPLX2, LRP8, RTN4, CPLX4, ABR, RELN, PACSIN2, EIF4EBP2, NXPH1, LRRC4C, GRIA3, GRIA4, NLGN4Y, NTNG1, NTNG2, NLGN4X, IQSE…	9441	89	19478	1.5299607616313735	0.02085716823117567	6.586790681661163E-4	6.529217158269446E-4
GOTERM_BP_DIRECT	GO:0038084~vascular endothelial growth factor signaling pathway	49	0.4185887579019307	2.82084e-06	DDR1, RET, ALK, NRP2, FLT1, FLT3, FLT4, IGF1R, KDR, EPHB2, ROS1, EPHB1, EPHB4, EPHA5, EPHA7, EPHA6, MUSK, EPHA8, INSRR, GAB1, PIK3CA, KIT, TYRO3, ROR2, EPHA1, MET, EPHA3, DDR2, CSF1R, LTK, FOXC1, EPHA10, MST1R, EGFR, RELA, ERBB4, NTRK2, TIE1, NTRK3, INSR, VEGFD, MERTK, VEGFA, MYO1C, AXL, TEK, FGFR3, FGFR2, FGFR1	9441	62	19478	1.63053736106413	0.028940790484213386	8.899331289290538E-4	8.82154441508773E-4
GOTERM_BP_DIRECT	GO:0006397~mRNA processing	172	1.4693319665128994	3.91207e-06	TCERG1, DBR1, FMR1, CWC25, HNRNPR, CASC3, TTF2, ADARB1, ADARB2, TSEN2, VIRMA, TSEN54, EFTUD2, PNN, KHSRP, PAPOLG, CWC22, HABP4, PAPOLA, ZNF326, CIR1, PAPOLB, MTPAP, PRKACA, PRKACB, SRRM2, SRRM4, MBNL1, RBFOX1, MBNL2, RBFOX2, RBFOX3, PUS1, METTL3, ARMC7, THOC2, PUS7, JMJD6, ERN1, ERN2, PRPF4, RBMXL1, DDX39B, PDE12, PRPF3, XRN2, SRSF2, SRSF3, SRSF5, SREK1, ZNF830, SNRNP200, CBLL1, SRSF7, DUS3L, SRS…	9441	276	19478	1.2857180137820083	0.03991035262271858	0.001197898133209303	0.0011874275991470564
GOTERM_BP_DIRECT	GO:0072659~protein localization to plasma membrane	103	0.8798906543652828	6.02304e-06	HYCC1, HYCC2, CD81, ZDHHC5, ZDHHC7, SLC4A1, F11R, ZDHHC2, ZDHHC3, EFR3A, ZFYVE27, SCP2, CDH2, CDH1, AKT2, BSG, PALM, LARGE1, GPR179, PRKCI, ADIPOQ, TTC7B, ANK2, WDR72, ANK3, PDZK1, TTC7A, ATP1B1, ANK1, CACNB2, CACNB3, PKP2, TNIK, SPTBN4, STXBP1, MYL12A, HSP90B1, DPP6, BAG4, EPB41L3, MAP7, TSPAN5, PIP5K1A, SCN3B, SPTBN1, FYB1, JUP, SMURF1, PTCH1, SEC16A, RDX, MYO5A, EHD1, EHD3, DLG1, EHD4, WNK3, D…	9441	154	19478	1.3798849175398271	0.060780453743956575	0.001791595133814059	0.0017759352397426844
GOTERM_BP_DIRECT	GO:0006355~regulation of DNA-templated transcription	542	4.63010422005809	8.56174e-06	RB1, ATF2, ZNF175, SPI1, ZNF625-ZNF20, TRRAP, MYT1L, BACH1, RPL6, SOX15, MYB, GPBP1, PKNOX1, C2ORF81, MEF2C, ZNF285, ZNF19, ZNF705G, ZNF282, ZNF705B, DAPK3, RFX3, HCFC2, HCFC1, EWSR1, ZSCAN21, SPIN2A, PRKCQ, ZSCAN26, ATF7, ZSCAN25, ATF5, CLOCK, ZNF398, ZNF28, ZNF155, ZNF273, SRCAP, AIRE, ZNF22, GATA4, BAZ2A, AKAP17A, ZNF23, HIF1A, ZNF26, POU5F1B, NKX2-1, RREB1, ZNF268, PPARGC1A, PPARGC1B, ZNF146,…	9441	980	19478	1.1410365989420872	0.08527946793576036	0.002476008561519469	0.002454366377377862
GOTERM_BP_DIRECT	GO:0009410~response to xenobiotic stimulus	159	1.3582778062532035	8.90702e-06	OXTR, ROGDI, ABAT, AHR, COMT, TXN2, PNP, CCND1, SCN11A, CDH1, HADH, ABCG8, LHCGR, ABCG5, PRKCB, SLC34A1, CYBB, SLC6A11, GABRG3, HSPG2, ADAM17, LOX, MAP1B, SCNN1B, TXNIP, TP53, CCNO, GRIA1, ADCYAP1R1, ABCB1, NNMT, MAOB, FECH, SLC1A1, SLC1A2, SLC1A3, GATA4, XPC, TNFRSF11B, UMOD, GATA3, ACACB, NPAS2, GRIN2A, BLOC1S6, TBXA2R, MYO6, ABL1, DVL3, NCKAP1L, AMELX, SLC19A1, MAP2K6, FZD1, LYN, FZD3, TGFB1, …	9441	255	19478	1.2864215530508358	0.08856175548885503	0.0025062439371288272	0.0024843374729775713
GOTERM_BP_DIRECT	GO:0006281~DNA repair	185	1.5803861267725952	1.04093e-05	SMARCAL1, ERCC6L, MRE11, DCLRE1C, RIF1, FMR1, BCCIP, TTF2, SMC6, SMC3, BACH1, CDC14B, HELB, ENDOV, HERC2, EME1, PTTG1, TRIM28, EME2, ALKBH1, CHEK1, RUVBL1, PCLAF, EPC2, KAT7, FBXO6, KMT5B, NFRKB, MEN1, LIG1, KMT5C, SLX1B, FBXW7, DDX11, REV1, DYRK1B, LIG3, CHD1L, INIP, RBX1, MSH6, MSH2, FANCD2, MORF4L2, PSME4, TIMELESS, SLX1A, DNA2, ASF1A, INO80C, PIF1, RTEL1, VCP, PAXIP1, PARPBP, CHRNA4, BOD1L1, …	9441	303	19478	1.259666163629391	0.10270634007235913	0.0028313120144199035	0.002806564209856249
GOTERM_BP_DIRECT	GO:0001701~in utero embryonic development	141	1.204510507432086	1.0691e-05	ATF2, RTCB, PLOD3, CMIP, AMOT, EDNRA, ZMIZ1, ALKBH1, CIR1, ZNF568, SLC39A3, ACVR1, PDGFRA, MBNL1, ADAM10, SLC30A1, SOX10, MAPK8IP3, TANC2, SLC5A7, AR, MOSMO, ADCY9, MSH2, ARMC5, SCO2, TP53, DSC3, NOTCH2, RNASEH2B, NOTCH1, YTHDC1, TWIST1, UBR3, GATA3, GATA1, INPP5B, EPB41L5, CCNB2, NPAT, BCL2L11, C6, CHST11, MAN2A1, DHX35, APOB, CERT1, WDTC1, JAG2, SMAD2, STIL, SMAD4, WNT3A, FOXF1, XRCC2, PTCH1, U…	9441	223	19478	1.3044895772327834	0.10533409668946991	0.0028313120144199035	0.002806564209856249
GOTERM_BP_DIRECT	GO:0007411~axon guidance	122	1.0422005808986845	1.08782e-05	EPHB6, SEMA5A, CYFIP1, SEMA5B, TRIO, ARHGAP35, CDH4, OPHN1, DPYSL5, KIF5C, KIF5B, BSG, KIF5A, DAG1, HMCN2, TNR, NRCAM, EPHB2, ARHGEF40, EPHB1, SCN1B, SEMA6B, EPHA5, EPHA7, EPHA6, SEMA6A, DSCAM, EPHA8, UNC5C, UNC5D, MAPK8IP3, FEZ2, ULK2, PRKCQ, EPHA3, NOTCH2, CSF1R, NOTCH3, NOTCH1, EPHA10, MYCBP2, GATA3, EFNA5, KALRN, EFNB2, EFNB3, FLRT2, NKX2-1, WNT3, NGFR, SMAD4, NIBAN2, CNTN5, CNTN6, WNT3A, SIA…	9441	189	19478	1.3317551667302754	0.10707536464808354	0.0028313120144199035	0.002806564209856249
GOTERM_BP_DIRECT	GO:0001764~neuron migration	82	0.7004954724073125	1.14602e-05	YWHAE, TOP2B, NRP1, SEPTIN14, CELSR1, SH3RF1, PCM1, CHL1, ALKBH1, DNER, NRCAM, RAC1, LARGE1, NEO1, BBS4, PRKG1, KIRREL3, MEF2C, HSP90AA1, CDKL5, ITGA3, DCC, NAV1, ASPM, ACAP3, TUBB2B, MAP1B, DDIT4, PEX5, TYRO3, DCX, RAPGEF2, ASTN2, MATN2, SDCCAG8, PAFAH1B1, ASTN1, GPM6A, TUBGCP2, SEMA3A, SATB2, CEP85L, TWIST1, NDNF, FBXO45, PSEN1, GATA3, GATA2, FBXO41, RELN, TRIM46, SPOCK1, APBB2, DISC1, KIAA0319…	9441	119	19478	1.4216518510804383	0.11247033609105028	0.0029100646435909873	0.0028846284815924493
GOTERM_BP_DIRECT	GO:0007613~memory	63	0.5381855458739108	1.29425e-05	B4GALT2, APP, OXTR, CRTC1, ROGDI, TREM2, VLDLR, HTR2A, DBH, SLC6A1, COMT, SLC6A4, SLC8A2, PPP3CB, JPH3, NETO1, CIC, LARGE1, SPG11, CHRNB2, KCNK10, MUSK, ABCC8, ITGA3, VPS13B, SORCS3, KAT2B, ADGRF1, ITGA8, MAPT, PLCB1, SHANK3, SLC24A2, CHRNA7, SLC1A1, FOXO6, ITPR3, PTN, PSEN1, PTGS2, ADCY8, BLOC1S6, HRH1, GRIN2A, ATXN1, ATXN1L, EIF4EBP2, PAIP2, DCAF11, CSMD1, PAK5, ASIC1, ATAD1, SYT4, PLK2, INSR, …	9441	87	19478	1.4939898973296957	0.12606147670275647	0.003208199364399334	0.003180157279857951
GOTERM_BP_DIRECT	GO:0051897~positive regulation of phosphatidylinositol 3-kinase/protein kinase B signal transduction	130	1.1105416025969588	1.39877e-05	SEMA5A, APP, IRS1, PROS1, UBE3A, IRS2, ERFE, FGF2, IGF1R, KDR, PDGFRB, PDGFRA, IGFBP5, MUSK, UNC5B, IL1R1, EPHA8, HGF, PRKCA, TYRO3, IAPP, ROR1, ADAM8, ROR2, PRKD1, TSPYL5, CSF1R, AGAP2, PDGFA, FPR2, GATA3, MST1R, EFNA5, RTN4, STK3, PIK3R5, MTDH, BAG4, CALCR, THPO, CD19, PDGFD, PDGFC, OSBPL8, TGFB2, TGFB1, INSR, FN1, IGF1, BTBD10, PTK2, GH1, CCDC88A, FER, CD28, NOX4, HPSE, FGFR3, FERMT2, FGFR1, D…	9441	204	19478	1.3147390086211372	0.13551984068844725	0.0033866489792079035	0.003357047110308862
GOTERM_BP_DIRECT	GO:0000902~cell morphogenesis	75	0.6406970784213224	1.89101e-05	CYFIP1, NCKAP1, PTPRO, ILK, TFCP2L1, FRY, CDH9, CDH8, CDH7, CDH6, CDH4, GARIN3, CAPZB, CDH2, CDH1, MAEL, CFAP43, SLC39A3, CFAP44, CAP1, MED1, HGF, SHROOM3, AP3B1, SHROOM1, GREM1, ARMC2, CDH10, CDH11, CDHR3, CDH12, CDH13, ADAM8, ARHGEF2, CDH17, CDH18, SIDT2, PLEC, CDH19, EPB42, TTYH1, UNC93B1, ARHGEF28, CCDC146, ITPR1, STK4, ADD1, DCAF17, SCFD1, RELN, CDH20, POC1B, NCKAP1L, ECT2, CERT1, WNT3, CAP2…	9441	108	19478	1.4327284068307264	0.1787065653208898	0.004474385468569021	0.00443527596154378
GOTERM_BP_DIRECT	GO:0030198~extracellular matrix organization	107	0.9140611652144199	2.0426e-05	VIT, APP, COL16A1, OLFML2B, HPSE2, RXFP1, IBSP, TNR, SLC39A8, CCN1, CSGALNACT1, PDGFRA, POSTN, COL27A1, CCDC80, COL4A2, COL4A1, CRISPLD2, COL4A3, COL4A6, COL8A2, COL4A5, COL8A1, COL13A1, TNFRSF11B, FBLN1, ADAMTS16, ADAMTS15, ADAMTS14, ADAMTS19, ADAMTS18, ADAMTS17, NPHP3, IMPG1, IMPG2, COL28A1, COL24A1, WNT3A, FOXF1, GFAP, NFKB2, COL1A1, COL1A2, COL5A3, COL5A2, BCL3, COL9A1, NF1, NPHP3-ACAD11, COL…	9441	164	19478	1.3460658105151118	0.19156657676458932	0.004725661722556363	0.004684355871365062
GOTERM_BP_DIRECT	GO:0008543~fibroblast growth factor receptor signaling pathway	71	0.6065265675721851	2.90177e-05	DDR1, TRIM71, RET, CEP57, ALK, FLT1, FLT3, FLT4, FGF1, FGF2, IGF1R, FGF5, FGF7, KDR, EPHB2, ROS1, EPHB1, EPHB4, PDGFRB, EPHA5, PDGFRA, EPHA7, FGFBP1, EPHA6, MUSK, EPHA8, INSRR, FRS2, FRS3, KIF16B, KIT, TYRO3, ROR2, EPHA1, SOS1, MET, EPHA3, DDR2, CSF1R, LTK, EPHA10, MST1R, IQGAP1, EGFR, FLRT2, ERBB4, FLRT1, SHOC2, FGF23, WNT4, KL, NTRK2, NGFR, GALNT3, TIE1, NTRK3, INSR, MERTK, EXT1, FGF17, FIBP, R…	9441	102	19478	1.4360995324938577	0.2607414606439109	0.006567460558359243	0.006510055994838862
GOTERM_BP_DIRECT	GO:0008380~RNA splicing	138	1.1788826242952333	3.29292e-05	TCERG1, FMR1, CWC25, CASC3, TTF2, VIRMA, EFTUD2, PNN, KHSRP, MAGOH, CWC22, HABP4, ZNF326, CIR1, SRRM2, SRRM4, MBNL1, RBFOX1, MBNL2, SNRPN, RBFOX2, RBFOX3, PUS1, ARMC7, THOC2, ZCRB1, PUS7, JMJD6, PRPF4, RBMXL1, PRPF6, RRAGC, DDX39B, PRPF3, SRSF2, SRSF3, SNRNP25, SREK1, PPIG, ZNF830, SRSF7, SRSF8, SNRPA, SNRPB, DDX5, DHX8, RBM8A, UMOD, AKAP17A, RNPC3, PRPF8, SUPT6H, DHX38, ZC3H13, PPARGC1A, SRPK2, …	9441	221	19478	1.288288638033493	0.29024243240996517	0.007294173972967207	0.007230417385555814
GOTERM_BP_DIRECT	GO:0045892~negative regulation of DNA-templated transcription	326	2.7848966342046815	3.5553e-05	RB1, SPI1, GFI1, EHMT1, PRAMEF33, IKZF1, RBPJ, IKZF4, CCAR1, TRIM28, MYB, TRIM24, KAT8, EPC1, BTRC, SOX6, TRIM22, TP63, SAMD11, SMARCC2, RBFOX2, ZNF282, SFMBT1, SFMBT2, SOX14, RFX3, RUNX2, DKK3, TRIB3, ATF5, CLOCK, TP53, TRIM11, KCTD15, ZNF397, L3MBTL1, ZNF396, L3MBTL2, TSHZ3, CTBP2, CTBP1, TWIST1, PRAMEF10, GATA3, PRDM11, MBTD1, PRAMEF18, PRAMEF13, ZNF827, PRAMEF12, PRAMEF14, PRDM16, NKX2-1, ZNF…	9441	573	19478	1.1737871261825765	0.30936833931924046	0.007711293123243755	0.007643890599546206
GOTERM_BP_DIRECT	GO:0007420~brain development	130	1.1105416025969588	3.86769e-05	ODAD4, IFT172, SLC23A1, ROGDI, UBE3A, IRS2, SOX1, SOX15, CDK5RAP1, NRCAM, MACROD2, SOX6, CDK5RAP3, MFSD2A, CDK5RAP2, MED1, EPHA7, SLC6A17, ANAPC7, MAP1S, AFG2A, SOX14, UNC5C, TBR1, SOX12, HSPG2, POU3F4, BCR, PYGO2, TMX2, COL4A1, DNAJC30, DDIT4, SELENOP, DLX2, RTN1, ABCB6, STXBP3, TUBGCP2, PRKDC, SLC1A1, MACROH2A2, PCDH18, RTN4, BAG6, ADGRG1, GRIN2A, BRINP1, ATXN1, STK36, DHX37, NKX2-1, BPTF, CNTN…	9441	207	19478	1.295684820090396	0.33146917585140445	0.008217652795256573	0.008145824305738915
GOTERM_BP_DIRECT	GO:0007018~microtubule-based movement	57	0.48692977960020506	4.30697e-05	KIF14, DNHD1, KIF17, BICD2, KIF15, KIF19, KIF5C, KIF5B, KIF5A, KIF13B, KIF1C, KIF21A, KIF1B, KIF21B, KIF1A, DYNC2H1, STARD9, KIF25, KIF24, KIF23, KIF22, KIF7, KIF6, KIF27, DYNC1LI1, KIF9, DYNC1LI2, KIF16B, KIF2B, KIFC3, KIF20B, DNAH3, DNAH1, DNAH8, DNAH5, DNAH9, KLC1, KLC4, KLC2, KIF3B, KIF3A, KIF3C, DYNC1I1, DNAH12, DYNC1H1, DNAH11, DNAH10, DNAH17, DNAH14, KTN1, KIF18A, KIF26A, KIF4B, KIF26B, KI…	9441	79	19478	1.4885866788945066	0.3613560937223127	0.008967971812689622	0.008889584968490722
GOTERM_BP_DIRECT	GO:0007010~cytoskeleton organization	101	0.8628053989407142	5.6553e-05	MAEA, PALM, LARGE1, PRKCI, SEMA6A, KRT4, TPM3, TPM1, ANK2, ANK3, ANK1, TUBA4B, ARC, PHIP, TNIK, OBSL1, AJUBA, EPB42, MAPKAP1, ACTL7A, ACTL7B, THY1, NCKIPSD, STRIP1, UGT8, ARHGAP21, MICAL1, MAP3K20, PACSIN2, PACSIN3, VILL, MARK1, ZRANB1, MICAL3, MSN, MICAL2, SNUPN, KLHL20, VIL1, DIAPH1, DIAPH3, RANBP10, CSPG5, BRWD1, HLA-DRB1, CNTNAP1, MAST4, SH3KBP1, MAST2, MAST1, LIMD1, SYNE3, ARHGAP4, LMNB1, PC…	9441	156	19478	1.3357437146760311	0.4450018185084056	0.011113513132730481	0.011016372637573582
GOTERM_BP_DIRECT	GO:0007229~integrin-mediated signaling pathway	76	0.6492397061336067	5.65763e-05	ITGB1, NRP1, ADAMDEC1, COL16A1, ITGAM, ITGB5, ITGB4, ITGA2B, ILK, ITGAE, ITGAL, ADAMTS3, ITGAX, ITGB8, ITGAV, ITGB7, CCN1, ILKAP, VAV3, DST, SYK, ITGA4, ITGA3, ITGA2, ITGA1, NME2, ADAM10, ADAM2, FGR, CEACAM1, ADAM15, ITGAD, ADAM12, ITGA8, MYH9, ADAM9, ITGA7, ITGB1BP1, ITGA6, ADAM8, PRKD1, PLPP3, TLN1, CDH17, ITGA9, LAMA5, SRC, CUL3, ADAM22, NEDD9, PTN, THY1, CDC42, ADAMTS18, ADAM23, ABL1, CTNNA1,…	9441	112	19478	1.3999803289603097	0.4451363432065998	0.011113513132730481	0.011016372637573582
GOTERM_BP_DIRECT	GO:0035264~multicellular organism growth	76	0.6492397061336067	5.65763e-05	RARG, WDR48, ADARB1, COMT, MFSD8, TMED2, EP300, LARGE1, TNS2, COA5, KDM6A, HEG1, ATRX, VPS13A, ARID5B, VPS13B, ZFX, RC3H2, AR, KAT2A, GAREM1, TAL2, TBL1XR1, SCNN1B, RARA, FKBP8, SIK3, RARB, GMNC, ATF5, SOS1, TP53, STK40, PLEC, NOTCH2, PKDCC, NPR2, SLC1A2, PRICKLE1, RASAL2, AAAS, GIGYF2, ADD1, ZFP36L1, BLOC1S6, SLITRK6, RBBP6, BRINP3, COX10, SLC25A25, WDTC1, WWTR1, STIL, SLC12A5, GALNT3, HELT, PLE…	9441	112	19478	1.3999803289603097	0.4451363432065998	0.011113513132730481	0.011016372637573582
GOTERM_BP_DIRECT	GO:0030041~actin filament polymerization	32	0.27336408679309754	6.89639e-05	WASHC5, ARPC4-TTLL3, FAM107A, AIF1, ARHGAP6, LMOD2, PREX1, PSTPIP1, PSTPIP2, ABL1, MICALL2, RAC1, JAK2, WASF1, WASF3, GSN, COBL, ARPC4, TTC17, CD2AP, VIL1, DIAPH1, DIAPH2, DLG1, DIAPH3, INF2, ARPC2, SPIRE2, SPIRE1, CORO7, GAS7, MSRB1	9441	39	19478	1.6928237176092276	0.5122771196827203	0.013295984148752691	0.013179767209214077
GOTERM_BP_DIRECT	GO:0048013~ephrin receptor signaling pathway	60	0.5125576627370578	7.25066e-05	EPHB6, DDR1, RET, ALK, FLT1, FLT3, FLT4, IGF1R, KDR, EPHB2, ROS1, EPHB1, EPHB4, GIT1, ANKS1B, NCK1, PDGFRB, EPHA5, PDGFRA, EPHA7, EPHA6, MUSK, EPHA8, MMP2, INSRR, RASA1, KIT, TYRO3, ROR2, ARHGEF7, EPHA1, MET, NGEF, EPHA3, DDR2, CSF1R, LTK, EPHA10, SRC, ARHGEF28, MST1R, EFNA5, KALRN, EGFR, EFNB2, EFNB3, ERBB4, PAK3, LYN, NTRK2, TIE1, NTRK3, INSR, MERTK, PTK2, AXL, TEK, FGFR3, FGFR2, FGFR1	9441	85	19478	1.4563262864726443	0.5299392344883892	0.013724835211248721	0.013604869789653903
GOTERM_BP_DIRECT	GO:0007612~learning	45	0.3844182470527935	7.69685e-05	NLGN3, PRKN, SLC24A2, APP, CNTNAP2, RGS14, UBA6, NRXN1, NRXN3, PTN, AAAS, PTGS2, PPP1R9B, SLC8A2, PPP3CB, GRM5, ATXN1, JPH3, ATXN1L, EPHB2, CIC, PAK5, STRA6, ATAD1, NLGN4Y, CHRNB2, BCHE, NTRK2, NLGN4X, SLC12A5, INSR, EIF2AK4, SORCS3, SLC8A3, FOSL1, ARC, SYNJ1, DLG4, SYT11, VDAC3, CNTN2, PLCB1, FGF13, SHANK3, SHANK2	9441	60	19478	1.5473466793771846	0.551277228410028	0.014309271024787087	0.014184197192950028
GOTERM_BP_DIRECT	GO:0000122~negative regulation of transcription by RNA polymerase II	522	4.459251665812404	9.71919e-05	RB1, ATF2, ZNF175, SPI1, MYT1L, HNRNPU, EHMT1, RBPJ, BACH1, BACH2, ELK3, SOX15, MYB, MNX1, SAMD11, MEF2A, MED1, MEF2C, SOX14, MED9, SOX12, DICER1, HCFC2, SOX10, HCFC1, AR, HOXB3, TXNIP, ATF7, HOXB8, CGGBP1, URI1, ZBTB8A, CTBP2, CTBP1, MEPCE, GATA4, GATA3, GATA2, GATA1, MTDH, PRDM16, NKX2-1, ZNF148, ZBTB7B, RREB1, ZBTB7A, ZNF268, KAT14, HEXIM1, CREBBP, JUN, ZNF263, ZNF141, JUND, ZNF140, NFATC3, LA…	9441	958	19478	1.124168359965053	0.6364773197825696	0.01751026063297268	0.017357207735306704
GOTERM_BP_DIRECT	GO:0006886~intracellular protein transport	167	1.4266188279514778	9.75502e-05	RAB3B, VPS29, IPO11, RAB3A, PDCD6, IPO7, IPO5, RPH3A, RAB43, RIMS2, HERC2, ARFIP2, EIF2D, VPS35, AP1S3, LARGE1, VPS39, AP2M1, TRIM23, NSF, ARL14, PAM16, STX7, AP1B1, MYO7A, SYTL5, SYTL4, SYTL3, SYTL2, STX1B, RAB31, RABL3, ERP29, COPB2, COPA, RAB5B, TMED10, SAR1A, STXBP3, ARL6, SAR1B, COPB1, STXBP1, VPS26C, VPS26B, DNAJC27, TIMM50, ARL17A, SCFD1, SNX1, SNX2, SCFD2, CLTCL1, MYO6, GRPEL2, VPS11, VTI…	9441	278	19478	1.23936160890163	0.6378311196673807	0.01751026063297268	0.017357207735306704
GOTERM_BP_DIRECT	GO:0016477~cell migration	163	1.3924483171023407	0.000108642	NCKAP1, RNH1, WWC2, ARPC5L, CDH9, ARHGAP35, CDH8, CDH7, CDH6, CDH4, CDH2, CDH1, WWC3, KDR, IL12B, NANOS1, PDGFRA, PRKCI, PSG2, KNSTRN, DGKZ, CD2AP, ARC, SPATA13, KCTD13, TYRO3, ADAM9, FSCN3, PHLDB2, EPHA3, CSF1R, ENPEP, CUL3, PXN, IQGAP1, MST1R, CORO1A, CORO1B, SLC9A1, ADGRG1, PODXL, CDH20, CDH23, PIP5K1A, NCKAP1L, CARMIL1, CARMIL2, TGFB2, ZRANB1, JUP, ZG16B, PTK6, ARPC5, PTK2, CCDC88A, COL5A1, F…	9441	271	19478	1.2409225522188494	0.6773319846638909	0.019170675515846423	0.019003109338539534
GOTERM_BP_DIRECT	GO:0006470~protein dephosphorylation	56	0.47838715188792075	0.000111088	PTPRT, PTPRU, PTPRR, PTPRS, PTPRO, PTEN, PTPRM, PTPN21, PPP2R2A, PTPN22, PTPRK, CDC14B, PPP1CB, DUSP11, PPP6C, STK11, PPP3CB, SBF1, BTRC, EPM2A, DUSP5, DUSP2, FBXW11, CTTNBP2NL, PPM1A, PPM1B, CTDSP2, PPEF1, CTDP1, MTMR3, DAPP1, PDXP, TPTE, PPM1D, MTMR7, MTM1, TIMM50, PPM1G, PPP2CA, PPP2CB, PTPRZ1, PTPN18, PTPRN2, PPP2R3B, PPP2R3A, PTPN12, PTPN13, SSH2, PTPN14, SSH1, PTPRE, PTPRB, PTPRC, PTPN7, PT…	9441	79	19478	1.4624711231244274	0.6854470392500297	0.019275642945702054	0.01910715927381089
GOTERM_BP_DIRECT	GO:0051402~neuron apoptotic process	63	0.5381855458739108	0.000113505	RB1, APP, PIGT, AATK, GBA1, FAIM2, GRIK2, CASP9, MFSD8, SYNGAP1, AIFM1, CASP3, GMPPA, EPG5, TP63, MAP3K5, TRPC5, EPHA7, APAF1, NGF, CIT, DNAJC5, TYRO3, KCNQ3, COL6A3, ADNP, TP53, TNFRSF21, DLX1, AARS1, DIABLO, MAX, NPR2, STXBP1, HTRA2, XIAP, PSEN1, CORO1A, HIF1A, NCSTN, ERBB3, ABL1, NLRP1, ARSG, BID, PPARGC1A, SNCA, NGFR, TGFB1, ANGPT1, BNIP3, SIAH1, OXR1, POU4F1, NFATC4, HIPK2, AXL, NF1, BCL2, A…	9441	91	19478	1.4283200117327859	0.6932644661225174	0.01937216862449896	0.019202841245301052
GOTERM_BP_DIRECT	GO:0001822~kidney development	80	0.683410216982744	0.000134861	INVS, BMP10, PLXND1, CYP4A22, PCSK9, PCSK5, PKD1, GLI2, CASP9, SALL1, TBC1D32, CNTRL, ZNG1A, HMGCS2, CEP290, CC2D2A, ADAMTS6, TNS2, ZNG1E, DYNC2H1, HELLS, APAF1, MME, SLC34A1, CYP4A11, AP1B1, ARID5B, HNF1B, TSC1, GFRA1, PROX1, JMJD6, PYGO1, PYGO2, IFT88, PAX8, RRM2B, ALDH1A2, MMP17, RGN, AGTR1, ITGA8, WDPCP, FREM2, FOXC1, CUL3, GREB1L, LRP4, GATA3, LRP2, PKHD1, BAG6, BLOC1S6, BCL2L11, NPHP3, HAS2…	9441	121	19478	1.3640521691479315	0.7544212161659636	0.022645851408545283	0.022447909570280214
GOTERM_BP_DIRECT	GO:0009791~post-embryonic development	54	0.4613018964633521	0.000137501	CSRNP1, KDM5B, RAB3A, CCDC47, INPPL1, MECP2, SCN9A, ACADM, SLC18A2, EMX1, SZT2, HEG1, DNMT3A, ARID5B, ASH1L, ZFX, MAPK8IP3, GABRG2, RC3H2, ALDH5A1, TAL2, SELENOP, ATF5, SEMA3C, KMT2A, IREB2, ITPR1, PSEN1, GATA3, GIGYF2, SCUBE1, BCL2L11, CHST11, STK36, ABL1, BPNT2, ASL, APOB, SMAD2, HELT, PLEKHA1, TIPARP, SLC4A10, SOD2, ACVR2B, IGF2R, MTOR, BMP4, ETNK2, AGO2, TBCE, BCL2, ATM, FGFR2	9441	76	19478	1.465907380462596	0.7610796209853028	0.02272264281461056	0.02252402976148122
GOTERM_BP_DIRECT	GO:1902895~positive regulation of miRNA transcription	45	0.3844182470527935	0.000146775	NOTCH2, NOTCH3, SPI1, GATA3, PRL, GATA2, NR3C1, FGF2, HIF1A, RELA, EGFR, TERT, MYB, TEAD1, IL10, SMAD2, SREBF1, NGFR, SMAD1, TGFB2, JUN, MYOCD, SMAD4, TGFB1, POU2F1, NR1H2, STAT3, MRTFB, PAX6, KLF4, SMAD6, SREBF2, NOTCH2NLC, AGT, SMARCA4, NOTCH2NLB, APLN, GNL3, BMP4, FOSL1, AR, WT1, PPARG, TP53, BMPR1A	9441	61	19478	1.5219803403710013	0.7830703473612508	0.02387609386731215	0.023667398781160445
GOTERM_BP_DIRECT	GO:0051726~regulation of cell cycle	146	1.2472236459935075	0.000159496	RB1, RIPOR2, TRRAP, CCNF, JADE1, JADE3, JADE2, ADARB1, FGF2, STK11, AKT2, RUVBL1, PCLAF, EPC1, EPC2, KAT7, CCNL2, NBN, SKP2, CCNL1, PRKACA, BTRC, NFRKB, PRKACB, CDKL2, NUP214, CDKL3, CDKL4, CDKL5, CSNK2A1, NANOS3, TSC2, TSC1, VASH1, OVOL2, UHMK1, BCR, MORF4L1, MORF4L2, KIF20B, PRR11, TP53, INO80C, L3MBTL1, TSG101, CTBP1, PRDM11, MBTD1, GRK5, FIGNL1, ABL1, EP400, DMAP1, ZNF268, SKIL, KAT14, MAP2K6…	9441	241	19478	1.249862324697477	0.8099829550442044	0.02554629329991784	0.025322999409773523
GOTERM_BP_DIRECT	GO:0050808~synapse organization	46	0.39296087476507774	0.000180082	NLGN3, C1QA, APP, NLGN2, PTPRS, CHRNA7, SLC1A1, LRP4, PSEN1, SLC6A1, ELFN1, SLC8A2, DRP2, GRM5, LRRTM1, LRRTM2, HMCN2, PPFIA1, TNR, APBB2, PAK3, PPFIA4, SNCA, PPFIA2, PRRT1, NLGN4X, PCDHGC5, CNTN6, PCDHGC4, PCDHGC3, TSC1, SYN3, SYN2, SYN1, CD2AP, SLC8A3, PTPRD, NBEA, SLC9A6, CTNNB1, CNTN2, CHRFAM7A, CNTN4, MAPT, AGRN, CBLN1	9441	63	19478	1.5064115820391637	0.8466455359906433	0.028406582524249147	0.0281582875468496
GOTERM_BP_DIRECT	GO:0006606~protein import into nucleus	71	0.6065265675721851	0.000190007	RPAIN, IPO13, ATF2, IPO11, NUP188, PPP1R10, LRRK2, ADAR, IPO7, ING1, IPO5, NPAP1, EIF4ENIF1, IPO9, KPNA6, FAM53C, AKT1, KPNA4, KPNA5, TNPO1, TNPO2, SPG11, APPL2, TNPO3, APPL1, KPNA1, NUP214, MED1, SEC13, NUP133, SYK, TSC2, SIRT6, NUTF2, NUP93, MMP12, POM121L2, CRY2, KCNQ3, TXNIP, NUP98, SQSTM1, TP53, KPNB1, NOTCH1, PRICKLE1, PIK3R1, PTTG1IP, STK4, STK3, TERT, NUP85, TPR, HEATR3, NUP88, MBTPS1, IL…	9441	106	19478	1.3819070973054102	0.8617022335250542	0.029524749775736336	0.029266681172375273
GOTERM_BP_DIRECT	GO:0007605~sensory perception of sound	104	0.8884332820775671	0.000202937	SCARB2, RIPOR2, PGAP1, PJVK, CDC14A, PPIP5K2, RPL38, HOXA1, LARGE1, CHRNB2, SRRM4, MYO7B, MYO7A, FBXO11, EML2, POU3F4, KCNQ1, COL4A3, KCNQ3, KCNQ4, ROR1, ALDH7A1, SPTBN4, CEMIP, KCNE1, USP53, NPR2, PCDH15, SLC1A3, CACNA1D, TMTC4, LOXHD1, ESPNL, MYO6, CDH23, OTOF, MYH14, MBP, ASIC2, KIAA0319, TFAP2A, GRXCR1, CNTN5, WFS1, ATP8B1, FZD4, HOMER2, SLC52A3, DCDC2, COL1A1, DIAPH1, DIAPH3, GJB6, SLC26A5, …	9441	165	19478	1.3003964012543612	0.8791241831339235	0.031070252322771975	0.03079867486034068
GOTERM_BP_DIRECT	GO:0001558~regulation of cell growth	54	0.4613018964633521	0.000233899	DDR1, OGFR, CLSTN3, FAM107A, KIF14, JADE1, WFDC1, JADE3, JADE2, NUBP1, CDC73, RPTOR, ING5, STK11, MUC12, KAT7, ROS1, EPM2A, ARHGEF11, NANOS1, CISH, IGFBP5, CEACAM1, NRG3, AGTR1, PRKCQ, SGK3, SGK1, SGK2, PAPPA2, URI1, CAMK2D, TSG101, DCUN1D5, LTBP4, SOCS2, IGFBPL1, SPOCK1, IGFBP7, PAK5, PAK4, EGLN2, EPHX2, KAZALD1, MTOR, AGT, BLTP1, MAD2L2, ITCH, C8ORF44-SGK3, TAOK2, EBAG9, BCAR1, BAP1	9441	77	19478	1.4468696222747701	0.9124376381047767	0.034787417172794904	0.03448334888322384
GOTERM_BP_DIRECT	GO:0007416~synapse assembly	54	0.4613018964633521	0.000233899	PLXND1, CLSTN3, PTEN, ZDHHC2, ELFN1, CDH9, MECP2, CDH2, CDH1, DNER, NRCAM, PLXNC1, SLC25A46, KIRREL3, DBNL, DSCAM, DNM3, ADGRF1, NRG3, MAP1B, MAPT, SHANK3, SHANK2, NLGN3, GRIA1, GPM6A, NLGN1, NLGN2, NRXN1, NRXN2, ADD2, ERBB4, GJA10, SLITRK6, PLXNA1, ASIC2, FARP1, FZD5, RYK, PCDHB14, PCDHB11, POU4F1, SDK1, PCDHB2, CAPRIN1, PCDHB6, PLXNB3, PCDHB5, PLXNB2, PCDHB4, PCDHB3, SDK2, CBLN1, ADGRL3	9441	77	19478	1.4468696222747701	0.9124376381047767	0.034787417172794904	0.03448334888322384
GOTERM_BP_DIRECT	GO:2000781~positive regulation of double-strand break repair	36	0.3075345976422348	0.000252108	SMARCD1, SMARCD2, SMARCB1, MRE11, FMN2, FOXM1, ZCWPW1, BCL7A, DPF1, DPF2, DPF3, NBN, ARID2, BRD7, SMARCE1, SMARCC1, PBRM1, SLF1, SMARCC2, SLF2, PHF10, MGMT, DDX11, SIRT6, ARID1A, SMARCA2, ARID1B, SPIDR, SIRT1, SMARCA4, RAD50, TIMELESS, SPIRE2, SPIRE1, ATM, WRAP53	9441	47	19478	1.5802689491511672	0.9275620342434812	0.036714283156388326	0.03639337260339329
GOTERM_BP_DIRECT	GO:0016055~Wnt signaling pathway	125	1.0678284640355373	0.000253907	CTNND1, DIXDC1, TMEM131L, CELSR2, CCND1, CHEK2, CCN4, VPS35, BTRC, EPM2A, TLE4, RNF43, CSNK1G3, TLE3, TLE2, TLE1, CSNK2A1, FBXW11, CSNK2A2, MITF, TMEM170B, HIC1, DKK3, SHISA6, PYGO2, DAAM2, CSNK2B, DPEP2, ROR1, TNIK, ROR2, TRABD2B, CSNK1G2, TRABD2A, MACF1, ARL6, TNKS, CUL3, TCF7, CTR9, KLHL12, RTF1, APCDD1, STK33, HMGXB4, GRK5, GRK6, PLCG2, DVL3, NPHP3, WNT2, WNT3, MARK1, WNT4, ZBED3, FZD1, ZRANB…	9441	204	19478	1.2641721236741703	0.9289068320064455	0.036714283156388326	0.03639337260339329
GOTERM_BP_DIRECT	GO:0031175~neuron projection development	83	0.7090381001195968	0.000261389	RB1, PTPRT, CNTNAP2, PTPRU, APP, GSK3B, BTG2, DOCK7, STMN2, BICDL1, PTPRM, STMN4, PTPRK, HMGB1, FRY, PPP1R9A, PTPRG, PPP1R9B, SAMD14, ZFYVE27, HERC1, OPHN1, CDH1, ALKBH1, STMN1, CDC27, TMEM108, PHGDH, UNC5A, MYOC, PRMT1, EPHA8, VPS13B, VRK1, GFRA1, RGMA, UHMK1, GPRIN3, GPRIN2, ADGRF1, MAP1B, TBC1D24, RAPGEF2, MAPT, GPM6A, NLGN1, TNXB, ROCK1, LAMA1, NRXN1, NEDD4L, CAMSAP2, BLOC1S6, PTPRZ1, MAP2, C…	9441	128	19478	1.3378101498781911	0.9342358309241557	0.03727841653842463	0.03695257503376642
GOTERM_BP_DIRECT	GO:0008360~regulation of cell shape	88	0.7517512386810182	0.00026783	CYFIP1, PLXND1, WDR1, SH3KBP1, HEXB, F11R, LIMD1, SYNE3, ARHGAP35, EPS8, PALM, KDR, PLXNC1, RAC1, TBCCD1, ANXA1, TPM3, TPM1, DAPK3, RHOG, SHROOM3, PRPF40A, F2, ERMN, FGR, CFDP1, CDC42EP4, RASA1, KIT, GAS2, MYH9, ITGA7, PLEKHO1, PHIP, ALDOA, RHOQ, CSF1R, CCL11, EPB42, FBLIM1, HPN, ATP10A, ARHGAP15, CORO1A, MYL12A, FGD1, FGD2, PALM2AKAP2, GNA13, SPTA1, FGD3, FGD5, FGD6, CCL7, PALMD, P2RY1, GNA12, E…	9441	137	19478	1.3252214869605083	0.9385020150011792	0.037680775632519314	0.03735141720560938
GOTERM_BP_DIRECT	GO:0000398~mRNA splicing, via spliceosome	121	1.0336579531864	0.000280107	DBR1, HNRNPU, ZRSR2P1, CWC25, HNRNPR, CASC3, CWC27, EFTUD2, PNN, RBMX2, MAGOH, CWC22, MTREX, TXNL4A, ISY1-RAB43, SRRM2, AQR, SNRPN, METTL3, PRP4K, ZCRB1, PRPF4, RBMXL2, PRPF6, DDX39A, DDX39B, PRPF3, RBM14-RBM4, GEMIN5, PPIE, GEMIN6, PPIH, SNRNP25, SRSF5, GEMIN7, SNRNP200, SNRPA, SNRPB, DDX5, DHX8, RBM8A, YTHDC1, CWF19L2, SNU13, C9ORF78, RNPC3, ESS2, PRPF8, ZMAT2, DHX35, DHX38, ZRSR2, HSPA8, LSM4,…	9441	197	19478	1.2672010030770853	0.9458829037269363	0.03888262173878265	0.038542758269545375
GOTERM_BP_DIRECT	GO:0035725~sodium ion transmembrane transport	85	0.7261233555441654	0.000306426	KCNK9, SLC23A1, SLC6A1, PKD2, SLC6A2, SLC4A4, SLC6A3, SLC8A1, SLC4A5, SLC6A4, SLC8A2, SCN11A, SCN9A, CNGA1, SCN5A, SCN1B, SCN1A, SLC13A1, SLC38A1, SLC13A3, SLC6A18, SLC6A17, SLC6A15, SLC6A13, SHROOM2, SLC6A11, ANO6, ATP1B1, SLC9B2, SLC5A9, SCNN1D, SCN8A, SCNN1B, SCNN1A, CNGB1, SLC24A2, SLC24A1, SLC24A4, SLC20A2, SLC20A1, SLC41A3, ATP1A4, SLC41A1, SLC5A10, ATP1A1, NALCN, SLC5A3, SLC5A5, GRIN2A, AS…	9441	132	19478	1.3285299772430372	0.9588564193569381	0.04197629583720079	0.04160939132071004
GOTERM_BP_DIRECT	GO:0006895~Golgi to endosome transport	15	0.12813941568426446	0.00032263	MON2, SYS1, SORT1, VPS13C, GBF1, VPS13A, AP2A1, KLHL20, AP4M1, RAB14, DOP1B, KIF16B, DOP1A, CORO7, EPS15	9441	15	19478	2.063128905836246	0.9652454067074857	0.04362209839926292	0.043240808325847015
GOTERM_BP_DIRECT	GO:0150104~transport across blood-brain barrier	58	0.4954724073124893	0.000402158	SLC27A1, SLC44A1, TFRC, ATP2A3, SLC2A3, SLC2A4, SLC6A1, SLC4A3, SLC4A4, SLC8A2, LEPR, FLVCR2, SLC16A7, MFSD2A, ABCC3, ABCC4, SLC38A1, ABCC1, SLC13A3, SLC15A2, ABCC2, AVPR1B, SLC6A17, SLC2A10, SLC2A13, SLC6A13, ABCC9, SLCO1C1, SLC7A8, SLC29A4, SLC29A2, SLC22A5, ABCB1, LRP1, SLC22A2, SLC1A1, ATP1A4, SLC1A2, SLC1A3, LRP3, SLC1A4, LRP2, SLC5A3, SLC5A5, SLC7A3, SLC38A2, SLC19A1, SLC12A2, NHERF1, SLC16…	9441	85	19478	1.4077820769235563	0.9848189257272256	0.053677738783252486	0.05320855482116662
GOTERM_BP_DIRECT	GO:0070588~calcium ion transmembrane transport	86	0.7346659832564497	0.000470797	ATP2A3, ATP2A2, FAIM2, PKD2, PKD1, SLC8A1, RYR3, SLC8A2, SEC61A1, EDNRA, SCN11A, NCS1, CNGA1, ITGAV, TRPC7, TRPC5, TRPC6, TRPC3, TRPC4, CACNA2D2, ANO6, CACNA2D4, OPRM1, TRPC4AP, TMC2, CACNB1, CACNB2, CACNB4, TMBIM4, ASPH, ORAI2, TMBIM6, CNGB1, SLC24A2, GPM6A, SLC24A1, SLC24A4, CATSPER2, CHRNA7, CACNA1A, CACNA1D, PKD1L2, CACNA1C, PSEN1, PKD1L3, CACNA1F, ATP2C1, NALCN, TMEM165, CACNA1G, TRPM1, CACN…	9441	135	19478	1.3142895251993865	0.9925729204149771	0.06204390372089468	0.06150159316104439
GOTERM_BP_DIRECT	GO:0006874~intracellular calcium ion homeostasis	72	0.6150691952844696	0.000477095	RYR1, RYR2, HEXB, HTR2B, ATP2A3, HTR2C, ATP2A2, HTR2A, PIK3CB, GRIK2, PKD2, SLC8A1, RYR3, SLC8A2, EDNRA, NPTN, CASR, EDN2, EDN3, PRKCB, ANK2, SLC30A1, SYPL2, ATP1B1, TRDN, RGN, CASQ2, GCM2, SLC24A2, CCL14, SLC24A1, SLC24A4, CALCB, CCL11, CHRNA7, STC1, UMOD, ATP2C1, TMEM165, PKHD1, PLN, TMEM203, CCL7, STC2, VPS54, DRD5, CCL15, CCR1, TGFB1, SLC10A7, GPR12, TRPA1, DMPK, ATP13A1, VDR, CAV1, ATP2B4, S…	9441	110	19478	1.3504116474564518	0.9930444774707271	0.06208792595399829	0.06154523060659518
GOTERM_BP_DIRECT	GO:0006302~double-strand break repair	56	0.47838715188792075	0.000501003	H2AX, MUS81, MRE11, BRCA1, SMC6, HMGB1, BRCA2, BABAM1, BABAM2, SMCHD1, EME1, EME2, CHEK2, MEIOC, NBN, PARP1, CSNK2A1, DTX3L, ZGRF1, CSNK2A2, LIG3, SIRT6, ESCO2, PARP9, RNF168, MARF1, RNF169, MSH2, TP53, EXD2, VCP, ABRAXAS1, PRKDC, DDX1, RNF8, BRIP1, WRN, MTA1, NSD2, POLQ, EYA1, XRCC4, XRCC5, EYA3, XRCC1, INO80, GGN, RAD52, SETX, MAD2L2, RAD50, ERCC1, TDP1, APLF, ATM, ATR	9441	82	19478	1.4089660820345093	0.9945777623311849	0.06439431676632415	0.06383146182196381
GOTERM_BP_DIRECT	GO:0051301~cell division	226	1.9306338629762516	0.00056114	RB1, MAP10, ANKLE2, CCNF, HNRNPU, SMC3, SMC4, SMC2, CDC20, CDC26, CHEK2, CDC27, RCC1, HMCN1, PELO, PRKCE, KNL1, PIMREG, KNSTRN, CD2AP, EML3, ZNF16, EML4, DYNC1LI1, PARD3, KIF20B, ZNF830, CCNO, SEH1L, CDCA2, EPB41, ARPP19, ANAPC10, NCAPH, DSN1, MCMBP, MAP4, RAB11FIP3, CDK19, PLK5, RCC2, SETDB2, MICAL3, INO80, WAPL, SPART, TPX2, STAG2, PPP1R1C, CDK10, CDK14, FBXL7, CCNJL, AHCTF1, NCAPG2, CLTC, KIF1…	9441	397	19478	1.1744764048337322	0.9971018200471001	0.06932543971748469	0.06871948303567783
GOTERM_BP_DIRECT	GO:0016192~vesicle-mediated transport	153	1.3070220399794976	0.000566654	KDELR1, RASEF, LDLRAD1, RAB43, RABGEF1, GOLGA4, ZFYVE27, RINL, DMBT1, KIF5A, ENPP2, ENPP1, AP1S3, ZFPL1, AP5S1, BORCS7, AP2M1, TRIM23, NSF, RAB2B, PRKCI, SCARA3, ARL14, STX7, AP1B1, TSC2, AP5B1, MAPK8IP3, SYTL2, TBC1D20, RAB36, RIN3, RIN1, RIN2, COPB2, SPTBN4, COPA, SAR1A, ARL6, SAR1B, COPB1, STXBP1, KALRN, ARL17A, CRACR2A, SCFD1, AP5M1, KIF3B, SCFD2, CLTCL1, VPS11, VTI1A, AP4S1, RAB11FIP3, AP1M1…	9441	259	19478	1.21875954669091	0.9972635996451229	0.06932543971748469	0.06871948303567783
GOTERM_BP_DIRECT	GO:0050850~positive regulation of calcium-mediated signaling	31	0.2648214590808133	0.000569018	APP, HTR2C, TREM2, PTPRJ, NEUROD2, HINT1, GRM5, CALCR, PLCG2, CA8, PRKACA, PRKACB, PDGFRB, PDGFRA, PRNP, LHCGR, EDN2, SYK, NEGR1, TRAT1, ZAP70, CD4, P2RX5, PTPRC, P2RX4, P2RX2, NMUR2, CDH13, NMUR1, IAPP, ADA	9441	40	19478	1.598924902023091	0.9973301523988434	0.06932543971748469	0.06871948303567783
GOTERM_BP_DIRECT	GO:0018107~peptidyl-threonine phosphorylation	31	0.2648214590808133	0.000569018	ATF2, GSK3B, CAMK2D, GSK3A, TNKS, PRKDC, LRRK2, TAF1L, ACVR1B, NLK, TTBK1, STK11, MAPK8, TBK1, CHEK1, AKT1, MAPK1, CSNK2A1, DYRK1A, LMTK2, PRKCA, OXSR1, HIPK3, HIPK2, WNK1, WNK3, CSNK2B, CDK10, PRKD2, PRKD1, TAF1	9441	40	19478	1.598924902023091	0.9973301523988434	0.06932543971748469	0.06871948303567783
GOTERM_BP_DIRECT	GO:0008104~protein localization	100	0.8542627712284299	0.000577086	ITSN1, PLOD3, CEP128, AMOT, DUOXA2, CEP250, NRCAM, IST1, TSC2, CASK, ANK2, MYO7A, ARMCX3, MOSMO, RRAGA, FRMD6, RRAGC, RRAGB, PARD3, ULK2, SQSTM1, AJUBA, TP53, CRACR2A, TESPA1, MYO6, OTOG, AP4S1, IMPG2, BBS2, ODF2, WNT3A, MEIG1, CAV1, CFAP70, LRBA, NBEAL1, NBEAL2, AP4B1, AHI1, NBEA, BCL6, STRC, YWHAE, CCDC120, LRRK2, DDX42, AP4E1, CBY1, SEPTIN14, DOC2B, PRPF19, LYST, SEPTIN11, SEPTIN10, MECP2, AP4…	9441	161	19478	1.281446525364128	0.9975453722483056	0.06932543971748469	0.06871948303567783
GOTERM_BP_DIRECT	GO:0032206~positive regulation of telomere maintenance	26	0.22210832051939178	0.000579321	RTEL1, MRE11, NVL, PPP1R10, AURKB, SLX4, DHX36, MAPK1, NEK2, NBN, MAP2K7, ACD, NEK7, ATRX, SIRT6, KLF4, TERF1, MAPK15, TERF2, PML, GNL3, PKIB, RAD50, POT1, PRKCQ, MAPKAPK5	9441	32	19478	1.67629223599195	0.9976018578949933	0.06932543971748469	0.06871948303567783
GOTERM_BP_DIRECT	GO:0035249~synaptic transmission, glutamatergic	34	0.29044934221766616	0.000606451	GRIA1, PRKN, GRIA2, NAPB, CLSTN3, GRIK5, GRIK3, SLC1A4, GRIK2, NR3C1, CLCN3, CDH8, GRIN2A, VPS54, TNR, SLC17A6, SLC17A7, GRIA3, GRIA4, UNC13B, UNC13C, GRID2, UNC13A, DSCAM, GRID1, GRIN2C, GRIN2B, GRIN2D, EXT1, CACNB4, GRIN3A, ALS2, P2RX1, ABTB3	9441	45	19478	1.5588085066318307	0.998192263002167	0.07155642885765412	0.07093097164643075
GOTERM_BP_DIRECT	GO:0034220~monoatomic ion transmembrane transport	90	0.768836494105587	0.000611711	GRIK5, GRIK3, ATP2A3, ATP2A2, GRIK2, BEST1, PANX2, LASP1, ATP7B, SCN11A, SCN5A, SCN1B, SCN1A, TPTE2, CHRNB2, GRID2, SLC6A18, CHRNB3, DCD, GRID1, ANO8, CYBB, TMC8, ATP11C, ATP11B, TMC7, ANO6, TMC6, ANO4, TMC5, ANO5, SLC9B2, SCNN1B, SCNN1A, KCTD18, KCTD16, SLC24A2, GRIA1, CHRNA5, TTYH1, CHRNA4, CHRNA7, CHRNA6, ATP10D, CACNA1B, CACNA1A, NEDD4L, TPTE, ATP10A, NALCN, GJC1, TRPM1, KCNMB2, KCNN3, TRPM6,…	9441	143	19478	1.2984727379388963	0.9982886466868203	0.07155642885765412	0.07093097164643075
GOTERM_BP_DIRECT	GO:0006511~ubiquitin-dependent protein catabolic process	141	1.204510507432086	0.000626999	UBE3C, RNF19B, CBLC, UBE3A, UBE3B, FBXO21, UBE2Z, FBXO22, UBE2L5, UBE2L3, CCAR1, HERC5, PSMD9, HERC4, HERC3, PSMD3, TRIM25, BTRC, FBXO7, RNF111, SKP1, HERC6, KCMF1, RNF43, AREL1, UBE4A, UBE4B, FBXO10, TRPC4AP, FBXO11, RC3H2, RNF40, RBX1, RNF123, RNF125, WDR81, HECW2, HECW1, SQSTM1, CUL9, VCP, PSMD11, KLHL15, UBA6, CUL3, CUL2, UBR4, NEDD4L, UBR3, FBXO45, UBE2J2, BAG6, ATXN3, RNF213, RNF215, RNF217…	9441	237	19478	1.227431121193716	0.99854061223381	0.07252989982653765	0.07189593374410418
GOTERM_BP_DIRECT	GO:0042752~regulation of circadian rhythm	47	0.4015035024773621	0.000649211	TOP2A, GSK3B, PRKAA1, HDAC3, PRKAA2, ROCK2, PRKDC, UBE3A, RORB, ADCY1, PPP1CB, MAPK8, HNF4A, BTRC, PPARGC1A, ATG7, PRKCG, OPN4, KDM2A, OPN3, USP9X, FBXW7, USP9Y, NONO, SIRT6, NR1D2, NR1D1, PROX1, MTOR, PML, PER2, MAPK10, DDB1, PER1, SFPQ, PSPC1, CRY2, TIMELESS, HNRNPD, CRY1, PPARG, FBXL3, TARDBP, PPARA, CLOCK, SPSB4, EZH2	9441	67	19478	1.447269530959755	0.9988420770398792	0.07346665755203677	0.07282450349985779
GOTERM_BP_DIRECT	GO:0010595~positive regulation of endothelial cell migration	47	0.4015035024773621	0.000649211	GPI, SCARB1, NRP1, NRP2, ROCK2, FLT4, PDCD6, EMC10, GATA3, PIK3CB, FGF1, FGF2, THBS1, PIK3CG, TMEM201, RRAS, BSG, KDR, ABL1, PTK2B, AKT1, RAC1, GFUS, AAMP, SASH1, BCAS3, CCBE1, ANGPT4, ANGPT1, EGF, ANXA3, PRKCA, PROX1, AGT, FOXP1, VEGFA, NELL2, SMOC2, PRKD2, ITGB1BP1, PRKD1, TEK, CALR, PLPP3, RIN2, GPLD1, BCAR1	9441	67	19478	1.447269530959755	0.9988420770398792	0.07346665755203677	0.07282450349985779
GOTERM_BP_DIRECT	GO:0006357~regulation of transcription by RNA polymerase II	894	7.637109174782163	0.000668976	ATF2, SPI1, ZNF292, RBPJ, NKX1-2, BBX, FOXO3B, PKNOX1, ZNF19, RFX3, ZNF16, RFX6, RFX7, PRKAR1A, TCEANC2, NOBOX, ATF7, ATF5, ATF6, CLOCK, CGGBP1, ZNF28, ZNF275, URI1, ZBTB8A, ZNF273, MYNN, GATA4, BAZ2B, ZNF23, GATA2, GATA1, ZNF26, CIAO1, ZBTB7B, ZBTB7A, GTF2IRD2B, ZNF268, ZNF264, JUN, ZNF263, SNF8, ZNF35, FLI1, PBX1, MLLT10, ZBTB8B, ZNF257, ZNF496, ZNF254, ZNF493, ZNF492, ZNF250, ZNF491, BHLHE41, …	9441	1711	19478	1.077987867806899	0.9990575611637162	0.07488934284929838	0.07423475345353561
GOTERM_BP_DIRECT	GO:0001938~positive regulation of endothelial cell proliferation	48	0.4100461301896463	0.000748647	SEMA5A, NRP1, ECM1, NRP2, CCL11, FLT4, PDCD6, HMGB2, HTR2B, EMC10, FGF2, HIF1A, THBS4, RPTOR, MYDGF, POLD4, FGF7, NRAS, AKT3, KDR, AKT1, RICTOR, WNT2, CCR3, IL10, PPP1R16B, STAT5A, EGF, VASH2, PRKCA, PROX1, HSPG2, F3, SIRT1, VEGFA, BMP4, NELL2, NR4A1, LRG1, CXCL12, NF1, PLXNB3, AGGF1, CDH13, PRKD2, PRKD1, TEK, FGF10	9441	69	19478	1.4352201084078235	0.9995890686612556	0.0820908361043782	0.0813733002206496
GOTERM_BP_DIRECT	GO:1902476~chloride transmembrane transport	73	0.6236118229967538	0.000757979	GABRB3, GABRB2, CLIC5, AQP6, SLC4A1, SLC4A2, SLC6A1, SLC4A3, SLC6A2, BEST3, BEST1, MFSD8, CLCC1, SLC12A6, SLC12A7, SLC12A9, CASR, ANO8, ANO6, ANO4, GABRG3, ANO5, GABRG2, GABRG1, CLDN4, CFTR, SLC25A14, OCA2, SLC26A2, SLC26A1, TTYH2, TTYH1, PACC1, SLC1A1, CLCNKB, CLCNKA, SLC1A3, SLC1A4, CLCN3, CLCN2, SLC25A27, GLRA3, SLC17A6, LRRC8A, SLC17A7, GABRE, APOL1, GABRD, CLCA4, SLC12A2, GABRQ, GABRA2, GABR…	9441	113	19478	1.3328177887260704	0.9996271427695459	0.0820908361043782	0.0813733002206496
GOTERM_BP_DIRECT	GO:0016339~calcium-dependent cell-cell adhesion via plasma membrane cell adhesion molecules	35	0.2989919699299504	0.000759104	NLGN1, PCDHGB4, NRXN1, PCDH12, ATP2C1, CDH9, CDH8, CDH7, CDH6, CDH4, CDH2, CDH20, CDH1, CDH23, ME2, PCDHGC3, PCDHB14, PCDHB11, SELL, PCDHB2, CDH10, CDH11, PCDHB6, CDH12, CDHR3, DSG1, CDH13, PCDHB5, DCHS1, PCDHB4, PCDHB3, AJUBA, CDH17, CDH18, CDH19	9441	47	19478	1.5363725894525238	0.9996314872393998	0.0820908361043782	0.0813733002206496
GOTERM_BP_DIRECT	GO:0032897~negative regulation of viral transcription	16	0.13668204339654877	0.000772731	IFITM3, HEXIM1, SP100, TRIM62, UBP1, LARP7, MID2, TRIM8, ZFP36, RFPL4B, TRIM13, TRIM14, TRIM27, TRIM31, TRIM32, TRIM11	9441	17	19478	1.9417683819635256	0.9996802630120435	0.0820908361043782	0.0813733002206496
GOTERM_BP_DIRECT	GO:2000114~regulation of establishment of cell polarity	16	0.13668204339654877	0.000772731	ARFGEF1, PLEKHG3, KANK1, RIPOR2, ROCK1, ROCK2, GATA3, CYRIB, RAP1B, SHTN1, RUFY3, KRIT1, RACK1, RICTOR, WDPCP, KIF20B	9441	17	19478	1.9417683819635256	0.9996802630120435	0.0820908361043782	0.0813733002206496
GOTERM_BP_DIRECT	GO:0045190~isotype switching	18	0.1537672988211174	0.000817539	SANBR, PCYT1A, ATAD5, SWAP70, RNF8, MLH1, AICDA, UNG, MSH6, RNF168, EXOSC6, CD40LG, MSH2, EXO1, ERCC1, NFKBIZ, NBN, EXOSC3	9441	20	19478	1.8568160152526216	0.999799536425077	0.08597370608808799	0.08522223098924868
GOTERM_BP_DIRECT	GO:0009267~cellular response to starvation	57	0.48692977960020506	0.000878006	RIPOR1, BMPR2, WNT2B, LRRK2, USP33, PCSK9, GBA1, WDR45, FBXO22, ZFYVE1, PIK3C2B, RPTOR, FLCN, LAMP2, PDK4, GLUL, FADS1, MFSD2A, SREBF1, TFEB, WNT9B, TSC2, TSC1, SIRT1, SREBF2, ELAPOR1, RRAGA, RRAGC, RRAGB, MYOD1, TBC1D7, YME1L1, PPARA, DSC2, MAX, WDR45B, CLEC16A, AMBRA1, PPM1D, FOXO1, WRN, MYH13, PAK3, ATG7, PAK5, PAK4, WNT4, HSPA8, SRD5A1, CAV1, AKR1C3, DNAJC15, MTOR, STK24, VPS41, JMY, TNRC6A	9441	85	19478	1.383509972149012	0.9998932413481247	0.09140924615531465	0.09061026033261427
GOTERM_BP_DIRECT	GO:0030097~hemopoiesis	46	0.39296087476507774	0.00093363	L3MBTL1, NOTCH2, CSF1R, FLT3, FUT10, NOTCH4, ROGDI, WBP1L, PBXIP1, ASH2L, CRIP2, BMI1, ZFP36L2, ADD2, SPTA1, FLCN, EBP, MKNK2, PGM3, CD34, IL10, KIRREL3, CD164, TGFB2, ANGPT1, WNT3A, TIPARP, GLRX5, ZBTB16, TTC7A, MEIS3, SOD2, RUNX3, RUNX2, NOTCH2NLC, RUNX1, NOTCH2NLB, ASXL1, MEIS1, PINK1, LCK, TAL1, KIT, MEIS3P1, CDK13, PICALM	9441	66	19478	1.4379383283101108	0.9999402035835492	0.09623786676945552	0.09539667515712046
GOTERM_BP_DIRECT	GO:0048511~rhythmic process	58	0.4954724073124893	0.000973102	PIWIL2, TOP2A, KDM5B, GSK3B, KDM5C, CRTC1, UBE3A, AHR, RORB, SIN3A, HNF4A, RACK1, EP300, DNM1L, BTRC, PRKCG, CSNK2A1, FBXW11, FBXW7, DDB1, KAT2B, SFPQ, PSPC1, PPARG, TOP1, TP53, PRKAA1, NLGN1, DDX5, HDAC3, HLF, PRKAA2, ROCK2, PRKDC, DHX9, CREM, TWIST1, MAPK8, NKX2-1, ATG7, OPN4, CREBBP, USP9X, CBX3, USP9Y, MTOR, NFKB2, PER2, MAPK10, PER1, PER3, GRIN3A, SP1, FBXL3, TARDBP, BMAL1, SPSB4, EZH2	9441	87	19478	1.3754192705574977	0.999960369127832	0.09835892919767353	0.09749919789837584
GOTERM_BP_DIRECT	GO:0007626~locomotory behavior	58	0.4954724073124893	0.000973102	B4GALT2, SNAP25, APP, HEXB, NPY2R, ELAVL4, PTEN, HTR2C, ABAT, DBH, CELSR1, SLC6A3, GRM1, GRM5, LRRTM1, ATP7A, FEZF2, BAHCC1, GIT1, SLC18A2, ZNF385A, CHRNB2, DSCAM, NAV2, ALDH1A3, TMBIM4, ALS2, TAL1, SELENOP, HPRT1, ASTN1, PDE1B, UBA6, SLC1A1, ADCY8, ADCY5, RELN, ANKH, NKX2-1, CDH23, ASL, PAK5, MCOLN3, NEGR1, GPR52, DDHD2, SOD2, PEX13, SOD1, FIG4, GNAO1, MEIS1, MYO15A, PPP1R1B, CNTN1, STRN, APBA1,…	9441	87	19478	1.3754192705574977	0.999960369127832	0.09835892919767353	0.09749919789837584
GOTERM_BP_DIRECT	GO:0030032~lamellipodium assembly	28	0.23919357594396037	0.00107612	ITGB1, CYFIP1, PTPRO, ABLIM1, ABLIM2, CAPZB, ABLIM3, NUP85, ARFIP2, WHAMM, RAC1, WASF2, WASF3, NCK1, SH2B1, VAV3, CARMIL1, PARVB, VAV2, CCDC88A, KIT, SPATA13, ARHGEF4, CDH13, ARHGEF7, AJUBA, VCL, ARHGEF6	9441	36	19478	1.6046558156504136	0.9999864550047097	0.10645040700145857	0.10551995007732708
GOTERM_BP_DIRECT	GO:1903955~positive regulation of protein targeting to mitochondrion	28	0.23919357594396037	0.00107612	RNF31, USP36, LEPROT, GSK3A, PRKAA1, HTRA2, UBE2J2, UBE2L3, UBL5, NPEPPS, ABLIM3, VPS11, MICALL2, ARIH2, RAC1, TOMM70, SH3GLB1, FZD5, FBXW7, CSNK2A2, HUWE1, HPS4, ATG13, SREBF2, ADCY10, PINK1, SAE1, BAP1	9441	36	19478	1.6046558156504136	0.9999864550047097	0.10645040700145857	0.10551995007732708
GOTERM_BP_DIRECT	GO:0010976~positive regulation of neuron projection development	78	0.6663249615581752	0.00108383	DDR1, SCARB2, RET, WASHC5, TENM3, ATP8A2, KDM1A, AVIL, STMN2, AP2A1, ARHGAP35, RGS2, TNN, MDK, DPYSL3, NPTN, EP300, SCN1B, TRIM67, NCK1, PRKCI, MUSK, ITGA3, MAGI2, DDX56, CBFA2T2, RGMA, KAT2B, LRRC7, RAPGEF2, ROR1, ITGA6, ROR2, PRKD1, ADNP, TOX, EPHA3, DDR2, CAMK2B, LTK, NDRG4, AMIGO1, TWF2, KATNB1, NDNF, PTN, STYXL1, NCKIPSD, RELN, FUT9, PTK2B, ABL2, GPC2, DMD, ALKAL2, SHOC2, APBB1, DISC1, FZD1,…	9441	123	19478	1.308325647603473	0.9999875010058856	0.10645040700145857	0.10551995007732708
GOTERM_BP_DIRECT	GO:0098703~calcium ion import across plasma membrane	23	0.19648043738253887	0.00109501	SLC24A2, SLC24A1, SLC24A4, CACNA2D1, TRPV2, CACNA1B, ATP2B4, CACNA1A, TRPV3, CACNA1D, CACNA1C, TRPV1, CACNA1F, CACNA1E, NALF1, CACNA1H, SLC8A1, SLC8A2, CACNA1G, SLC8A3, TRPM1, CACNA1I, CACNA1S	9441	28	19478	1.6947130297940591	0.9999888759202223	0.10654347895033207	0.10561220850710085
GOTERM_BP_DIRECT	GO:0006836~neurotransmitter transport	37	0.31607722535451904	0.00112411	SLC22A4, SLC22A2, SLC1A1, SLC1A2, ICA1, SLC1A3, SLC6A1, SLC1A6, CPLX2, SLC6A2, SLC6A3, CPLX4, SLC6A4, SV2C, SV2B, SLC17A6, SLC17A7, STX4, STX3, SLC38A2, SLC18A1, SLC18A2, GABRQ, SLC6A18, SLC6A17, SLC6A15, SLC6A13, SLC5A7, SLC6A6, SLC6A7, SLC6A8, SLC6A9, SYNJ1, SLC29A4, SLC28A2, SLC29A3, SLC29A2	9441	51	19478	1.496779794430218	0.9999917864373463	0.10836241692042782	0.10741524758609308
GOTERM_BP_DIRECT	GO:0046854~phosphatidylinositol phosphate biosynthetic process	31	0.2648214590808133	0.00113891	HYCC1, PI4K2B, HYCC2, SMG1, INPP1, PIK3CB, PIK3R1, PIK3CG, PIK3C2B, EFR3A, IMPA1, IMPA2, PIP5KL1, PIP5K1A, BPNT2, PIP4K2A, PIP5K1B, BPNT1, PIP4K2C, PIP5K1C, IP6K1, TMEM150A, TTC7B, TTC7A, EFR3B, ITPKC, PIK3CA, PI4KA, PIK3C3, PI4KB, PI4K2A	9441	41	19478	1.559926733681064	0.999992960362812	0.1087816206536947	0.10783078716224467
GOTERM_BP_DIRECT	GO:0018105~peptidyl-serine phosphorylation	52	0.44421664103878356	0.0012261	GSK3B, SMG1, LRRK2, PKD1, IKBKB, RPS6KA3, TBK1, TLK2, PDK3, AKT1, PRKACA, PRKACB, MAP4K1, CSNK2A1, PRKCE, DYRK1A, LMTK2, UHMK1, PRKD2, PRKD1, TOP1, CAMK2D, CAB39, ROCK1, TNKS, PRKDC, CAMK2A, TAF1L, STK4, TTBK1, TTBK2, MAPK8, GRK2, MAPK1, RICTOR, CLSPN, PCK1, MARK3, SRPK2, CSNK1A1, PLK2, HIPK3, MAPK12, HIPK2, MAPK13, RPS6KB1, WNK1, ATM, MAP3K13, ATR, TAF1, MAP3K12	9441	77	19478	1.3932818584868156	0.9999971629867466	0.11604478899847945	0.11503046993221668
GOTERM_BP_DIRECT	GO:0048015~phosphatidylinositol-mediated signaling	21	0.17939518195797027	0.00124337	PLCL1, PLCL2, PIK3CB, PIK3C2A, PIK3CG, PIK3C2B, PLCB3, PLCB4, PIK3CA, RPS6KB1, INPP5F, PI4KA, PLCG2, PLCE1, PIK3C3, PLCH1, PI4KB, PLCH2, PLCB1, PLCB2, FGFR1	9441	25	19478	1.7330282809024469	0.9999976302933161	0.11661883060923053	0.1155994939859052
GOTERM_BP_DIRECT	GO:0050890~cognition	41	0.35024773620365623	0.00125648	WASHC4, CYFIP1, APP, SETD5, CHRM1, CHRNA4, CHRNA7, CHD7, C5AR1, FAM107A, SLC1A4, JAKMIP1, RTL4, SLC6A3, SLC8A2, GRM5, NIPBL, PTCHD1, CHL1, GMPPA, ADORA1, ST3GAL4, HOXA1, GPR155, GPR158, DGCR2, MFSD2A, STRA6, CBR3, CHRNB2, LHCGR, NSUN5, CTNS, SHROOM4, DOP1B, CHMP2B, GNAS, NF1, RP9, CHRFAM7A, LINS1	9441	58	19478	1.458418709298036	0.999997933149941	0.11679696187484989	0.11577606824977917
GOTERM_BP_DIRECT	GO:0007611~learning or memory	46	0.39296087476507774	0.0015154	GPI, APP, CCL11, SRC, CHRNA7, PTEN, NEDD9, PSEN1, SLC2A4, GRPR, ADCY8, TTBK1, EGFR, SLC8A2, AFF2, GRIN2A, NCSTN, GRM5, PTPRZ1, CASP3, MAPK1, EP300, EPHB2, B2M, ZNF385A, GPRASP3, PRKCG, PRRT1, PRNP, MEF2C, DNAH11, MME, ARMCX5-GPRASP2, AMFR, TMOD2, SLC11A2, GRIN2B, SLC8A3, GATM, PRKAR1B, POMK, CHRFAM7A, MAPT, LHX8, PICALM, PAFAH1B1	9441	67	19478	1.41647656221593	0.9999998609969399	0.13748522867327775	0.13628350397735342
GOTERM_BP_DIRECT	GO:0030030~cell projection organization	50	0.42713138561421493	0.00153058	ITGB1, GPR22, ILK, KIF17, NUBP1, NUBP2, TBC1D31, TCTN3, TCTN2, TMEM107, TCTN1, CEP290, TAPT1, DYNC2H1, CCDC78, TSC1, WRAP73, IFT43, FAM161A, TMEM138, ITGA8, WDPCP, HAP1, SAXO1, SDCCAG8, UNC119B, LRRC56, CUL3, TWF2, TUBD1, DNAH9, AK7, AK9, ODF2L, NPHP1, CEP152, WTIP, TMEM232, RP1L1, DIAPH3, TMEM237, PDCL, MKS1, CEP162, CDK10, B9D1, PKN2, B9D2, CEP41, CEP43	9441	74	19478	1.394006017456923	0.9999998813424378	0.13748522867327775	0.13628350397735342
GOTERM_BP_DIRECT	GO:0031032~actomyosin structure organization	24	0.20502306509482315	0.00153187	ROCK1, ROCK2, EPB41, LIMCH1, CDC42BPG, CDC42BPB, F11R, CDC42BPA, TJP1, FRMD3, EPB41L5, EPB41L4B, EPB41L4A, FRMD5, EPB41L1, EPB41L3, MYO18B, MYO18A, MYH14, MYH9, TRPM7, MYH11, PHACTR1, MYH10	9441	30	19478	1.650503124668997	0.9999998829324077	0.13748522867327775	0.13628350397735342
GOTERM_BP_DIRECT	GO:0014850~response to muscle activity	24	0.20502306509482315	0.00153187	ITGB1, ABCG8, RYR2, POSTN, ABCG5, ADSL, PRKAA2, MSTN, MTFP1, SRD5A1, PERM1, ITGA2, FN1, NFATC1, METRNL, TOMM20, HIF1A, ATP5F1A, DAG1, CAPN3, ADSS1, SLC38A2, PPARGC1A, TNS2	9441	30	19478	1.650503124668997	0.9999998829324077	0.13748522867327775	0.13628350397735342
GOTERM_BP_DIRECT	GO:0007507~heart development	125	1.0678284640355373	0.0016143	OXTR, ODAD2, ODAD4, RBPJ, SALL1, TBC1D32, GJA5, EP300, PSKH1, ACVR1, MEF2A, MAP2K3, MEF2C, MAP2K1, CXADR, AP1B1, TSC2, SYPL2, JMJD6, MOSMO, MTHFD1, LOX, KCNQ1, APLNR, PKP2, ALPK3, FREM2, CALCRL, NOTCH1, SHC1, PRKDC, GATA4, CACNA1C, ZFP36L1, GRK2, TERT, SMYD1, SMYD4, STRA6, HEXIM1, TGFB2, TGFB1, WNT3A, FOXF1, MTERF4, FN1, MICAL2, POU6F1, NFATC4, WNK1, NF1, TAB2, ATM, DZIP1, FGF12, EIF4G2, FBN1, IF…	9441	211	19478	1.222232764120999	0.9999999504371688	0.14364482685957664	0.1423892626251879
GOTERM_BP_DIRECT	GO:0007160~cell-matrix adhesion	69	0.5894413121476166	0.00166047	ITGB1, SNED1, ITGAM, ITGB5, ITGB4, ITGA2B, ILK, ITGAE, ITGAL, PKD1, TNN, PPFIA1, ITGAX, ITGB8, ITGAV, ITGB7, SVEP1, RAC1, CD34, TMEM8B, PPFIA2, FGB, FGA, CD96, ANXA2, ITGA4, ITGA3, ITGA2, ITGA1, FGG, EPDR1, TSC1, EMP2, BCAM, ADAM15, ITGAD, ITGA8, ADAM9, ITGA7, ITGB1BP1, ITGA6, FREM1, CD44, VCL, ITGA9, CD63, TNXB, COL13A1, FGL1, MSLNL, NID2, BCL2L11, MUC4, VCAM1, FN1, SORBS1, FERMT1, MKLN1, COL3A1…	9441	108	19478	1.3181101342842683	0.999999969377322	0.1465013277915109	0.1452207955824025
GOTERM_BP_DIRECT	GO:0098656~monoatomic anion transmembrane transport	27	0.23065094823167606	0.00169008	CCT8L2, GPR89A, SLC1A2, GPR89B, ABCC11, SLC4A4, SLC4A5, LRRC8C, LRRC8D, LRRC8A, SHOC2, SLC17A3, SLC19A1, ABCC3, SLC13A1, ABCC4, ABCC1, MCOLN3, ABCC2, DCD, ABCC6, SLC4A10, ABCC9, SLC4A7, P2RX5, VDAC3, VDAC2	9441	35	19478	1.591556584502247	0.9999999775119381	0.14786046796612848	0.14656805584578292
GOTERM_BP_DIRECT	GO:0018108~peptidyl-tyrosine phosphorylation	33	0.28190671450538185	0.00172912	BLK, CSF1R, PKDCC, FLT1, FLT3, SRC, FLT4, TTBK1, EGFR, RELN, ERBB4, KDR, ABL1, PTK2B, ABL2, EPHB2, LYN, PDGFRB, PDGFRA, SYK, INSR, DYRK1A, PTK2, FGR, ZAP70, FER, ABI2, LCK, EPHA1, FGFR2, EPHA3, FGFR1, DDR2	9441	45	19478	1.5129611976132473	0.9999999850332274	0.15001543019897615	0.1487041820817821
GOTERM_BP_DIRECT	GO:0061744~motor behavior	22	0.18793780967025456	0.00179948	PRKAA1, WDR47, PFKFB3, DCTN1, SLC1A1, VPS13A, ORMDL1, GBA1, ADARB1, GRPR, NR3C1, SGSH, EXT1, MFSD8, BCL7A, NAGLU, GMPPA, ORMDL3, VPS54, SPG11, BORCS7, MFSD2A	9441	27	19478	1.6810679973480525	0.9999999928148592	0.15482954062740267	0.15347621355055188
GOTERM_BP_DIRECT	GO:0030183~B cell differentiation	48	0.4100461301896463	0.00191189	HDAC4, ITGB1, TOP2B, DCLRE1C, FLT3, ONECUT1, PIK3R3, GPS2, PTPRJ, PIK3R1, RBPJ, HDAC9, IKZF3, CD79B, ADGRG3, HHEX, BLNK, PLCG2, DNAJB9, EP300, SLC39A7, JAK3, ZBTB7A, IL10, STAT5A, TPD52, STAT5B, CR2, VCAM1, SYK, ITGA4, NFAM1, PAX5, AICDA, FOSL2, ADAM17, KLF6, PTPRC, CD40LG, MSH2, SP3, KIT, RABL3, SLC25A5, MS4A1, PTPN2, CARD11, EZH2	9441	71	19478	1.394791372959716	0.9999999977754248	0.16315285138834473	0.1617267722915875
GOTERM_BP_DIRECT	GO:0007015~actin filament organization	89	0.7602938663933025	0.00199525	SH3KBP1, AVIL, INPPL1, LMOD1, PPP1R9A, RND2, ARHGAP6, PPP1R9B, LMOD2, SAMD14, POF1B, TMSB4X, RAC1, NCK1, TMOD1, CAP1, PRKCI, TPM3, TMOD4, TPM2, TMOD3, ACTN1, TPM1, TMOD2, RHOG, MYO7B, SHROOM2, RHOH, SHROOM3, EMP2, MYO7A, RHOF, SHROOM4, TLE6, ERMN, CD2AP, TMSB15A, TMSB15B, RUFY3, ELMO1, ELMO2, EVL, FSCN3, TAGLN2, ARHGEF2, ALDOA, KPTN, RHOQ, CLRN1, CCL11, ARHGAP17, CORO1A, HDAC6, CORO1B, CORO1C, AR…	9441	145	19478	1.2663342939270752	0.9999999990676487	0.16847849759375066	0.16700586832845135
GOTERM_BP_DIRECT	GO:0006417~regulation of translation	72	0.6150691952844696	0.00202284	HBS1L, CYFIP1, PIWIL1, APP, PIWIL4, EIF4E3, FMR1, NAT10, GTDC1, CASC3, MSI2, BZW1, B3GNTL1, RBM3, RBM4, RPS14, MAGOH, AKT1, RPL38, PELO, NCK1, NANOS1, RPS9, CNOT6L, MRPS27, NANOS3, GEMIN5, MAPKAPK5, DUS3L, MTPN, RBM8A, RPL10, DDX25, AIRE, RBM4B, TYMS, ZFP36L1, FXR1, ATXN2, BCLAF1, FXR2, TCOF1, MKNK2, IGF2BP2, GCN1, PTCD3, EIF2B4, ELP1, CNOT10, ELP3, PA2G4, ELP4, PUM1, LARP6, PUM3, TARBP2, PUM2, D…	9441	114	19478	1.3030287826334186	0.9999999993008398	0.16847849759375066	0.16700586832845135
GOTERM_BP_DIRECT	GO:0006631~fatty acid metabolic process	72	0.6150691952844696	0.00202284	ACADVL, SLC27A1, ACSM3, CYP4A22, ACSM6, ACSM5, CROT, AACS, ACOXL, ACADM, ACAA1, ACAD11, HADH, GGT1, ACOT8, MECR, ACSL1, CYP4A11, ACOT11, ACSL6, ACOT12, ACSL4, ACSL3, CPT1C, ALDH3A2, PLA2G15, HADHA, MBLAC2, PCCA, ACOX1, NAAA, PCCB, SLC27A6, ACSBG1, PPARG, CYP2E1, PPARA, SLC27A3, SLC27A2, SLC27A5, ASAH1, TNXB, LPL, ABHD5, PLA2G5, ABCB11, C3, GPAT4, UCP3, THEM5, THEM4, DECR2, UGT1A8, MORC2, UGT1A7, …	9441	114	19478	1.3030287826334186	0.9999999993008398	0.16847849759375066	0.16700586832845135
GOTERM_BP_DIRECT	GO:0086002~cardiac muscle cell action potential involved in contraction	20	0.170852554245686	0.00207963	KCNE1, KCNE2, CACNA2D1, CACNA1D, CACNA1C, ATP1A1, CACNA1G, SCN11A, SCN8A, SCN9A, PKP2, SCN7A, SCN5A, SCN2A, SCN3B, FGF12, SCN3A, KCNJ2, SCN1B, SCN1A	9441	24	19478	1.7192740881968718	0.9999999996133722	0.17183344725345642	0.17033149319524254
GOTERM_BP_DIRECT	GO:0086091~regulation of heart rate by cardiac conduction	31	0.2648214590808133	0.00214338	YWHAE, KCNE1, CAMK2D, KCNE2, KCNE4, SRC, KCNE5, CACNA1D, KCNA5, CACNA1C, CACNA1G, CTNNA3, SCN5A, SCN3B, KCNJ2, SCN1B, TRPM4, KCNJ3, DSP, JUP, KCND3, CACNA2D1, CAV1, ANK2, CACNB2, KCNQ1, AKAP9, PKP2, DSG2, DSC2, HCN1	9441	42	19478	1.5227856209743722	0.9999999998011933	0.17433389899012156	0.17281008909596143
GOTERM_BP_DIRECT	GO:0032092~positive regulation of protein binding	31	0.2648214590808133	0.00214338	BLK, PRKN, GSK3B, LRP1, NVL, EPB41, HFE, USP33, LRRK2, TAF1L, NMD3, IDE, ADD1, ADD2, TERT, FLOT1, MARK3, B2M, DACT1, TCF7L2, DTX3L, USP9X, RIPK2, AKTIP, USP9Y, HIPK2, BMP4, FKBP1A, RAPGEF2, TRIB3, TAF1	9441	42	19478	1.5227856209743722	0.9999999998011933	0.17433389899012156	0.17281008909596143
GOTERM_BP_DIRECT	GO:0006376~mRNA splice site recognition	18	0.1537672988211174	0.00234559	FMC1-LUC7L2, CELF1, YTHDC1, CELF2, CELF3, SRSF1, CELF4, CELF5, CELF6, PTBP2, SETX, PUF60, LUC7L3, LUC7L, KHDC4, SRSF5, SRSF10, LUC7L2	9441	21	19478	1.7683962050024968	0.9999999999758963	0.18832356388415813	0.18667747375703697
GOTERM_BP_DIRECT	GO:0060291~long-term synaptic potentiation	50	0.42713138561421493	0.00235156	SNAP25, RASGRF2, SLC8A2, MECP2, LRRTM1, LRRTM2, NPTN, TNR, LARGE1, PRKCG, ARC, SHANK3, SHANK2, SLC24A2, CAMK2B, GRIA1, SLC24A1, SNAP47, CAMK2D, RGS14, TSHZ3, CAMK2A, SLC1A1, ITPR3, HMGCR, CRHR2, GRIN2A, RELN, PTK2B, MAPK1, STX4, STX3, CAMK2G, GRIA3, SNCA, PRRT1, MPP2, NTRK2, PLK2, BRAF, GRIN2C, GRIN2B, NFATC4, GRIN2D, GFAP, SLC8A3, SYT12, NF1, CALM3, CALM1	9441	75	19478	1.3754192705574975	0.9999999999773508	0.18832356388415813	0.18667747375703697
GOTERM_BP_DIRECT	GO:0072583~clathrin-dependent endocytosis	23	0.19648043738253887	0.00245961	SGIP1, MAGI2, CLTC, CLTB, AP2A1, AP2B1, STON2, AP2A2, SNAP91, SLC9B2, GAK, LMBRD1, FCHSD2, INPP5F, DNAJC6, CANX, FCHO2, GPR107, PIP5K1C, SCYL2, AP2M1, GAS7, PICALM	9441	29	19478	1.636274649456333	0.9999999999926666	0.19109738542107899	0.18942704999957113
GOTERM_BP_DIRECT	GO:0030518~nuclear receptor-mediated steroid hormone signaling pathway	23	0.19648043738253887	0.00245961	PAQR8, ESRRA, MED1, CALCOCO1, PAQR7, VDR, ABHD2, OR51E2, ESRRB, NR1D1, NR3C1, NR2C1, NR2E3, ESR1, NR3C2, RXRB, AR, NR4A3, RXRA, PGRMC2, PDE3A, PGR, PPARA	9441	29	19478	1.636274649456333	0.9999999999926666	0.19109738542107899	0.18942704999957113
GOTERM_BP_DIRECT	GO:0048041~focal adhesion assembly	23	0.19648043738253887	0.00245961	ACTN3, SRC, RCC2, ACTN1, ITGA2, TESK2, PTPRK, SORBS1, THY1, ARHGAP6, THSD1, BCR, PEAK1, DLC1, TAOK2, CDH11, BCL2, PTK2B, PIP5K1A, WHAMM, ARHGEF7, AJUBA, FERMT2	9441	29	19478	1.636274649456333	0.9999999999926666	0.19109738542107899	0.18942704999957113
GOTERM_BP_DIRECT	GO:1905606~regulation of presynapse assembly	23	0.19648043738253887	0.00245961	FZD1, FARP1, NTNG2, APP, GRID2, NLGN2, CLSTN3, WNT3A, IL1RAP, IGSF11, LRFN3, LRFN5, SLITRK2, LRRTM3, IL1RAPL2, LRRTM1, SLITRK3, VPS35, GPC4, MDGA1, CBLN1, EIF4G1, SNCA	9441	29	19478	1.636274649456333	0.9999999999926666	0.19109738542107899	0.18942704999957113
GOTERM_BP_DIRECT	GO:0001843~neural tube closure	55	0.4698445241756364	0.0024789	TRIM71, SETD2, RARG, IFT172, SPINT2, CELSR1, ARHGAP35, MED12, OPA1, SUFU, TMED2, PRKACA, PRKACB, CC2D2A, BBS4, PHACTR4, KDM6A, BRD2, RPS7, APAF1, LMO4, COBL, TSC2, TSC1, PAX2, RGMA, KAT2A, MTHFD1, RARA, KIF20B, TWIST1, PRICKLE1, LRP2, BCL10, LIAS, TBXT, CECR2, MTHFD1L, ABL1, TGFB2, FZD3, SEC24B, STIL, TGFB1, PTCH1, FZD6, GLMN, SEMA4C, FUZ, GRHL2, BMP4, VANGL2, DLC1, MKS1, PLXNB2	9441	84	19478	1.350858212154685	0.9999999999940038	0.19116925805377769	0.18949829441119834
GOTERM_BP_DIRECT	GO:0006486~protein glycosylation	76	0.6492397061336067	0.00255247	B4GALT2, B4GALT3, ST6GALNAC1, ST6GALNAC2, B4GALT1, NAGPA, GMPPA, LARGE1, POGLUT3, ST6GAL1, ALG2, ALG3, ALG11, ALG1, DDOST, DPM1, DPM3, NPC1, B3GNT5, MAN1B1, ST6GALNAC3, B4GALT6, ST6GALNAC4, B4GALT4, ST6GALNAC6, B4GALT5, FUT10, FUT11, RPN1, PSEN1, ABO, FUT4, FUT3, FUT6, FUT5, MAN2A2, MAN2A1, FUT9, MGAT5, ST3GAL4, GCNT2, ST8SIA4, ST3GAL5, MGAT1, ST8SIA6, ST3GAL6, UGGT2, GCNT7, UGGT1, ST3GAL1, EXTL3…	9441	122	19478	1.2852278429799566	0.9999999999972176	0.19505655353708956	0.1933516119971918
GOTERM_BP_DIRECT	GO:0007064~mitotic sister chromatid cohesion	14	0.11959678797198019	0.00258552	NAA50, ESCO1, ESCO2, PDS5B, SMC3, PDS5A, SMC1A, HDAC8, HASPIN, CDC20, NIPBL, MAU2, CHTF8, POGZ	9441	15	19478	1.9255869787804962	0.9999999999980294	0.19505655353708956	0.1933516119971918
GOTERM_BP_DIRECT	GO:1900034~regulation of cellular response to heat	14	0.11959678797198019	0.00258552	GSK3B, CREBBP, SIRT1, MTOR, DNAJB1, DNAJC2, DNAJB6, DNAJC7, HSF1, CHORDC1, EP300, ATM, MAPT, ATR	9441	15	19478	1.9255869787804962	0.9999999999980294	0.19505655353708956	0.1933516119971918
GOTERM_BP_DIRECT	GO:0099072~regulation of postsynaptic membrane neurotransmitter receptor levels	26	0.22210832051939178	0.00263194	TFRC, CTNND1, ZDHHC5, AGAP3, EPS8, EFNB2, SNX27, FRRS1L, PPFIA1, CLPTM1, STX4, MPP2, GRID2, PRKCI, HSP90AA1, GRID1, ERBIN, CPT1C, SHROOM4, IGSF11, DLG1, DLG2, DLG3, ALS2, SLC9A6, DLG4	9441	34	19478	1.5776868103453647	0.9999999999987862	0.19572243192933236	0.19401167010956774
GOTERM_BP_DIRECT	GO:2000463~positive regulation of excitatory postsynaptic potential	26	0.22210832051939178	0.00263194	GRIA1, NLGN3, APP, NLGN1, NLGN2, NRXN1, CHRNA7, PTEN, RIMS2, RGS4, GRIN2A, RELN, NETO1, PTK2B, GRIN2C, BAIAP2, GRIN2B, GRIN1, GRIN2D, SSH1, STX1B, PRKAR1B, DLG4, TBC1D24, CHRFAM7A, SHANK3	9441	34	19478	1.5776868103453647	0.9999999999987862	0.19572243192933236	0.19401167010956774
GOTERM_BP_DIRECT	GO:0016567~protein ubiquitination	243	2.075858534085085	0.0027496	WDSUB1, CCNF, CBLC, CBLB, DCAF5, DCAF4, DCAF7, DCAF6, UBE2L3, CCAR1, CDC20, HERC5, HERC4, HERC3, HERC2, HERC1, CDC27, TRIM24, TRIM25, FBXO3, AKT1, FBXO6, BTRC, FBXO7, RNF111, HERC6, SKP1, TRIM23, MED1, HECW2, HECW1, KCTD13, CBLL1, UBA52, TRIM11, MYCBP2, NEDD4L, GMCL2, RNF213, RNF217, HLTF, VPS11, WWTR1, HACE1, SIAH1, UBAC1, AIMP2, RNF103, RNF228, FBXL3, FBXL7, DZIP3, RNF220, DET1, FBH1, BRCA1, SH…	9441	439	19478	1.1420052941189245	0.9999999999996446	0.20302168308657464	0.20124712030097494
GOTERM_BP_DIRECT	GO:0043066~negative regulation of apoptotic process	282	2.409021014864172	0.00287503	ANKLE2, TFRC, HHIP, PRAMEF33, ERFE, RXFP2, IFIT3, RPS6KA3, AKT1, CCN1, MAGEA4, IER3, MED1, PRKCI, NKX2-6, DAPK1, WDR73, SOX10, MAPK8IP3, ZNF16, YME1L1, ATF5, ZNF830, TP53, NAIP, CERKL, PRKDC, MAPKAP1, HPN, TWIST1, PRAMEF10, PIK3R1, GATA1, NUGGC, MTDH, PKHD1, PRAMEF18, CHST11, PRAMEF13, PRAMEF12, MICAL1, FIGNL1, PRAMEF14, NCKAP1L, ZNF268, TNFSF18, INTS1, TSLP, PLK2, IL31RA, BRAF, IGF1, PA2G4, NOTC…	9441	515	19478	1.1297133037782938	0.9999999999999041	0.2107884681838462	0.20894601783280115
GOTERM_BP_DIRECT	GO:0035024~negative regulation of Rho protein signal transduction	21	0.17939518195797027	0.00293086	ITGB1, KANK1, RIPOR2, RIPOR1, MYOC, ITGA3, CCDC125, CUL3, HEG1, ARHGAP35, FLCN, ARHGAP42, ARHGAP30, SLTM, BCL6, DLC1, STMN1, KCTD13, ABL2, MET, SCAI	9441	26	19478	1.6663733470215836	0.9999999999999465	0.21337876153946392	0.2115136700688952
GOTERM_BP_DIRECT	GO:0010212~response to ionizing radiation	30	0.2562788313685289	0.00321349	H2AX, PAXIP1, DCLRE1C, ABRAXAS1, RNF8, BRCA1, RAD54B, BABAM1, MECP2, BABAM2, STK11, MTA1, CYP2R1, RAD54L, TOPBP1, RRM1, ABCG5, VCAM1, EYA1, EYA3, INTS3, DNMT3A, AEN, USP28, INIP, TICRR, RNF168, RFWD3, NABP1, ATM	9441	41	19478	1.509606516465546	0.9999999999999972	0.22781337808862012	0.22582211717169914
GOTERM_BP_DIRECT	GO:0000077~DNA damage checkpoint signaling	30	0.2562788313685289	0.00321349	H2AX, PRPF19, UFL1, BRIP1, CHEK2, CHEK1, MAP3K20, FBXO6, TOPBP1, NBN, CLSPN, TP53BP1, LYN, DTX3L, DONSON, CDC5L, EIF2AK4, PARP9, USP28, HINFP, ATM, INTS7, RAD1, GNB1L, ERCC6, CEP63, RAD9B, CLOCK, ATR, RHNO1	9441	41	19478	1.509606516465546	0.9999999999999972	0.22781337808862012	0.22582211717169914
GOTERM_BP_DIRECT	GO:0044331~cell-cell adhesion mediated by cadherin	24	0.20502306509482315	0.00321665	CTNND1, BHLHA15, CDH9, PLEKHA7, CDH8, CDH7, CD2AP, CDH6, AFDN, FER, CDH4, CDH2, CDH1, CDH20, CDH10, CDHR2, CDH11, CDH12, CDHR3, CDH13, CTNNB1, CDH17, CDH18, CDH19	9441	31	19478	1.597261088389352	0.9999999999999973	0.22781337808862012	0.22582211717169914
GOTERM_BP_DIRECT	GO:0045773~positive regulation of axon extension	24	0.20502306509482315	0.00321665	MACF1, CYFIP1, TRPC5, CDKL5, SMURF1, LIMK1, TRPV2, TWF2, FN1, ISLR2, NTN1, SHTN1, ADCY10, CDH4, GOLGA4, ZFYVE27, MAP1B, RUFY3, ADNP, MAPT, DISC1, MAP3K13, EIF4G2, PAFAH1B1	9441	31	19478	1.597261088389352	0.9999999999999973	0.22781337808862012	0.22582211717169914
GOTERM_BP_DIRECT	GO:0043161~proteasome-mediated ubiquitin-dependent protein catabolic process	176	1.5035024773620365	0.00326244	UBXN2B, UBE3D, KLHL38, PRAMEF33, GBA1, UBE3A, KLHL35, FBXO22, MAEA, HERC2, NAGLU, TRIM28, PSMD2, PSMD3, PSMD1, AKT1, TRIM26, SKP2, BTRC, FBXO7, SKP1, EPM2A, KCMF1, NHLRC3, FBXW11, FBXW7, AFG2B, UBE4B, ARMC8, FBXO11, KCTD5, RBX1, IFI27, TBL1XR1, KCTD13, TRIM13, PLAA, CLOCK, RNF122, KLHL18, PSMD12, VCP, PSMD11, CUL3, RHOBTB3, UBR4, NEDD4L, KLHL12, FBXO45, PRAMEF10, AGAP3, DTX4, MTM1, SOCS2, BAG6, A…	9441	311	19478	1.1675584804732453	0.9999999999999983	0.22949477845902083	0.2274888208334545
GOTERM_BP_DIRECT	GO:0034446~substrate adhesion-dependent cell spreading	34	0.29044934221766616	0.00356049	LAMA5, SRC, PXN, KIF14, NTN4, ILK, PIK3R1, ANTXR1, ABL1, MICALL2, ITGAV, ITGB7, RAC1, SRGAP2, ITGA4, FZD4, FZD7, FN1, LAMB1, BRAF, PARVA, PARVB, MERTK, SRCIN1, FER, PARVG, PEAK1, AXL, AKIP1, ITGA8, TYRO3, TEK, EPHA1, FERMT2	9441	48	19478	1.461382974967341	0.9999999999999999	0.24712152617044675	0.24496149746220441
GOTERM_BP_DIRECT	GO:0006913~nucleocytoplasmic transport	34	0.29044934221766616	0.00356049	AHCTF1, NUP205, SEH1L, RGS14, NUP188, ANP32A, AAAS, FBXO22, NEUROD1, GLE1, XPO1, NUP42, NUP85, RSRC1, TPR, NUP43, NUP88, RAE1, RANBP2, NUP214, NDC1, RANBP1, NPM1, SEC13, NUP133, NUP155, NUTF2, NUP153, NUP93, NUP35, NUP54, NUP98, NUP58, NUP37	9441	48	19478	1.461382974967341	0.9999999999999999	0.24712152617044675	0.24496149746220441
GOTERM_BP_DIRECT	GO:0021766~hippocampus development	46	0.39296087476507774	0.00366826	YWHAE, ALK, DLX1, GSK3B, DLX2, PTPRS, UBA6, HDAC1, KCNA1, KIF14, TSKU, PPP1R9B, IGF1R, MECP2, RELN, CASP3, NKX2-1, BBS4, MFSD2A, SEMA6B, BBS2, NCOA1, KIRREL3, KDM6B, EPHA5, SLC32A1, SRD5A2, ANXA3, WNT3A, SRD5A1, ATP2B4, DCLK2, XRCC1, TSC1, HTR5A, BCAN, MAS1, DAB1, XRN2, RARA, DCX, LHX5, FGF13, EZH1, EZH2, PAFAH1B1	9441	69	19478	1.3754192705574975	1	0.25221919871862203	0.2500146125037152
GOTERM_BP_DIRECT	GO:0006629~lipid metabolic process	150	1.2813941568426448	0.00368239	UGT1A10, ATF2, SLC27A1, PITPNB, CPNE7, PITPNA, GDE1, PLB1, FADS3, LACTB, FADS2, ABHD13, SCP2, VSIG2, LIPI, LIPH, LIPG, PGAP6, ENPP6, FADS1, UGT2B10, ARSA, STARD3, G6PD, TPRA1, ACSL4, HSPG2, CD2AP, BSCL2, INPP4B, RUBCNL, DPEP1, SLC27A6, LPA, ZNF670, MGST2, LPL, UMOD, ABHD5, PLCXD1, PLA2G6, PLCXD2, PLD3, FUT9, TTPA, PLCG2, NPHP3, ST3GAL5, LTA4H, PLTP, COX10, GSTM4, B3GALNT1, PTPRN2, CHKA, SRD5A1, B…	9441	262	19478	1.1811806712802937	1	0.25221919871862203	0.2500146125037152
GOTERM_BP_DIRECT	GO:0000724~double-strand break repair via homologous recombination	66	0.5638134290107637	0.00376953	H2AX, SWSAP1, MRE11, WDR48, FBH1, MCM8, MCM9, ZMYND8, TONSL, NUCKS1, CHD4, BRCA1, SMC6, BRCA2, ZFYVE26, POGZ, REV3L, EPC1, POLL, TOPBP1, NBN, AP5S1, SLX1B, RAD21L1, TOP3A, LIG3, SPIDR, INIP, RAD51B, MMS22L, MORF4L1, RAD51D, SFPQ, RNF169, NSMCE4A, SLX1A, FAN1, EXD2, UHRF1, SAMHD1, RAD54B, RAD51AP1, MBTD1, WRN, SLX4, ASTE1, RNF138, SLF1, SLF2, HELQ, KDM4D, XRCC2, INTS3, XRCC3, RPA1, RPA2, INO80, RA…	9441	105	19478	1.2968238836684975	1	0.25650068457142916	0.2542586749377725
GOTERM_BP_DIRECT	GO:0016485~protein processing	56	0.47838715188792075	0.00389556	SPON1, C2CD3, IFT172, ECE1, PCSK7, PCSK6, PCSK5, PHEX, PCSK4, CTSS, CASP9, ADAMTS2, ADAMTS3, NAGLU, CASP3, LONP2, DYNC2H1, SRGN, MME, ADAM10, PPP2R5C, MMEL1, F3, ADAM19, BACE1, ADAM17, MMP16, SDE2, ATG4B, ADAM9, ATG4A, ATG4D, TMPRSS4, PSEN2, ACTMAP, FURIN, PSEN1, AEBP1, CPN1, APH1A, NCSTN, PITRM1, MBTPS1, PTCH1, F12, KLK13, TMPRSS12, P2RX7, BMP1, XPNPEP3, CPD, TLL2, CPE, CNTN2, TLL1, METAP2	9441	87	19478	1.3279910198486182	1	0.2611348776863817	0.25885236170622034
GOTERM_BP_DIRECT	GO:0045216~cell-cell junction organization	22	0.18793780967025456	0.00391288	SMAD2, TGFB2, PRKCI, TGFB1, CXADR, NLGN4X, HEG1, BHLHA15, CLDN1, CD2AP, PKHD1, TJP1, TMIGD1, OCLN, AJM1, MARVELD3, XIRP2, CCM2, TJP3, LIMS2, TJP2, LIMS1	9441	28	19478	1.6210298545856219	1	0.2611348776863817	0.25885236170622034
GOTERM_BP_DIRECT	GO:0051262~protein tetramerization	22	0.18793780967025456	0.00391288	APP, CPSF7, CPSF6, KCNC1, KCND3, KCNC3, STK4, PKD2, SNUPN, STK3, TRPM1, OXA1L, PEX5, TRPM7, TRPM6, MS4A1, TP53, CUTC, TRPM3, TP63, HLA-DRB1, SNCA	9441	28	19478	1.6210298545856219	1	0.2611348776863817	0.25885236170622034
GOTERM_BP_DIRECT	GO:0007097~nuclear migration	17	0.14522467110883308	0.00397256	SUN2, DYNC1H1, NHERF1, DCTN1, FBXW11, FHOD1, NTN1, SYNE3, SYNE2, LMNB1, CDC42, CLMN, SLIT1, TACC3, TACC1, TACC2, PAFAH1B1	9441	20	19478	1.7536595699608095	1	0.26176124254762306	0.2594732516656873
GOTERM_BP_DIRECT	GO:0051016~barbed-end actin filament capping	17	0.14522467110883308	0.00397256	SVIL, GSN, FLII, AVIL, RDX, TWF2, ADD3, TRIOBP, ADD1, ADD2, VIL1, EPS8, SCIN, CAPZB, CAPZA1, CAPZA2, VILL	9441	20	19478	1.7536595699608095	1	0.26176124254762306	0.2594732516656873
GOTERM_BP_DIRECT	GO:0034644~cellular response to UV	39	0.3331624807790876	0.00419502	TMEM161A, KDM1A, TAF1L, PTPRK, PIK3R1, AURKB, CASP9, POLD1, DHX36, TP53INP1, EP300, BMF, BAK1, POLK, N4BP1, USP47, NPM1, CREBBP, PARP1, FBXW7, RHBDD1, METTL3, EIF2AK4, INO80, USP28, EIF2S1, MAPK13, NFATC4, RBX1, DDB1, ERCC4, NEDD4, SDE2, TP53, CUL4B, COPS9, TAF1, ATR, RHNO1	9441	57	19478	1.411614514519537	1	0.27454162416194944	0.27214192309589075
GOTERM_BP_DIRECT	GO:0006869~lipid transport	68	0.5808986844353323	0.00421925	SCARB1, YJEFN3, ZDHHC5, HDLBP, APOC4-APOC2, VLDLR, OSBPL11, ABCA13, OSBPL10, SERPINA5, SCP2, LBP, MFSD2A, SLCO1B3-SLCO1B7, ABCG8, ABCC1, SLC13A3, ABCG5, STARD6, VPS13C, VPS13D, ATG9A, VPS13A, APOA2, VPS13B, NME4, TEX2, SPNS1, LPA, ABCG4, SLC25A11, ABCG1, CETP, STOML1, NAXE, CLN8, APOLD1, APOL5, APOL4, APOL6, SLC25A21, APOB, APOL1, CERT1, LDLR, PLTP, APOL3, OSBPL9, OSBPL8, ABCA5, CHKA, ABCA6, ABCA…	9441	109	19478	1.2870895926317867	1	0.27454162416194944	0.27214192309589075
GOTERM_BP_DIRECT	GO:0098911~regulation of ventricular cardiac muscle cell action potential	11	0.09396890483512728	0.00439054	DSP, RYR2, DLG1, JUP, CAV1, PKP2, DSG2, CTNNA3, CACNA1C, DSC2, TRPM4	9441	11	19478	2.0631289058362463	1	0.28216021139926484	0.27969391812894184
GOTERM_BP_DIRECT	GO:0045654~positive regulation of megakaryocyte differentiation	11	0.09396890483512728	0.00439054	SCIN, THPO, PITHD1, TESC, FAXDC2, HMGB2, GATA2, RAB7B, RCOR1, MTURN, ZNF16	9441	11	19478	2.0631289058362463	1	0.28216021139926484	0.27969391812894184
GOTERM_BP_DIRECT	GO:0006661~phosphatidylinositol biosynthetic process	32	0.27336408679309754	0.00446322	PI4K2B, VAC14, MTMR2, DGKE, SLC27A1, MTMR3, PTEN, INPPL1, MTMR4, PIK3C2A, MTMR7, MTM1, IMPA1, INPP5F, INPP5D, INPP5E, PLCG2, PIP5K1A, PIP5K1B, PIP5K1C, CDIPT, TPTE2, SACM1L, FIG4, INPP4A, INPP4B, SH3YL1, PIKFYVE, SYNJ1, PI4KA, PI4KB, PI4K2A	9441	45	19478	1.467113888594664	1	0.28507074616178657	0.28257901262027063
GOTERM_BP_DIRECT	GO:0021987~cerebral cortex development	53	0.4527592687510678	0.00449215	H2AX, YWHAE, CNTNAP2, ARHGAP11B, PTPRS, KDM1A, CELF1, CEP120, KIF14, PPP1R9B, MECP2, CDH2, MDK, PHACTR1, TMEM14B, BBS4, NCOA1, NSUN5, CSNK2A2, TSC1, TBR1, PAX5, FOXP2, ASPM, TUBB2B, H2AJ, PLCB1, MCPH1, PAFAH1B1, GRIA1, KCNA1, KCNA2, WDR62, HIF1A, CCDC85C, SLC38A2, BBS2, NTRK2, SRD5A1, BNIP3, TRAPPC9, NOTCH2NLA, NOTCH2NLC, NOTCH2NLB, COL3A1, KIF26A, NF1, TACC3, FILIP1, TACC1, FAT4, TACC2, PALS1	9441	82	19478	1.3334857562112323	1	0.2851695801347882	0.28267698270973146
GOTERM_BP_DIRECT	GO:0060396~growth hormone receptor signaling pathway	13	0.11105416025969589	0.00467316	CSH2, CSH1, PXN, STAT3, CSHL1, PIK3R1, IGF1, CSF2RA, PTK2, GHR, SOCS2, GH1, JAK2	9441	14	19478	1.9157625554193713	1	0.2924173919620199	0.2898614431897075
GOTERM_BP_DIRECT	GO:0055119~relaxation of cardiac muscle	13	0.11105416025969589	0.00467316	GSTM2, CAMK2D, GSN, ATP2A2, ATP1A1, ATP1B1, SLC8A1, RGS2, P2RX4, PLN, PIK3CA, PDE5A, KCNJ2	9441	14	19478	1.9157625554193713	1	0.2924173919620199	0.2898614431897075
GOTERM_BP_DIRECT	GO:0030218~erythrocyte differentiation	40	0.341705108491372	0.00469059	KMT2E, ALAS2, DYRK3, FECH, EPAS1, NCAPG2, HNRNPU, ADAR, GATA3, IKZF1, GATA1, ADD1, RPS14, UFL1, RPS19, CASP3, MYB, PKNOX1, JAK2, LYN, HSPA9, STAT5A, STAT5B, MPIG6B, VPS13A, ETV2, CFLAR, HIPK2, BMP4, TAL1, KCNQ1, KIT, SELENOW, ACIN1, SFXN1, CDIN1, SLC25A5, PTPN2, RCOR1, CHMP5	9441	59	19478	1.398731461583896	1	0.2924173919620199	0.2898614431897075
GOTERM_BP_DIRECT	GO:0010613~positive regulation of cardiac muscle hypertrophy	20	0.170852554245686	0.00472779	MEF2A, MTPN, BMP10, CAMK2D, ROCK1, PARP1, ROCK2, NFATC3, PRKCA, ARRB1, IGF1, ADRA1A, AGT, SLC9A1, ADCY10, NR4A3, HAND2, PDE5A, IL6ST, PDE9A	9441	25	19478	1.6505031246689972	1	0.2929823860068942	0.2904214987600757
GOTERM_BP_DIRECT	GO:0051480~regulation of cytosolic calcium ion concentration	29	0.24773620365624466	0.00477661	YWHAE, RYR1, RYR2, CALCB, ITPR1, ADCY8, SLC8A2, PLN, CDH23, TRPC7, MYH7B, TRPC5, TRPC6, TRPC3, TRPC4, CAV1, ATP2B4, ATP2B3, ATP2B2, SLC35G1, GPR3, ATP2B1, TMEM64, F2, SLC8B1, HCRTR2, ASPH, HRC, CNGB1	9441	40	19478	1.4957684567312786	1	0.2942559106621683	0.29168389184838894
GOTERM_BP_DIRECT	GO:0019228~neuronal action potential	26	0.22210832051939178	0.0049866	GRIA1, NPR2, KCNA1, KCNA2, GRIK2, CACNA1I, SCN11A, KCNMB2, SCN9A, KCNMB3, KCNMB4, MYH14, SCN1A, KCND2, ANK3, MTOR, SOD1, GJD2, P2RX4, BBS10, P2RX1, SCN8A, KCNQ3, SCN2A, KCNK2, HCN1	9441	35	19478	1.532610044335497	1	0.3050798141861827	0.30241318628387337
GOTERM_BP_DIRECT	GO:0045070~positive regulation of viral genome replication	23	0.19648043738253887	0.00501092	SRPK2, DDX3Y, GBP7, NOTCH1, DDX3X, STAU1, ADAR, ADARB1, IFIT1, TARBP2, SRPK1, DDB1, LARP1, CNOT7, NR5A2, PDE12, CD28, PPIE, PPIH, PKN2, TMEM39A, PABPC1, TRIM38	9441	30	19478	1.581732161141122	1	0.3050798141861827	0.30241318628387337
GOTERM_BP_DIRECT	GO:0048286~lung alveolus development	33	0.28190671450538185	0.00514705	PKDCC, BMPR2, FLT4, PDGFA, SLC7A11, MECP2, BLOC1S6, MAN2A1, NKIRAS2, ATXN1L, KDR, ATP7A, TMEM38B, STRA6, MYOCD, TGFB1, EDN2, IGFBP5, FOXF1, LIF, MAPK8IP3, RC3H2, BMP4, MMP12, SELENON, PHF14, CLDN18, PGR, FGFR2, STK40, ADA, FGF10, FBN1	9441	47	19478	1.4485798700552368	1	0.30981112740224814	0.3071031442504275
GOTERM_BP_DIRECT	GO:0010508~positive regulation of autophagy	55	0.4698445241756364	0.0051779	GSK3B, SETD2, GSK3A, PLEKHF1, LRRK2, PIK3CB, HMGB1, PIK3C2A, TRIM8, FLCN, UFL1, STK11, TRIM6, TBK1, RB1CC1, TRIM68, PIM2, RNF152, TRIM65, TRIM22, TRIM23, SH3GLB1, DAPK1, TFEB, TICAM1, ATG13, MID2, DCN, TRIM58, PRKD1, DEPDC5, ATF6, SQSTM1, PRKAA1, PRKAA2, ROCK1, NPRL2, SLC35D3, NPRL3, UBR4, AMBRA1, FOXO1, MTDH, ATG101, ORMDL3, TP53INP1, USP20, PLK2, BNIP3, TMEM59, IRGQ, ATG2A, TRIM38, TRIM32, CDK16	9441	86	19478	1.3194429048952736	1	0.30981112740224814	0.3071031442504275
GOTERM_BP_DIRECT	GO:0051091~positive regulation of DNA-binding transcription factor activity	55	0.4698445241756364	0.0051779	FANK1, ATF2, SMARCB1, PTEN, TRIM8, TRIM25, AKT1, EP300, TRIM26, TRIM27, TRIM22, IL10, TRIM62, MYOCD, ANXA3, ARID5B, TRAF2, MID2, TFDP1, IL1B, TRAF5, KIT, TRIM14, PRKD2, TRIM15, PLPP3, DDR2, HDAC4, SP100, ZC4H2, TNFRSF11A, LRP6, NEUROD1, NEUROD2, NHLH2, HSF1, PLCG2, TP53BP1, PPARGC1A, WNT2, FZD1, SMAD2, JUP, FZD4, ESR1, ESR2, HIPK2, SMARCA4, MAVS, COPS5, TRIM38, TRIM31, NEUROG1, TRIM32, RNF220	9441	86	19478	1.3194429048952736	1	0.30981112740224814	0.3071031442504275
GOTERM_BP_DIRECT	GO:0030879~mammary gland development	18	0.1537672988211174	0.00565527	WNT3A, NOTCH4, CAV1, ITGA2, LEF1, NRG1, IRS2, PRL, ARHGAP5, CYP19A1, TBX3, ARHGAP35, GLI2, PYGO2, HOXA9, BCL2L11, FASN, HOXD9	9441	22	19478	1.688014559320565	1	0.33452879066424357	0.33160475647440146
GOTERM_BP_DIRECT	GO:0030318~melanocyte differentiation	18	0.1537672988211174	0.00565527	USP13, OCA2, MEF2C, EDN3, OR51E2, TYRP1, HPS4, RAB27A, MITF, SOX10, ADAMTS20, LRMDA, BLOC1S6, KIT, BCL2, ENPP1, SLC24A5, ADAMTS9	9441	22	19478	1.688014559320565	1	0.33452879066424357	0.33160475647440146
GOTERM_BP_DIRECT	GO:0007157~heterophilic cell-cell adhesion via plasma membrane cell adhesion molecules	34	0.29044934221766616	0.00586513	CRB1, NLGN1, NRXN1, AMIGO1, UMOD, PSG11, ITGAL, IGSF21, CDH4, ALCAM, CDH2, HMCN1, CD164, CADM3, GRID2, VCAM1, CXADR, CRTAM, PSG2, SELE, PTPRD, SELL, CD6, JAML, PSG5, CEACAM6, CD209, CEACAM5, DCHS1, CEACAM8, FAT4, NECTIN4, NECTIN3, CBLN1	9441	49	19478	1.4315588326210689	1	0.34498235250309345	0.34196694629064683
GOTERM_BP_DIRECT	GO:0006909~phagocytosis	47	0.4015035024773621	0.00595912	ITGB1, LRP1, NCF4, CRYBA1, MST1R, GATA2, ITGAL, CORO1A, MESD, LYST, CORO1C, P2RY6, ADORA1, LEPR, PIP5K1A, CD14, PIP5K1C, RAB11FIP2, LDLR, RUBCN, TICAM2, ANXA1, CD93, ANXA3, SLC11A1, EIF2AK1, ANXA11, ABCA7, MERTK, BLTP1, SYT7, JMJD6, DNM2, BCR, TAFA4, SLTM, PIK3CA, AXL, LEP, TYRO3, ELMO1, PECAM1, ELMO2, FCGR2B, MET, MYD88, CDC42SE2	9441	72	19478	1.346764702420883	1	0.34852840025256315	0.34548199890562403
GOTERM_BP_DIRECT	GO:0007254~JNK cascade	52	0.44421664103878356	0.00599237	ATF2, LRRK2, MAP3K7, MAP3K5, MAP4K1, MAP2K3, MAP2K4, MAP4K2, CASR, MAP2K1, SH2D3A, RIPK2, TNFRSF19, IRAK4, MAPK8IP3, IL1B, TLR7, TRIB1, TLR3, PAFAH1B1, ARHGEF6, GPS1, GPS2, NOD1, NLK, STK3, MAPK8, MAPK7, MAP3K20, MAPK1, MAPK6, MAP2K7, MAP4K3, MAPK4, MAP2K6, SMAD2, CARD9, MAPK15, MAPK12, NFKB1, MAPK13, MAPK10, MAPK11, MAP3K15, FGF14, ERCC6, MAP3K13, FGF12, MYD88, NOX1, MAP3K11, MAP3K12	9441	81	19478	1.324477816092405	1	0.34852840025256315	0.34548199890562403
GOTERM_BP_DIRECT	GO:0051894~positive regulation of focal adhesion assembly	21	0.17939518195797027	0.00616337	SMAD2, NRP1, COL16A1, MYOC, ROCK1, PTPRJ, FMN1, TSC1, THY1, PPM1F, VEGFA, EPB41L5, KDR, ABL1, ITGB1BP1, TEK, RAC1, FERMT2, MAP4K4, LIMS1, WNT4	9441	27	19478	1.6046558156504138	1	0.3532734344421218	0.35018555791400413
GOTERM_BP_DIRECT	GO:0034332~adherens junction organization	24	0.20502306509482315	0.00620969	DSP, NUMBL, SRC, ADAM10, CDH9, CDH8, CDH7, CDC42, CDH6, EFNB2, CDH4, CDH2, CDH1, CDH20, CDH10, CDH11, CDH12, CDHR3, CDH13, CSK, CDH17, CDH18, CDH19, PLEC	9441	32	19478	1.5473466793771848	1	0.3532734344421218	0.35018555791400413
GOTERM_BP_DIRECT	GO:0019082~viral protein processing	24	0.20502306509482315	0.00620969	GSK3B, ST6GAL1, GSK3A, ST6GALNAC2, CSNK1A1, PRMT1, PARP16, FURIN, PARP9, PARP10, MGAT4C, SPCS3, MAN2A1, MGAT4A, MGAT5, CANX, ST3GAL4, MGAT1, MAN1B1, ST6GALNAC3, ST3GAL1, ST6GALNAC4, ST3GAL2, ST3GAL3	9441	32	19478	1.5473466793771848	1	0.3532734344421218	0.35018555791400413
GOTERM_BP_DIRECT	GO:0030534~adult behavior	24	0.20502306509482315	0.00620969	BBS2, NLGN3, ALK, CNTNAP2, ZFHX2, NLGN4X, NRXN1, RNF180, SLC1A1, PTEN, SLC1A2, NRXN3, NRXN2, SLC7A11, PAX5, GABRG2, ADAM2, NCSTN, NAGLU, MAFG, SLITRK5, SHANK3, BBS4, SHANK2	9441	32	19478	1.5473466793771848	1	0.3532734344421218	0.35018555791400413
GOTERM_BP_DIRECT	GO:0150052~regulation of postsynapse assembly	31	0.2648214590808133	0.0064696	RTN4R, DOCK4, LRP4, NRXN2, UBE3B, HTR4, RTN4, PPP1R9B, ARHGAP12, DOCK10, GNA13, NCKIPSD, VPS35, S1PR2, ASIC2, LZTS1, ASIC1, MARK1, SLC12A5, ARHGEF15, SEMA4C, RHOG, DCLK1, PUM2, SENP1, ARHGAP33, MAP1B, DCX, ELMO1, NECTIN3, CC2D1A	9441	44	19478	1.4535680927482644	1	0.36408116519435735	0.360898820939945
GOTERM_BP_DIRECT	GO:0006605~protein targeting	31	0.2648214590808133	0.0064696	YWHAE, NLGN1, STXBP4, FUT10, AP4E1, KATNB1, AKAP6, TRAK1, TRAK2, AP4M1, BLOC1S6, SYNGR1, LAMP2, VPS52, KIF13B, AP4S1, AP1S3, YWHAG, GBP5, ERBIN, HPS4, SYNJ2BP, AP4B1, YWHAZ, SORL1, PML, PAN3, GIPC1, KCNQ3, NUP54, HAP1	9441	44	19478	1.4535680927482644	1	0.36408116519435735	0.360898820939945
GOTERM_BP_DIRECT	GO:0032869~cellular response to insulin stimulus	59	0.5040150350247736	0.00663223	RB1, CYFIP1, GSK3A, IRS1, PDE3B, PCSK9, IRS2, SLC2A4, GHR, SLC22A12, AKT2, ENPP1, AKT1, HMGCS2, YWHAG, RAB8A, PRKCI, PARP1, ADIPOQ, PAX6, KAT2B, CEACAM1, RAB31, TBC1D4, PIK3CA, TRIB3, PPARG, GPLD1, RHOQ, SRC, INSIG2, PRKDC, MAPKAP1, PIK3R1, HDAC9, FOXO1, SLC9A1, ZFP36L1, PCK1, WDTC1, SRD5A1, STAT1, INSR, MYO5A, CFLAR, SORBS1, MTOR, GCK, GCLC, CPEB1, RPS6KB1, SP1, CAPN10, LEP, RAB13, LPIN1, CPEB2,…	9441	94	19478	1.2949426111099842	1	0.37122660465975366	0.3679818038698163
GOTERM_BP_DIRECT	GO:0051289~protein homotetramerization	44	0.3758756193405091	0.00685174	RYR1, CRTC2, CRTC3, USP16, CRTC1, SYCP1, SHMT1, AQP10, APIP, CBY1, ITPR1, AQP4, ITPR3, SAMHD1, PKD2, ACACB, ACACA, RYR3, CRYZ, KCNT1, ME1, TRPM7, B2M, GRIA3, APPL2, TRPM3, KCNJ2, TRPM4, GBP5, TRPA1, OSBPL2, KIF25, TRPV1, MAT1A, SOD2, DNM1, ALDH1A3, CTH, ALDH1A2, EVL, SSBP1, HPRT1, ALDOA, HCN1	9441	67	19478	1.354890624728281	1	0.38146252605651715	0.3781282555857513
GOTERM_BP_DIRECT	GO:0046718~symbiont entry into host cell	66	0.5638134290107637	0.00700701	CD86, SCARB2, ITGB1, SCARB1, NRP1, CLEC4M, ITGB5, TFRC, CD81, HTR2A, IDE, F11R, CLDN1, ANPEP, BSG, CLEC5A, DAG1, ITGAV, ITGB7, HAVCR1, CTSB, CR2, CR1, CXADR, AVPR1B, ITGA2, RPSA, VAMP8, ACE2, ILF3, PLSCR1, NPC1, TYRO3, CDHR3, AGTR1, MYH9, CD46, XPR1, GYPA, SELPLG, SLC20A2, SRC, SLC3A2, CBL, EGFR, DPP4, EFNB2, GRK2, EFNB3, TNFRSF14, NCAM1, EPS15, MYH10, LDLR, GPR15, MOG, SLC10A1, INSR, WWP1, NUP15…	9441	107	19478	1.2725841849083388	1	0.38758143817642743	0.3841936837941342
GOTERM_BP_DIRECT	GO:0033627~cell adhesion mediated by integrin	28	0.23919357594396037	0.00703611	ITGB1, COL16A1, ITGAM, ITGB5, ITGB4, ITGA2B, ITGAE, ITGAL, ITGAX, ITGB8, ITGAV, ITGB7, CCN3, ITGA4, ITGA3, ITGA2, ITGA1, EXT1, ADAM17, MMRN1, ITGAD, ITGA11, ITGA8, ITGA7, ADAM9, ITGA6, FBN1, ITGA9	9441	39	19478	1.481220752908074	1	0.38758143817642743	0.3841936837941342
GOTERM_BP_DIRECT	GO:0000381~regulation of alternative mRNA splicing, via spliceosome	40	0.341705108491372	0.00718675	RBM25, DDX5, RBM8A, CELF1, YTHDC1, FMR1, CELF2, CELF3, CELF4, CELF5, HNRNPU, CELF6, PTBP1, RBM4, PUF60, TRA2B, MAGOH, RBM7, HNRNPA1, ZBTB7A, RBM5, SRSF12, DDX17, SRRM4, RBFOX1, RBFOX2, RBPMS, RBFOX3, SMU1, HNRNPL, REST, THRAP3, NOVA1, MYOD1, NOVA2, SRSF2, ARB2A, RNPS1, RBMX, SRSF8	9441	60	19478	1.3754192705574975	1	0.393796143403703	0.390354067805803
GOTERM_BP_DIRECT	GO:0008277~regulation of G protein-coupled receptor signaling pathway	32	0.27336408679309754	0.00737786	SLC24A4, RGS14, RGS16, USP33, FRMPD1, ZDHHC7, ZDHHC3, RGS4, GRK1, RGS5, RGS2, RIC8B, GRK5, GNG4, GRK4, GRK6, RGS20, PHF24, RGS9, RGS6, GIT1, GPR158, RGS7, TUB, GIT2, USP20, HOMER2, DGKQ, PDCL, RGS12, PLCB1, KCTD16	9441	46	19478	1.4352201084078233	1	0.39886298762680766	0.3953766239850788
GOTERM_BP_DIRECT	GO:0097009~energy homeostasis	36	0.3075345976422348	0.00738943	ALK, PRKAA1, CRTC3, PRKAA2, CRTC1, SLC35D3, TWIST1, PRCP, METRNL, ACACB, TSKU, FOXO1, FLCN, MAPK8, LEPR, PPARGC1A, PPARGC1B, MFSD2A, CCDC198, EDN2, SGIP1, STAT3, BMP8A, FMO1, AMPD2, FMO2, NR1D2, SIRT1, MEX3C, PM20D1, NR4A3, PIK3CA, LEP, BMAL1, SQSTM1, EIF4G1	9441	53	19478	1.4013705775491483	1	0.39886298762680766	0.3953766239850788
GOTERM_BP_DIRECT	GO:0072344~rescue of stalled ribosome	25	0.21356569280710747	0.0074943	HBS1L, TCF25, LTN1, UFSP2, SAYSD1, GIGYF2, UFL1, RACK1, ASCC2, ASCC3, PELO, CDK5RAP3, ANKZF1, GCN1, KLHDC10, TRIP4, TRNT1, MTRFR, SKIC2, NEMF, SKIC3, PTRH1, ABCE1, EIF4E2, ZNF598	9441	34	19478	1.5170065484090045	1	0.39886298762680766	0.3953766239850788
GOTERM_BP_DIRECT	GO:0046034~ATP metabolic process	25	0.21356569280710747	0.0074943	ATP6V1A, VCP, AK1, AK2, OLA1, AK4, AK5, BLOC1S6, NT5E, FIGNL1, ENPP1, AK4P3, NADK, SLC25A25, HSPA8, ABCC6, CTNS, ABCC9, AMPD2, ATP1B1, SELENON, ATP6V1B2, MYH8, MYH4, MYH7	9441	34	19478	1.5170065484090045	1	0.39886298762680766	0.3953766239850788
GOTERM_BP_DIRECT	GO:0006654~phosphatidic acid biosynthetic process	25	0.21356569280710747	0.0074943	DGKG, DGKE, SLC27A1, DGKD, ABHD4, DGKB, ABHD8, ABHD5, PLD1, LCLAT1, AGPAT4, LIPI, GPAT4, ACP6, LIPH, GPAT3, GPAT2, DGKZ, GPAM, LPCAT4, DGKQ, LPIN1, DGKK, DGKI, DGKH	9441	34	19478	1.5170065484090045	1	0.39886298762680766	0.3953766239850788
GOTERM_BP_DIRECT	GO:0051893~regulation of focal adhesion assembly	19	0.16230992653340168	0.0075474	MACF1, DUSP3, ROCK1, ROCK2, LIMCH1, DAPK3, EFNA5, PTK2, CORO1C, SLC9A1, GREM1, SLK, PTPRA, PEAK1, WDPCP, TLN1, CLASP1, VCL, EPHA3	9441	24	19478	1.633310383787028	1	0.39886298762680766	0.3953766239850788
GOTERM_BP_DIRECT	GO:0045722~positive regulation of gluconeogenesis	19	0.16230992653340168	0.0075474	NNMT, PRKAG1, PRKAG2, PPP4R3B, SIRT7, SIRT1, ARPP19, PRKAG3, FOXO1, DDB1, KAT2B, STK11, KAT2A, CRY1, PPARA, PRKACA, PPARGC1A, PRKACB, PTPN2	9441	24	19478	1.633310383787028	1	0.39886298762680766	0.3953766239850788
GOTERM_BP_DIRECT	GO:0007158~neuron cell-cell adhesion	14	0.11959678797198019	0.00764185	NLGN3, NLGN4Y, RET, NLGN1, NLGN2, NLGN4X, NRXN1, NRXN3, NRXN2, NINJ2, TNR, CNTN4, ASTN2, ASTN1	9441	16	19478	1.8052377926067154	1	0.40181452923396793	0.398302366890265
GOTERM_BP_DIRECT	GO:0007623~circadian rhythm	46	0.39296087476507774	0.00801735	SUV39H2, GSK3B, TPH1, RBM4B, ADCY1, TYMS, EGFR, SLC6A4, HEBP1, PROKR1, RBM4, PROKR2, NFIL3, SCN11A, NRIP1, SCN9A, EP300, NDUFA9, SREBF1, NTRK2, NOS2, KCNH7, NONO, METTL3, ADIPOQ, DYRK1A, PAX4, PROX1, SETX, PER2, PER1, CLDN4, MTNR1A, NFILZ, THRAP3, IMPDH2, LEP, CRY2, KLF9, TIMELESS, CRY1, BMAL2, TOP1, ATF5, BMAL1, CLOCK	9441	71	19478	1.3366750657530608	1	0.41758352626591405	0.4139335309830211
GOTERM_BP_DIRECT	GO:0036211~protein modification process	69	0.5894413121476166	0.00802197	CHRM3, NTAQ1, PLAT, PLOD2, NAGPA, FBXO22, PHEX, UBE2L3, TGM1, PCMTD2, UBL5, AKT2, SEPHS1, TGM5, TGM3, PCMTD1, KDM6A, CSNK1G3, CDKL3, MANBA, USP6, PARP4, PRKCH, PARP1, RIPK3, MST1, AP3B1, PHKA2, FBXO11, FBXW2, LOX, PRKD3, MMP15, ADPRH, TTLL13, PRKD2, TTLL11, PRKD1, RAF1, UBA52, HDAC2, TSG101, UBA7, KMT2A, PRKDC, ARPC4-TTLL3, ABL1, ST8SIA4, ABL2, RIMKLA, ST3GAL1, UBE2I, ICMT, ARPC4, TTLL7, UEVLD, M…	9441	113	19478	1.2597866770150528	1	0.41758352626591405	0.4139335309830211
GOTERM_BP_DIRECT	GO:0001934~positive regulation of protein phosphorylation	76	0.6492397061336067	0.00806982	APP, TFRC, FBH1, FLT4, LRRK2, ARRB1, TREM2, KNDC1, MYDGF, CCND2, CCND1, NPTN, RACK1, KDR, FLOT1, LEPR, AKT1, RAC1, CCN1, MUSK, LIMCH1, AKTIP, ADIPOQ, PLAUR, AXIN2, F2, SIRT1, CLIP3, IL1B, PECAM1, ERP29, TNIK, FAM20A, WDFY2, CARD14, CSF1R, HDAC3, ROCK2, FAXDC2, CHRNA7, PIK3R3, STK4, EFNA5, RASGRP1, EGFR, C3, THPO, ERBB4, P2RY1, ABL1, DVL3, ZNF268, PROM2, LYN, NTRK2, CD74, SEMA4D, ANGPT1, WNT3A, LI…	9441	126	19478	1.2444269590758308	1	0.41798436638216746	0.41433086745403597
GOTERM_BP_DIRECT	GO:0007179~transforming growth factor beta receptor signaling pathway	63	0.5381855458739108	0.00816921	NRROS, ONECUT2, MSTN, ITGB5, ONECUT1, PTPRK, LRRC32, TSKU, FLCN, FNTA, ZMIZ1, ITGB8, MAP3K7, APPL2, APPL1, ACVR1, LEFTY1, PARP1, SIRT1, TGFBR3, PSG9, SELENON, ITGA8, ADAM9, TP53, ENG, USP15, SRC, TGFBRAP1, PXN, LTBP4, FURIN, LTBP3, NLK, TGFBR3L, CHST11, GCNT2, SKIL, GDF10, SMAD2, SMAD1, TGFB2, JUN, SMAD4, TGFB1, GDF15, USP9X, USP9Y, STAT3, SMAD9, PTK2, PML, HIPK2, SMAD7, GDF9, COL3A1, DAB2, LRG1,…	9441	102	19478	1.2742855006635638	1	0.4187911981874057	0.415130646940162
GOTERM_BP_DIRECT	GO:0010586~miRNA metabolic process	10	0.085426277122843	0.00830418	DDX17, TUT7, AGO4, TUT4, KHSRP, XPO5, AGO2, BCDIN3D, DROSHA, DICER1	9441	10	19478	2.0631289058362463	1	0.4187911981874057	0.415130646940162
GOTERM_BP_DIRECT	GO:0045494~photoreceptor cell maintenance	33	0.28190671450538185	0.00832018	CRB1, PCDH15, USH1C, CLN8, CLCN3, SPATA7, RDH12, BSG, CDH23, NPHP3, NPHP4, PROM1, DRAM2, BBS4, NXNL2, BBS2, TUB, IQCB1, ADGRV1, USP45, ABCA4, ESRRB, LCA5, USH2A, RP1L1, RP1, BBS10, MAK, CDHR1, NPHP3-ACAD11, ERCC6, CLRN1, CNGB1	9441	48	19478	1.4184011227624191	1	0.4187911981874057	0.415130646940162
GOTERM_BP_DIRECT	GO:0045793~positive regulation of cell size	12	0.10251153254741158	0.00836697	RET, HSP90AA1, KDM1A, RB1CC1, AKT3, PRR16, PRKD1, ATP7A, MAP3K7, KDM6A, AMOT, SLC26A5	9441	13	19478	1.9044266823103813	1	0.4187911981874057	0.415130646940162
GOTERM_BP_DIRECT	GO:0010457~centriole-centriole cohesion	12	0.10251153254741158	0.00836697	SGO1, CEP68, NIN, CEP135, DCTN1, KIF3A, ODF2, CEP250, RTTN, CEP44, CCDC102B, CNTLN	9441	13	19478	1.9044266823103813	1	0.4187911981874057	0.415130646940162
GOTERM_BP_DIRECT	GO:0033674~positive regulation of kinase activity	12	0.10251153254741158	0.00836697	CIMAP3, CD74, DSTYK, CD4, RAD50, MRE11, LMO4, TREM2, NBN, CD44, HLA-DRB1, ZNF16	9441	13	19478	1.9044266823103813	1	0.4187911981874057	0.415130646940162
GOTERM_BP_DIRECT	GO:0031053~primary miRNA processing	12	0.10251153254741158	0.00836697	SMAD2, SMAD1, PUS10, DDX5, NCBP1, NCBP2, METTL3, SRRT, HNRNPA2B1, DGCR8, SRSF3, DROSHA	9441	13	19478	1.9044266823103813	1	0.4187911981874057	0.415130646940162
GOTERM_BP_DIRECT	GO:0051028~mRNA transport	58	0.4954724073124893	0.00861532	AHCTF1, NUP188, FMR1, CASC3, BICD2, ZFP36, KIF5C, PEG10, KHSRP, RBM33, NDC1, SEC13, NUP133, NCBP2, NUTF2, SENP2, NUP93, ARC, DDX39B, NUP54, NUP98, SRSF7, NUP58, NUP205, SEH1L, RBM8A, TNKS, DHX9, MVP, SRSF1, AAAS, SUPT6H, ZFP36L1, FXR1, BCLAF1, FXR2, NUP85, NUP42, HSF1, G3BP2, IGF2BP3, NUP88, NUP43, IGF2BP2, HNRNPA1, NXF5, RANBP2, MX2, RANBP17, UPF3B, UPF3A, NUP153, LRPPRC, QKI, PARP11, HNRNPA2B1,…	9441	93	19478	1.2866825434247555	1	0.42915835921211504	0.4254071911506125
GOTERM_BP_DIRECT	GO:0042593~glucose homeostasis	71	0.6065265675721851	0.00871105	GPI, CRTC2, IRS1, GPR21, PTPRJ, PYGL, DBH, SLC2A4, STK11, SESN3, HNF4A, PDK4, LEPR, CCN4, AKT1, FFAR1, APPL2, PDK2, TSC22D4, IGFBP5, NCOA5, ADIPOQ, RPS6, PAX6, SIRT6, BHLHA15, ADRA2A, RRAGA, VGF, RFX6, PLSCR3, CRY2, ADGRF5, CRY1, PPARG, SELENOT, SIDT2, FBN2, PRKAA1, PRKAA2, RABGAP1, PRCP, ADCY8, NEUROD1, CYB5R4, HECTD4, ALOX5, PCK1, CSMD1, TCF7L2, NGFR, RPH3AL, MBD5, SLC16A1, KCNB1, WFS1, INSR, P…	9441	117	19478	1.251984207815158	1	0.43186069555744205	0.42808590703609667
GOTERM_BP_DIRECT	GO:0051017~actin filament bundle assembly	26	0.22210832051939178	0.00885076	FAM107A, USH1C, NEDD9, AIF1, CORO1B, ADD1, LIMD2, ADD2, EPS8, LIMA1, BLOC1S6, BAIAP2L1, ESPNL, CALD1, MICAL1, DPYSL3, PLS3, ACTN1, SWAP70, PAWR, SHROOM1, BAIAP2, AIF1L, MYO1B, DIAPH3, FSCN3	9441	36	19478	1.4900375431039556	1	0.43464727235224776	0.43084812704593184
GOTERM_BP_DIRECT	GO:0001975~response to amphetamine	26	0.22210832051939178	0.00885076	RGS17, OXTR, HDAC2, PDE1B, SLC1A1, DBH, COMT, HDAC9, HDAC6, PPP1R9B, RGS4, GRIN2A, RGS2, EDNRA, CNR2, RGS20, RGS9, SLC18A2, TRDMT1, DRD5, ASIC1, RGS7, RANBP2, NR4A1, PPP1R1B, HPRT1	9441	36	19478	1.4900375431039556	1	0.43464727235224776	0.43084812704593184
GOTERM_BP_DIRECT	GO:0000226~microtubule cytoskeleton organization	87	0.743208610968734	0.00903965	WDR47, CALML6, DOCK7, ULK4, BCCIP, CALML4, EFCAB11, CDC14A, CDC14B, TUBB8, TUBA1C, TUBA1B, NEFH, BBS4, CDK5RAP2, CFAP44, GAS2L3, DST, MAP1S, HAUS6, TUBG2, KNSTRN, MID1, TUBA4B, EML2, TUBA4A, PARD3B, EML3, EML4, DYNC1LI1, TUBB2B, DYNC1LI2, MAP7D3, KIFBP, MAP7D1, MAP1B, PARD3, SIK3, TTLL11, MAPT, OBSL1, PHLDB2, PAFAH1B1, CUL9, IQCA1, TBCEL, TUBD1, FIGN, TTL, SPATA7, TTBK2, CAMSAP2, ATXN3, MAP2, ATX…	9441	147	19478	1.2210354748826764	1	0.4418394773894374	0.43797746678119237
GOTERM_BP_DIRECT	GO:0031641~regulation of myelination	17	0.14522467110883308	0.00917884	CYFIP1, RARG, TENM4, NSUN5, KIF14, PTN, TNFRSF1B, MTOR, TYMP, DLG1, TG, PTPRZ1, RARA, AKT1, CTNNB1, RARB, ZPR1	9441	21	19478	1.670151971391247	1	0.44654607685264774	0.4426429270117495
GOTERM_BP_DIRECT	GO:0006898~receptor-mediated endocytosis	48	0.4100461301896463	0.00922432	NLGN3, LMBR1L, SCARB2, RNASEK, ITGAM, LRP1, CLTC, STAB2, LRP3, LDLRAD3, LRP2, VLDLR, FPR2, RABEPK, EGFR, RABGEF1, DMBT1, CLTCL1, TMEM108, SNX9, CD14, LDLRAP1, WASF1, LDLR, PDLIM7, CAP1, MSR1, CUBN, INSR, DNAJC13, ARHGAP27, HSPG2, SORL1, IGF2R, DNM1, LRP1B, DNM2, GAK, DAB2, SNX17, TFR2, PLXNB2, SDC1, PI4KB, PLA2R1, FCGR2B, RAB9B, PICALM	9441	75	19478	1.3204024997351975	1	0.4466716031322092	0.442767356096859
GOTERM_BP_DIRECT	GO:0030501~positive regulation of bone mineralization	30	0.2562788313685289	0.00929454	FBN2, PKDCC, BMPR2, SLC20A2, PTN, ATRAID, SLC8A1, RXRB, RXRA, ALOX5, CCN1, WNT4, ACVR1, TFAP2A, SMAD2, KL, MEF2C, ADGRV1, VDR, ANO6, ATP2B1, TENT5A, BMP7, ACVR2B, ACVR2A, BMP4, P2RX7, NELL1, BMPR1B, BMPR1A	9441	43	19478	1.4393922598857531	1	0.44798834615846944	0.4440725897949673
GOTERM_BP_DIRECT	GO:0045907~positive regulation of vasoconstriction	23	0.19648043738253887	0.00939689	FGB, FGA, CASR, FAAH, OXTR, AVPR1B, CAV1, FGG, DBH, TACR1, HTR2A, PTGS2, ADD3, ADRA1A, EGFR, HRH1, CYSLTR1, TBXA2R, GJA5, TBXAS1, ABL1, CD38, TRPM4	9441	31	19478	1.5307085430397955	1	0.45083442408574825	0.44689379085245623
GOTERM_BP_DIRECT	GO:0043484~regulation of RNA splicing	49	0.4185887579019307	0.00984014	CELF1, TRRAP, AFF2, PTBP1, SNRNP70, ZNF326, CCNL2, CCNL1, ATXN7L3, SRRM4, MBNL1, MBNL2, SUPT3H, PTBP2, KAT2B, KAT2A, ESRP2, HNRNPH1, MYOD1, ZNF638, RBM12B, HNRNPH3, SF3B5, ENY2, SF3B3, SRSF1, TAF9, ILDR2, AKAP17A, TAF5L, ATXN7, TRA2B, RBM12, HNRNPA1, MBNL3, RBM38, TAF12, FUS, RRP1B, CLK4, CLK3, HNRNPL, SON, HNRNPF, TADA3, TADA1, GRSF1, BRDT, FAM50A	9441	77	19478	1.312900212804884	1	0.46807634007526405	0.4639849994790822
GOTERM_BP_DIRECT	GO:0007584~response to nutrient	39	0.3331624807790876	0.00984619	TFRC, TNFRSF11B, ACACB, SLC6A4, C2, GNAI2, TBXA2R, UCP3, HSF1, LIPG, ENSA, CYP1B1, HMGCS2, MLYCD, AMELX, IGHA2, SREBF1, ARSA, ABCG8, ADSL, ABCG5, VCAM1, UGT1A1, APAF1, ACSL1, STAT1, AGL, ADIPOQ, AKR1C3, CYBB, TMIGD1, GCLC, ERCC1, TFAM, PPARG, PPARA, GCLM, CCL28, SHANK2	9441	59	19478	1.3637631750442984	1	0.46807634007526405	0.4639849994790822
GOTERM_BP_DIRECT	GO:0002931~response to ischemia	44	0.3758756193405091	0.00998387	CSF1R, ITGAM, CSF1, ROCK2, NPR3, CAMK2A, TREM2, NDNF, FAIM2, PIK3CB, RELA, HK2, SLC8A2, CASP9, PANX2, GPR151, AIFM1, MYB, PTK2B, MLYCD, MAP2K6, MAP3K5, MAP2K3, CASR, TIGAR, MEF2C, CAV1, ARID1B, PER2, P2RX7, REST, PINK1, P2RX4, P2RX2, BCL2, PPIF, HYOU1, SOS1, CPEB2, SQSTM1, TP53, BCL2L2, CPEB4, SLC26A5	9441	68	19478	1.334965762599924	1	0.4724637654695495	0.46833407546304395
GOTERM_BP_DIRECT	GO:0007043~cell-cell junction assembly	27	0.23065094823167606	0.0102662	CDH9, CDH8, HDAC7, CDH7, AMOT, GJC1, CDH6, FLCN, CDH4, CDH2, CDH20, CDH1, LIM2, NR1H4, TJP1, CDH10, CDH11, CDH12, CDHR3, DSG1, CDH13, PKP4, TLN2, TLN1, CDH17, CDH18, CDH19	9441	38	19478	1.465907380462596	1	0.4802948388317734	0.476096699331851
GOTERM_BP_DIRECT	GO:0019216~regulation of lipid metabolic process	27	0.23065094823167606	0.0102662	SERPINA3, GPS2, TREM2, IRS2, MACROH2A1, LACTB, C1QTNF2, RNF213, OPA3, HNF4A, PLCG2, BBS4, NCOA2, GOLM1, LSR, EDF1, SIRT6, ABCA7, NR1D2, NR1D1, DNAJC15, ZFP69, ADGRF1, ADGRF5, RUBCNL, ANGPTL4, CERS2	9441	38	19478	1.465907380462596	1	0.4802948388317734	0.476096699331851
GOTERM_BP_DIRECT	GO:0008542~visual learning	35	0.2989919699299504	0.0102877	B4GALT2, ITGB1, APP, NDRG4, KMT2A, RGS14, PDE1B, HMGCR, DBH, SLC7A11, COMT, HIF1A, MECP2, HRH1, GRIN2A, PLN, SYNGAP1, NETO1, PDE8B, CHRNB2, PIANP, ABCC8, B3GAT1, DDHD2, CTNS, BRAF, ABCA7, MEIS2, GRIN1, PIAS1, ADAM2, TANC1, KIT, PPP1R1B, NF1	9441	52	19478	1.3886444558513196	1	0.4802948388317734	0.476096699331851
GOTERM_BP_DIRECT	GO:0007409~axonogenesis	62	0.5296429181616266	0.0104581	SNAP25, APP, TOP2B, CNTNAP1, ATP8A2, RAB3A, PITPNA, DOCK7, IGF1R, STK11, SYNGAP1, SCN11A, TNN, POTEI, STMN1, FLOT1, NRCAM, NEFH, SPG11, RAB8A, MAP1S, DCC, APLP2, ANK3, PAX2, SHTN1, ACTBL2, MAP1B, PARD3, ADGRB1, LLGL1, RTN4R, SPTBN4, NUMBL, NOTCH1, ATL1, AMIGO1, PRICKLE1, ADCY1, SLITRK2, PTPRZ1, SLITRK4, SLITRK3, TRIM46, SLITRK6, SLITRK5, APBB1, PAK3, NTNG1, NTNG2, RYK, CCK, BAIAP2, POU4F1, KLF7, …	9441	101	19478	1.2664751699192798	1	0.48606990864797583	0.48182129067785134
GOTERM_BP_DIRECT	GO:0043923~positive regulation by host of viral transcription	15	0.12813941568426446	0.0110391	JUN, SMARCB1, CCNT2, CTDP1, LEF1, HPN, NUCKS1, RRP1B, CHD1, SMARCA4, CDK9, TFAP4, SNW1, SP1, EP300	9441	18	19478	1.719274088196872	1	0.5046733643676105	0.5002621381494323
GOTERM_BP_DIRECT	GO:0045542~positive regulation of cholesterol biosynthetic process	15	0.12813941568426446	0.0110391	SREBF1, PRKAA1, PAQR3, FGF1, SREBF2, QKI, GNAI1, SCAP, MAPK1, PRKACA, ABCG4, PRKACB, MBTPS2, ABCG1, KPNB1	9441	18	19478	1.719274088196872	1	0.5046733643676105	0.5002621381494323
GOTERM_BP_DIRECT	GO:1900006~positive regulation of dendrite development	15	0.12813941568426446	0.0110391	ALK, SMAD1, CYFIP1, ELAVL4, COBL, PTN, VLDLR, BMP7, LRP8, BMP5, ZDHHC15, ABL1, TMEM106B, EZH2, BMPR1A	9441	18	19478	1.719274088196872	1	0.5046733643676105	0.5002621381494323
GOTERM_BP_DIRECT	GO:0065003~protein-containing complex assembly	86	0.7346659832564497	0.0111271	DET1, WIPF1, HFE, IL1RAP, PPP2R1A, CAPN3, KNTC1, IKBKG, LARGE1, TEAD1, AP2M1, SLC25A46, MAGI1, FGB, FGA, CARD10, FGG, DNAJB12, TRAF2, MITF, DNAJB14, TRAF1, DARS1, CD2AP, TAPBP, NEMF, PARD3, CSNK2B, DPEP2, GEMIN5, PPIH, TP53, LLGL1, SPTBN4, HACD1, KMT2A, MAX, TUBGCP2, EPB41, DHX9, MGRN1, USH1C, NAPG, ADD2, HSF1, REPS2, PTK2B, DMD, SNX9, NCKAP1L, WASF1, BID, PPARGC1A, WASF3, CNTLN, CD74, RIC3, NHER…	9441	146	19478	1.2152677116569668	1	0.5046733643676105	0.5002621381494323
GOTERM_BP_DIRECT	GO:0070507~regulation of microtubule cytoskeleton organization	24	0.20502306509482315	0.0111493	GSK3B, GSK3A, PHLDB1, PRKAA1, PRKAA2, ROCK1, WNT3A, FAM107A, DIXDC1, EFNA5, MID1, BICD1, BICD2, CYLD, KIF18A, TAOK1, CEP70, TPPP, MAPT, PHLDB2, CLASP1, EPHA3, PAFAH1B1, SNCA	9441	33	19478	1.5004573860627246	1	0.5046733643676105	0.5002621381494323
GOTERM_BP_DIRECT	GO:0051968~positive regulation of synaptic transmission, glutamatergic	24	0.20502306509482315	0.0111493	NLGN3, NLGN1, OXTR, NLGN2, TSHZ3, IQSEC2, NRXN1, PTGS2, GRIN2C, GRIN2B, EGFR, HDAC6, GRIN1, GRIN2D, CACNG8, GRIN2A, RELN, TNR, PTK2B, CCL2, ROR2, CACNG2, SHANK3, CACNG5	9441	33	19478	1.5004573860627246	1	0.5046733643676105	0.5002621381494323
GOTERM_BP_DIRECT	GO:0051592~response to calcium ion	36	0.3075345976422348	0.0113043	AHCYL1, PDCD6, ITPR3, SLC6A1, THBS1, EGFR, TTN, PENK, PTK2B, VPS54, CAPN3, CACNG2, AMELX, SEC31A, FGB, FGA, TRPC3, CAV1, FGG, ENTPD6, ANXA11, P2RX7, P2RX5, TNNT2, NEDD4, KCNMA1, HNRNPD, TXNIP, SDC1, ADAM9, CALM3, SLC25A12, CALM1, MNAT1, HCN1, SLC25A13	9441	54	19478	1.3754192705574975	1	0.5072783973078308	0.5028444011350316
GOTERM_BP_DIRECT	GO:0098655~monoatomic cation transmembrane transport	36	0.3075345976422348	0.0113043	GRIA2, TMEM63A, TMEM63C, PKD1L3, LRRC55, TRPM1, UNC80, GRIN2A, CALHM2, PIEZO2, CNGA1, PIEZO1, TRPM7, TRPM5, TRPM6, TRPM3, TRPM4, ABCC9, GRIN2C, ATP1B1, TMEM150C, GRIN2B, CALHM4, CALHM5, GRIN1, CALHM6, GRIN2D, GRIN3A, ATP13A4, ATP13A5, SLC29A4, CNGB3, ATP13A2, ZACN, ATP13A3, CNGB1	9441	54	19478	1.3754192705574975	1	0.5072783973078308	0.5028444011350316
GOTERM_BP_DIRECT	GO:1900182~positive regulation of protein localization to nucleus	28	0.23919357594396037	0.0117289	TFRC, SRC, IPO7, GLIS2, TRIM8, STK11, PPP3CB, ORMDL3, AKT1, KAT7, CDK5RAP3, JAK1, NGFR, CARD10, WWTR1, TCF7L2, CREBBP, TGFB1, PARP1, DTX3L, LIMK2, PYHIN1, TYK2, PARP9, F2, CD2AP, BMP4, FERMT2	9441	40	19478	1.4441902340853723	1	0.5240759168924762	0.5194950977168721
GOTERM_BP_DIRECT	GO:0030866~cortical actin cytoskeleton organization	21	0.17939518195797027	0.0117896	FHOD3, NCKAP1, ROCK1, ROCK2, EPB41, KCNC3, CAVIN3, FHOD1, FMNL3, STRIP1, DLG1, FMNL1, AKAP11, EPB41L1, EPB41L3, RAB13, NCKAP1L, CALR, TLN1, RHOQ, LLGL1	9441	28	19478	1.5473466793771846	1	0.524535695280215	0.5199508572943828
GOTERM_BP_DIRECT	GO:0007215~glutamate receptor signaling pathway	18	0.1537672988211174	0.0119133	GRIA1, GRIA2, GRID2, KCNB1, GRID1, FMR1, SLC1A1, GRIK3, GRIK2, SSTR1, GRIN2C, GRIN2B, GRIN2A, NCSTN, GRIN3A, PLCB1, GRIA3, GRIA4	9441	23	19478	1.6146226219588014	1	0.5277830320722784	0.5231698099112394
GOTERM_BP_DIRECT	GO:0043123~positive regulation of canonical NF-kappaB signal transduction	131	1.119084230309243	0.0120565	TFRC, EDNRA, LGALS1, TBK1, TFG, NAMPT, TRIM25, PIM2, LGALS9, MAP3K7, TRIM22, CARD10, UNC5CL, TICAM2, PRKCB, IL1R1, FBXW11, PRKCE, ADIPOQ, TICAM1, JMJD8, MID2, RBX1, EDAR, CLEC4D, TRIM13, ROR1, UBE2V1, PRKD1, ALPK1, AJUBA, CARD14, CARD11, ANKRD17, DDX1, BCL10, ZC3HAV1, INAVA, MTDH, SHARPIN, IRAK2, TSPAN6, DHX36, MIER1, ABL1, ECT2, TGFB1, TNFSF14, TNFSF15, PLK2, INSR, CAV1, MAVS, REL, TAB3, TAB2, C…	9441	232	19478	1.1649564080368457	1	0.5318638534577236	0.5272149618368752
GOTERM_BP_DIRECT	GO:0036503~ERAD pathway	59	0.5040150350247736	0.0122168	CCDC47, FBXO27, FAF1, FAF2, UBXN8, TRIM25, UFD1, FBXO6, SEC61B, UBXN6, FBXO17, DNAJB12, UBE4A, YOD1, UBE4B, CANX, TRIM13, MAN1B1, ATF6, PRKN, VCP, SEL1L, DERL1, DERL2, UMOD, UBE2J2, FBXO44, USP19, UBE2J1, HSP90B1, ECPAS, DNAJB2, BAG6, FOXRED2, ERLEC1, TMEM67, MAN1C1, DNAJB9, UGGT2, UGGT1, MARCHF6, ANKZF1, EDEM3, TOR1A, HSPA5, WFS1, AMFR, RHBDD1, SGTA, ERLIN1, ERLIN2, UBE2G2, RNF103, PSMC6, NPLOC4…	9441	96	19478	1.267964640045193	1	0.536661328435735	0.5319705032616256
GOTERM_BP_DIRECT	GO:0030335~positive regulation of cell migration	160	1.366820433965488	0.0122958	SEMA5A, SEMA5B, RIPOR1, CSF1, FAM107A, FGF1, CLDN1, MYLK, IGF1R, CCAR1, PREX1, AKT2, KDR, AKT1, CPNE3, EPHB2, CCN1, SEMA6B, PDGFRB, ACVR1, PDGFRA, PCID2, HGF, DAPK3, ADAM10, PRKCA, ACTN4, CLDN4, ADAM17, DAAM2, RUFY3, ADAM9, ROR2, EPHA1, CBLL1, GRB7, CSF1R, CEMIP, NOTCH1, PDGFA, PIK3R3, TWIST1, SDCBP, PODXL, PDGFD, PDGFC, ZNF268, CCR1, LYN, SMAD2, TCAF2, CARMIL1, HSPA8, CARMIL2, TGFB1, UBE2I, HSPA…	9441	288	19478	1.1461827254645813	1	0.5378647414896855	0.5331633975769431
GOTERM_BP_DIRECT	GO:0030163~protein catabolic process	48	0.4100461301896463	0.0129381	PRKN, UTP25, LRSAM1, NOTCH1, KLK4, HTRA2, CBLB, DENND3, IDE, CLN8, CLN6, RELA, DPP3, CPN1, MMP20, CLN5, GGA1, GRIN2A, PDLIM2, GGA3, CHEK2, CASP3, LAMP2, LONP1, TRIM24, MAGEA2, LONP2, CAPN3, PGPEP1, SPG11, MME, SLC6A17, MMP2, SIAH1, PRSS16, TRAF2, LNPEP, MAGEA2B, IL17RA, PJA1, CD2AP, EXT1, P2RX7, ARK2C, SLC6A7, RAB12, PAPPA, SQSTM1	9441	76	19478	1.3030287826334188	1	0.5635920173750694	0.558665797647749
GOTERM_BP_DIRECT	GO:0045820~negative regulation of glycolytic process	13	0.11105416025969589	0.0130237	HDAC4, TIGAR, TRIM63, ACTN3, STAT3, SIRT6, CBFA2T3, FLCN, NCOR1, DDIT4, PPARA, GIT1, IER3	9441	15	19478	1.7880450517247466	1	0.5649581199100259	0.5600199594151826
GOTERM_BP_DIRECT	GO:0006979~response to oxidative stress	76	0.6492397061336067	0.0134187	APP, SLC23A2, NDUFA12, LRRK2, TAT, PSIP1, COMT, MPO, TXN2, TRIM25, AKT1, C19ORF12, KCMF1, SCARA3, GPX6, GPX5, OXSR1, IPCEF1, SIRT1, CD2AP, RRM2B, ALS2, SELENOP, CAT, TXNIP, NCOA7, NEIL1, DGKK, TP53, SGK2, PRKN, RGS14, CHRNA4, EPAS1, UBR4, ETFDH, LPO, PSEN1, FOXO4, LIAS, AAAS, ABCB11, PTGS2, EGFR, PTGS1, WRN, MAPK8, STC2, ABL1, TLDC2, DCAF11, HMOX2, MICB, CYB5B, ATE1, PRNP, TOR1A, RBPMS, TXNRD2, T…	9441	128	19478	1.224982787840271	1	0.5796751596738654	0.5746083611405524
GOTERM_BP_DIRECT	GO:0010592~positive regulation of lamellipodium assembly	22	0.18793780967025456	0.0140669	ACTR3, NCKAP1, ACTR2, CYFIP1, HSP90AA1, CARMIL2, MSTN, AUTS2, AVIL, TWF2, PIK3R1, MTOR, CDC42, OCLN, ABI2, PIK3CA, ARPC2, PLCE1, RAC1, ATP7A, WASF2, CLRN1	9441	30	19478	1.512961197613247	1	0.6007367394246664	0.5954858467834556
GOTERM_BP_DIRECT	GO:0050673~epithelial cell proliferation	34	0.29044934221766616	0.0142011	RB1, NOTCH1, B4GALT1, PSEN1, STK4, FGF1, RBPJ, EGFR, STK3, GLI2, FLCN, PURA, NCSTN, HLX, KDR, TRIM24, BAK1, TGFB1, NKX2-6, EYA1, ST8SIA1, EGF, HGF, HNF1B, RUNX2, BMP4, AR, ESRP2, C6ORF89, KIT, CLDN18, FGF10, BMPR1A, BCL2L1	9441	51	19478	1.3754192705574975	1	0.6007367394246664	0.5954858467834556
GOTERM_BP_DIRECT	GO:0007266~Rho protein signal transduction	39	0.3331624807790876	0.0144398	RIPOR1, ROCK1, ROCK2, LRRK2, ARHGAP1, ARHGAP5, CELSR1, ARHGAP6, ARHGAP35, ARHGAP4, EPS8, GNA13, ADGRG1, ARHGDIA, GNA12, EPS8L1, EPS8L2, CTNNAL1, PHACTR4, ARHGEF11, NGFR, ARHGEF12, PLEKHG7, ITGA3, PLEKHG5, LIMK1, RHOG, ARHGAP29, ARHGAP27, SYNJ2BP, ADRA2A, COL1A2, BCL6, CDC42EP4, ARHGEF3, AGTR1, CDH13, ARHGEF1, ARHGEF7	9441	60	19478	1.34103378879356	1	0.6007367394246664	0.5954858467834556
GOTERM_BP_DIRECT	GO:1905515~non-motile cilium assembly	39	0.3331624807790876	0.0144398	CEP126, C2CD3, DCTN1, IFT172, GORAB, IFT74, PCM1, ARL13B, TBC1D32, TMEM107, TOGARAM1, NPHP3, CEP250, GFY, DISC1, CC2D2A, CEP290, BBS4, CC2D2B, BBS2, DYNC2H1, KCNJ10, CCDC13, IFT140, CEP350, FUZ, RPGRIP1, IFT88, VANGL2, TMEM17, CLCN4, BBS10, KCNQ1, MAK, MKS1, NPHP3-ACAD11, EXOC5, MAPRE1, CEP89	9441	60	19478	1.34103378879356	1	0.6007367394246664	0.5954858467834556
GOTERM_BP_DIRECT	GO:0035176~social behavior	39	0.3331624807790876	0.0144398	NLGN3, CNTNAP2, OXTR, NLGN2, CHD8, NRXN1, NRXN3, PTEN, NRXN2, TREM2, CLN8, GRPR, MECP2, RPTOR, PCM1, BRINP1, ATXN1, PTCHD1, ATXN1L, EIF4EBP2, CIC, BRINP3, BBS4, NLGN4Y, CHRNB2, PIANP, NLGN4X, DSCAM, NEGR1, GRID1, GAD1, VPS13A, VPS13B, EFR3B, EXT1, DLG4, KCNQ1, SHANK3, SHANK2	9441	60	19478	1.34103378879356	1	0.6007367394246664	0.5954858467834556
GOTERM_BP_DIRECT	GO:0010507~negative regulation of autophagy	39	0.3331624807790876	0.0144398	FOXK2, MTMR9, TREM2, GATA4, PTPN22, FOXK1, ERFE, ADRA1A, RPTOR, HERC1, TLK2, LEPR, AKT1, STK38L, EP300, TBC1D14, BMF, TRIM27, IL10, RUBCN, IL10RA, HGF, STAT3, KIF25, MTOR, DAP, RRAGA, SLTM, RRAGC, RRAGB, WNK1, LEP, BCL2, TAB3, TAB2, MET, EIF4G2, BCL2L1, EIF4G1	9441	60	19478	1.34103378879356	1	0.6007367394246664	0.5954858467834556
GOTERM_BP_DIRECT	GO:0071318~cellular response to ATP	16	0.13668204339654877	0.014721	TOP2B, P2RY11, PDXP, TAF1L, ABCC9, TRPV1, PTGS2, RYR3, SSH1, HSP90B1, P2RX7, P2RX4, P2RY2, P2RY1, TRPM4, TAF1	9441	20	19478	1.650503124668997	1	0.6007367394246664	0.5954858467834556
GOTERM_BP_DIRECT	GO:0030148~sphingolipid biosynthetic process	30	0.2562788313685289	0.0147561	CERKL, HACD1, SGMS1, PPM1L, HACD2, HACD4, SPTLC1, SPTLC2, SPTLC3, ORMDL3, KDSR, CERS3, CERS5, ABCC1, CERS6, ELOVL5, SPHK2, SPHK1, ELOVL2, ELOVL3, ORMDL1, ELOVL6, ELOVL7, PRKD3, PRKD2, PRKD1, DEGS2, CERS1, CSNK1G2, CERS2	9441	44	19478	1.4066787994338041	1	0.6007367394246664	0.5954858467834556
GOTERM_BP_DIRECT	GO:2001222~regulation of neuron migration	19	0.16230992653340168	0.0147978	NTNG1, CAMK2B, NTNG2, ULK4, CAMK2A, SOX14, VRK1, UNC5C, UNC5D, RNF7, IGSF10, RELN, FLRT2, KIF26A, PLXNB2, PHACTR1, LRIG2, SOCS7, SOCS4	9441	25	19478	1.567977968435547	1	0.6007367394246664	0.5954858467834556
GOTERM_BP_DIRECT	GO:0048872~homeostasis of number of cells	19	0.16230992653340168	0.0147978	EMX1, RRN3, PIANP, WDR48, CFAP70, AP3B1, GBA1, AFP, ZFX, BCR, ASXL1, CYLD, BLOC1S6, RASSF2, CDH2, POC1B, ARSG, CCR4, CARD11	9441	25	19478	1.567977968435547	1	0.6007367394246664	0.5954858467834556
GOTERM_BP_DIRECT	GO:1900153~positive regulation of nuclear-transcribed mRNA catabolic process, deadenylation-dependent decay	11	0.09396890483512728	0.0148186	TNRC6C, ZFP36, CNOT7, CNOT1, DHX36, AGO2, PABPC1, TOB1, ZFP36L2, ZFP36L1, TNRC6B	9441	12	19478	1.891201497016559	1	0.6007367394246664	0.5954858467834556
GOTERM_BP_DIRECT	GO:0097091~synaptic vesicle clustering	11	0.09396890483512728	0.0148186	NLGN1, PCLO, RAB3A, CDH2, CTBP1, NRXN1, CTNNB1, SYN3, BSN, SYN2, SYN1	9441	12	19478	1.891201497016559	1	0.6007367394246664	0.5954858467834556
GOTERM_BP_DIRECT	GO:0090656~t-circle formation	11	0.09396890483512728	0.0148186	SMARCAL1, WRN, SLX4, SLX1B, EXO1, ERCC1, XRCC3, SLX1A, DNA2, NBN, TERF1	9441	12	19478	1.891201497016559	1	0.6007367394246664	0.5954858467834556
GOTERM_BP_DIRECT	GO:0010634~positive regulation of epithelial cell migration	26	0.22210832051939178	0.0148294	DOCK5, BMPR2, SRC, IRS2, ARHGAP5, HIF1A, HDAC6, PPM1F, RTN4, EPB41L5, GLIPR2, CAPN7, PLCG2, ENPP2, CTSH, RREB1, CLASP1, CLASP2, TGFB2, ITGA3, PRKCE, ITGA2, TACR1, PTK2, VIL1, FGF10	9441	37	19478	1.4497662581552	1	0.6007367394246664	0.5954858467834556
GOTERM_BP_DIRECT	GO:0006303~double-strand break repair via nonhomologous end joining	26	0.22210832051939178	0.0148294	SMARCAL1, MRE11, DCLRE1C, PRKDC, ATP23, RNF8, HMGB2, HMGB1, PRPF19, ASTE1, POLL, TP53BP1, CYREN, KDM2A, XRCC4, XRCC5, SETMAR, XRCC1, MLH1, IFFO1, RNF168, POLA1, ERCC4, ERCC1, APLF, ATM	9441	37	19478	1.4497662581552	1	0.6007367394246664	0.5954858467834556
GOTERM_BP_DIRECT	GO:0032743~positive regulation of interleukin-2 production	26	0.22210832051939178	0.0148294	SASH3, CD86, MALT1, PNP, PLCG2, ABL1, MAP3K7, SPTBN1, STAT5A, STAT5B, ANXA1, RIPK2, PDE4D, GLMN, TRAF2, BTNL2, RUNX1, IL1A, CD4, PTPRC, IRF4, IL1B, CD28, PRKD2, PRKCQ, CARD11	9441	37	19478	1.4497662581552	1	0.6007367394246664	0.5954858467834556
GOTERM_BP_DIRECT	GO:0097104~postsynaptic membrane assembly	9	0.0768836494105587	0.0155743	NLGN3, NLGN4Y, NLGN1, NLGN2, NLGN4X, NRXN1, NRXN2, LRP4, EPHB2	9441	9	19478	2.0631289058362463	1	0.6236306865295479	0.6181796835063812
GOTERM_BP_DIRECT	GO:0097120~receptor localization to synapse	9	0.0768836494105587	0.0155743	MPP2, NLGN1, DLG1, CEP112, RELN, DLG2, DLG3, DLG4, NRXN1	9441	9	19478	2.0631289058362463	1	0.6236306865295479	0.6181796835063812
GOTERM_BP_DIRECT	GO:0000467~exonucleolytic trimming to generate mature 3'-end of 5.8S rRNA from tricistronic rRNA transcript (SSU-rRNA, 5.8S rRNA, LSU-rRNA)	9	0.0768836494105587	0.0155743	EXOSC7, EXOSC10, ERI1, EXOSC9, ERI2, ERI3, EXOSC8, EXOSC3, EXOSC2	9441	9	19478	2.0631289058362463	1	0.6236306865295479	0.6181796835063812
GOTERM_BP_DIRECT	GO:0030324~lung development	52	0.44421664103878356	0.0159575	RAB3A, ODAD4, SLC23A1, GLI1, FGF1, FGF2, PHEX, GLI2, ADAMTS2, FGF7, EP300, HMGCS2, PDGFRA, CCBE1, SREBF1, ANXA2, MME, ITGA3, FBXW7, HEG1, DNAAF1, PROX1, YWHAZ, JMJD6, MOSMO, LOX, CRISPLD2, ALDH1A2, TIMELESS, CCDC40, LAMA5, NOTCH1, EPAS1, CLCN2, EGFR, BAG6, NKX2-1, NPHP3, STRA6, SMAD2, FOXF1, ACVR2B, VEGFA, COL3A1, SP3, NPHP3-ACAD11, TAB1, SIM2, FGFR2, BMPR1A, EIF4G1, IFT25	9441	84	19478	1.2771750369462478	1	0.6365272920786809	0.6309635629864554
GOTERM_BP_DIRECT	GO:0034394~protein localization to cell surface	23	0.19648043738253887	0.0164088	FCN1, PRRT1, RIC3, PTPRU, NLGN2, ANGPT1, USP4, AP3B1, EMP2, ANK2, PTPRK, MESD, GGA1, FGF7, GGA3, UNC50, VPS54, CTNNB1, STX4, LRIG2, ASTN2, VCL, FGF10	9441	32	19478	1.482873901069802	1	0.6446473184297629	0.6390126141768468
GOTERM_BP_DIRECT	GO:0070050~neuron cellular homeostasis	23	0.19648043738253887	0.0164088	SLC24A2, PRKN, TSC22D4, APP, PRKAA1, DCTN1, HEXB, HAAO, ATP2A2, PSEN1, SLC6A2, TMEM175, SLC8A2, DNAJB2, NELL2, FGGY, TAOK1, CHMP2B, TYRO3, CA7, TMEM106B, DISC1, BAP1	9441	32	19478	1.482873901069802	1	0.6446473184297629	0.6390126141768468
GOTERM_BP_DIRECT	GO:0007026~negative regulation of microtubule depolymerization	23	0.19648043738253887	0.0164088	WDR47, MID1IP1, STMN2, KATNB1, MID1, HDAC6, CAMSAP2, TTBK2, TPX2, DIAPH3, NAV3, APC, ATXN7, MAP1B, TAOK1, CCDC88C, BMERB1, ARHGEF2, BBOF1, FGF13, TRIM54, CLASP1, CLASP2	9441	32	19478	1.482873901069802	1	0.6446473184297629	0.6390126141768468
GOTERM_BP_DIRECT	GO:0021915~neural tube development	23	0.19648043738253887	0.0164088	TRIM71, STIL, TGFB1, NOTCH1, NUP133, SEMA3C, C2CD3, ITPK1, PLOD3, FUZ, AMBRA1, PROX1, PKD2, GRHL2, PKD1, ZFP36L1, ALDH1A2, NF1, DCHS1, WDPCP, PHGDH, ZNF358, DACT1	9441	32	19478	1.482873901069802	1	0.6446473184297629	0.6390126141768468
GOTERM_BP_DIRECT	GO:0048813~dendrite morphogenesis	27	0.23065094823167606	0.0167263	RERE, ITGB1, ELAVL4, LRP4, VLDLR, TRAK1, CELSR2, LRP8, PREX2, MAP2, SLITRK5, MEF2A, FARP1, RBFOX2, DSCAM, KIDINS220, SLC11A2, DCDC2, TET1, DCLK1, NFATC4, KLF7, ABI1, DCX, TMEM106B, HPRT1, PICALM	9441	39	19478	1.4283200117327857	1	0.6546520847002317	0.6489299312368064
GOTERM_BP_DIRECT	GO:0032727~positive regulation of interferon-alpha production	20	0.170852554245686	0.0177795	DDX3Y, SETD2, DDX3X, CHUK, STAT1, DHX9, RIPK2, PTPN22, ZC3HAV1, MMP12, IFIH1, MAVS, TBK1, IRF3, DHX36, IRF7, TLR7, TRIM65, TLR3, RIGI	9441	27	19478	1.5282436339527752	1	0.686610581393854	0.6806090865415977
GOTERM_BP_DIRECT	GO:2000819~regulation of nucleotide-excision repair	20	0.170852554245686	0.0177795	SMARCE1, SMARCD1, SMARCC1, SMARCD2, PBRM1, SMARCB1, SMARCC2, PHF10, ARID1A, SMARCA2, ARID1B, SMARCA4, RAD52, BCL7A, DPF1, DPF2, DPF3, KAT7, ARID2, BRD7	9441	27	19478	1.5282436339527752	1	0.686610581393854	0.6806090865415977
GOTERM_BP_DIRECT	GO:0120163~negative regulation of cold-induced thermogenesis	32	0.27336408679309754	0.0178633	RB1, NOTCH1, LAMA4, DOCK7, NPR3, RBPJ, FLCN, ADAMTS5, STK11, IP6K1, MAP2K6, TLE3, ACTN3, NR1H2, PLCL1, ARRDC3, ADIPOQ, NRDC, ACOT11, TFE3, PLCL2, LNPEP, NR1D1, ACVR2B, QKI, ADAM17, NOVA1, RHEB, NOVA2, BMAL1, LGR4, IL18R1	9441	48	19478	1.3754192705574972	1	0.686610581393854	0.6806090865415977
GOTERM_BP_DIRECT	GO:0007052~mitotic spindle organization	37	0.31607722535451904	0.0180437	GPSM2, CEP126, TNKS, BCCIP, ILK, TTK, WDR62, AURKB, PTPA, KIF3B, NUF2, STMN1, RCC1, MAP4, PCNT, CLASP1, DLGAP5, CLASP2, SUN2, DYNC1H1, STIL, PLK5, MAP1S, PLK2, TUBG2, RMDN1, CKAP5, CENPH, KIF4B, KIF4A, TBCE, EFHC1, TACC3, SBDS, TACC1, TACC2, SPC25	9441	57	19478	1.3392240265954583	1	0.686610581393854	0.6806090865415977
GOTERM_BP_DIRECT	GO:0030155~regulation of cell adhesion	37	0.31607722535451904	0.0180437	RET, LAMA5, TNXB, CXCL8, LAMA2, ROCK1, ROCK2, LAMA4, FAF1, LAMA3, KIF14, PTPRJ, PKD1, PKHD1, PPP1CB, NUAK1, TNN, CXCR3, ABL1, PTK2B, ABL2, TNR, CYTIP, CYTH1, JAK1, JAG2, EPHA8, PLAUR, LMO7, TYK2, PRLR, PTK2, PML, EMCN, PKP4, CBLL1, ENG	9441	57	19478	1.3392240265954583	1	0.686610581393854	0.6806090865415977
GOTERM_BP_DIRECT	GO:0060216~definitive hemopoiesis	14	0.11959678797198019	0.0180704	CBFB, KMT2A, ADAR, GATA2, HIPK1, ZFP36L2, BCR, TGFBR3, HOXA9, MEIS1, TAL1, SP3, HOXB3, TEK	9441	17	19478	1.699047334218085	1	0.686610581393854	0.6806090865415977
GOTERM_BP_DIRECT	GO:0071625~vocalization behavior	14	0.11959678797198019	0.0180704	NLGN3, NLGN4Y, CNTNAP2, NLGN4X, NRXN1, NRXN3, NRXN2, EXT1, BRINP1, SRPX2, DLG4, MYH14, SHANK3, SHANK2	9441	17	19478	1.699047334218085	1	0.686610581393854	0.6806090865415977
GOTERM_BP_DIRECT	GO:0048266~behavioral response to pain	14	0.11959678797198019	0.0180704	GRIA1, TRPV1, TACR1, THBS1, MTOR, THBS4, P2RX4, LPAR5, P2RX2, SCN9A, CAPN2, AKT1, VWA1, SCN3A	9441	17	19478	1.699047334218085	1	0.686610581393854	0.6806090865415977
GOTERM_BP_DIRECT	GO:0006939~smooth muscle contraction	17	0.14522467110883308	0.018575	CHRNB2, CHRM3, ROCK1, ROCK2, HTR2B, ADRA1A, TPCN2, MYLK, EDNRA, SMTN, TBXA2R, BDKRB2, APBB2, NMUR1, MYH11, APBB1, ADA	9441	22	19478	1.5942359726916449	1	0.700731415492705	0.6946064938896085
GOTERM_BP_DIRECT	GO:0007029~endoplasmic reticulum organization	28	0.23919357594396037	0.018644	ATL3, ATL1, LRRK2, TOR1AIP2, UMOD, MIA3, RTN4, SEC61A2, LMAN1, SEC61A1, SMPD4, CACNA1S, TMEM38B, CERT1, LNPK, SEC31B, SEC31A, SEC16B, SEC16A, TOR1B, MAPK15, GAK, DOP1B, DOP1A, PEX5, REEP6, RETREG2, RETREG1	9441	41	19478	1.4089660820345093	1	0.700731415492705	0.6946064938896085
GOTERM_BP_DIRECT	GO:0007032~endosome organization	28	0.23919357594396037	0.018644	WASHC4, PLEKHF2, PI4K2B, WASHC5, RAB5B, PLEKHF1, UBR4, SNX10, VPS11, USP50, CERT1, PLEKHJ1, ARFGEF2, PHETA2, EXOC8, AKTIP, RNF26, DNAJC13, PLEKHA3, HOOK3, PHETA1, DNM1, ALS2, HOOK1, CHMP2B, SQSTM1, PI4K2A, CC2D1A	9441	41	19478	1.4089660820345093	1	0.700731415492705	0.6946064938896085
GOTERM_BP_DIRECT	GO:0032922~circadian regulation of gene expression	43	0.36733299162822486	0.0187116	KDM5A, HDAC2, HDAC3, KMT2A, HDAC1, KDM8, MYCBP2, BHLHE41, RBM4B, HNRNPU, RORA, AHR, NPAS2, PPP1CB, RBM4, RAI1, MTA1, NRIP1, NAMPT, PPARGC1A, NCOA2, NGFR, ZFHX3, KDM2A, CAVIN3, GFPT1, HUWE1, PASD1, SIRT6, NR1D1, SIRT1, PML, PER2, PER1, PER3, CRY2, CRY1, BMAL2, TOP1, PPARA, BMAL1, CLOCK, LGR4	9441	68	19478	1.3046256316317437	1	0.7007439619637834	0.6946189306950575
GOTERM_BP_DIRECT	GO:0006325~chromatin organization	141	1.204510507432086	0.0191061	RB1, ZMYND8, HDAC11, TONSL, ARID4A, HNRNPU, EHMT1, ARID4B, NUCKS1, IKZF1, NR3C1, SOX1, TRIM28, SOX15, EPC2, KMT5B, HMGN2, ATXN7L3, BAHCC1, HMGN1, MEN1, SFMBT1, RNF40, JMJD6, MORF4L1, TBL1XR1, KAT6B, MORF4L2, HAT1, RAD54L2, TOX, BCORL1, ASF1B, RHNO1, KMT2E, L3MBTL1, KMT2D, ENY2, L3MBTL2, SRCAP, DHX9, KMT2C, KMT2B, RTF1, MACROH2A2, MACROH2A1, PHF21A, MBTD1, BAG6, HLTF, EP400, ZBTB7A, H3C6, H4C8, CB…	9441	254	19478	1.1452802193815381	1	0.7129505240755991	0.7067187982384192
GOTERM_BP_DIRECT	GO:0034198~cellular response to amino acid starvation	33	0.28190671450538185	0.01943	SEH1L, NPRL2, NPRL3, FLCN, ATXN3, MAPK8, SESN3, MAPK1, GPR155, SLC38A2, RNF152, GCN1, MAP3K5, SH3GLB1, SZT2, PRKCH, WDR59, MIOS, KICS2, TFEB, EIF2AK4, EIF2S1, MTOR, DAP, RRAGA, RRAGC, RRAGB, LARS1, FAS, PRKD1, DEPDC5, KPTN, TRIM32	9441	50	19478	1.3616650778519226	1	0.7198776136704454	0.7135853398404569
GOTERM_BP_DIRECT	GO:0060337~type I interferon-mediated signaling pathway	33	0.28190671450538185	0.01943	HDAC4, IFITM3, IFNA5, IFNA4, IFITM1, SP100, IFITM2, IFNA1, IFNA2, TANK, IFIH1, TBK1, SIN3A, AZI2, TRIM65, JAK1, IFNAR2, CR2, IFNA13, STAT1, STAT2, TYK2, IFNW1, MAVS, IRF3, IFI27, OAS2, TRAF3, OAS3, IFNK, IRF7, MYD88, IFNAR1	9441	50	19478	1.3616650778519226	1	0.7198776136704454	0.7135853398404569
GOTERM_BP_DIRECT	GO:0006914~autophagy	93	0.7944643772424398	0.0201352	SRPX, CD84, LRSAM1, WDR47, CALCOCO2, ITGB4, LRRK2, CLTC, WDR41, CISD2, GBA1, PTPN22, PIK3CB, HMGB1, WDR45, STK11, NAGLU, HERC1, RB1CC1, GPR137, ANXA7, EPG5, C19ORF12, SBF2, VPS39, RAB8A, SH3GLB1, ARSA, BCAS3, RUBCN, MAP1S, ATG9A, TFEB, ATG10, VPS13A, DNM2, VAMP8, NPC1, TBC1D5, CHMP4C, RUBCNL, ATG4B, CHMP4B, ULK2, ATG4A, CHMP4A, PIK3C3, TMBIM6, SMCR8, HAP1, CHMP7, SQSTM1, WDFY4, TP53, CHMP5, ATG4D…	9441	162	19478	1.1843888163134006	1	0.7433615481600518	0.7368640070129415
GOTERM_BP_DIRECT	GO:0071805~potassium ion transmembrane transport	83	0.7090381001195968	0.020223	CCT8L2, SNAP25, KCNC1, KCNC2, KCNC3, KCNC4, PKD2, SLC9C2, KCNT1, KCNT2, SLC12A6, TMEM38B, LARGE1, SLC12A7, SLC12A9, KCNH1, KCNH5, KCND2, KCNK10, EDN3, KCNH7, KCND3, ABCC8, KCNH8, KCNK12, KCNK15, ABCC9, KCNAB2, KCNAB3, TMEM175, KCNU1, SLC9A6, KCNQ1, SLC9A9, KCNMA1, KCNQ2, KCNQ3, KCNQ4, KCNQ5, KCNA10, SLC24A2, SLC24A1, SLC24A4, KCNE1, KCNE2, KCNA1, KCNA2, HPN, KCNA3, ATP1A4, KCNA4, SLC1A3, KCNA5, A…	9441	143	19478	1.1974804138769821	1	0.7439616396718949	0.7374588532719197
GOTERM_BP_DIRECT	GO:1905168~positive regulation of double-strand break repair via homologous recombination	29	0.24773620365624466	0.0205722	WDR48, TRRAP, RNF8, RAD51AP1, MBTD1, ING3, VPS72, RUVBL1, EP400, EPC1, EPC2, NBN, BRD8, DMAP1, SKP2, ARID2, ACTR2, CREBBP, HELQ, PARP1, PRMT1, FUS, FANCB, MORF4L1, MRGBP, MORF4L2, TIMELESS, ERCC6, WRAP53	9441	43	19478	1.3914125178895613	1	0.7488711859604728	0.7423254864193718
GOTERM_BP_DIRECT	GO:0060391~positive regulation of SMAD protein signal transduction	29	0.24773620365624466	0.0205722	BMP10, BMPR2, HFE, TTK, BMPER, JAK2, KIAA0319, SH2B1, ACVR1, SMAD2, GDF11, TGFB2, SMAD4, TGFB1, PARP1, GLCE, GDF6, BMP7, ACVR2A, BMP5, GDF7, TGFBR3, BMP4, NUP93, PSG9, DAB2, CSNK2B, BMPR1A, ENG	9441	43	19478	1.3914125178895613	1	0.7488711859604728	0.7423254864193718
GOTERM_BP_DIRECT	GO:0032728~positive regulation of interferon-beta production	29	0.24773620365624466	0.0205722	DDX3Y, DDX3X, DHX9, HMGB2, ZBTB20, PTPN22, ZC3HAV1, IFIH1, TBK1, FLOT1, TRIM65, TOMM70, HSP90AA1, RIPK2, TICAM1, MAVS, POLR3A, IRF3, OAS2, POLR3C, IRF1, OAS3, IRF7, POLR3F, POLR3G, TLR7, TLR3, RIGI, TRIM56	9441	43	19478	1.3914125178895613	1	0.7488711859604728	0.7423254864193718
GOTERM_BP_DIRECT	GO:0001678~intracellular glucose homeostasis	21	0.17939518195797027	0.020816	NGFR, GCKR, STXBP3, ABCC8, NR1H4, FOXK2, NUCKS1, FOXK1, NR1D1, PIK3R1, HOOK3, HIF1A, SIRT1, FOXO1, GCK, HK2, HK1, HOOK1, LRRC8D, LRRC8A, PPARGC1A	9441	29	19478	1.4939898973296954	1	0.7524822021647343	0.7459049396157965
GOTERM_BP_DIRECT	GO:0007140~male meiotic nuclear division	21	0.17939518195797027	0.020816	KCTD19, DDX4, SYCP2, TDRD9, FANCA, TAF1L, TEX14, CATSPERZ, HSPA2, TEX15, MLH3, KIF18A, AGO4, FIGNL1, ASZ1, MAEL, TESMIN, ATM, RBM46, BRDT, ZNF541	9441	29	19478	1.4939898973296954	1	0.7524822021647343	0.7459049396157965
GOTERM_BP_DIRECT	GO:0060078~regulation of postsynaptic membrane potential	25	0.21356569280710747	0.0211955	GRIA1, GABRB2, GRIA2, CHRM1, KCNA1, KCNA2, GRIK3, ADRB1, GRM1, GRM5, GABRE, GABRD, GRIA3, GRIA4, GABRA2, GABRA1, KCND2, GRID1, GABRG3, GABRG2, GABRG1, GRIN3A, RGS7BP, HCN1, KCTD16	9441	36	19478	1.4327284068307267	1	0.760916706190027	0.7542657197081049
GOTERM_BP_DIRECT	GO:0031669~cellular response to nutrient levels	25	0.21356569280710747	0.0211955	PRKAA1, SEH1L, PRKAA2, MAPKAP1, PRKAG1, FAM107A, PRKAG2, PRKAG3, TXN2, RPTOR, EP300, RICTOR, CREBBP, SEC13, PRKAB2, WDR59, MIOS, KCNB1, ABCC8, MTOR, RRAGA, RRAGC, RHEB, OTUD3, EIF4G1	9441	36	19478	1.4327284068307267	1	0.760916706190027	0.7542657197081049
GOTERM_BP_DIRECT	GO:0022008~neurogenesis	52	0.44421664103878356	0.0213539	ROGDI, CEP120, PCSK9, FGF1, FGF2, FGF5, FGF7, KAT8, EPHB1, CDK5RAP2, NUP133, NAV1, NAV2, LEMD2, ETV6, NR5A2, NPC1, NAV3, RARB, NDUFS2, HAP1, DAGLB, TTYH1, SLC1A1, WDR62, TRAK1, EGFR, CLN5, TRAK2, NEUROD1, GRIN2A, ERBB3, ERBB4, BTBD2, SPOCK1, FGF23, WNT2, SMARCE1, XRCC5, RYK, XRCC2, RITA1, BTBD6, FGF17, FGF14, CCNYL1, DCHS1, FAT4, ERCC6, FGF13, FGF12, FGF10	9441	85	19478	1.2621494482762918	1	0.7639706458504971	0.7572929656303075
GOTERM_BP_DIRECT	GO:2001028~positive regulation of endothelial cell chemotaxis	12	0.10251153254741158	0.021911	SEMA5A, SMOC2, P2RX4, SLTM, TMSB4X, KDR, PRKD2, PRKD1, FGF2, MET, FGFR1, VEGFA	9441	14	19478	1.7683962050024968	1	0.7680644255873689	0.7613509626415951
GOTERM_BP_DIRECT	GO:1990776~response to angiotensin	12	0.10251153254741158	0.021911	SMAD2, PRKCG, KL, COL3A1, ROCK1, ROCK2, PRKCB, CYBB, COMT, PTGS2, AGT, TRIM44	9441	14	19478	1.7683962050024968	1	0.7680644255873689	0.7613509626415951
GOTERM_BP_DIRECT	GO:0000288~nuclear-transcribed mRNA catabolic process, deadenylation-dependent decay	12	0.10251153254741158	0.021911	NT5C3B, ZFP36, CNOT7, PDE12, CNOT1, DIS3, CNOT8, DCPS, ZFP36L2, DCP2, RC3H2, ZFP36L1	9441	14	19478	1.7683962050024968	1	0.7680644255873689	0.7613509626415951
GOTERM_BP_DIRECT	GO:0071498~cellular response to fluid shear stress	12	0.10251153254741158	0.021911	MEF2C, HDAC3, SRC, MMP2, TFPI2, PTK2B, HAS2, PKD2, PTGS2, MTSS1, KLF2, PLEC	9441	14	19478	1.7683962050024968	1	0.7680644255873689	0.7613509626415951
GOTERM_BP_DIRECT	GO:0035194~regulatory ncRNA-mediated post-transcriptional gene silencing	12	0.10251153254741158	0.021911	HELZ2, TSNAX, NCBP1, AGO3, CELF1, NCBP2, AGO4, AGO1, AGO2, MOV10L1, HELZ, NCBP3	9441	14	19478	1.7683962050024968	1	0.7680644255873689	0.7613509626415951
GOTERM_BP_DIRECT	GO:0046339~diacylglycerol metabolic process	12	0.10251153254741158	0.021911	PGS1, DGKG, DGKE, DGKD, DGAT1, DGKB, GPAT4, DGKQ, DGKK, DGKZ, DGKI, DGKH	9441	14	19478	1.7683962050024968	1	0.7680644255873689	0.7613509626415951
GOTERM_BP_DIRECT	GO:0031146~SCF-dependent proteasomal ubiquitin-dependent protein catabolic process	30	0.2562788313685289	0.0225022	FBXO27, CCNF, CUL2, KIF14, FBXO48, FBXO44, FBXL20, AMN1, FBXO3, FBXO6, SKP2, BTRC, SKP1, WWTR1, FBXW11, FBXW7, FBXO38, FBXO17, FBXL17, FBXL18, FBXL16, FBXL13, FBXL14, FBXL12, RBX1, FBXL8, FBXL3, FBXL4, FBXL7, FBXL6	9441	45	19478	1.3754192705574975	1	0.7762082096865397	0.7694235639194208
GOTERM_BP_DIRECT	GO:0050768~negative regulation of neurogenesis	18	0.1537672988211174	0.0225161	NOTCH1, CCL11, WNT3A, PAX6, HOOK3, BMP7, SORL1, DLL3, PRTG, PCM1, REST, BRINP1, IL1B, DNAJB11, B2M, TRIM11, APPL2, BMPR1A	9441	24	19478	1.5473466793771844	1	0.7762082096865397	0.7694235639194208
GOTERM_BP_DIRECT	GO:0051403~stress-activated MAPK cascade	18	0.1537672988211174	0.0225161	RIPK2, CARD9, NOD1, MAPK13, CD2AP, IKBKB, MAPK11, MAPK8, TAOK2, MAP3K20, MAPK1, CCM2, MAP2K7, MAP3K13, CRYAB, MAP3K7, MAP2K6, MAP3K5	9441	24	19478	1.5473466793771844	1	0.7762082096865397	0.7694235639194208
GOTERM_BP_DIRECT	GO:0006509~membrane protein ectodomain proteolysis	18	0.1537672988211174	0.0225161	ERAP1, SPPL2A, PSEN2, ADAM10, PSEN1, RGMA, APH1A, P2RX7, BACE1, ADAM19, ADAM17, NCSTN, DAG1, ADAM9, MYH9, PRKCQ, LRIG2, RBMX	9441	24	19478	1.5473466793771844	1	0.7762082096865397	0.7694235639194208
GOTERM_BP_DIRECT	GO:0071539~protein localization to centrosome	18	0.1537672988211174	0.0225161	STIL, C2CD3, SPAG5, CEP350, CCDC14, SNX10, HOOK3, STK3, PCM1, KIAA0753, TRIM69, CEP250, CEP192, MAPRE1, DISC1, BBS4, MCPH1, CEP78	9441	24	19478	1.5473466793771844	1	0.7762082096865397	0.7694235639194208
GOTERM_BP_DIRECT	GO:0031398~positive regulation of protein ubiquitination	47	0.4015035024773621	0.0229623	GSK3B, GSK3A, PAXIP1, HDAC3, KDM1A, CUL3, RNF180, LRRK2, MYCBP2, FAM107A, DERL1, XIAP, WBP1L, CBLB, UBE3A, BCL10, PRICKLE1, PTTG1IP, HSPBP1, MALT1, INAVA, UBE2L3, DNAJB2, RASSF3, RASSF5, CDK5RAP3, RNF111, FANCI, ANGPT1, HSPA5, WFS1, FBXW7, RIPK2, CAV1, SPHK1, HUWE1, LAPTM5, COMMD1, SEPTIN4, SENP2, TICAM1, AIMP2, PINK1, TBC1D7, SPRTN, CRY1, TSPYL5	9441	76	19478	1.2758823496618892	1	0.7876326809212324	0.7807481766503811
GOTERM_BP_DIRECT	GO:0001666~response to hypoxia	101	0.8628053989407142	0.0230671	MT-ND5, TFRC, ABAT, PLAT, PLOD2, COMT, TXN2, EDNRA, MYB, CAPN2, ADORA1, LONP1, EP300, CHRNB2, POSTN, SLC11A2, ADIPOQ, HSPG2, ADAM17, DDIT4, TFAM, AJUBA, CHRNA4, EPAS1, CHRNA7, PSEN2, ITPR1, ITPR2, HIF1A, CIAO3, HSP90B1, DPP4, SCFD1, PENK, SCAP, HMOX2, SMAD2, CREBBP, TGFB2, SMAD4, TGFB1, VCAM1, FZD4, CAV1, LIF, XRCC1, FOSL2, CXCL12, NF1, ATM, CHRFAM7A, CD24, ADA, RYR1, RYR2, ALAS2, LIMD1, HK2, SLC…	9441	178	19478	1.1706517948846116	1	0.7876326809212324	0.7807481766503811
GOTERM_BP_DIRECT	GO:0042127~regulation of cell population proliferation	90	0.768836494105587	0.0232671	ALK, CXCL9, FLT1, BMPR2, PID1, FLT3, FLT4, HP1BP3, SLC7A11, FOXM1, PKD2, GRPR, PPP1R9B, CHEK1, KDR, KCNH1, PDGFRB, ANXA1, RBFOX2, KSR1, AVPR1B, MITF, SIRT1, PIAS1, GNL3, ACE2, TMIGD1, CFDP1, NR5A2, TAL1, KIT, DPEP2, AGTR1, TXNIP, BIRC6, SGK3, ARHGEF2, SGK1, SOS1, SGK2, ENG, GUCY2C, CSF1R, LTK, C1ORF56, XIAP, PDS5B, EGFR, FUT3, PTGS1, NUAK1, ERBB3, CHST11, STAT4, STAT6, AMELX, EPS15, JAG2, TFAP2A,…	9441	157	19478	1.182685360033517	1	0.7876326809212324	0.7807481766503811
GOTERM_BP_DIRECT	GO:0045945~positive regulation of transcription by RNA polymerase III	15	0.12813941568426446	0.0233014	ZNF143, ICE1, BRF1, ICE2, CHD8, SMARCA5, DDX21, DEK, BAZ1B, MTOR, RPTOR, AR, MYO1C, ERCC6, SF3B1	9441	19	19478	1.6287859782917733	1	0.7876326809212324	0.7807481766503811
GOTERM_BP_DIRECT	GO:0002753~cytoplasmic pattern recognition receptor signaling pathway	15	0.12813941568426446	0.0233014	YWHAE, DDX3X, TRAF3IP3, IPO5, IFIH1, MAVS, TBK1, IRF3, TIFA, DHX58, IRF7, TRIM25, ALPK1, MAP3K7, RIGI	9441	19	19478	1.6287859782917733	1	0.7876326809212324	0.7807481766503811
GOTERM_BP_DIRECT	GO:0005978~glycogen biosynthetic process	15	0.12813941568426446	0.0233014	EPM2A, GBE1, PTGES3, AGL, NR1D1, PER2, GYS2, EPM2AIP1, UGP2, PPP1R3C, AKT2, PGM2, AKT1, ACADM, GYG1	9441	19	19478	1.6287859782917733	1	0.7876326809212324	0.7807481766503811
GOTERM_BP_DIRECT	GO:0031297~replication fork processing	26	0.22210832051939178	0.023605	MUS81, EXD2, SMARCAL1, RTEL1, FBH1, BOD1L1, TONSL, NUCKS1, WRN, EME1, EME2, ZRANB3, POLQ, FANCM, DDX11, ATRX, DONSON, SETMAR, TRAIP, CDK9, ETAA1, MMS22L, RFWD3, TIMELESS, ASF1A, ATR	9441	38	19478	1.411614514519537	1	0.7953119274347649	0.7883603007517791
GOTERM_BP_DIRECT	GO:0099560~synaptic membrane adhesion	22	0.18793780967025456	0.023874	NTNG1, NTNG2, NLGN1, PTPRS, TENM4, ITGA3, IL1RAP, EFNA5, ELFN1, CDH9, PTPRF, CDH6, LRFN3, PTPRD, LRFN5, SLITRK2, CDH10, SLITRK3, SLITRK5, SPARCL1, GPC4, LRRC4C	9441	31	19478	1.4641559976902392	1	0.7992024658695908	0.7922168329434421
GOTERM_BP_DIRECT	GO:0051602~response to electrical stimulus	22	0.18793780967025456	0.023874	GRIA1, CYFIP1, FZD3, BTG2, BRD1, RAB3A, MSTN, SRC, KMT2C, MMP2, PRICKLE1, TACR1, SOD2, P2RX7, AKAP12, NR4A1, GJB6, AKAP9, HNRNPD, CD14, DISC1, KCNJ3	9441	31	19478	1.4641559976902392	1	0.7992024658695908	0.7922168329434421
GOTERM_BP_DIRECT	GO:0042060~wound healing	48	0.4100461301896463	0.0240103	NOTCH2, MACF1, SCARB1, FUT10, PDGFA, GATA4, MIA3, FGF1, CELSR1, FGF2, EVPL, PPL, TSKU, CORO1B, ELK3, EPB41L4B, ERBB3, MYOZ1, DRD5, DSP, SMAD2, PDGFRA, TGFB2, DST, TPM3, SLC11A1, TPM1, ARHGEF19, FN1, NRG1, NFATC1, CFLAR, IGF1, POU2F3, NOTCH2NLC, NOTCH2NLB, DCBLD2, EXT1, COL3A1, NACA, C6ORF89, NF1, RAF1, PPARA, PLPP3, FGF10, PLEC, ENG	9441	78	19478	1.2696177882069208	1	0.8011906687122506	0.7941876573922224
GOTERM_BP_DIRECT	GO:0003007~heart morphogenesis	31	0.2648214590808133	0.0244268	CHD7, HTR2B, TBXT, NIPBL, FLRT2, ZMIZ1, DAG1, ARID2, CERT1, EPHB4, KDM6A, TGFB2, LEFTY1, PTCH1, INSR, ABCC9, TBX19, MTOR, PTK2, VEGFA, TGFBR3, BMP4, ASXL1, FKBP1A, COL5A1, SYNPO2L, ALDH1A2, DLC1, FAT4, TAB1, ALPK2	9441	47	19478	1.3607871506579496	1	0.8098958828019319	0.8028167813385784
GOTERM_BP_DIRECT	GO:0031122~cytoplasmic microtubule organization	31	0.2648214590808133	0.0244268	MAP10, CEP126, TUBGCP2, IFT172, KATNB1, SLAIN2, CAMSAP2, PCM1, SLK, KATNA1, CHORDC1, DYNC1H1, CCDC13, CRIPT, WDR73, HOOK3, TUBG2, TRDN, CLIP3, CCDC88A, CLIP2, CLIP1, KATNAL2, KATNBL1, HOOK1, CLIP4, CCDC88C, TUBGCP5, TUBGCP6, TUBGCP4, MAPT	9441	47	19478	1.3607871506579496	1	0.8098958828019319	0.8028167813385784
GOTERM_BP_DIRECT	GO:0030334~regulation of cell migration	64	0.5467281735861951	0.0248388	PLXND1, KIF14, LDB2, FGF1, FGF2, MYSM1, AMOT, DOCK10, FGF5, FGF7, SLK, TNN, TMSB4X, AKT2, STMN1, ENPP2, AKT1, TNR, PLXNC1, RAC1, NCK1, PLEKHG3, TBCCD1, LMO4, KRT5, SRCIN1, TMIGD1, FRMD5, CEACAM1, TMSB15A, TMSB15B, SPATA13, SGK3, SGK1, AJUBA, VCL, LAMA5, MACF1, TNXB, LAMA2, ROCK1, LAMA1, LAMA4, LAMA3, THY1, RTN4, TTBK2, FUT3, ADGRG3, ERBB4, PLXNA1, FGF23, TGFB1, HACE1, RCC2, MEAK7, CYRIB, FGF17, C…	9441	108	19478	1.22259490716222	1	0.8209407572510327	0.8137651152464371
GOTERM_BP_DIRECT	GO:0007259~cell surface receptor signaling pathway via JAK-STAT	37	0.31607722535451904	0.0256692	IL23R, CTR9, AGAP2, PKD2, CSF2RA, PKD1, GHR, SOCS2, NEUROD1, IFNL2, ERBB4, STAT4, IL12B, CCL2, STAT6, JAK2, SOCS6, JAK3, IFNL3, JAK1, STAT5A, IFNAR2, STAT5B, TSLP, STAT1, STAT2, STAT3, IL31RA, TYK2, PRLR, PIAS1, GH1, DAB1, LEP, STAMBP, FGFR3, IFNAR1	9441	58	19478	1.3161339571713984	1	0.8279179023390819	0.8206812748188766
GOTERM_BP_DIRECT	GO:1905198~manchette assembly	10	0.085426277122843	0.0259156	SPAG17, STK33, HOOK1, MEIG1, CFAP70, CCDC146, PFN4, IFT56, AXDND1, CFAP53	9441	11	19478	1.8755717325784058	1	0.8279179023390819	0.8206812748188766
GOTERM_BP_DIRECT	GO:0071313~cellular response to caffeine	10	0.085426277122843	0.0259156	RYR1, RYR2, SELENON, GSTM2, CHEK1, CASQ2, CACNA1S, TMEM38B, SLC8A1, RYR3	9441	11	19478	1.8755717325784058	1	0.8279179023390819	0.8206812748188766
GOTERM_BP_DIRECT	GO:0090394~negative regulation of excitatory postsynaptic potential	10	0.085426277122843	0.0259156	TMEM25, MTMR2, NLGN4X, CHRNA7, LRRK2, PTEN, CELF4, CHRFAM7A, S1PR2, CBLN1	9441	11	19478	1.8755717325784058	1	0.8279179023390819	0.8206812748188766
GOTERM_BP_DIRECT	GO:0050771~negative regulation of axonogenesis	10	0.085426277122843	0.0259156	DAB1, EFNB3, SYNGAP1, RUFY3, MCF2, PTEN, LRP4, THY1, PSEN1, EPHB2	9441	11	19478	1.8755717325784058	1	0.8279179023390819	0.8206812748188766
GOTERM_BP_DIRECT	GO:0090557~establishment of endothelial intestinal barrier	10	0.085426277122843	0.0259156	TJP1, AFDN, PTPRS, FASN, RAPGEF2, F11R, CLDN1, MYD88, TJP3, TJP2	9441	11	19478	1.8755717325784058	1	0.8279179023390819	0.8206812748188766
GOTERM_BP_DIRECT	GO:0060397~growth hormone receptor signaling pathway via JAK-STAT	10	0.085426277122843	0.0259156	LYN, STAT5A, GH1, STAT5B, STAT3, STAT6, TYK2, JAK2, JAK3, JAK1	9441	11	19478	1.8755717325784058	1	0.8279179023390819	0.8206812748188766
GOTERM_BP_DIRECT	GO:0006970~response to osmotic stress	10	0.085426277122843	0.0259156	ATF2, TSC22D4, TSC22D3, KCNMA1, MARVELD3, TSC22D2, MAP7, LRRC8A, MAP2K7, MAPK13	9441	11	19478	1.8755717325784058	1	0.8279179023390819	0.8206812748188766
GOTERM_BP_DIRECT	GO:0006476~protein deacetylation	10	0.085426277122843	0.0259156	HDAC4, HDAC3, HDAC1, SIRT5, SIRT6, SIRT7, SIRT1, HDAC6, SIRT3, HDAC7	9441	11	19478	1.8755717325784058	1	0.8279179023390819	0.8206812748188766
GOTERM_BP_DIRECT	GO:0045814~negative regulation of gene expression, epigenetic	27	0.23065094823167606	0.0260072	HDAC4, CREBZF, SUV39H2, RIF1, HDAC1, PHF1, CTR9, BMI1, MACROH2A2, PPM1D, HDAC9, MACROH2A1, HDAC6, SDR16C5, ING2, MTA1, IFI16, CHEK1, TASOR, EPC1, TRIM27, PCID2, SIRT6, PPHLN1, TASOR2, MPHOSPH8, EZH2	9441	40	19478	1.3926120114394662	1	0.8279179023390819	0.8206812748188766
GOTERM_BP_DIRECT	GO:0007595~lactation	27	0.23065094823167606	0.0260072	DDR1, OXTR, PRL, HIF1A, SLC6A3, HK2, SOCS2, ATP7B, CCND1, ERBB4, GPAT4, ATP7A, ZBTB7B, XDH, NCOA1, STAT5A, MED1, STAT5B, VDR, CAV1, USF2, PRLR, NME1, APLN, VEGFA, CDO1, UMPS	9441	40	19478	1.3926120114394662	1	0.8279179023390819	0.8206812748188766
GOTERM_BP_DIRECT	GO:0050919~negative chemotaxis	27	0.23065094823167606	0.0260072	SEMA5A, SEMA5B, NRP2, SEMA3C, SEMA3D, SEMA3A, LRTM2, LRTM1, SEMA3G, PDGFA, SEMA3F, EFNA5, DPP4, FLRT2, SLIT1, ITGAV, SLIT3, SEMA6B, SEMA4A, EPHA7, SEMA6A, SEMA4D, SEMA4B, SEMA4C, NRG1, NELL2, LGR6	9441	40	19478	1.3926120114394662	1	0.8279179023390819	0.8206812748188766
GOTERM_BP_DIRECT	GO:0035235~ionotropic glutamate receptor signaling pathway	19	0.16230992653340168	0.0264813	GRIA1, GRIA2, APP, GRID2, GRID1, GRIK5, GRIK3, GRIK2, GRIN2C, GRIN2B, GRIN1, GRIN2D, GRIN2A, GRIN3A, PTK2B, CPEB2, GRIA3, GRIA4, CPEB4	9441	26	19478	1.5076711234957183	1	0.8279179023390819	0.8206812748188766
GOTERM_BP_DIRECT	GO:0051932~synaptic transmission, GABAergic	19	0.16230992653340168	0.0264813	GABRB3, GABRA2, GABRB2, GABRA1, NLGN2, CLSTN3, PRKCE, TPBG, CLCN3, HAPLN4, GABRG3, GABRG2, GABRG1, ALDH5A1, SLITRK3, VPS54, GABRE, GABRD, EZH2	9441	26	19478	1.5076711234957183	1	0.8279179023390819	0.8206812748188766
GOTERM_BP_DIRECT	GO:0048589~developmental growth	19	0.16230992653340168	0.0264813	SMAD2, SMAD4, NOTCH1, NOTCH4, GATA3, TYMS, SOX10, GLI2, DMBX1, ASPM, PYGO2, NIPBL, CHST11, ZMIZ1, ALKBH1, TBCE, GNAS, BMPR1A, STRA6	9441	26	19478	1.5076711234957183	1	0.8279179023390819	0.8206812748188766
GOTERM_BP_DIRECT	GO:0016601~Rac protein signal transduction	19	0.16230992653340168	0.0264813	FARP2, NCKAP1, DOCK5, FARP1, CYFIP1, HACE1, DBNL, GARRE1, DOCK7, RHOG, AIF1, EPS8, ABI2, ELMO1, NF1, CDH13, RAC1, WASF1, WASF2	9441	26	19478	1.5076711234957183	1	0.8279179023390819	0.8206812748188766
GOTERM_BP_DIRECT	GO:0032212~positive regulation of telomere maintenance via telomerase	19	0.16230992653340168	0.0264813	CCT3, HSP90AA1, TNKS, PTGES3, NEK7, PARN, PKIB, TNKS2, DKC1, HNRNPD, POT1, CTNNB1, ATM, CCT8, HNRNPA1, CCT7, CCT5, ATR, WRAP53	9441	26	19478	1.5076711234957183	1	0.8279179023390819	0.8206812748188766
GOTERM_BP_DIRECT	GO:0051247~positive regulation of protein metabolic process	19	0.16230992653340168	0.0264813	MTPN, APP, TGFB1, CSF1, UHRF1, WFS1, NR1H2, CHRNA7, KLF4, MTOR, AGT, KLF2, NFKBIA, MAPK8, MAPK7, AGTR1, AKT1, CHRFAM7A, EIF4G1	9441	26	19478	1.5076711234957183	1	0.8279179023390819	0.8206812748188766
GOTERM_BP_DIRECT	GO:0007528~neuromuscular junction development	23	0.19648043738253887	0.0269278	SPTBN4, MUSK, DCTN1, LAMB2, ZC4H2, LRRK2, CACNA2D2, NEDD4L, ANK3, KY, CACNB2, PPFIBP2, CACNB4, ALS2, COL4A1, P2RX2, NEDD4, COL4A5, CACNA1S, CACNG2, AGRN, PDZRN3, SPG11	9441	33	19478	1.4379383283101108	1	0.8343597337574457	0.82706679976725
GOTERM_BP_DIRECT	GO:0048008~platelet-derived growth factor receptor signaling pathway	23	0.19648043738253887	0.0269278	PDGFRB, PDGFRA, CSRNP1, NRP1, PLEKHA1, RGS14, TIPARP, SRC, PDGFA, ARID5B, PTPRJ, PLAT, IQGAP1, PIK3C2A, MYO1E, FER, NR4A3, PDGFD, PDGFC, TXNIP, CSPG4, JAK2, BCAR1	9441	33	19478	1.4379383283101108	1	0.8343597337574457	0.82706679976725
GOTERM_BP_DIRECT	GO:0061024~membrane organization	23	0.19648043738253887	0.0269278	SH3GLB1, HSPA8, PRKCI, DBNL, SAR1A, SAR1B, TOR1AIP2, PIK3C2A, CD2AP, DNM2, MTSS2, FCHSD1, SELENON, CCDC88A, FCHSD2, SYNJ1, TMEM33, LPCAT2, CHORDC1, AAK1, MBP, PIP5K1C, CIBAR1	9441	33	19478	1.4379383283101108	1	0.8343597337574457	0.82706679976725
GOTERM_BP_DIRECT	GO:0030509~BMP signaling pathway	52	0.44421664103878356	0.0281145	ATF2, BMP10, BMPR2, HFE, TMEM100, BMPER, SOSTDC1, ACVR1, FST, ETV2, RGMB, POU5F1, RUNX2, RGMA, TGFBR3, FKBP8, PPARG, ENG, NOTCH2, USP15, DDX5, TMPRSS6, LEF1, CHRD, ZNF8, ACVR1B, FAM83G, ACVR1C, HIVEP1, ABL1, SMAD1, SMAD4, USP9X, SMURF1, USP9Y, SMAD9, GDF6, SMAD6, BMP7, ACVR2B, ACVR2A, NOTCH2NLC, BMP5, GDF7, NOTCH2NLB, BMP4, SPART, EXT1, NFIA, BMPR1B, MEGF8, BMPR1A	9441	86	19478	1.2474732919009859	1	0.868545126184716	0.8609533860557362
GOTERM_BP_DIRECT	GO:0007059~chromosome segregation	60	0.5125576627370578	0.0282029	DDX3Y, TOP2A, DDX3X, MTCL1, MTCL2, BRCA1, CTCF, MKI67, NR3C1, PPP2R1A, FIRRM, NTMT1, NUF2, TLK2, TLK1, RCC1, NEK2, DLGAP5, NDEL1, CDK5RAP2, USP44, RAD21L1, ESCO2, KNSTRN, SGO1, MAU2, INCENP, TOP1, SLC25A5, ARL8B, CDCA2, RGS14, TTK, C9ORF78, PMF1, CENPC, CIAO1, DSN1, MAP3K20, NUP43, BUB1, UBE2I, SPAG5, USP9X, USP9Y, SETDB2, FBXO30, SRPK1, CENPF, MIS18A, DIAPH3, STAG2, CENPH, PHF13, CENPN, CENPO, C…	9441	101	19478	1.2256211321799482	1	0.8687000819015908	0.8611069873426586
GOTERM_BP_DIRECT	GO:0035418~protein localization to synapse	16	0.13668204339654877	0.0285763	MPP2, NLGN1, MPP4, NLGN2, STAU1, NRXN1, BAIAP2, DLG1, DLG2, RELN, PCLO, DLG3, DLG4, LRRTM1, ASIC2, BSN	9441	21	19478	1.571907737779997	1	0.8775603342366356	0.869889794383064
GOTERM_BP_DIRECT	GO:0051965~positive regulation of synapse assembly	39	0.3331624807790876	0.028724	NLGN3, NLGN1, OXTR, NLGN2, CLSTN2, CLSTN3, LRTM2, NRXN1, AMIGO1, IL1RAP, THBS2, EFNA5, SRPX2, SLITRK2, LRRTM3, FLRT2, LRRTM1, SLITRK4, SLITRK3, FLRT1, LRRTM2, SLITRK6, SLITRK5, EPHB2, ASIC2, EPHB1, GPRASP3, LINGO2, NTRK2, GRID2, LRRN3, IQSEC2, ARMCX5-GPRASP2, TPBG, PTPRD, ADGRB1, LRRN1, ADNP, CBLN1	9441	62	19478	1.2977746343163485	1	0.8775603342366356	0.869889794383064
GOTERM_BP_DIRECT	GO:0006999~nuclear pore organization	8	0.06834102169827438	0.028912	NDC1, NUP205, SEH1L, NUP133, TPR, NUP35, NUP54, NUP98	9441	8	19478	2.0631289058362463	1	0.8775603342366356	0.869889794383064
GOTERM_BP_DIRECT	GO:1904491~protein localization to ciliary transition zone	8	0.06834102169827438	0.028912	TCTN2, TCTN1, TMEM107, CPLANE1, NPHP4, CC2D2A, MAPK15, CC2D2B	9441	8	19478	2.0631289058362463	1	0.8775603342366356	0.869889794383064
GOTERM_BP_DIRECT	GO:0086003~cardiac muscle cell contraction	8	0.06834102169827438	0.028912	CAMK2D, KCNE1, GSN, SGCD, PIK3CA, KCNQ1, ABCC9, SLC9A1	9441	8	19478	2.0631289058362463	1	0.8775603342366356	0.869889794383064
GOTERM_BP_DIRECT	GO:0045666~positive regulation of neuron differentiation	53	0.4527592687510678	0.029115	SH3GL3, APP, CYB5D2, GLI2, SIN3A, VWC2L, HMG20B, NRCAM, FEZF2, FEZF1, NCOA1, TRPC5, MEF2C, MMD2, NGF, ETV5, GPRC5B, ZEB1, MAP1B, RARA, ARHGEF2, ZC4H2, GDPD5, GATA2, SOCS2, NEUROD1, NEUROD2, BRINP1, DMD, SHOC2, ECT2, BRINP3, BEND6, SPAG9, NAP1L2, UPF3B, GDF6, BMP7, GDF7, BMP4, HEYL, REST, DAB1, CXCL12, BCL6, VWC2, TCF4, HOXD3, NEUROG1, TRIM32, EIF4G1, FGFR1, NEUROG3	9441	88	19478	1.2425662728331939	1	0.877693539746176	0.8700218355758849
GOTERM_BP_DIRECT	GO:0030902~hindbrain development	13	0.11105416025969589	0.0291693	SMAD1, EN2, HNF1B, TBR1, BMP7, BMP5, GLI2, AHI1, NFIB, ALDH1A2, CTNNB1, CEP290, NEUROG3	9441	16	19478	1.67629223599195	1	0.877693539746176	0.8700218355758849
GOTERM_BP_DIRECT	GO:0034497~protein localization to phagophore assembly site	13	0.11105416025969589	0.0291693	STX17, WDR45B, ATG9B, LRBA, ATG9A, WDR45, ATG13, PACS2, MFN2, ATG4B, ARFIP2, PIK3C3, ATG4D	9441	16	19478	1.67629223599195	1	0.877693539746176	0.8700218355758849
GOTERM_BP_DIRECT	GO:0006888~endoplasmic reticulum to Golgi vesicle-mediated transport	71	0.6065265675721851	0.0296534	PDCD6, MIA2, MIA3, IER3IP1, TFG, CREB3L2, TRAPPC12, TMED3, TMED2, TMED1, TRAPPC13, TMED5, TMED9, LMAN1L, TRAPPC2B, ANK1, NRBP1, VAMP7, TBC1D20, TRAPPC6B, SEC22B, ERGIC2, SEC22A, ERGIC1, SEC22C, TRAPPC3L, COPB2, COPA, SEC23A, VCP, TMED10, LMAN2L, STX17, SAR1A, SAR1B, CUL3, COPB1, GOSR1, TEX261, KLHL12, LMAN1, SCFD1, LMAN2, VTI1A, WHAMM, SEC31B, SEC31A, TRAPPC2, SEC16B, TRAPPC3, SEC24B, YIPF4, SEC1…	9441	122	19478	1.200673379626012	1	0.8798698172490851	0.8721790907703927
GOTERM_BP_DIRECT	GO:0006805~xenobiotic metabolic process	71	0.6065265675721851	0.0296534	UGT1A10, TPMT, RORA, AHR, CYP46A1, SULT1C3, ABHD10, GUK1, HNF4A, CYP2R1, CYP1B1, UGT2A3, AOX1, SULT1C4, ABCC3, VKORC1, ABCC4, CBR1, ABCC1, ABCC2, UGT1A1, GSTO2, AIP, UGT2B17, CMBL, CYP2A7, AHRR, VDAC2, CYP2E1, SLC29A3, CES2, ABCB1, NR1I2, CYP3A4, ABCB11, BPHL, CYP3A5, CYP3A7, SLCO1B1, CYP2B6, SLCO1B3, UGT1A3, CYP2F1, UGT1A9, UGT1A8, UGT1A7, SULT1A2, UGT1A6, CBR3, CYB5B, CYP2J2, BCHE, CYP4F2, AKR1…	9441	122	19478	1.200673379626012	1	0.8798698172490851	0.8721790907703927
GOTERM_BP_DIRECT	GO:0000165~MAPK cascade	71	0.6065265675721851	0.0296534	RET, YWHAE, LRRK2, ADRA1A, SH3RF1, PPP1CB, ZFP36, MAP3K9, MAP3K7, MAP3K5, MEN1, MAP2K3, MEF2A, MAP2K4, DUSP5, MAP2K1, MEF2C, KSR1, PRKCE, ABCC9, KSR2, ASH1L, MAPK8IP3, DUSP6, DUSP7, RBX1, AR, BANK1, RAPGEF2, MAPKAPK5, TNIK, RAF1, SHANK3, PPM1L, NPR2, IQGAP1, EGFR, ZFP36L1, RASGRP3, NRAS, MAPK7, PABPN1, HSF1, MAP3K20, PTK2B, MAPK1, MAP3K21, MBP, PAK3, MAP2K6, MAP4K4, SPAG9, MAP3K2, SMAD1, CAV1, IL…	9441	122	19478	1.200673379626012	1	0.8798698172490851	0.8721790907703927
GOTERM_BP_DIRECT	GO:0099175~regulation of postsynapse organization	24	0.20502306509482315	0.0299575	NRP2, EPHA7, CDKL5, DGKB, GRID1, ADAM10, ASAP1, SEMA3F, ABHD17C, PSEN1, CDC42, ARHGAP22, NELL2, TANC1, ABHD17B, ABHD17A, CHMP2B, NF1, AKT1, NRCAM, ROR2, PAK3, DISC1, SHANK2	9441	35	19478	1.4147169640019974	1	0.8798698172490851	0.8721790907703927
GOTERM_BP_DIRECT	GO:0002040~sprouting angiogenesis	24	0.20502306509482315	0.0299575	CCBE1, NRP1, TGFB1, FLT1, NOTCH1, NAXE, ANGPT1, YJEFN3, FLT4, LEF1, VEGFD, PARVA, THBS1, JMJD6, VEGFA, CDC42, ESM1, RNF213, TMEM215, PTK2B, CDH13, TEK, VSTM4, E2F7	9441	35	19478	1.4147169640019974	1	0.8798698172490851	0.8721790907703927
GOTERM_BP_DIRECT	GO:0001662~behavioral fear response	24	0.20502306509482315	0.0299575	USP46, SLC1A1, HTR1A, HTR2C, GRIK2, COMT, FBXL20, DPP4, MECP2, NEUROD2, ANKFN1, ASIC4, BRINP1, ALS2, RPS6KB1, MDK, PENK, BCL2, VDAC3, MORC1, PDE8B, LARGE1, ASIC1, EIF4G1	9441	35	19478	1.4147169640019974	1	0.8798698172490851	0.8721790907703927
GOTERM_BP_DIRECT	GO:0042147~retrograde transport, endosome to Golgi	54	0.4613018964633521	0.0301041	VPS29, CLTC, GCC2, RCSD1, WASHC2A, TBC1D10C, ANKFY1, VPS35, DENND5A, ERC1, TRIM27, TBC1D10A, PLEKHJ1, BET1L, PREPL, HEATR5A, TBC1D5, HEATR5B, RAB7A, TMEM87A, SLC66A2, STX16, DCTN1, GOSR1, RHOBTB3, VPS26B, ASB15, CLN5, ARFRP1, GGA1, SNX1, SNX2, VPS50, VPS53, VPS52, CLTCL1, VTI1A, STX6, VPS54, EVI5, SNX8, CERT1, SNX5, SPAG9, PHETA2, RIC1, GBF1, PLEKHA3, PHETA1, SORL1, BAIAP3, PIKFYVE, UBE2O, RAB9B	9441	90	19478	1.2378773435017478	1	0.8798698172490851	0.8721790907703927
GOTERM_BP_DIRECT	GO:0070371~ERK1 and ERK2 cascade	34	0.29044934221766616	0.0301125	OXTR, CCL11, HTR2B, INPPL1, NOD1, FBXO21, FGF2, ZFP36L2, ZFP36L1, FLCN, TBC1D10C, GRB10, ABL1, MAPK1, CTSH, ITGAV, LGALS9, FGF23, DUSP5, MAP2K1, SMAD4, BTN2A2, EGF, RIPK2, BRAF, YWHAZ, DUSP6, CD2AP, DUSP7, NLRP12, TF, DBNDD2, SPRY2, FGF10	9441	53	19478	1.3235166565741956	1	0.8798698172490851	0.8721790907703927
GOTERM_BP_DIRECT	GO:1904262~negative regulation of TORC1 signaling	34	0.29044934221766616	0.0301125	PRKAA1, SEH1L, SPAAR, PRKAA2, SAR1A, SAR1B, NPRL2, NPRL3, OTUD7B, UBE3A, NLK, ATXN3, STK11, TBK1, SESN3, PRKACA, RNF152, PRKACB, YWHAG, SZT2, SEC13, WDR59, MIOS, KICS2, TSC2, TSC1, YWHAZ, UBE2W, NPC1, CASTOR2, TBC1D7, ATM, DEPDC5, KPTN	9441	53	19478	1.3235166565741956	1	0.8798698172490851	0.8721790907703927
GOTERM_BP_DIRECT	GO:0006887~exocytosis	72	0.6150691952844696	0.0303127	RAB3B, TRIM72, SNAP25, RAB3C, EXOC3L2, RAB3A, EXOC3L4, ITSN1, TNFAIP2, MIA3, PIK3C2A, SCAMP5, ARHGAP44, RIMS2, RPH3A, RIMS3, SNAP29, RAB8A, RAB8B, UNC13B, NSF, UNC13C, CADPS2, UNC13A, EXOC8, EXOC7, SYTL5, ANK1, SYTL4, PRSS12, SRCIN1, SYTL3, SYTL2, STX1B, TXLNA, VAMP7, DNAJC5, KCNQ3, EXOC4, EXOC3, EXOC6, EXOC5, HAP1, LLGL1, SNAP47, STX17, STX19, CPLX2, CPLX4, RAB40A, RAB40B, RAB40C, NLRP5, STX4, S…	9441	124	19478	1.197945816292014	1	0.8798698172490851	0.8721790907703927
GOTERM_BP_DIRECT	GO:0010332~response to gamma radiation	20	0.170852554245686	0.0304249	TIGAR, PRKAA1, PARP1, PRKDC, XRCC2, GATA3, BRCA2, CBL, SOD2, PML, IL1A, CXCL10, PTPRC, CCL7, FANCD2, BCL2, BAK1, ERCC6, TP53, MEN1	9441	28	19478	1.4736635041687474	1	0.8798698172490851	0.8721790907703927
GOTERM_BP_DIRECT	GO:0010498~proteasomal protein catabolic process	20	0.170852554245686	0.0304249	PRKN, ATE1, VCP, CUL3, CUL2, DERL2, NR1D1, PRPF19, DTX4, FBXO44, PSMA8, DDB1, BAG6, BRINP1, PSMB2, DDI1, UFD1, SOCS6, MARCHF6, CUL4B	9441	28	19478	1.4736635041687474	1	0.8798698172490851	0.8721790907703927
GOTERM_BP_DIRECT	GO:0046329~negative regulation of JNK cascade	20	0.170852554245686	0.0304249	PRKN, HDAC3, DUSP3, AMBP, PRMT1, GPS2, PER1, CYLD, ITCH, PINK1, NCOR1, MECOM, TAOK3, MARVELD3, AIDA, ZNF675, FKTN, DACT1, PAFAH1B1, MEN1	9441	28	19478	1.4736635041687474	1	0.8798698172490851	0.8721790907703927
GOTERM_BP_DIRECT	GO:0010875~positive regulation of cholesterol efflux	20	0.170852554245686	0.0304249	LRP1, NR1H2, CAV1, PTCH1, PON1, ADIPOQ, GPS2, TREM2, ABCA7, ABCA8, SIRT1, NFKB1, NFKBIA, EEPD1, RXRA, PPARG, ABCG4, PLTP, ABCG1, CES1	9441	28	19478	1.4736635041687474	1	0.8798698172490851	0.8721790907703927
GOTERM_BP_DIRECT	GO:0050731~positive regulation of peptidyl-tyrosine phosphorylation	47	0.4015035024773621	0.0306349	NRP1, SRC, LRRK1, LRP4, TREM2, PTPRJ, HTR2A, EFNA5, GATA1, THBS4, FGF7, RELN, PLCG2, ABL1, ENPP2, RICTOR, ACVR1, ANGPT4, PRNP, TGFB1, SYK, SEMA4D, ANGPT1, EGF, RIPK2, TNK2, ADIPOQ, LIF, GFRA1, IGF1, MTOR, VEGFA, IL3, CD4, KITLG, PTPRC, EHD4, BANK1, DGKQ, PECAM1, CSPG4, ARHGEF2, ADNP, PLPP3, TP53, FGF10, HBEGF	9441	77	19478	1.2593124490169296	1	0.8834899122008165	0.8757675433591804
GOTERM_BP_DIRECT	GO:0031047~regulatory ncRNA-mediated gene silencing	29	0.24773620365624466	0.0307504	PIWIL2, PIWIL1, PIWIL4, FMR1, LIMD1, ERI1, ASZ1, MAEL, MOV10L1, MORC1, DDX17, CNOT6L, NCBP2, CNOT10, TEX15, DICER1, PTPN13, WTIP, TNRC6C, CNOT7, AGO3, AGO1, CNOT2, AGO2, CNOT3, PABPC1, AJUBA, CNOT9, TNRC6B	9441	44	19478	1.3597895061193441	1	0.8843706598242045	0.8766405925834012
GOTERM_BP_DIRECT	GO:0051260~protein homooligomerization	76	0.6492397061336067	0.032875	CEP57, TRIM72, RIPOR2, APP, KCNC1, KCNC2, KCNC3, KCNC4, IKZF4, RS1, BASP1, PEG10, TGM2, KCTD19, PDCD6IP, KCND2, KCND3, RIPK2, PRMT1, KCTD1, KCTD3, KCTD4, KCTD5, DNM1, JMJD6, KCTD9, ARC, ALS2, SUB1, NINJ1, KCTD13, VWA1, KCNA10, IAPP, MAPT, KCTD18, KCTD15, CARD11, KCTD16, ATL3, KCNA1, ATL1, KCNA2, KCNA3, KCNA4, KCNA5, KCNA6, BCL10, ADCY8, CALHM1, KCNV2, GLRA3, KCTD21, NACC2, TIFA, G3BP2, ZNF746, NL…	9441	132	19478	1.1878620972996567	1	0.9334501370609207	0.925291078135501
GOTERM_BP_DIRECT	GO:0045787~positive regulation of cell cycle	25	0.21356569280710747	0.0329481	ANKRD17, SLC6A4, LRP6, TGM1, RPS15A, BCL2L11, CHEK1, SCAND3, MAP3K7, MAGEA4, IL10, SRPK2, TGFB2, PTK6, PROX1, TBX3, HCFC1, FOSL1, CCPG1, C6ORF89, RARA, CALR, TRIM32, FGFR2, ZPR1	9441	37	19478	1.394006017456923	1	0.9334501370609207	0.925291078135501
GOTERM_BP_DIRECT	GO:0008340~determination of adult lifespan	25	0.21356569280710747	0.0329481	ATP8A2, LRRK2, GBA1, PRDM2, TFCP2L1, SGSH, RAD54B, MFSD8, WRN, NAGLU, INPP5D, RAD54L, LARGE1, TP63, SCN1A, KL, SIRT6, SOD1, MSH6, MSH2, ERCC1, LEP, ATM, SCN2A, TP53	9441	37	19478	1.394006017456923	1	0.9334501370609207	0.925291078135501
GOTERM_BP_DIRECT	GO:0009636~response to toxic substance	49	0.4185887579019307	0.033008	KDM5C, KCNC1, AQP10, SLC23A1, AHR, SLC7A11, SLC6A1, COMT, CLDN1, SLC6A4, AIFM1, SCN11A, CDH1, SCN9A, DHX15, SLC18A2, PRKCG, CHUK, SLC30A4, DNMT3A, INMT, CES1, GUCY2C, MAOB, PON2, PON1, TYMS, BPHL, BRIP1, SCFD1, SNN, TTPA, PENK, MBP, CYP2F1, TRPM6, SLC19A1, MPST, LYN, EPHX2, EPHX1, DHRS2, PM20D1, ARHGAP33, RPS6KB1, CPS1, BCL2, SDC1, ERCC6	9441	81	19478	1.2480656343947663	1	0.9334501370609207	0.925291078135501
GOTERM_BP_DIRECT	GO:0007368~determination of left/right symmetry	42	0.35879036391594055	0.0331736	GALNT11, ODAD2, NOTCH1, ARL6, DNAH5, PCSK6, PKD2, PCSK5, DYNC2LI1, IFT74, KIF3B, TBC1D32, WIF1, NPHP3, RTTN, CRIPTO3, PITX2, PIERCE2, CC2D2A, DNAI1, PSKH1, ACVR1, DYNC2H1, CFC1B, LEFTY1, STIL, DNAH11, IFT140, FOXF1, ALG5, AP1B1, ACVR2B, ACVR2A, BICC1, CFC1, DISP1, DAAM2, NME7, MKS1, NPHP3-ACAD11, CFAP53, FGF10	9441	68	19478	1.2742855006635638	1	0.9334501370609207	0.925291078135501
GOTERM_BP_DIRECT	GO:0032456~endocytic recycling	42	0.35879036391594055	0.0331736	DENND1B, VPS29, STX16, VPS26C, PTPN23, SNX30, SNX31, SNX4, SNX27, VPS50, VPS53, VPS52, VTI1A, MICALL2, STX6, EPG5, VPS35, EPS15, ANKRD50, CCDC93, RAB11FIP3, RAB11FIP4, VPS39, RAB8A, RAB8B, ANKRD27, CMTM6, LMTK2, SNF8, BLTP1, ARL4C, EHD1, ACAP2, EHD3, EHD4, RAB14, SNX17, RAB12, RAB13, CCDC22, RAB17, VPS35L	9441	68	19478	1.2742855006635638	1	0.9334501370609207	0.925291078135501
GOTERM_BP_DIRECT	GO:0055085~transmembrane transport	135	1.1532547411583802	0.0334141	SLC35B3, SLC23A3, SLC46A2, SLC35B4, SLC35B1, AQP4, SLC4A1, SLCO6A1, SLC4A2, SLC4A3, ABCA13, SLC4A4, SLC4A5, SLC25A48, GJA3, GJA5, SLC25A44, SLCO1B3-SLCO1B7, MFSD2A, SLC16A5, ABCG8, ABCG5, TAP2, MPEG1, DISP1, SLC5A7, SPNS1, VDAC3, ABCG4, CFTR, ABCG1, SLC45A4, ABCB1, ABCB6, SLC35D3, ABCB5, ABCB8, TMEM241, SLCO1B1, ANKH, GJA10, SLCO1B3, SLC19A3, SLC14A1, SLC10A6, TMEM184C, SLC10A7, TMEM184B, ABCA5, …	9441	246	19478	1.1322048873491595	1	0.9334501370609207	0.925291078135501
GOTERM_BP_DIRECT	GO:0043524~negative regulation of neuron apoptotic process	89	0.7602938663933025	0.0336373	GPI, NRP1, BTG2, PLXND1, GBE1, KIF14, CBLC, GBA1, FAIM2, GRIK2, MFSD8, MECP2, SYNGAP1, CCND1, SIX4, CHL1, MDK, ALKBH1, KDR, JAK2, GPRASP3, PRKCG, PRKCI, MEF2C, UNC5B, EN2, NGF, HSPG2, SIRT1, CD2AP, BBS10, PIK3CA, TMBIM4, MSH2, RASA1, DNAJC5, GFRAL, TYRO3, ADAM8, ADNP, IL6ST, NAIP, PRKN, DLX1, AARS1, STXBP1, SLC1A1, AGAP2, HTRA2, NDNF, PSEN1, AMBRA1, CLN8, CORO1A, HIF1A, SLC25A27, ERBB3, PTPRZ1, T…	9441	157	19478	1.1695444115887002	1	0.9334501370609207	0.925291078135501
GOTERM_BP_DIRECT	GO:0071363~cellular response to growth factor stimulus	36	0.3075345976422348	0.0337902	URI1, BMPR2, SHC1, TWF2, HTRA2, TWIST1, LRP2, ACVR1B, THBS1, LRP8, MAPK7, ACVR1C, IBSP, RACK1, CPNE3, NOS1, TGIF1, ACVR1, STAT5A, STAT5B, PLK5, SRD5A1, SPHK1, TNFRSF1B, KLF4, ACVR2B, ACVR2A, SLC4A7, EHD4, RPS6KB1, MAP1B, CAT, PAX9, CTNNB1, BMPR1B, BMPR1A	9441	57	19478	1.3030287826334186	1	0.9334501370609207	0.925291078135501
GOTERM_BP_DIRECT	GO:0071168~protein localization to chromatin	17	0.14522467110883308	0.0338018	BRD3, BRD2, PARP1, MCM8, MCM9, ZMYND8, LEF1, TONSL, ESCO2, ESR1, LEMD2, WAPL, MMS22L, MSH2, APLF, CHMP7, EZH2	9441	23	19478	1.5249213651833124	1	0.9334501370609207	0.925291078135501
GOTERM_BP_DIRECT	GO:1900273~positive regulation of long-term synaptic potentiation	17	0.14522467110883308	0.0338018	APP, MME, STAU1, CHRNA7, ADCY1, EIF2AK4, AKAP5, ADCY8, ZDHHC2, IGSF11, RELN, PRKAR1B, CHRFAM7A, EPHB2, SQSTM1, SHANK3, PDE9A	9441	23	19478	1.5249213651833124	1	0.9334501370609207	0.925291078135501
GOTERM_BP_DIRECT	GO:0030517~negative regulation of axon extension	17	0.14522467110883308	0.0338018	RTN4R, CDKL3, DRAXIN, PTPRS, BCL11A, SEMA3A, IFRD1, SEMA3G, RNF6, NTN1, RTN4, ARHGAP4, MAP2, CDH1, TRIM46, DIP2B, KIAA0319	9441	23	19478	1.5249213651833124	1	0.9334501370609207	0.925291078135501
GOTERM_BP_DIRECT	GO:0045921~positive regulation of exocytosis	17	0.14522467110883308	0.0338018	FGB, CADPS2, FGA, RAB2B, RAB3A, ANXA2, CADPS, FGG, RAB27A, SYTL4, RUFY4, STXBP5, CLASP1, CFTR, EXPH5, CLASP2, SNCA	9441	23	19478	1.5249213651833124	1	0.9334501370609207	0.925291078135501
GOTERM_BP_DIRECT	GO:0007492~endoderm development	17	0.14522467110883308	0.0338018	SMAD2, TGFB1, NOTCH1, HDAC1, ONECUT1, GATA4, BMP4, MED12, EXT1, EPB41L5, ARC, KIF16B, PAX9, NKX2-1, PELO, TNRC6A, BPTF	9441	23	19478	1.5249213651833124	1	0.9334501370609207	0.925291078135501
GOTERM_BP_DIRECT	GO:0060292~long-term synaptic depression	17	0.14522467110883308	0.0338018	SLC24A2, GRIA1, PRRT1, SLC24A1, ARF1, PLK2, STXBP1, VPS13A, SORCS2, GRM2, ADORA1, PTK2B, PICK1, CD38, SHANK3, SHANK2, DRD5	9441	23	19478	1.5249213651833124	1	0.9334501370609207	0.925291078135501
GOTERM_BP_DIRECT	GO:0006893~Golgi to plasma membrane transport	21	0.17939518195797027	0.034314	ARFGEF2, EXOC8, SEC16A, EXOC6B, COMMD1, STXBP5L, TTC17, GGA1, RABEP1, GGA3, RAB13, EXOC4, GOPC, EXOC6, STXBP5, EXOC5, CCDC22, STEAP2, CCDC93, LLGL1, VPS35L	9441	30	19478	1.4441902340853723	1	0.9376461792758763	0.9294504437736092
GOTERM_BP_DIRECT	GO:0035023~regulation of Rho protein signal transduction	21	0.17939518195797027	0.034314	DOCK6, KANK1, DOCK9, DOCK8, STARD8, ARHGEF28, DOCK7, DOCK10, BCR, EPS8, ARHGAP20, OPHN1, ARHGDIA, DLC1, TAGAP, FLOT1, EPS8L1, EPS8L2, ARHGEF2, RAF1, CDC42SE2	9441	30	19478	1.4441902340853723	1	0.9376461792758763	0.9294504437736092
GOTERM_BP_DIRECT	GO:0046488~phosphatidylinositol metabolic process	21	0.17939518195797027	0.034314	MTMR3, PLCL1, PLCL2, AGAP2, DDHD1, PIK3R5, PIKFYVE, PLCB3, PLCB4, SYNJ1, PLCG2, PIP5K1A, PIP4K2A, PLCE1, PIP5K1B, PLCH1, PIP5K1C, PLCH2, PIP4K2C, PLCB1, PLCB2	9441	30	19478	1.4441902340853723	1	0.9376461792758763	0.9294504437736092
GOTERM_BP_DIRECT	GO:0071549~cellular response to dexamethasone stimulus	21	0.17939518195797027	0.034314	TGFB1, MSTN, FECH, CBX3, SRD5A1, CFLAR, AXIN2, BMI1, FBXO32, NR3C1, EGFR, IGF1R, CASP9, ATP5F1A, METTL21C, TFAP4, RPS6KB1, DDIT4, SMYD3, JAK2, PCK1	9441	30	19478	1.4441902340853723	1	0.9376461792758763	0.9294504437736092
GOTERM_BP_DIRECT	GO:0006811~monoatomic ion transport	79	0.6748675892704596	0.034717	GABRB3, SLC25A1, GABRB2, SLCO6A1, SLC8A1, SLC8A2, SLC22A12, LASP1, SLC22A16, SLC12A6, SLC12A7, SLC22A11, SLCO1B3-SLCO1B7, CHRNB2, SLC15A2, SLC32A1, SLC39A11, CYBB, ATP11B, SLCO1C1, SLC22A23, SLC25A18, SLC9A6, SLCO4A1, SLC9A9, ATP6V1B2, SLC24A2, SLC24A1, SLC24A4, SLC20A2, CHRNA5, SLC20A1, CHRNA4, CHRNA7, SLC1A1, ATP1A4, SLC1A2, SLC5A12, SLC1A3, ABCB8, SLC1A6, SLC5A5, SLC9A1, SLC25A26, SLCO1B1, NRA…	9441	138	19478	1.181066547543938	1	0.9461735904598394	0.9379033189458786
GOTERM_BP_DIRECT	GO:0001889~liver development	51	0.43567401332649924	0.0353164	UGT1A10, ATF2, ONECUT2, PRKCSH, ONECUT1, PCSK9, PKD2, PKD1, NAGLU, RB1CC1, HNF4A, ACADM, HMGCS2, ATP7A, CDK5RAP3, SEC63, MED1, UGT1A1, HGF, ARID5B, COBL, LSR, HNF1B, PROX1, CD2AP, TGFBR3, NPC1, PIK3CA, SLTM, ALDH1A2, RARA, MET, NOTCH1, RELA, MAN2A1, HLX, UGT1A9, UGT1A8, UGT1A7, WNT4, MPST, SMAD2, PTCD2, SRD5A1, SOD2, IGF2R, SP3, NF1, HNRNPD, ACO2, ADA	9441	85	19478	1.2378773435017476	1	0.9509061812639374	0.9425945433333816
GOTERM_BP_DIRECT	GO:0042789~mRNA transcription by RNA polymerase II	31	0.2648214590808133	0.0353659	ATF2, EPAS1, C5AR1, TAF9, TAF1L, RXRB, RXRA, HLTF, NFKBIZ, NCOA1, SREBF1, NCOA2, MED1, TBP, NCBP1, TAF12, ANXA2, NCBP2, VDR, NR1H2, STAT3, AP3B1, TFCP2, TAF8, RARA, TAF4B, PPARG, NCBP3, TAF4, TAF2, TAF1	9441	48	19478	1.3324374183525756	1	0.9509061812639374	0.9425945433333816
GOTERM_BP_DIRECT	GO:0007616~long-term memory	26	0.22210832051939178	0.0358883	GRIA1, SNAP25, ACSS2, RGS14, ADCY1, SLC2A4, ADCY8, MECP2, RELN, CCND2, PTCHD1, CAMK2N1, LDLR, PRNP, CTNS, TACR1, EIF2AK4, BTBD9, LRRC66, PJA2, NFATC4, ARC, KAT2A, RPS6KB1, CAMK4, SGK1	9441	39	19478	1.3754192705574975	1	0.9509061812639374	0.9425945433333816
GOTERM_BP_DIRECT	GO:0009611~response to wounding	44	0.3758756193405091	0.036036	NRP1, RIPOR1, ITGB4, ABHD2, TMPRSS4, SLC1A2, PDGFA, SLC1A3, NR3C1, COMT, GLI1, ZFP36L2, ZFP36L1, IL1RL1, FGF7, GRIN2A, ZFP36, EDNRA, NAGLU, MDK, CASP3, RAC1, MAP2K7, CCR1, MAP2K4, IL33, TGFB2, TGFB1, VWF, DST, FN1, PAX6, NMNAT3, VASH1, GRIN2C, F2, POU5F1, SULF2, CD2AP, TMIGD3, FOSL1, NMNAT1, NFIA, NFIB	9441	72	19478	1.2608009980110393	1	0.9509061812639374	0.9425945433333816
GOTERM_BP_DIRECT	GO:0071257~cellular response to electrical stimulus	11	0.09396890483512728	0.0363239	NEUROD2, CIITA, REST, PALM, PTEN, ADSS1, CALR, GNAT1, ADSS2, GRM1, SLC9A1	9441	13	19478	1.745724458784516	1	0.9509061812639374	0.9425945433333816
GOTERM_BP_DIRECT	GO:0051128~regulation of cellular component organization	11	0.09396890483512728	0.0363239	CDC42, ADAM17, COL5A1, RDX, ABL1, STK38L, ADAM10, MSN, PTK2, MTOR, ERMN	9441	13	19478	1.745724458784516	1	0.9509061812639374	0.9425945433333816
GOTERM_BP_DIRECT	GO:0080135~regulation of cellular response to stress	11	0.09396890483512728	0.0363239	DYRK3, PRKDC, TRRAP, ATM, OPRM1, ADCY8, SLC38A2, HAPSTR1, MTOR, ATR, EIF4G1	9441	13	19478	1.745724458784516	1	0.9509061812639374	0.9425945433333816
GOTERM_BP_DIRECT	GO:0051693~actin filament capping	11	0.09396890483512728	0.0363239	SPTA1, VIL1, SPTBN4, SPTBN5, SCIN, GSN, RDX, VILL, SPTAN1, SPTB, SPTBN1	9441	13	19478	1.745724458784516	1	0.9509061812639374	0.9425945433333816
GOTERM_BP_DIRECT	GO:0099502~calcium-dependent activation of synaptic vesicle fusion	11	0.09396890483512728	0.0363239	RPH3A, SYT4, RPH3AL, SYT2, DOC2A, SYT1, SYT11, SYT13, DOC2B, SYT9, SYT7	9441	13	19478	1.745724458784516	1	0.9509061812639374	0.9425945433333816
GOTERM_BP_DIRECT	GO:0003014~renal system process	11	0.09396890483512728	0.0363239	BCR, BMP4, CLCN5, RRM2B, SCNN1B, BCL2, PKN1, OIT3, SLC25A23, AGT, SLC4A5	9441	13	19478	1.745724458784516	1	0.9509061812639374	0.9425945433333816
GOTERM_BP_DIRECT	GO:0060213~positive regulation of nuclear-transcribed mRNA poly(A) tail shortening	11	0.09396890483512728	0.0363239	TNRC6C, EIF4ENIF1, ZFP36, BTG2, CNOT7, CNOT1, AGO2, PABPC1, TOB1, TNRC6A, TNRC6B	9441	13	19478	1.745724458784516	1	0.9509061812639374	0.9425945433333816
GOTERM_BP_DIRECT	GO:0048193~Golgi vesicle transport	14	0.11959678797198019	0.036352	TRAPPC3L, TRAPPC3, TRAPPC10, TRAPPC5, CYTH3, GOLGA8B, GOLGA4, CCDC91, TRAPPC6B, VPS41, SPIRE2, STX6, SPIRE1, PRKD1	9441	18	19478	1.6046558156504136	1	0.9509061812639374	0.9425945433333816
GOTERM_BP_DIRECT	GO:0099151~regulation of postsynaptic density assembly	14	0.11959678797198019	0.036352	GRID2, NLGN1, PTPRS, CRIPT, IL1RAP, PRICKLE1, LATS1, PTPRD, LRFN1, LRRTM1, LRRTM2, PTK2B, CBLN1, FGFR1	9441	18	19478	1.6046558156504136	1	0.9509061812639374	0.9425945433333816
GOTERM_BP_DIRECT	GO:0008206~bile acid metabolic process	14	0.11959678797198019	0.036352	ATP8B1, AKR1C1, NR1H4, ABCB11, GBA2, ARV1, AMACR, NR5A2, NPC1, SCP2, LEP, ACAA1, SLC27A2, SLC27A5	9441	18	19478	1.6046558156504136	1	0.9509061812639374	0.9425945433333816
GOTERM_BP_DIRECT	GO:0048024~regulation of mRNA splicing, via spliceosome	14	0.11959678797198019	0.036352	SRPK2, RBM39, YTHDC1, LARP7, QKI, JMJD6, SRPK1, HNRNPK, SON, CWC22, SRSF3, RBM23, METTL16, SRSF10	9441	18	19478	1.6046558156504136	1	0.9509061812639374	0.9425945433333816
GOTERM_BP_DIRECT	GO:0006796~phosphate-containing compound metabolic process	14	0.11959678797198019	0.036352	TGFB1, INPP1, SLC20A1, ACYP2, PTPRD, PTPRB, IMPA1, PPA2, PPA1, IMPA2, INPP5D, ENPP1, SLC17A2, RBKS	9441	18	19478	1.6046558156504136	1	0.9509061812639374	0.9425945433333816
GOTERM_BP_DIRECT	GO:0050885~neuromuscular process controlling balance	32	0.27336408679309754	0.0376139	APP, HMX3, AARS1, CNTNAP1, NLGN2, PTPRQ, HEXB, NRXN1, HEXA, SLC1A3, CLN8, GIGYF2, ADCY5, TIFAB, JPH3, HERC1, DCANP1, ABL1, CAMTA1, TNR, NBN, PDE8B, RBFOX2, VPS13A, GRIN2C, BCR, ALDH1A3, REST, DLG4, NEUROG1, SHANK3, PAFAH1B1	9441	50	19478	1.3204024997351975	1	0.9814488681877714	0.9728702641146673
GOTERM_BP_DIRECT	GO:0051607~defense response to virus	132	1.1276268580215274	0.0378105	IFITM3, SPON2, ZNF175, IFITM1, IFITM2, DDX60L, ADARB1, IFIT1, IFIT3, IFI44L, IFIT2, HERC5, TBK1, DMBT1, DHX58, IL12B, AZI2, SKP2, TRIM22, DDX17, IFNAR2, ZBP1, GBP5, RAB2B, IFNA13, GBP7, CXADR, RSAD2, TICAM1, RNASE2, SLFN13, ILF3, SLFN11, IFI27, ARMC5, PDE12, DDIT4, DDX1, ZC3HAV1, DDX60, DHX36, G3BP1, NLRP1, ATG7, APOBEC3G, EIF2AK4, AICDA, IFNW1, MAVS, PTPRC, CNOT7, CD207, BCL2, SERINC3, MYD88, SE…	9441	241	19478	1.1300125127401848	1	0.9841133315288316	0.9755114380345349
GOTERM_BP_DIRECT	GO:0042100~B cell proliferation	22	0.18793780967025456	0.0381258	IL10, SASH3, CR2, MEF2C, PCYT1A, WNT3A, LEF1, CTPS1, TICAM1, SHB, RASGRP1, TNFSF13B, FOSL2, PTPRC, CD40LG, BCL6, NFKBIZ, BCL2, CD38, MS4A1, ADA, CARD11	9441	32	19478	1.4184011227624194	1	0.9873814141814445	0.9787509551774572
GOTERM_BP_DIRECT	GO:0048565~digestive tract development	22	0.18793780967025456	0.0381258	RB1, MYOCD, OXTR, TGFB1, NKX2-6, CDX1, FOXF1, CHD8, PDGFA, COBL, SLC4A2, PKD1, COL3A1, NIPBL, CCKBR, PDGFC, KIT, CLDN18, DCHS1, FAT4, LGR4, FGFR2	9441	32	19478	1.4184011227624194	1	0.9873814141814445	0.9787509551774572
GOTERM_BP_DIRECT	GO:0030217~T cell differentiation	27	0.23065094823167606	0.03877	LMBR1L, GPR89A, KDELR1, CHD7, DTX1, PIK3R3, PTPN22, GATA3, PIK3R1, GPR89B, IKZF3, LFNG, PREX1, PPP3CB, LEPR, PKNOX1, JAG2, RHOH, RUNX2, ZAP70, CD4, PTPRC, LCK, LEP, SP3, KIT, PTPN2	9441	41	19478	1.3586458648189912	1	0.9882159730938972	0.9795782194149476
GOTERM_BP_DIRECT	GO:0016358~dendrite development	27	0.23065094823167606	0.03877	APP, HDAC2, PRICKLE1, PPP1R9B, MECP2, RELN, SYNGAP1, MAP2, FLRT1, PAK3, FEZF2, BBS4, PRKG1, SLC25A46, GPR37, MAP1S, TRAPPC4, MCF2, KLHL1, BAIAP2, BMP7, DAB1, GRIN3A, MAP1B, TBC1D24, STRN, FAT3	9441	41	19478	1.3586458648189912	1	0.9882159730938972	0.9795782194149476
GOTERM_BP_DIRECT	GO:0030574~collagen catabolic process	27	0.23065094823167606	0.03877	TMPRSS6, FURIN, PEPD, CTSS, MMP20, MRC2, MMP25, ADAMTS14, ADAMTS2, ADAMTS3, MMP27, MMP26, CTSK, MMP28, CTSB, MMP1, MMP2, MMP8, MMP10, MMP12, MMP13, MMP16, ADAM15, MMP15, MMP17, RETREG2, RETREG1	9441	41	19478	1.3586458648189912	1	0.9882159730938972	0.9795782194149476
GOTERM_BP_DIRECT	GO:0007163~establishment or maintenance of cell polarity	27	0.23065094823167606	0.03877	CRB1, PARD6G, SPINT2, SPN, CDC42, CTNNA1, MAP7, NPHP3, RAC1, CLASP1, CLASP2, CAP2, ACTR3, CAP1, ACTR2, CARMIL2, RHOG, PARVA, CDC42BPB, DLG1, KIAA1614, STK25, SFRP5, PARD3, FAT1, NPHP3-ACAD11, FSCN3	9441	41	19478	1.3586458648189912	1	0.9882159730938972	0.9795782194149476
GOTERM_BP_DIRECT	GO:0070316~regulation of G0 to G1 transition	18	0.1537672988211174	0.0389174	SMARCE1, SMARCD1, SMARCC1, SMARCD2, PBRM1, SMARCB1, SMARCC2, PHF10, ARID1A, SMARCA2, ARID1B, SMARCA4, BCL7A, DPF1, DPF2, DPF3, ARID2, BRD7	9441	25	19478	1.4854528122020974	1	0.9882159730938972	0.9795782194149476
GOTERM_BP_DIRECT	GO:0042573~retinoic acid metabolic process	18	0.1537672988211174	0.0389174	UGT1A1, ADH1C, ADH1B, ADH1A, CYP3A4, CYP3A5, ADH6, CYP3A7, ALDH1A3, CYP2C8, ALDH1A2, CYP2S1, UGT1A3, BCO2, ALDH8A1, UGT1A9, UGT1A8, UGT1A7	9441	25	19478	1.4854528122020974	1	0.9882159730938972	0.9795782194149476
GOTERM_BP_DIRECT	GO:0071385~cellular response to glucocorticoid stimulus	18	0.1537672988211174	0.0389174	GSK3A, ANXA1, UGT1A1, FLT3, FAM107A, HNRNPU, STC1, SSTR2, NR3C1, ZFP36L2, UBE2L3, ZFP36L1, ZFP36, REST, BCL2L11, MYOD1, HMGCS2, ZNF764	9441	25	19478	1.4854528122020974	1	0.9882159730938972	0.9795782194149476
GOTERM_BP_DIRECT	GO:0006688~glycosphingolipid biosynthetic process	18	0.1537672988211174	0.0389174	B3GALNT1, GAL3ST1, ST8SIA1, ST8SIA3, B3GALT4, FUT4, FUT6, UGT8, UGCG, FUT9, B3GNT5, ST3GAL5, B4GALT6, A4GALT, LARGE1, ST3GAL2, ST3GAL3, ST6GALNAC6	9441	25	19478	1.4854528122020974	1	0.9882159730938972	0.9795782194149476
GOTERM_BP_DIRECT	GO:0048812~neuron projection morphogenesis	39	0.3331624807790876	0.0390886	GPM6A, NCKAP1, CNTNAP2, NLGN1, CNTNAP1, TRIO, NRXN1, LRRK2, NYAP2, EGFR, UGT8, EPB41L3, VPS54, NCKAP1L, NEK3, SRGAP2, ATP7A, ATP9A, MNX1, MAP4K4, KIRREL3, ANKRD27, DBNL, NEGR1, MAP1S, ITGA1, DICER1, NGF, BMP7, DNM2, SHTN1, ALS2, TAOK3, SLC9A6, TNIK, SGK1, KIF20B, PPP1R12B, GAS7	9441	63	19478	1.2771750369462476	1	0.9901482568106774	0.9814936135132254
GOTERM_BP_DIRECT	GO:0009615~response to virus	65	0.5552708012984794	0.0401629	IFITM3, DDX3Y, CHRM2, CREBZF, IFNA4, IFITM1, IFITM2, DDX3X, ADAR, IFIT1, IFIT3, IFIT2, IFIH1, IKBKB, TBK1, HYAL1, DHX58, STMN1, ITGB8, PIM2, IKBKG, TRIM22, IFNAR2, RSAD2, CHUK, IFNGR2, GTF2F1, FOXP3, CD2AP, IL17RA, EEF1G, FGR, HNRNPUL1, PSMA2, OAS2, OAS3, IFNK, IRF7, XCL1, XPR1, IFNAR1, URI1, CCL11, DDX1, MST1R, GATA3, ZC3HAV1, DDX60, RPS15A, APOB, SEC11A, CCT5, IVNS1ABP, BTBD17, MX2, MX1, HMGA2,…	9441	112	19478	1.1973515971371071	1	1	0.9913544668587896
GOTERM_BP_DIRECT	GO:0140374~antiviral innate immune response	40	0.341705108491372	0.0407909	OTUD4, CLPB, UAP1, ZDHHC1, IFIT1, RELA, IFIT3, IFIT2, IFIH1, SENP7, TRIM6, TBK1, TRIM7, DHX58, DHX15, TRIM25, NLRP1, TRIM65, NCK1, ZBP1, USP20, USP44, CARD8, MX1, SMARCA5, RPSA, ZDHHC11, HCFC2, ZDHHC11B, CXCL10, UBE2W, MAVS, IRF3, OAS2, PDE12, OAS3, TRIM31, SERINC3, SERINC5, RIGI	9441	65	19478	1.2696177882069208	1	1	0.9913544668587896
GOTERM_BP_DIRECT	GO:0000281~mitotic cytokinesis	40	0.341705108491372	0.0407909	ROCK1, ROCK2, AURKB, ZFYVE26, STMN1, NUSAP1, MYH14, SNX9, ECT2, MYH10, BBS4, MAP9, SPTBN1, CEP55, PDCD6IP, EXOC8, EXOC7, EXOC6B, SEPTIN6, KIF23, ANK3, TTC19, CIT, ANLN, SNX18, SON, APC, ESPL1, KIF4B, INCENP, KIF4A, RASA1, EFHC1, EXOC4, EXOC3, CHMP4B, EXOC6, MITD1, EXOC5, STAMBP	9441	65	19478	1.2696177882069208	1	1	0.9913544668587896
GOTERM_BP_DIRECT	GO:0045815~transcription initiation-coupled chromatin remodeling	28	0.23919357594396037	0.0415871	SMARCD1, ATF2, SMARCB1, SPI1, KMT2A, ASH2L, MACROH2A1, ATAD2B, VPS72, RBBP5, EP300, KAT8, KAT7, BRD7, MEN1, RBM14, MYOCD, SPHK2, SIRT7, ARID1A, ARID1B, SMARCA4, CTCFL, KAT2B, RBM14-RBM4, PADI2, PABPC1L, TP53	9441	43	19478	1.3434327758933695	1	1	0.9913544668587896
GOTERM_BP_DIRECT	GO:0043065~positive regulation of apoptotic process	176	1.5035024773620365	0.0417483	APP, MTCH1, MTCH2, PDCD6, UBE2Z, IFIT2, CCAR1, RASSF2, LGALS1, RPS6KA2, RASSF6, CYP1B1, MAP3K9, CCN1, PHLDA3, MAP3K5, TGM2, UNC13B, ZBP1, DAPK1, DAPK2, RPS6, DAPK3, UNC5C, CLIP3, OLFM1, TXNIP, IAPP, ATF6, SQSTM1, TP53, GPLD1, RNF122, IDO1, NSMAF, NOTCH2, DIABLO, PRKDC, HTRA1, ITPR1, HTRA2, TEX261, PSEN1, BCL10, STK4, FOXO1, KNG1, STK3, SLC9A1, NEUROD1, GRIN2A, BCL2L11, CALHM2, SCIN, INPP5D, ABL1,…	9441	328	19478	1.1070447787414004	1	1	0.9913544668587896
GOTERM_BP_DIRECT	GO:0042771~intrinsic apoptotic signaling pathway in response to DNA damage by p53 class mediator	23	0.19648043738253887	0.0418444	URI1, DYRK2, ATAD5, RPS27L, AEN, PPP2R5C, BRCA2, USP28, HIPK1, SIRT1, PML, HIPK2, BAG6, SNW1, IFI16, MSH2, CHEK2, DDIT4, BCL3, EP300, TP53, TP63, PHLDA3	9441	34	19478	1.395646024536284	1	1	0.9913544668587896
GOTERM_BP_DIRECT	GO:0003281~ventricular septum development	23	0.19648043738253887	0.0418444	LUZP1, LMO4, HEG1, NPRL3, GATA4, FRS2, CPLANE1, GATA3, AP2B1, LRP2, SMAD6, HOXA13, HECTD1, SALL1, PAX8, SUFU, GJA5, CNTRL, XIRP2, MDM4, MATR3, CCN1, STRA6	9441	34	19478	1.395646024536284	1	1	0.9913544668587896
GOTERM_BP_DIRECT	GO:0017148~negative regulation of translation	58	0.4954724073124893	0.042853	DDX3Y, TRIM71, CYFIP1, BTG2, DDX3X, CELF1, FMR1, CELF4, EIF4ENIF1, RBM4, PAIP2B, RGS2, ZAR1L, TRIM3, RACK1, NANOS1, PRKCH, IGFBP5, CSNK2A1, NHLRC3, DAPK1, IFRD2, NANOS3, DAPK3, PUS7, PATL2, ILF3, XRN1, RARA, EIF4E2, GRB7, SHMT1, IREB2, MALSU1, TYMS, TOB1, GIGYF2, FXR1, PURB, PURA, LARP1, DHX36, INPP5E, IGF2BP3, IGF2BP2, PAIP2, ZNF540, WFS1, SAMD4A, CNOT10, QKI, WT1, CNOT1, CAPRIN1, SERBP1, CAPRIN…	9441	99	19478	1.2087017832171947	1	1	0.9913544668587896
GOTERM_BP_DIRECT	GO:0006941~striated muscle contraction	15	0.12813941568426446	0.0433224	ARHGEF11, RYR1, RYR2, ARG2, DTNA, PGAM2, RYR3, TTN, CASQ2, VPS54, NOS1, CACNA1S, ALDOA, LARGE1, MYH7	9441	20	19478	1.5473466793771848	1	1	0.9913544668587896
GOTERM_BP_DIRECT	GO:0019229~regulation of vasoconstriction	15	0.12813941568426446	0.0433224	EDN2, EDN3, HTR1A, ECE1, KCNA5, ADRA1A, ADRA2A, AGT, PER2, ACE2, KCNMB2, BDKRB2, AGTR1, KCNMB4, ASIC2	9441	20	19478	1.5473466793771848	1	1	0.9913544668587896
GOTERM_BP_DIRECT	GO:0055078~sodium ion homeostasis	15	0.12813941568426446	0.0433224	SLC12A2, SLC12A3, CYP4F2, CYP4A11, CYP4F3, CYP4A22, SLC12A1, CYP4F12, SLC9B2, EXT1, EXT2, EDNRA, SCNN1B, SCNN1A, SCN7A	9441	20	19478	1.5473466793771848	1	1	0.9913544668587896
GOTERM_BP_DIRECT	GO:0000289~nuclear-transcribed mRNA poly(A) tail shortening	15	0.12813941568426446	0.0433224	CNOT6L, PARN, SAMD4A, CNOT10, MLH1, PAN2, CNOT4, ZFP36, CNOT7, PAN3, CNOT1, CNOT2, CNOT3, CNOT8, CNOT9	9441	20	19478	1.5473466793771848	1	1	0.9913544668587896
GOTERM_BP_DIRECT	GO:0055075~potassium ion homeostasis	15	0.12813941568426446	0.0433224	SLC12A2, SLC12A3, SLC12A4, KCNJ10, SLC12A5, SLC12A1, UMOD, KLHL3, KCNA5, WNK1, SCNN1B, KCNQ1, SLC12A6, SLC12A7, SLC12A9	9441	20	19478	1.5473466793771848	1	1	0.9913544668587896
GOTERM_BP_DIRECT	GO:0006541~glutamine metabolic process	15	0.12813941568426446	0.0433224	SLC38A1, GLYATL1, GMPS, GGH, CTPS1, PFAS, PM20D1, MECP2, GLYATL1B, GLUD1, BLOC1S6, CPS1, PHGDH, ADSS1, NIT2	9441	20	19478	1.5473466793771848	1	1	0.9913544668587896
GOTERM_BP_DIRECT	GO:0030048~actin filament-based movement	15	0.12813941568426446	0.0433224	WIPF1, MYO7B, MYO5A, MYO7A, MYO1D, MYO1B, MYO1C, MYO6, MYH14, MYH9, MYH4, MYO1H, WASF2, MYH10, MYO1G	9441	20	19478	1.5473466793771848	1	1	0.9913544668587896
GOTERM_BP_DIRECT	GO:0006024~glycosaminoglycan biosynthetic process	15	0.12813941568426446	0.0433224	HS3ST3B1, GALNT5, HEXA, B3GAT1, XYLT2, XYLT1, B3GALT6, HS3ST1, EXT1, EXT2, UGDH, HAS1, GCNT2, HAS3, PXYLP1	9441	20	19478	1.5473466793771848	1	1	0.9913544668587896
GOTERM_BP_DIRECT	GO:0120162~positive regulation of cold-induced thermogenesis	59	0.5040150350247736	0.0438595	OXTR, KDM1A, EHMT1, YBX2, DBH, IGF1R, CPT2, GRB10, LEPR, JAK2, HADH, APPL2, CMKLR1, KDM6B, PRKAB2, SYK, ACSL1, IL13, ADIPOQ, ELOVL3, DIO2, EBF2, SIRT6, ELOVL6, KSR2, PRLR, BSCL2, IRF4, LETMD1, FH, HDAC3, EPAS1, ADRB1, HSF1, PDGFC, PRDM16, MFN2, STAT6, ZBTB7B, PPARGC1A, PPARGC1B, DECR1, DYNC1H1, CAV1, TRPV2, GPR3, TSHR, GADD45G, SMARCA4, VEGFA, PER2, GATM, APC, LEP, ALMS1, CNOT3, GNAS, LPIN1, SFXN5	9441	101	19478	1.2051941133102824	1	1	0.9913544668587896
GOTERM_BP_DIRECT	GO:0002092~positive regulation of receptor internalization	19	0.16230992653340168	0.0438849	ATAD1, CD63, SYK, ANGPT1, WNT3A, EGF, INSR, FMR1, MAGI2, PCSK9, ARRB1, SELE, VEGFA, GREM1, AHI1, TBC1D5, PLCG2, PICK1, AP2M1	9441	27	19478	1.451831452255136	1	1	0.9913544668587896
GOTERM_BP_DIRECT	GO:0033209~tumor necrosis factor-mediated signaling pathway	35	0.2989919699299504	0.0440862	ILK, UMOD, TNFRSF13C, TNFRSF11A, RELA, TXNDC17, TNFSF13B, IKBKB, TMSB4X, TIFA, PTK2B, TNFRSF14, JAK2, EIF5A, EIF5AL1, TNFSF18, CHUK, STAT1, TNFRSF19, KRT8, TRAF2, ACTN4, TRAF1, TNFRSF1B, ST18, NFKBIA, RRAGA, TRAF3, TRAF5, FAS, TNFRSF25, TP53, CARD14, LIMS1, NSMAF	9441	56	19478	1.2894555661476539	1	1	0.9913544668587896
GOTERM_BP_DIRECT	GO:0034605~cellular response to heat	35	0.2989919699299504	0.0440862	YWHAE, HSP90AA2P, VCP, HDAC2, HSP90AA4P, CLPB, PDCD6, HTRA2, FGF1, PTGS2, THBS1, HDAC6, DNAJB1, ATXN3, TPR, DHX36, HSF1, PRKACA, PRKACB, LYN, HSP90AA1, ARPP21, SCARA5, ST8SIA1, STAC, SLC52A3, TRPV1, EIF2S1, IL1A, CXCL10, TCIM, EEF1D, TFEC, NF1, MAPT	9441	56	19478	1.2894555661476539	1	1	0.9913544668587896
GOTERM_BP_DIRECT	GO:0006493~protein O-linked glycosylation	42	0.35879036391594055	0.0440957	GALNT12, GALNT11, GALNT14, ST6GALNAC2, GALNT13, GALNT16, GALNT15, POMT1, PLOD3, TRAK1, GALNT10, FUT4, FUT3, FUT6, FUT5, FUT9, PGM3, ST8SIA6, GCNT4, A4GALT, LARGE1, FKTN, GALNT7, B3GALNT1, GALNT6, GALNT5, GALNT3, GALNT2, C1GALT1, B3GALT4, TET2, OGA, TET1, B3GALT6, B3GALT5, B3GALT9, B3GNT9, B3GNT5, EOGT, TET3, POMK, GALNTL6	9441	69	19478	1.2558175948568455	1	1	0.9913544668587896
GOTERM_BP_DIRECT	GO:0008333~endosome to lysosome transport	29	0.24773620365624466	0.0443356	PLEKHF2, TSG101, PLEKHF1, MGRN1, TGFBRAP1, DENND3, TRAK1, MTM1, HMGXB4, SNX27, VPS11, EPG5, GPRASP1, SCYL2, VPS39, VPS16, DTX3L, SORT1, PCDHGA3, AKTIP, HOOK3, UEVLD, VAMP7, HOOK1, RAB12, VPS41, VIPAS39, RAB7B, RAB7A	9441	45	19478	1.3295719615389143	1	1	0.9913544668587896
GOTERM_BP_DIRECT	GO:0045010~actin nucleation	9	0.0768836494105587	0.0446547	SCIN, DIAPH3, SPIRE2, LMOD1, SPIRE1, ARPC4, FMN1, FMN2, LMOD2	9441	10	19478	1.8568160152526216	1	1	0.9913544668587896
GOTERM_BP_DIRECT	GO:0097105~presynaptic membrane assembly	9	0.0768836494105587	0.0446547	NLGN3, PTPRD, NLGN4Y, NLGN1, NLGN2, NLGN4X, NRXN1, PTEN, LRP4	9441	10	19478	1.8568160152526216	1	1	0.9913544668587896
GOTERM_BP_DIRECT	GO:0120197~mucociliary clearance	9	0.0768836494105587	0.0446547	VANGL1, SPAG16, CFAP221, ODAD4, CCDC88C, NEK10, DNAH9, CFAP54, CFAP43	9441	10	19478	1.8568160152526216	1	1	0.9913544668587896
GOTERM_BP_DIRECT	GO:0050764~regulation of phagocytosis	9	0.0768836494105587	0.0446547	FGR, PRKCG, SCARB1, PTPRC, SYK, SPHK1, ITGAV, LETMD1, SYT7	9441	10	19478	1.8568160152526216	1	1	0.9913544668587896
GOTERM_BP_DIRECT	GO:0032835~glomerulus development	9	0.0768836494105587	0.0446547	WWTR1, MYO1E, HEYL, ENPEP, WT1, PTPRO, BCL2, PLCE1, COMT	9441	10	19478	1.8568160152526216	1	1	0.9913544668587896
GOTERM_BP_DIRECT	GO:0035357~peroxisome proliferator activated receptor signaling pathway	9	0.0768836494105587	0.0446547	NCOA1, NCOA2, MED1, RXRA, FAM120B, PDK3, PPARG, ACTN4, PPARA	9441	10	19478	1.8568160152526216	1	1	0.9913544668587896
GOTERM_BP_DIRECT	GO:1904179~positive regulation of adipose tissue development	9	0.0768836494105587	0.0446547	NCOA1, NCOA2, PRKAA1, NR1H4, LPL, PPARG, SIRT1, SORL1, TRPM4	9441	10	19478	1.8568160152526216	1	1	0.9913544668587896
GOTERM_BP_DIRECT	GO:0070633~transepithelial transport	9	0.0768836494105587	0.0446547	ABCC1, CXADR, ABCB1, ABCC2, SLC1A1, SLC1A2, SLC1A3, SLC26A6, GPLD1	9441	10	19478	1.8568160152526216	1	1	0.9913544668587896
GOTERM_BP_DIRECT	GO:0002467~germinal center formation	9	0.0768836494105587	0.0446547	MEF2C, ADAM17, BCL6, KLHL6, BCL3, CXCL13, ADA, TNFSF13B, NFKB2	9441	10	19478	1.8568160152526216	1	1	0.9913544668587896
GOTERM_BP_DIRECT	GO:0045743~positive regulation of fibroblast growth factor receptor signaling pathway	9	0.0768836494105587	0.0446547	ITGB1, SMOC2, DSTYK, FGFBP1, NRXN1, NPTN, CTNNB1, PRKD2, FGFBP3	9441	10	19478	1.8568160152526216	1	1	0.9913544668587896
GOTERM_BP_DIRECT	GO:0035372~protein localization to microtubule	9	0.0768836494105587	0.0446547	DIAPH1, CHAMP1, CRIPT, MAPRE3, KIF20B, MAPRE1, MAPRE2, MID1, MID2	9441	10	19478	1.8568160152526216	1	1	0.9913544668587896
GOTERM_BP_DIRECT	GO:0060052~neurofilament cytoskeleton organization	9	0.0768836494105587	0.0446547	ATF2, ATP8A2, ARHGEF28, VPS54, CLN8, NEFH, INA, SOD1, NDEL1	9441	10	19478	1.8568160152526216	1	1	0.9913544668587896
GOTERM_BP_DIRECT	GO:0070293~renal absorption	9	0.0768836494105587	0.0446547	CLDN4, SLC15A2, NHERF1, KCNQ1, CLCNKB, AKR1C3, CLCNKA, HBB, CLDN16	9441	10	19478	1.8568160152526216	1	1	0.9913544668587896
GOTERM_BP_DIRECT	GO:0006171~cAMP biosynthetic process	9	0.0768836494105587	0.0446547	ADCY10, ADCY9, ADCY4, ADCY3, ADCY2, ADCY1, ADCY8, ADCY7, ADCY5	9441	10	19478	1.8568160152526216	1	1	0.9913544668587896
GOTERM_BP_DIRECT	GO:0031663~lipopolysaccharide-mediated signaling pathway	24	0.20502306509482315	0.0454595	LYN, SCARB1, RIPK2, PRKCE, CD180, PTPN22, BCL10, IRAK4, TICAM1, MALT1, MTDH, NFKBIA, TIFAB, IRF3, CD6, IRAK2, PLCG2, AKT1, MAPK1, BPI, CD14, LBP, JAK2, MYD88	9441	36	19478	1.3754192705574977	1	1	0.9913544668587896
GOTERM_BP_DIRECT	GO:1903078~positive regulation of protein localization to plasma membrane	36	0.3075345976422348	0.0461482	DPP10, ITGB1, LRP1, NRXN1, ZDHHC5, TREM2, AKAP5, PIK3R1, EGFR, PPP1R9B, KIF5B, AGR2, AKT1, STX4, STX3, EPHB2, RAB11FIP2, SPTBN1, PRNP, PRKCI, PRKCH, ITGA3, STAC, WNT3A, PRKCE, ARHGEF16, RHOG, ATP2B4, SORBS1, VIL1, CLIP3, DLG1, WNK3, PKP1, SQSTM1, EPHA3	9441	58	19478	1.280562769139739	1	1	0.9913544668587896
GOTERM_BP_DIRECT	GO:0046598~positive regulation of viral entry into host cell	12	0.10251153254741158	0.0463509	CD74, CD4, LGALS1, TMPRSS4, BSG, FURIN, HMGB1, P4HB, TRIM38, LGALS9, HLA-DRB1, TRIM11	9441	15	19478	1.650503124668997	1	1	0.9913544668587896
GOTERM_BP_DIRECT	GO:0006750~glutathione biosynthetic process	12	0.10251153254741158	0.0463509	GGT5, GCLC, GGT7, GSS, SLC1A1, SLC1A2, MGST2, CHAC2, HAGH, GGT3P, GGT1, GCLM	9441	15	19478	1.650503124668997	1	1	0.9913544668587896
GOTERM_BP_DIRECT	GO:0035332~positive regulation of hippo signaling	12	0.10251153254741158	0.0463509	TIAL1, IQCJ-SCHIP1, YWHAE, AARS1, FRMD6, SCHIP1, ARRDC3, PRP4K, CORO7, STK4, STK3, MAP4K4	9441	15	19478	1.650503124668997	1	1	0.9913544668587896
GOTERM_BP_DIRECT	GO:0022408~negative regulation of cell-cell adhesion	12	0.10251153254741158	0.0463509	EPB41L5, CDH1, PODXL, ABL1, TNR, SPINT2, JAK2, B4GALNT2, MUC21, PTK2, GTPBP4, VEGFA	9441	15	19478	1.650503124668997	1	1	0.9913544668587896
GOTERM_BP_DIRECT	GO:0046039~GTP metabolic process	12	0.10251153254741158	0.0463509	OPA1, LRRK2, EFL1, ENTPD7, GNAI3, MFN1, AK3, AK4, AMPD2, AK4P3, GTPBP1, RHOQ	9441	15	19478	1.650503124668997	1	1	0.9913544668587896
GOTERM_BP_DIRECT	GO:0035196~miRNA processing	12	0.10251153254741158	0.0463509	TRIM71, ZC3H7A, NUP155, AGO3, ZC3H7B, AGO4, AGO1, AGO2, DICER1, PUM1, TARBP2, PUM2	9441	15	19478	1.650503124668997	1	1	0.9913544668587896
GOTERM_BP_DIRECT	GO:0010631~epithelial cell migration	12	0.10251153254741158	0.0463509	NANOS1, SMAD4, MACIR, PKN3, FAT2, PKN2, IRS2, PKN1, PROX1, ARHGAP5, GDF6, CORO1A	9441	15	19478	1.650503124668997	1	1	0.9913544668587896
GOTERM_BP_DIRECT	GO:0099054~presynapse assembly	12	0.10251153254741158	0.0463509	FZD1, EFNB2, NLGN3, PTPRD, NLGN4Y, SDCBP, NLGN1, NLGN2, NLGN4X, CNTN5, WNT3A, MDGA1	9441	15	19478	1.650503124668997	1	1	0.9913544668587896
GOTERM_BP_DIRECT	GO:0035729~cellular response to hepatocyte growth factor stimulus	12	0.10251153254741158	0.0463509	IL10, VIL1, MED1, NRP1, GCLC, CASR, HGF, GCLM, RELA, BCAR1, APPL2, APPL1	9441	15	19478	1.650503124668997	1	1	0.9913544668587896
GOTERM_BP_DIRECT	GO:0045667~regulation of osteoblast differentiation	12	0.10251153254741158	0.0463509	HEMGN, NELL1, DDX5, REST, RASSF2, UCMA, SMOC1, PRKACA, GLI1, PRKACB, PTK2, FGFR2	9441	15	19478	1.650503124668997	1	1	0.9913544668587896
GOTERM_BP_DIRECT	GO:0001886~endothelial cell morphogenesis	12	0.10251153254741158	0.0463509	MAGI1, COL27A1, SLTM, ARHGEF26, HEG1, TNMD, NOTCH4, PLOD3, STC1, AMOTL2, HOXA13, MET	9441	15	19478	1.650503124668997	1	1	0.9913544668587896
GOTERM_BP_DIRECT	GO:0060255~regulation of macromolecule metabolic process	12	0.10251153254741158	0.0463509	ACVR1, PIAS3, BMPR2, ACVR1C, ZMIZ2, TLR7, INO80, BMPR1B, ACVR2B, PIAS2, BMPR1A, PIAS1	9441	15	19478	1.650503124668997	1	1	0.9913544668587896
GOTERM_BP_DIRECT	GO:0007189~adenylate cyclase-activating G protein-coupled receptor signaling pathway	88	0.7517512386810182	0.0475329	APP, VIPR1, CXCL9, VIPR2, GPR26, GPR65, HTR4, RXFP1, RXFP2, GPRC6A, ADGRE1, ADGRE2, ADGRE5, ADGRE3, PRKACA, PRKACB, ADGRE4P, LHCGR, GPR78, TAAR1, ADRA2A, ADGRF3, ADGRF1, ADCY9, ADGRB2, PRKAR1B, PRKAR1A, GPR161, DGKQ, ADGRF4, ADGRB1, ADGRF5, IAPP, RAPGEF3, RAPGEF4, ADCYAP1R1, CALCB, OR1E3, CALCRL, GPR119, ADCY4, ADCY3, AKAP6, LPAR3, ADCY2, ADCY1, ADCY8, ADCY7, PTHLH, CRHR1, GNAI2, ADCY5, ADGRG3, G…	9441	157	19478	1.1564034631438833	1	1	0.9913544668587896
GOTERM_BP_DIRECT	GO:0045597~positive regulation of cell differentiation	37	0.31607722535451904	0.0481614	SMARCD1, DLX1, GSK3B, SMARCD2, DLX2, SMARCB1, LEF1, GHR, NEUROD1, RPS6KA3, SOCS3, NEUROD4, DPF1, CCN5, CCN4, DPF3, CCN3, JAK2, CCN1, ARID2, BRD7, ZNF268, SMARCE1, SMARCC1, PBRM1, SMARCC2, PHF10, EDN3, PA2G4, ARID1A, SMARCA2, ARID1B, SMARCA4, SLC6A6, AR, CTNNB1, FGFR1	9441	60	19478	1.2722628252656851	1	1	0.9913544668587896
GOTERM_BP_DIRECT	GO:0060586~multicellular organismal-level iron ion homeostasis	20	0.170852554245686	0.0486818	EPB42, FECH, TFRC, TMPRSS6, EPAS1, HFE, SLC11A1, EIF2AK1, IREB2, SLC11A2, SLC40A1, SOD2, BTBD9, TF, HEPH, NAGLU, TFR2, NEO1, B2M, PICALM	9441	29	19478	1.4228475212663767	1	1	0.9913544668587896
GOTERM_BP_DIRECT	GO:0019933~cAMP-mediated signaling	20	0.170852554245686	0.0486818	CAP1, ADCYAP1R1, PDE1C, PDE1B, PDE1A, PDE4D, PDE3B, PDE4C, PDE11A, PDE10A, PDE3A, RAPGEF2, PDE6B, PDE5A, PDE7B, PDE8B, PDE7A, PDE9A, TGM2, CAP2	9441	29	19478	1.4228475212663767	1	1	0.9913544668587896
GOTERM_BP_DIRECT	GO:0042542~response to hydrogen peroxide	25	0.21356569280710747	0.0489648	MT-ND5, HBB, KCNA5, UBE3A, HPR, PPP2CB, CASP3, CAPN2, PTK2B, BAK1, STAT1, MMP2, ABCC9, SOD2, SIRT1, SOD1, FCHSD1, COL1A1, FOSL1, CAT, BCL2, TXNIP, SDC1, ADAM9, CRYAB	9441	38	19478	1.3573216485764779	1	1	0.9913544668587896
GOTERM_BP_DIRECT	GO:0061564~axon development	25	0.21356569280710747	0.0489648	DDR1, KCNA1, BHLHE22, CAMSAP2, NEUROD1, NEUROD2, NEUROD4, GRM7, SVBP, TSPAN2, NEFH, BORCS7, SLC25A46, OLIG3, VASH2, NMNAT2, BHLHA15, MAPK8IP3, PLP1, TBC1D24, MAPT, NEUROG1, TRIM32, NEUROG3, ZPR1	9441	38	19478	1.3573216485764779	1	1	0.9913544668587896
GOTERM_BP_DIRECT	GO:0046627~negative regulation of insulin receptor signaling pathway	31	0.2648214590808133	0.0496175	TRIM72, KANK1, GSK3A, PRKAA1, RABGAP1, ZNF592, PID1, MSTN, IRS1, MAPKAP1, GPR21, PTPRJ, RELA, SOCS3, GRB10, LONP1, ENPP1, PIP4K2A, PIP4K2C, TNS2, NCK1, NCOA5, PRKCB, TSC2, RBX1, PTPRE, RPS6KB1, IL1B, RPS6KB2, PRKCQ, PTPN2	9441	49	19478	1.3052448179780334	1	1	0.9913544668587896
GOTERM_BP_DIRECT	GO:0007040~lysosome organization	31	0.2648214590808133	0.0496175	WASHC5, HEXB, LRRK2, HEXA, GBA1, CLN8, NAGPA, CLN6, CLN5, MFSD8, ZFYVE26, GNPTAB, NAGLU, CLVS2, VPS35, ARSG, SPG11, CLVS1, MBTPS1, AKTIP, TFE3, HPS1, TFEB, HPS4, AP3B1, HOOK3, MYO7A, TPCN2, HOOK1, TMEM106B, PI4KB	9441	49	19478	1.3052448179780334	1	1	0.9913544668587896
GOTERM_BP_DIRECT	GO:0003351~epithelial cilium movement involved in extracellular fluid movement	16	0.13668204339654877	0.0500077	SPAG17, RSPH4A, DNAH1, SPEF2, SPAG6, DNAH5, DNAAF11, KIF27, ADCY10, CABYR, NME7, STK36, ROPN1L, SPA17, DNAI1, CCDC40	9441	22	19478	1.5004573860627244	1	1	0.9913544668587896
GOTERM_BP_DIRECT	GO:0032211~negative regulation of telomere maintenance via telomerase	16	0.13668204339654877	0.0500077	PIF1, ACD, STN1, HNRNPU, NAT10, TERF1, TERF2, TENT4B, PML, TEN1, EXOSC10, XRN1, POT1, HNRNPA1, TP53, DCP2	9441	22	19478	1.5004573860627244	1	1	0.9913544668587896
GOTERM_BP_DIRECT	GO:1903779~regulation of cardiac conduction	16	0.13668204339654877	0.0500077	ATP2A3, ATP2B4, ATP2A2, ATP2B3, ATP2B2, ATP2B1, SLC8A1, AGT, SLC8A2, SLC8A3, ACE2, EHD3, TMEM65, PRKACA, PRKACB, CORIN	9441	22	19478	1.5004573860627244	1	1	0.9913544668587896
GOTERM_BP_DIRECT	GO:0035335~peptidyl-tyrosine dephosphorylation	16	0.13668204339654877	0.0500077	PTPRT, EPM2A, DUSP5, PTPRS, DUSP3, DUSP1, PTPRO, PTPRJ, PTPN12, PTPN13, PTPRF, DUSP6, DUSP7, PTPRZ1, PTPN2, TNS2	9441	22	19478	1.5004573860627244	1	1	0.9913544668587896
GOTERM_BP_DIRECT	GO:0006260~DNA replication	67	0.572356056723048	0.0512971	MCM7, HELB, CHAF1A, SIN3A, CHEK1, PCLAF, KAT7, POLL, POLK, POLE, POLH, POLG, LIG1, RFC1, TWNK, REV1, LIG3, ADRA2A, KIN, DNAJC2, DBF4, GRWD1, SDE2, RBMS1, MCM4, GMNC, MCM5, DNA2, TOP1, PIF1, RTEL1, DHX9, SAMHD1, ORC5, TBRG1, POLD3, ORC4, POLD4, WRN, CHTF8, ORC6, SLX4, ORC3, POLD1, RBBP6, RBBP7, DTD1, GINS1, RTEL1-TNFRSF6B, GINS3, DONSON, RPA1, RPA2, NAP1L1, LRWD1, SSRP1, TICRR, FAM111B, POLA1, POL…	9441	117	19478	1.1814498862481069	1	1	0.9913544668587896
GOTERM_BP_DIRECT	GO:0019221~cytokine-mediated signaling pathway	80	0.683410216982744	0.051393	CSF3R, FLT3, IRS1, IL23R, IL5RA, PTPRJ, IL1RAP, FBXO21, GHR, NFKBIZ, LEPR, IL12B, AKT1, JAK2, PRKACA, JAK3, PRKACB, JAK1, TGM2, EDN2, CISH, IL11RA, RIPK2, IFNGR2, LIFR, IL16, TYK2, IL17RE, IRAK4, OSMR, F3, PRLR, EDAR, IL1A, IL1RAPL2, IL1B, KIT, IFNK, IL6ST, SOS1, CD44, LILRA6, CSF1R, NUMBL, SLC1A1, IL20RB, PIK3R1, CBL, CSF2RA, LRP8, RELA, LILRA4, SOCS2, SOCS3, STAT4, CCL2, STAT6, IL12RB1, ZC3H15,…	9441	142	19478	1.1623261441330965	1	1	0.9913544668587896
GOTERM_BP_DIRECT	GO:0045184~establishment of protein localization	26	0.22210832051939178	0.052357	RIPOR2, NLGN1, VCP, NRXN1, KIF14, DERL1, ELFN1, CORO1C, SMYD3, CEP55, ADGRV1, PLEKHA1, WHRN, IST1, RCC2, CRIPT, ANK3, MCC, USH2A, HINFP, DLG4, ITGA8, WDPCP, DZIP1, PHLDB2, LIMS1	9441	40	19478	1.3410337887935602	1	1	0.9913544668587896
GOTERM_BP_DIRECT	GO:0008654~phospholipid biosynthetic process	26	0.22210832051939178	0.052357	LPGAT1, HEXB, FITM1, ABHD5, LCLAT1, AGPAT4, GPAT4, PIP5K1A, GPAT3, SERAC1, TMEM38B, CDIPT, FADS1, PCYT2, CHKA, MBOAT1, MBOAT2, LPCAT4, ETNK2, ETNK1, LPCAT3, ADGRF5, LPCAT2, SERINC1, SERINC5, SERINC4	9441	40	19478	1.3410337887935602	1	1	0.9913544668587896
GOTERM_BP_DIRECT	GO:0017145~stem cell division	7	0.05979839398599009	0.0529978	TIAL1, EXT1, WWTR1, CUL3, ESRRB, GNL3, PAFAH1B1	9441	7	19478	2.063128905836246	1	1	0.9913544668587896
GOTERM_BP_DIRECT	GO:0016185~synaptic vesicle budding from presynaptic endocytic zone membrane	7	0.05979839398599009	0.0529978	DNM3, MX2, MX1, SNAP91, DNM1, DNM2, PICALM	9441	7	19478	2.063128905836246	1	1	0.9913544668587896
GOTERM_BP_DIRECT	GO:0015677~copper ion import	7	0.05979839398599009	0.0529978	STEAP3, STEAP4, ATP7B, SLC31A2, SLC31A1, ATP7A, STEAP2	9441	7	19478	2.063128905836246	1	1	0.9913544668587896
GOTERM_BP_DIRECT	GO:0042297~vocal learning	7	0.05979839398599009	0.0529978	CNTNAP2, NRXN1, NRXN2, HTT, KIAA0319, SHANK3, STRA6	9441	7	19478	2.063128905836246	1	1	0.9913544668587896
GOTERM_BP_DIRECT	GO:0036336~dendritic cell migration	7	0.05979839398599009	0.0529978	EXT1, CDC42, EPS8, NLRP12, ALOX5, DOCK8, ASB2	9441	7	19478	2.063128905836246	1	1	0.9913544668587896
GOTERM_BP_DIRECT	GO:2000394~positive regulation of lamellipodium morphogenesis	7	0.05979839398599009	0.0529978	VIL1, SRC, ENPP2, ARHGEF7, RREB1, CORO1B, CORO1C	9441	7	19478	2.063128905836246	1	1	0.9913544668587896
GOTERM_BP_DIRECT	GO:0030540~female genitalia development	7	0.05979839398599009	0.0529978	SRD5A2, SRD5A1, NPR2, CHD7, CYP19A1, TBX3, STRA6	9441	7	19478	2.063128905836246	1	1	0.9913544668587896
GOTERM_BP_DIRECT	GO:0048842~positive regulation of axon extension involved in axon guidance	7	0.05979839398599009	0.0529978	SEMA5A, NRP1, BMPR2, CXCL12, DSCAM, MEGF8, VEGFA	9441	7	19478	2.063128905836246	1	1	0.9913544668587896
GOTERM_BP_DIRECT	GO:1900121~negative regulation of receptor binding	7	0.05979839398599009	0.0529978	ADAM15, HFE, ADIPOQ, ATP2A3, ATP2A2, B2M, PTPRF	9441	7	19478	2.063128905836246	1	1	0.9913544668587896
GOTERM_BP_DIRECT	GO:0098815~modulation of excitatory postsynaptic potential	7	0.05979839398599009	0.0529978	SLC8A3, APP, CHRNA7, ZMYND8, TMEM108, CHRFAM7A, SLC8A2	9441	7	19478	2.063128905836246	1	1	0.9913544668587896
GOTERM_BP_DIRECT	GO:1990116~ribosome-associated ubiquitin-dependent protein catabolic process	7	0.05979839398599009	0.0529978	RNF10, NEMF, LTN1, TRIP4, ASCC2, ASCC3, ZNF598	9441	7	19478	2.063128905836246	1	1	0.9913544668587896
GOTERM_BP_DIRECT	GO:1903944~negative regulation of hepatocyte apoptotic process	7	0.05979839398599009	0.0529978	RB1, PRKAA1, PRKAA2, ADAR, CFLAR, PPARA, IGF1R	9441	7	19478	2.063128905836246	1	1	0.9913544668587896
GOTERM_BP_DIRECT	GO:0042428~serotonin metabolic process	7	0.05979839398599009	0.0529978	GRIN2A, PDE1B, SRD5A1, RNF180, HTR1A, ATP7A, BTBD9	9441	7	19478	2.063128905836246	1	1	0.9913544668587896
GOTERM_BP_DIRECT	GO:0071038~TRAMP-dependent tRNA surveillance pathway	7	0.05979839398599009	0.0529978	EXOSC7, ZCCHC7, EXOSC10, EXOSC9, EXOSC8, EXOSC3, EXOSC2	9441	7	19478	2.063128905836246	1	1	0.9913544668587896
GOTERM_BP_DIRECT	GO:0046651~lymphocyte proliferation	7	0.05979839398599009	0.0529978	PURA, HELLS, RASSF3, FLT3, RASSF5, IMPDH2, HPRT1	9441	7	19478	2.063128905836246	1	1	0.9913544668587896
GOTERM_BP_DIRECT	GO:0071035~nuclear polyadenylation-dependent rRNA catabolic process	7	0.05979839398599009	0.0529978	EXOSC7, ZCCHC7, EXOSC10, EXOSC9, EXOSC8, EXOSC3, EXOSC2	9441	7	19478	2.063128905836246	1	1	0.9913544668587896
GOTERM_BP_DIRECT	GO:0032259~methylation	99	0.8457201435161457	0.0531752	PRDM7, TPMT, PRDM4, EHMT1, PRDM2, COMT, ALKBH8, FBL, AS3MT, COMTD1, KMT5B, KMT5A, CMTR2, GAMT, ARMT1, KDM2A, KMT5C, METTL3, SETMAR, JMJD6, FTSJ3, MTAP, INMT-MINDY4, NUP98, KMT2D, METTL2B, DNMT1, NNMT, KMT2A, SHMT1, KMT2C, METTL2A, KMT2B, MEPCE, PRDM15, TRMT2B, PRDM11, PRDM16, SMYD1, SMYD4, SMYD3, TRMT1L, ICMT, SETDB1, SETD1B, SETDB2, ATPSCKMT, COQ5, TRMT9B, COQ3, NDUFAF7, NDUFAF5, TRMT11, EZH1, E…	9441	179	19478	1.141060121104963	1	1	0.9913544668587896
GOTERM_BP_DIRECT	GO:0000209~protein polyubiquitination	83	0.7090381001195968	0.0533196	TRIM71, LRSAM1, UBE3C, UBE3D, FBXO28, UBE3A, JADE2, UBE3B, PRPF19, FBXO22, UBE2L3, HERC5, NPEPPS, UBE2Q1, RUSC1, TRIM3, ARIH2, BTRC, RNF111, HERC6, SKP1, SHPRH, NHLRC3, FBXW11, UBE4A, UBE2QL1, UBE4B, RC3H2, RBX1, ARK2C, RNF123, RNF125, UBE2R2, TRIM58, UBE2V1, THOP1, RNF31, PRKN, MARCHF1, CBFB, TNKS, MGRN1, CUL3, RNF180, TAF1L, AMBRA1, UBE2J2, CBL, HDAC6, UBE2J1, DCAF15, HECTD1, HECTD2, TNKS2, UBR…	9441	148	19478	1.1570249944892463	1	1	0.9913544668587896
GOTERM_BP_DIRECT	GO:0009968~negative regulation of signal transduction	33	0.28190671450538185	0.054607	RGS17, RIPOR2, GSK3B, GSK3A, HHIP, RGS16, SNX13, ARRB1, SOCS2, RGS4, RGS5, SOCS3, ERBB3, UBASH3B, RGS1, INPP5D, RGS20, RGS22, SOCS6, RGS9, SOCS7, RGS6, SOCS4, RGS7, ACVR1, MPIG6B, CISH, NLRP12, KIF26A, DDIT4, RGS12, RGS7BP, KBTBD7	9441	53	19478	1.2845896960867194	1	1	0.9913544668587896
GOTERM_BP_DIRECT	GO:0043087~regulation of GTPase activity	27	0.23065094823167606	0.0556347	RABGAP1, GPR21, EFNA5, FGD1, FGD2, FGD3, ARHGAP44, FGD5, FGD6, TBC1D15, PRKG1, PROM2, VAV3, EPHA5, NTRK2, RDX, PTK2, VAV2, SOD1, PLXNB2, RAB3GAP2, ITGB1BP1, EPHA1, RAPGEF6, RAB3GAP1, EPHA3, NGEF	9441	42	19478	1.3262971537518726	1	1	0.9913544668587896
GOTERM_BP_DIRECT	GO:0048477~oogenesis	27	0.23065094823167606	0.0556347	PIWIL2, KMT2D, SPO11, SRC, HEXB, DDX20, PTN, FMN2, MDK, KAT8, HORMAD1, PAQR8, NANOS1, PAQR7, PAQR5, NANOS3, METTL3, SEBOX, MLH1, ASPM, MARF1, DIAPH2, ERCC1, TAF4B, NOBOX, LSM14B, RBM46	9441	42	19478	1.3262971537518726	1	1	0.9913544668587896
GOTERM_BP_DIRECT	GO:0010765~positive regulation of sodium ion transport	13	0.11105416025969589	0.0558067	AHCYL1, ANK3, MLLT6, WNK3, CNKSR3, PKP2, CNTN1, AKT1, PRSS8, SCN5A, SCN3B, FGF12, SCN1B	9441	17	19478	1.5776868103453647	1	1	0.9913544668587896
GOTERM_BP_DIRECT	GO:0006855~xenobiotic transmembrane transport	13	0.11105416025969589	0.0558067	ABCC3, ABCC4, SLC47A1, ABCC2, ATP8B1, ABCA8, ABCB11, ATRAID, SLC28A2, SLC37A3, SLC19A1, SLC29A2, SLC28A3	9441	17	19478	1.5776868103453647	1	1	0.9913544668587896
GOTERM_BP_DIRECT	GO:0090660~cerebrospinal fluid circulation	13	0.11105416025969589	0.0558067	SPAG16, KATNIP, NHERF1, ODAD4, DNAAF11, AQP4, DNAH9, CFAP221, GMNC, JHY, CFAP54, CFAP43, CFAP45	9441	17	19478	1.5776868103453647	1	1	0.9913544668587896
GOTERM_BP_DIRECT	GO:0080090~regulation of primary metabolic process	13	0.11105416025969589	0.0558067	PRKCG, ACVR1, PRKCI, PRKCH, BMPR2, PRKCE, PRKCA, ACVR2B, TADA2A, ACVR1C, BMPR1B, BMPR1A, FGFR1	9441	17	19478	1.5776868103453647	1	1	0.9913544668587896
GOTERM_BP_DIRECT	GO:0140694~membraneless organelle assembly	13	0.11105416025969589	0.0558067	SYT1, FUS, FMR1, JMJD6, LIAT1, FXR1, AR, PSPC1, WNK1, CAPRIN1, WNK3, LSM14B, SQSTM1	9441	17	19478	1.5776868103453647	1	1	0.9913544668587896
GOTERM_BP_DIRECT	GO:0097242~amyloid-beta clearance	13	0.11105416025969589	0.0558067	MSR1, ITGAM, SYK, LRP1, MME, INSR, C5AR1, TREM2, LRP2, IDE, IGF1R, C3, LDLR	9441	17	19478	1.5776868103453647	1	1	0.9913544668587896
GOTERM_BP_DIRECT	GO:0035331~negative regulation of hippo signaling	17	0.14522467110883308	0.0563733	MAP2K3, VCP, SRC, WWC2, LIMD1, WTIP, SIRT1, CIT, PPP2CA, MOB4, STRIP1, PPP2R1A, SLMAP, WWC3, AJUBA, MARK3, SHANK2	9441	24	19478	1.461382974967341	1	1	0.9913544668587896
GOTERM_BP_DIRECT	GO:0040014~regulation of multicellular organism growth	17	0.14522467110883308	0.0563733	GAMT, STAT5A, FTO, STAT5B, APP, MBD5, HDAC3, STAT3, HTRA2, CACNA2D2, FOSL2, SOD1, GHR, ATRN, PIK3CA, GPAT4, MFSD2A	9441	24	19478	1.461382974967341	1	1	0.9913544668587896
GOTERM_BP_DIRECT	GO:0006911~phagocytosis, engulfment	17	0.14522467110883308	0.0563733	MSR1, ITGAM, GSN, TREM2, CLCN3, AIF1, ARHGAP25, CLCN2, ARHGAP12, GULP1, CDC42, VAMP7, BIN2, ELMO1, MYH9, FCGR2B, HAVCR1	9441	24	19478	1.461382974967341	1	1	0.9913544668587896
GOTERM_BP_DIRECT	GO:2000378~negative regulation of reactive oxygen species metabolic process	17	0.14522467110883308	0.0563733	TFAP2A, PRKN, G6PD, TIGAR, BNIP3, SIRT5, BRCA1, HIF1A, PAX2, HK2, SIRT3, BCR, PINK1, BCL2, CRYAB, TP53, PLIN5	9441	24	19478	1.461382974967341	1	1	0.9913544668587896
GOTERM_BP_DIRECT	GO:0016310~phosphorylation	17	0.14522467110883308	0.0563733	ALK, PRKCG, PANK2, EPHA7, PANK3, TNK2, LIMK2, LRRK2, STAT3, LIMD1, PHKA2, TAOK1, AKT1, COQ8A, TOP1, EPHB2, NADK	9441	24	19478	1.461382974967341	1	1	0.9913544668587896
GOTERM_BP_DIRECT	GO:0035640~exploration behavior	17	0.14522467110883308	0.0563733	KMT2A, ITGA3, LRRK2, HTR1A, VPS13A, ABAT, COMT, CRHR1, BRINP1, JPH3, NAGLU, CHL1, LRRTM1, ABTB3, ABL2, DCAF11, BRINP3	9441	24	19478	1.461382974967341	1	1	0.9913544668587896
GOTERM_BP_DIRECT	GO:0032007~negative regulation of TOR signaling	22	0.18793780967025456	0.0577223	MINAR1, EPM2A, GSK3B, GSK3A, PRKAA1, PRKAA2, PDCD6, NPRL3, CRYBA1, TSC2, TSC1, HIF1A, SIRT1, MTM1, PREX2, FLCN, PREX1, DDIT4, TBC1D7, TNFAIP8L1, MAPKAPK5, BMAL1	9441	33	19478	1.3754192705574975	1	1	0.9913544668587896
GOTERM_BP_DIRECT	GO:0099171~presynaptic modulation of chemical synaptic transmission	22	0.18793780967025456	0.0577223	CHRM2, PRKCG, NGFR, GSK3B, CHRNB3, CHRNA5, PRKCB, CHRNA6, NRXN3, NRXN2, ADCY1, GRIK2, HTR2A, ADRA2A, BACE1, GRM2, GRIN3A, SYT12, GIPC1, APBA1, APBA2, GIT1	9441	33	19478	1.3754192705574975	1	1	0.9913544668587896
GOTERM_BP_DIRECT	GO:0071526~semaphorin-plexin signaling pathway	28	0.23919357594396037	0.0587983	SEMA5A, SEMA5B, NRP1, NRP2, SEMA3C, PLXND1, SEMA3D, SEMA3A, SEMA3G, TREM2, SEMA3F, ARHGDIA, KDR, PLXNA1, PLXNC1, RAC1, SEMA6B, FARP2, SEMA4A, SEMA6A, SEMA4D, SEMA4B, SEMA4C, NELL2, SLTM, PLXNB3, PLXNB2, MET	9441	44	19478	1.312900212804884	1	1	0.9913544668587896
GOTERM_BP_DIRECT	GO:1900026~positive regulation of substrate adhesion-dependent cell spreading	28	0.23919357594396037	0.0587983	DOCK5, NRP1, NEDD9, ILK, TRIOBP, HTN1, CDC42, PREX1, MDK, ABL1, HAS2, RAC1, RREB1, FGB, FGA, CARMIL1, MYOC, FGG, BRAF, DAB2, ARPC2, CSPG5, P4HB, CALR, ARHGEF7, FERMT2, LIMS2, LIMS1	9441	44	19478	1.312900212804884	1	1	0.9913544668587896
GOTERM_BP_DIRECT	GO:0030177~positive regulation of Wnt signaling pathway	28	0.23919357594396037	0.0587983	MACF1, KANK1, LEF1, DIXDC1, PBXIP1, CDC73, HSP90B1, HHEX, SALL1, TERT, CCN4, DISC1, WNT3, DACT1, ATP6V1C2, CCDC134, ZRANB1, CSNK2A1, CRBN, FZD4, MBD2, ATP6AP2, TMEM132A, SMARCA4, SULF2, DPEP2, LGR6, FGFR2	9441	44	19478	1.312900212804884	1	1	0.9913544668587896
GOTERM_BP_DIRECT	GO:0070374~positive regulation of ERK1 and ERK2 cascade	113	0.9653169314881258	0.0590584	APP, FGF1, FGF2, BMPER, NAMPT, KDR, LGALS9, PDE8B, PDGFRB, PDGFRA, CASR, MAP2K1, FBXW7, PRKCA, MTURN, GAREM1, OR2AT4, PRKD2, IAPP, NECAB2, NOTCH2, CSF1R, NDRG4, NOTCH1, SHC1, CHRNA7, C5AR1, PDGFA, FPR2, TNFRSF11A, PLA2G5, SLC30A10, DNAJC27, RAP1B, CALCR, THPO, PDGFD, PDGFC, ABL1, MAP2K7, FGF23, CCR1, TGFB1, ABCA7, BRAF, IGF1, NOTCH2NLC, NOTCH2NLB, BMP4, PTPRC, GPR183, NOX4, CHRFAM7A, FGFR3, HLA-D…	9441	207	19478	1.1262491128478058	1	1	0.9913544668587896
GOTERM_BP_DIRECT	GO:0051549~positive regulation of keratinocyte migration	10	0.085426277122843	0.0592065	EPB41L4B, FGF7, IQSEC1, ADAM9, HAS2, MAPRE2, MTOR, MAP4K4, HBEGF, FGF10	9441	12	19478	1.7192740881968718	1	1	0.9913544668587896
GOTERM_BP_DIRECT	GO:0000002~mitochondrial genome maintenance	10	0.085426277122843	0.0592065	MEF2A, PIF1, MGME1, OPA1, AKT3, LONP1, SSBP1, SLC25A4, SLC25A36, TYMP	9441	12	19478	1.7192740881968718	1	1	0.9913544668587896
GOTERM_BP_DIRECT	GO:0090160~Golgi to lysosome transport	10	0.085426277122843	0.0592065	GAK, AP4M1, EHD3, CCDC91, SORT1, AP1G1, LAPTM5, ANKFY1, RBSN, ASB15	9441	12	19478	1.7192740881968718	1	1	0.9913544668587896
GOTERM_BP_DIRECT	GO:0043276~anoikis	10	0.085426277122843	0.0592065	STK11, TFDP1, PIK3CA, DAPK2, TSC2, AKT1, BMF, IKBKG, MAP3K7, MTOR	9441	12	19478	1.7192740881968718	1	1	0.9913544668587896
GOTERM_BP_DIRECT	GO:0007406~negative regulation of neuroblast proliferation	10	0.085426277122843	0.0592065	BTG2, TGFB1, CTNNA1, NF1, PAX6, PTN, PROX1, GATA2, VAX1, TP53	9441	12	19478	1.7192740881968718	1	1	0.9913544668587896
GOTERM_BP_DIRECT	GO:0036152~phosphatidylethanolamine acyl-chain remodeling	10	0.085426277122843	0.0592065	PLA2G2F, LPGAT1, ABHD4, LPCAT4, LPCAT3, PLA2G4C, MBOAT1, MBOAT2, PLAAT2, PLAAT4	9441	12	19478	1.7192740881968718	1	1	0.9913544668587896
GOTERM_BP_DIRECT	GO:0010506~regulation of autophagy	43	0.36733299162822486	0.0592235	PRKN, USP13, MTMR3, MTCL1, MTCL2, USP33, LRRK2, MTCL3, WDR41, ITPR1, CRYBA1, CISD2, MTMR4, HDAC6, DEPP1, MFSD8, RPTOR, DRAM1, IFI16, LAMP3, ABL1, GPR137, ABL2, EP300, KAT8, PIP4K2A, PIP4K2C, DRAM2, RAB8A, DAPK1, DAPK2, DAPK3, MAPK15, TPCN2, ERCC4, WAC, CHMP4B, ULK2, ATM, TRIB3, SMCR8, PIK3C3, MAPT	9441	72	19478	1.2321464298744247	1	1	0.9913544668587896
GOTERM_BP_DIRECT	GO:0009612~response to mechanical stimulus	35	0.2989919699299504	0.0593064	BTG2, ITGAM, SRC, GATA4, KCNA5, TNFRSF11A, MPO, THBS1, PPL, SCEL, MAPK8, P2RY1, PIEZO2, CAPN2, PTK2B, BDKRB1, LARGE1, POSTN, SUN1, STAT1, MMP2, PTCH1, MBD2, KRT5, MEIS2, P2RX7, COL1A1, FOSL1, CLCN6, RPS6KB1, MAP1B, DPEP2, TXNIP, PPARG, ATR	9441	57	19478	1.2668335386713794	1	1	0.9913544668587896
GOTERM_BP_DIRECT	GO:0007338~single fertilization	53	0.4527592687510678	0.0598946	OR10J1, KDM5B, WDR48, HEXB, HOXA9, PLCZ1, GARIN3, SLC22A16, UBXN8, BPY2C, SPA17, BPY2B, OVGP1, TRPC7, TRPC6, TRPC3, FCRL5, CCDC159, FCRL3, IRAG2, FOXL2, AP3B1, IZUMO1R, ASH1L, AR, CFAP57, GMNC, CCDC87, BBOF1, CD46, SPACA7, ACTL7A, CCDC146, ITPR1, ADCY3, DAZ2, MST1R, HOXD10, CECR2, BPY2, POC1B, CNTLN, SMAD4, OR1D2, RNASE10, CFAP70, CCDC136, CFAP119, GNPDA1, SPAG1, SLIRP, HOXD9, UMODL1	9441	91	19478	1.2016025495529787	1	1	0.9913544668587896
GOTERM_BP_DIRECT	GO:0045471~response to ethanol	65	0.5552708012984794	0.060467	MSTN, KCNC2, SETD7, ABAT, SLC2A4, CLDN1, SLC6A3, IGF1R, RGS4, RGS2, CTSK, SDF4, HMGCS2, RGS7, CHRNB2, ARSA, SREBF1, ST6GAL1, G6PD, PRKCB, IL13, ADIPOQ, PAX6, TACR1, TUFM, ARC, CAT, RARA, CLDN18, PPARA, GRIA1, ADCYAP1R1, MAOB, FECH, GATA3, TNFRSF11A, TYMS, ABCB11, CBL, RELA, GRIN2A, ATP5F1A, TBXA2R, PENK, PTK2B, CD14, BAK1, DMAP1, TGFB1, VCAM1, SETDB1, SLC10A1, GRIN2B, GRIN1, SOD1, TJP1, GRIN3A, R…	9441	114	19478	1.1763454287662807	1	1	0.9913544668587896
GOTERM_BP_DIRECT	GO:0032024~positive regulation of insulin secretion	36	0.3075345976422348	0.0615499	BLK, SNAP25, CHRM3, NLGN2, ITPR1, ABAT, IRS2, DOC2B, AACS, PSMD9, GNA11, CD38, LRRC8A, FFAR1, JAK2, PRKACA, PRKACB, TCF7L2, CASR, RPH3AL, PRKCB, PRKCE, ACSL4, PRKCA, SIRT6, MYRIP, F2, GCK, SIRT3, GLUD1, PRKAR1A, CAPN10, PLCB1, TARDBP, PFKM, RAPGEF4	9441	59	19478	1.2588583154255062	1	1	0.9913544668587896
GOTERM_BP_DIRECT	GO:0043408~regulation of MAPK cascade	23	0.19648043738253887	0.0619607	CSF1R, PHLPP1, MYOC, ULK4, ATP6AP2, SLA, VRK2, STK4, PRDM11, STK3, SPRED1, SYNGAP1, TAOK3, KDR, SHOC2, REN, TNIK, CD24, PAK3, PAK5, STK40, MAP4K4, PAK4	9441	35	19478	1.3557704238352473	1	1	0.9913544668587896
GOTERM_BP_DIRECT	GO:0055074~calcium ion homeostasis	23	0.19648043738253887	0.0619607	KL, SLC24A4, WFS1, CAV1, ABCC6, PSEN2, TMTC2, ITPR3, SNX10, PSEN1, SLC8A1, GRIN1, SELENON, NT5E, SGCD, ANKH, ASPH, TRIM24, KDR, FAM20A, S100A14, FGF23, FGFR1	9441	35	19478	1.3557704238352473	1	1	0.9913544668587896
GOTERM_BP_DIRECT	GO:0006401~RNA catabolic process	23	0.19648043738253887	0.0619607	RNASEH2C, RNASEH2B, NCBP1, DIS3, SECISBP2, PABPC4, RNASET2, RNASE2, EXOSC7, EXOSC6, EXOSC4, EXOSC10, SKIC2, OAS2, SKIC3, EXOSC9, EXOSC8, XRN2, HNRNPD, MTREX, EXOSC3, EXOSC2, SIDT2	9441	35	19478	1.3557704238352473	1	1	0.9913544668587896
GOTERM_BP_DIRECT	GO:0031016~pancreas development	18	0.1537672988211174	0.0624077	SMAD2, TCF7L2, WFS1, FOXF1, ILDR2, HNF1B, PROX1, MEIS2, ACVR2B, ZNF808, RBM4, SLTM, HNF4A, ALDH1A2, CTNNB1, SELENOT, MET, FGF10	9441	26	19478	1.4283200117327859	1	1	0.9913544668587896
GOTERM_BP_DIRECT	GO:0009312~oligosaccharide biosynthetic process	18	0.1537672988211174	0.0624077	B3GALNT1, ST6GALNAC1, B4GALT1, FUT10, B3GALT4, B3GALT5, FUT4, FUT3, FUT6, FUT5, FUT9, ST3GAL4, ST3GAL6, B4GALNT2, ST3GAL2, MPDU1, ST3GAL3, ST6GALNAC6	9441	26	19478	1.4283200117327859	1	1	0.9913544668587896
GOTERM_BP_DIRECT	GO:0000380~alternative mRNA splicing, via spliceosome	18	0.1537672988211174	0.0624077	DDX17, RBM17, DDX5, NCBP1, SFSWAP, NCBP2, DHX9, SRSF1, CELF4, HNRNPU, HNRNPM, SFPQ, SCNM1, PUF60, HNRNPUL1, ESRP2, RSRC1, CDK13	9441	26	19478	1.4283200117327859	1	1	0.9913544668587896
GOTERM_BP_DIRECT	GO:0055013~cardiac muscle cell development	18	0.1537672988211174	0.0624077	CXADR, LRRC27, HNRNPU, PRICKLE1, CTCF, MTOR, SLC8A1, TTN, VEGFA, SGCD, NAGLU, MYO18B, ALPK3, MYH11, ALPK2, ASB2, LARGE1, PLEC	9441	26	19478	1.4283200117327859	1	1	0.9913544668587896
GOTERM_BP_DIRECT	GO:0046847~filopodium assembly	18	0.1537672988211174	0.0624077	TTYH1, SPAG6, ITGB4, FGD1, FGD2, PPP1R9B, CD2AP, FMNL3, DNM3, CDC42, FGD3, FGD5, FGD6, SPATA13, ARHGEF4, S1PR2, RAB17, SRGAP2	9441	26	19478	1.4283200117327859	1	1	0.9913544668587896
GOTERM_BP_DIRECT	GO:0006904~vesicle docking involved in exocytosis	18	0.1537672988211174	0.0624077	EXOC8, STXBP3, KCNB1, EXOC7, STXBP1, EXOC6B, CPLX2, RABEPK, SYTL2, GNAO1, STX1B, VPS11, EXOC4, EXOC3, EXOC6, EXOC5, CFTR, RAB8A	9441	26	19478	1.4283200117327859	1	1	0.9913544668587896
GOTERM_BP_DIRECT	GO:0050900~leukocyte migration	18	0.1537672988211174	0.0624077	LYN, SELPLG, ROCK1, SRC, ITGA3, MSN, DBH, ADD2, SELL, LCK, ADORA1, MYH9, ITGA7, ITGA6, ITGB7, SOS1, CD34, ADA	9441	26	19478	1.4283200117327859	1	1	0.9913544668587896
GOTERM_BP_DIRECT	GO:0006814~sodium ion transport	45	0.3844182470527935	0.0625384	SLC22A4, SLC23A2, SLC22A5, SLC23A1, ATP1A4, SLC5A12, SLC38A11, ATP1A1, SLC5A2, SLC4A4, SLC5A5, SLC38A7, CNGA1, SLC17A6, SLC17A7, SCN5A, SCN3B, SLC17A2, SLC38A2, SCN3A, SLC17A3, MFSD4B, SCN1B, ASIC1, SCN1A, NDUFA9, SLC13A1, SLC12A3, SLC10A6, SLC10A7, SLC10A1, SLC6A15, SLC12A1, COMMD3, SLC4A11, ATP1B1, SLC9B2, SLC5A7, FXYD4, FXYD3, SCN8A, FGF13, SGK1, SCN2A, CNGB1	9441	76	19478	1.2215894837188301	1	1	0.9913544668587896
GOTERM_BP_DIRECT	GO:0019432~triglyceride biosynthetic process	14	0.11959678797198019	0.0646283	LPGAT1, GK, DGAT1, ACSL1, MOGAT2, GPAM, GPAT4, AGMO, TMEM68, GPAT3, GPAT2, LPIN1, LPIN2, LPIN3	9441	19	19478	1.520200246405655	1	1	0.9913544668587896
GOTERM_BP_DIRECT	GO:0007051~spindle organization	14	0.11959678797198019	0.0646283	RANBP1, RGS14, SPAG5, TTK, CKAP5, KNSTRN, AURKB, ASPM, SPATA17, NTMT1, CEP72, AUNIP, SUGT1, KIZ	9441	19	19478	1.520200246405655	1	1	0.9913544668587896
GOTERM_BP_DIRECT	GO:0007009~plasma membrane organization	14	0.11959678797198019	0.0646283	CRB1, CR1, NHERF1, OSBPL2, ANK3, BAIAP2, MTSS1, MTSS2, SPTA1, BAIAP2L1, FAT4, A4GALT, LARGE1, SPTBN1	9441	19	19478	1.520200246405655	1	1	0.9913544668587896
GOTERM_BP_DIRECT	GO:2000811~negative regulation of anoikis	14	0.11959678797198019	0.0646283	ITGB1, NTRK2, TLE1, NOTCH1, SRC, CAV1, PIK3R3, PTK2, PIK3CA, CEACAM6, CEACAM5, PDK4, BCL2, BCL2L1	9441	19	19478	1.520200246405655	1	1	0.9913544668587896
GOTERM_BP_DIRECT	GO:0051209~release of sequestered calcium ion into cytosol	30	0.2562788313685289	0.0647899	RYR1, RYR2, HTR2B, ITPR1, HTR2C, ITPR2, ITPR3, HTR2A, PKD2, FGF2, RYR3, PLCG2, PLCE1, CACNA1S, XCR1, PLCL1, PLCL2, TPCN2, CHERP, P2RX7, IBTK, PLCB3, PLCB4, PTPRC, LCK, XCL1, PLCH1, PLCH2, PLCB1, PLCB2	9441	48	19478	1.2894555661476539	1	1	0.9913544668587896
GOTERM_BP_DIRECT	GO:0015701~bicarbonate transport	24	0.20502306509482315	0.066014	SLC26A2, SLC26A1, SLC4A10, SLC4A11, SLC4A1, SLC4A2, SLC4A3, SLC4A4, SLC4A5, BEST1, SLC4A7, CYB5R1, SLC4A8, CYB5R4, CA4, SLC26A8, SLC26A7, SLC39A8, CYB5RL, SLC26A9, SLC26A3, SLC26A6, CFTR, SLC26A5	9441	37	19478	1.3382457767586464	1	1	0.9913544668587896
GOTERM_BP_DIRECT	GO:0007596~blood coagulation	59	0.5040150350247736	0.0669512	SERPINA1, PROS1, SERPINA10, F13A1, PTPRJ, PLAT, SLC4A1, HNF4A, HGFAC, VKORC1, FGB, ENTPD1, PCID2, VWF, PABPC4, ITGA2, ANXA5, ITPK1, PLAUR, ANO6, AP3B1, F2, F3, F5, PROCR, F8, F9, MMRN1, ANGPTL2, SERPING1, ANGPTL4, SERPINC1, FGL1, FGL2, AK3, PLG, TFPI, PAPSS2, KNG1, LMAN1, PRRG3, BLOC1S6, SCUBE1, GNA12, CD59, LNPK, ANGPT4, MPIG6B, ANGPT1, CYP4F2, F12, TFPI2, CYP4F3, HPS4, RAB27A, CYP4F11, GGCX, F1…	9441	103	19478	1.1817922858673642	1	1	0.9913544668587896
GOTERM_BP_DIRECT	GO:0021549~cerebellum development	31	0.2648214590808133	0.067623	FOXC1, PTPRS, KCNC1, CEND1, ABAT, FAIM2, PSEN1, TTBK2, IGF1R, NEUROD1, MECP2, NCSTN, SDF4, PDSS2, SCN5A, PRKG1, NCOA1, GDF10, PIANP, NLGN4X, SEMA4C, PAX6, CPLANE1, SSTR1, SSTR2, ATRN, HNRNPD, CNTN1, HAP1, FCGR2B, TP53	9441	50	19478	1.2791399216184727	1	1	0.9913544668587896
GOTERM_BP_DIRECT	GO:0001570~vasculogenesis	39	0.3331624807790876	0.067874	NRP1, PAXIP1, NPR2, PTPRJ, HOXA13, TBXT, ZFP36L1, HDAC7, AMOT, GJC1, TMEM100, ZMIZ1, MYO18B, KDR, HAS2, ITGB8, ITGAV, NTRK2, MYOCD, TGFB1, FZD4, FOXF1, TIPARP, FBXW7, HEG1, CAV1, TIE1, GLMN, QKI, WARS2, VEGFA, MYO1E, WT1, RASA1, APLNR, AGGF1, CCM2, EGFL8, ENG	9441	65	19478	1.2378773435017476	1	1	0.9913544668587896
GOTERM_BP_DIRECT	GO:0035904~aorta development	19	0.16230992653340168	0.0681129	ROBO2, PLXND1, AP2B1, LRP2, PRICKLE1, SMAD6, PKD2, PCDHA10, ROBO1, EDNRA, HECTD1, SNX17, SUFU, LEP, CNTRL, APLNR, TAB1, MEGF8, ADAMTS6	9441	28	19478	1.3999803289603097	1	1	0.9913544668587896
GOTERM_BP_DIRECT	GO:0031124~mRNA 3'-end processing	19	0.16230992653340168	0.0681129	CPSF4, CPSF7, CPSF6, NCBP1, NCBP2, CSTF3, CPSF3, CSTF2, CSTF2T, RPRD2, TENT4B, CDC73, WDR33, PCF11, PAPOLA, CPSF4L, RPRD1B, TENT2, RPRD1A	9441	28	19478	1.3999803289603097	1	1	0.9913544668587896
GOTERM_BP_DIRECT	GO:0050807~regulation of synapse organization	19	0.16230992653340168	0.0681129	IL10, PTPRT, GPM6A, VCP, WNT3A, CTTNBP2, IL10RA, PTPRO, NEDD4L, SLC7A11, SEPTIN11, CDH8, MECP2, SLITRK2, SLITRK4, NEDD4, DAG1, SPARCL1, GPR158	9441	28	19478	1.3999803289603097	1	1	0.9913544668587896
GOTERM_BP_DIRECT	GO:0032355~response to estradiol	50	0.42713138561421493	0.0700811	GPI, OXTR, ITGAM, SLC6A1, SLC6A4, GHR, CASP9, MECP2, CASP3, CYP1B1, CD38, RGS9, NCOA1, POSTN, SLC34A1, DNMT3A, TACR1, MMP15, ALDH1A2, MAP1B, CAT, RARA, DPEP2, TXNIP, CRYAB, GRIA1, ADCYAP1R1, STXBP1, PTGS2, CYP19A1, SOCS2, PENK, MBD3, STAT5A, MBD4, STAT5B, TGFB1, PTCH1, MBD2, STAT3, HTR5A, BMP7, ESR1, COL1A1, GH1, LEP, CTNNB1, CALR, FGF10, EZH2	9441	86	19478	1.1994935499047943	1	1	0.9913544668587896
GOTERM_BP_DIRECT	GO:0008344~adult locomotory behavior	32	0.27336408679309754	0.0703518	PRKN, CSTB, APP, WDR47, ADAM22, SEZ6, CLCN3, HOXD10, GIGYF2, EPS8, MECP2, DMBX1, PREX2, CCND2, INPP5F, CHL1, SLITRK6, OTOG, SNCA, TMOD1, VPS13A, TSC1, BTBD9, PUM1, GRIN2D, CXCL12, TBCE, HOXB8, FGF12, HOXD9, SHANK2, PAFAH1B1	9441	52	19478	1.2696177882069206	1	1	0.9913544668587896
GOTERM_BP_DIRECT	GO:0072089~stem cell proliferation	32	0.27336408679309754	0.0703518	TRIM71, RARG, ABCB1, TTYH1, RBPJ, FGF2, GLI2, TIAL1, ZNRF3, KDR, CD34, WNT3, TP63, RNF43, TGFB1, PRRX1, PTCH1, AXIN2, TBX3, RUNX2, PBX1, NFIB, CD109, NF1, CTNNB1, RARB, DSG2, IRF6, NES, TP53, FGF10, FGFR1	9441	52	19478	1.2696177882069206	1	1	0.9913544668587896
GOTERM_BP_DIRECT	GO:0071679~commissural neuron axon guidance	11	0.09396890483512728	0.0723563	NELL2, NRP1, ADAM17, FZD3, RYK, NFIB, PTCH1, DAG1, NCAM1, EPHB2, VEGFA	9441	14	19478	1.6210298545856219	1	1	0.9913544668587896
GOTERM_BP_DIRECT	GO:0070417~cellular response to cold	11	0.09396890483512728	0.0723563	NFKBIA, DNAJC3, RNF34, SCN11A, PLIN1, EIF2AK4, SAXO1, PRKACA, PRKACB, FOXO1, SLC9A1	9441	14	19478	1.6210298545856219	1	1	0.9913544668587896
GOTERM_BP_DIRECT	GO:0023051~regulation of signaling	11	0.09396890483512728	0.0723563	PREX2, PREX1, PRKAR1B, CBLC, GNRH1, CBLB, LMO7, CBL, EGFR, MTURN, MAP4K4	9441	14	19478	1.6210298545856219	1	1	0.9913544668587896
GOTERM_BP_DIRECT	GO:0097284~hepatocyte apoptotic process	11	0.09396890483512728	0.0723563	RB1, ATF2, GSN, DNMT3A, KRT8, ADAR, STK4, BID, PIK3CG, STK3, BCL2L1	9441	14	19478	1.6210298545856219	1	1	0.9913544668587896
GOTERM_BP_DIRECT	GO:0019079~viral genome replication	11	0.09396890483512728	0.0723563	VCP, GRK2, CTBP2, NFIA, CLEC4M, CD209, CTBP1, KPNA6, CCL2, CXCR6, DEK	9441	14	19478	1.6210298545856219	1	1	0.9913544668587896
GOTERM_BP_DIRECT	GO:0034116~positive regulation of heterotypic cell-cell adhesion	11	0.09396890483512728	0.0723563	IL10, FGB, FGA, CEACAM6, LCK, IL1B, FGG, FLOT1, GCNT2, BMP7, CD44	9441	14	19478	1.6210298545856219	1	1	0.9913544668587896
GOTERM_BP_DIRECT	GO:0031054~pre-miRNA processing	11	0.09396890483512728	0.0723563	TUT7, AGO3, AGO4, TUT4, AGO1, AGO2, BCDIN3D, DROSHA, ADAR, DICER1, TARBP2	9441	14	19478	1.6210298545856219	1	1	0.9913544668587896
GOTERM_BP_DIRECT	GO:0050877~nervous system process	11	0.09396890483512728	0.0723563	CHRNB2, REST, ADGRV1, DNAJB6, CHRNA4, WFS1, WDR19, SARM1, CHMP4B, ABAT, CHMP4A	9441	14	19478	1.6210298545856219	1	1	0.9913544668587896
GOTERM_BP_DIRECT	GO:0005513~detection of calcium ion	11	0.09396890483512728	0.0723563	RYR2, CASR, SYT1, ASPH, KCNMB1, KCNMB2, KCNMB3, CASQ2, KCNMB4, CALM3, CALM1	9441	14	19478	1.6210298545856219	1	1	0.9913544668587896
GOTERM_BP_DIRECT	GO:0035970~peptidyl-threonine dephosphorylation	11	0.09396890483512728	0.0723563	PDP1, PPP2CA, PPM1A, DUSP5, PPP2CB, PPM1B, DUSP1, PPM1D, PPM1E, PPM1F, PPM1G	9441	14	19478	1.6210298545856219	1	1	0.9913544668587896
GOTERM_BP_DIRECT	GO:0060287~epithelial cilium movement involved in determination of left/right asymmetry	11	0.09396890483512728	0.0723563	OFD1, DNAH11, ODAD4, DNAAF1, DNAAF11, RFX3, NPHP3, NPHP3-ACAD11, CFAP53, CFAP45, CCDC40	9441	14	19478	1.6210298545856219	1	1	0.9913544668587896
GOTERM_BP_DIRECT	GO:0055007~cardiac muscle cell differentiation	15	0.12813941568426446	0.0728146	ITGB1, KDM6B, MYOCD, CBY1, NRG1, TSC1, SIRT6, SYNE1, SLC9A1, BMP4, GREM1, NOX4, ACADM, CALR, ASB2	9441	21	19478	1.4736635041687474	1	1	0.9913544668587896
GOTERM_BP_DIRECT	GO:0022038~corpus callosum development	15	0.12813941568426446	0.0728146	RTN4R, WDR47, WDR37, PTPRS, KCNC1, NSUN5, RYK, KCNA1, KCNA2, KCNA3, CORO1C, HERC1, RTN4RL1, FILIP1, EPHB2	9441	21	19478	1.4736635041687474	1	1	0.9913544668587896
GOTERM_BP_DIRECT	GO:0046579~positive regulation of Ras protein signal transduction	15	0.12813941568426446	0.0728146	NOTCH2, NOTCH1, CSF1, SRC, MMD2, IGF1, NGF, RASGRP1, NOTCH2NLC, NOTCH2NLB, KITLG, RASGEF1A, SHOC2, PICALM, FGF10	9441	21	19478	1.4736635041687474	1	1	0.9913544668587896
GOTERM_BP_DIRECT	GO:0010800~positive regulation of peptidyl-threonine phosphorylation	15	0.12813941568426446	0.0728146	APP, CEMIP, CAB39, EGF, RIPK2, SPHK1, PRKAG2, RPTOR, TRIM6, WNK3, MAPK1, CALM3, S1PR2, CALM1, STOX1	9441	21	19478	1.4736635041687474	1	1	0.9913544668587896
GOTERM_BP_DIRECT	GO:0032012~regulation of ARF protein signal transduction	15	0.12813941568426446	0.0728146	ARFGEF1, ARFGEF2, GIT2, IQSEC2, IQSEC1, IQSEC3, GBF1, CYTH3, CYTH2, CYTH4, PSD4, PSD3, GIT1, ARFGEF3, CYTH1	9441	21	19478	1.4736635041687474	1	1	0.9913544668587896
GOTERM_BP_DIRECT	GO:0045948~positive regulation of translational initiation	15	0.12813941568426446	0.0728146	DDX3Y, DDX3X, YTHDF3, DAZ4, DAZ3, DAZ2, DAZ1, MTOR, UHMK1, DAZL, LARP1, RPS6KB1, RPS6KB2, HABP4, DHX29	9441	21	19478	1.4736635041687474	1	1	0.9913544668587896
GOTERM_BP_DIRECT	GO:0021954~central nervous system neuron development	15	0.12813941568426446	0.0728146	NTRK2, BTG2, GATA2, GBA2, AGBL4, BRINP1, MAP2, TAOK1, LEP, NOVA2, MAPT, HPRT1, ATP7A, KIAA0319, PALS1	9441	21	19478	1.4736635041687474	1	1	0.9913544668587896
GOTERM_BP_DIRECT	GO:0003184~pulmonary valve morphogenesis	15	0.12813941568426446	0.0728146	ROBO2, NOTCH2, SMAD2, TGFB2, NOTCH1, NFATC1, SMAD6, NOTCH2NLC, ROBO1, NOTCH2NLB, BMP4, HEYL, ADAMTS5, ADAMTS19, STRA6	9441	21	19478	1.4736635041687474	1	1	0.9913544668587896
GOTERM_BP_DIRECT	GO:0035329~hippo signaling	15	0.12813941568426446	0.0728146	WWTR1, WWC2, STK4, STK3, AMOT, MOB1B, LATS1, MOB1A, LATS2, WWC3, DCHS1, AMOTL2, FAT4, AMOTL1, TEAD1	9441	21	19478	1.4736635041687474	1	1	0.9913544668587896
GOTERM_BP_DIRECT	GO:0015721~bile acid and bile salt transport	20	0.170852554245686	0.0734988	ABCC3, ABCC4, SLC10A6, ABCD3, ABCC2, ATP8B1, SLC10A1, AKR1C1, SLC10A3, NR1H4, SLCO1B7, ABCB11, ABCC11, SLCO1C1, SLCO1B1, CEACAM1, SLCO1B3, SLCO1A2, SLC27A5, SLCO1B3-SLCO1B7	9441	30	19478	1.3754192705574975	1	1	0.9913544668587896
GOTERM_BP_DIRECT	GO:1902894~negative regulation of miRNA transcription	20	0.170852554245686	0.0734988	ZNF512B, SMAD2, HDAC4, APP, TGFB1, NFATC3, TWIST1, ESR1, HIF1A, RELA, POU5F1, NFATC4, VEGFA, BMP4, REST, NCOR1, NFIB, RARA, PPARG, PPARA	9441	30	19478	1.3754192705574975	1	1	0.9913544668587896
GOTERM_BP_DIRECT	GO:0046856~phosphatidylinositol dephosphorylation	20	0.170852554245686	0.0734988	MTMR2, MTMR10, MTMR3, MTMR12, SACM1L, PTEN, INPPL1, MTMR9, MTMR4, MTMR7, MTM1, FIG4, INPP5B, INPP4B, PIP4P2, INPP5A, SYNJ1, INPP5F, INPP5D, INPP5E	9441	30	19478	1.3754192705574975	1	1	0.9913544668587896
GOTERM_BP_DIRECT	GO:0043588~skin development	26	0.22210832051939178	0.0735867	RYR1, ATP8A2, WDR48, ABCB6, PDGFA, PKD1, TNFSF13B, ADAMTS2, SUFU, DACT2, SLITRK5, ATP7A, DSP, JUP, SLC2A10, ITGA3, PTGES3, RIPK4, ARRDC3, COL1A1, COL3A1, FRAS1, COL5A1, COL5A3, COL5A2, MYD88	9441	41	19478	1.308325647603473	1	1	0.9913544668587896
GOTERM_BP_DIRECT	GO:0006633~fatty acid biosynthetic process	34	0.29044934221766616	0.0755102	PNLIPRP1, PECR, PNLIPRP2, HACD1, PRKAA1, ABCD3, PRKAA2, ACSM3, PRKAG1, PRKAG2, ACSM6, LPL, ACSM5, ACSM4, BRCA1, HACD2, ACACB, PRKAG3, ACACA, FADS3, FADS2, STK33, CHEK2, LIPG, HTD2, MLYCD, FADS1, PRKAB2, MECR, SCD5, ACSF3, MCAT, FASN, PCCB	9441	56	19478	1.2526139785434351	1	1	0.9913544668587896
GOTERM_BP_DIRECT	GO:0042733~embryonic digit morphogenesis	34	0.29044934221766616	0.0755102	HDAC2, C2CD3, HDAC1, LRP5, LRP4, TWIST1, ECE1, HOXD12, GLI2, LMBR1, SALL1, CHST11, TBC1D32, GNA12, TMEM107, MAP3K20, BPNT2, LNPK, CREBBP, SMAD4, IFT140, ZBTB16, CPLANE1, GRHL2, TBX3, BMP4, HAND2, MKS1, CTNNB1, B9D1, WDPCP, MEGF8, FREM2, BMPR1A	9441	56	19478	1.2526139785434351	1	1	0.9913544668587896
GOTERM_BP_DIRECT	GO:0010882~regulation of cardiac muscle contraction by calcium ion signaling	8	0.06834102169827438	0.0755941	HDAC4, RYR2, ATP2A2, ANK2, NOS1, ATP1B1, SLC8A1, SLC9A1	9441	9	19478	1.83389236074333	1	1	0.9913544668587896
GOTERM_BP_DIRECT	GO:0006359~regulation of transcription by RNA polymerase III	8	0.06834102169827438	0.0755941	TENM1, ZNF143, BRF2, POLR3C, DHX36, POLR3F, POLR3G, ZNF345	9441	9	19478	1.83389236074333	1	1	0.9913544668587896
GOTERM_BP_DIRECT	GO:0035767~endothelial cell chemotaxis	8	0.06834102169827438	0.0755941	NR4A1, NRP1, PLEKHG5, RAB13, GAB1, CCN3, CORO1B, VEGFA	9441	9	19478	1.83389236074333	1	1	0.9913544668587896
GOTERM_BP_DIRECT	GO:0061042~vascular wound healing	8	0.06834102169827438	0.0755941	MCAM, NPR2, KDR, NDNF, HPSE, GATA2, CD34, VEGFA	9441	9	19478	1.83389236074333	1	1	0.9913544668587896
GOTERM_BP_DIRECT	GO:0038007~netrin-activated signaling pathway	8	0.06834102169827438	0.0755941	SHTN1, UNC5CL, DSCAM, UNC5A, UNC5B, UNC5C, UNC5D, PTK2	9441	9	19478	1.83389236074333	1	1	0.9913544668587896
GOTERM_BP_DIRECT	GO:0086014~atrial cardiac muscle cell action potential	8	0.06834102169827438	0.0755941	GJC1, NUP155, KCNQ1, KCNE5, KCNA5, ANK2, SCN5A, SCN3B	9441	9	19478	1.83389236074333	1	1	0.9913544668587896
GOTERM_BP_DIRECT	GO:1904936~interneuron migration	8	0.06834102169827438	0.0755941	SOX1, RELN, NKX2-1, EVX1, FAT3, CCR4, FEZF1, PAFAH1B1	9441	9	19478	1.83389236074333	1	1	0.9913544668587896
GOTERM_BP_DIRECT	GO:0010907~positive regulation of glucose metabolic process	8	0.06834102169827438	0.0755941	SLC45A3, IRS1, SRC, AKT2, RGN, AKT1, IRS2, GPLD1	9441	9	19478	1.83389236074333	1	1	0.9913544668587896
GOTERM_BP_DIRECT	GO:0050953~sensory perception of light stimulus	8	0.06834102169827438	0.0755941	ADGRV1, WHRN, PCDH15, USH1C, CDH23, MYO7A, USH2A, CLRN1	9441	9	19478	1.83389236074333	1	1	0.9913544668587896
GOTERM_BP_DIRECT	GO:0051901~positive regulation of mitochondrial depolarization	8	0.06834102169827438	0.0755941	MLLT11, P2RX7, ADCY10, MYOC, PARP1, KDR, RACK1, DCN	9441	9	19478	1.83389236074333	1	1	0.9913544668587896
GOTERM_BP_DIRECT	GO:0035722~interleukin-12-mediated signaling pathway	8	0.06834102169827438	0.0755941	STAT4, IL12B, TYK2, P4HB, PLCB1, JAK2, IL12RB1, IL12RB2	9441	9	19478	1.83389236074333	1	1	0.9913544668587896
GOTERM_BP_DIRECT	GO:0061072~iris morphogenesis	8	0.06834102169827438	0.0755941	WNT2B, PAX6, WNT9A, HIPK1, PITX2, WNT2, HIF1A, HIPK2	9441	9	19478	1.83389236074333	1	1	0.9913544668587896
GOTERM_BP_DIRECT	GO:0030321~transepithelial chloride transport	8	0.06834102169827438	0.0755941	CLCN7, SLC12A2, P2RY6, OSTM1, CLCNKB, CLCNKA, SLC26A6, BEST1	9441	9	19478	1.83389236074333	1	1	0.9913544668587896
GOTERM_BP_DIRECT	GO:1904515~positive regulation of TORC2 signaling	8	0.06834102169827438	0.0755941	TBK1, USP9X, USP9Y, SIK3, EP300, OTUD7B, AKT1, NCKAP1L	9441	9	19478	1.83389236074333	1	1	0.9913544668587896
GOTERM_BP_DIRECT	GO:0016070~RNA metabolic process	8	0.06834102169827438	0.0755941	ATXN2, RBFOX2, DDX24, NCBP1, DDX47, XRN2, WDR74, DDX54	9441	9	19478	1.83389236074333	1	1	0.9913544668587896
GOTERM_BP_DIRECT	GO:0062176~R-loop processing	8	0.06834102169827438	0.0755941	SRPK2, NFAT5, RAD50, MRE11, DDX23, DDX21, SIRT7, NBN	9441	9	19478	1.83389236074333	1	1	0.9913544668587896
GOTERM_BP_DIRECT	GO:0010575~positive regulation of vascular endothelial growth factor production	21	0.17939518195797027	0.0785795	CCBE1, TGFB1, FLT4, STAT3, C5AR1, GATA4, RORA, BRCA1, PTGS2, HIF1A, RELA, SULF2, C3, IL1A, C5, IL1B, BSG, CYP1B1, HPSE, IL6ST, NOX1	9441	32	19478	1.3539283444550367	1	1	0.9913544668587896
GOTERM_BP_DIRECT	GO:0030522~intracellular receptor signaling pathway	21	0.17939518195797027	0.0785795	SREBF1, VDR, NR1H2, STAT3, NR1I2, NR1H4, RORA, NR1D2, AHR, NR1D1, RORB, DCBLD2, NR5A1, AR, NR4A1, NR6A1, NR5A2, HNF4A, AHRR, PPARG, PPARA	9441	32	19478	1.3539283444550367	1	1	0.9913544668587896
GOTERM_BP_DIRECT	GO:0048167~regulation of synaptic plasticity	36	0.3075345976422348	0.0802937	UBE3A, PTN, PSEN1, BEST1, HRH1, GRIN2A, PPP3CB, CALHM2, JPH3, SYNGAP1, DAG1, PTK2B, EIF4EBP2, LZTS1, YWHAG, SLC38A1, MEF2C, PLK2, SCTR, GRIN2C, BAIAP2, GRIN2B, GRIN1, GRIN2D, CD2AP, KAT2A, GRIN3A, VGF, GIPC1, ADGRB1, KCNQ3, RARA, RAPGEF2, CNTN4, MAPT, C22ORF39	9441	60	19478	1.2378773435017476	1	1	0.9913544668587896
GOTERM_BP_DIRECT	GO:0015813~L-glutamate transmembrane transport	16	0.13668204339654877	0.0803937	EPM2A, TTYH2, TTYH1, SLC1A1, SLC1A2, SLC1A3, SLC1A4, SLC7A11, SLC1A6, SLC25A18, SLC38A6, SLC17A6, SLC17A7, SLC25A12, SLC25A22, SLC25A13	9441	23	19478	1.4352201084078233	1	1	0.9913544668587896
GOTERM_BP_DIRECT	GO:0048854~brain morphogenesis	16	0.13668204339654877	0.0803937	BBS2, EMX1, SPEF2, FBXW11, SLC4A10, FANCC, GBA1, PSEN1, PAX2, SLC6A4, CDH2, FANCD2, AKT3, SHANK3, BBS4, PAFAH1B1	9441	23	19478	1.4352201084078233	1	1	0.9913544668587896
GOTERM_BP_DIRECT	GO:0007099~centriole replication	16	0.13668204339654877	0.0803937	PLK4, CEP135, CCDC57, CEP152, CCP110, WDR62, KIAA0753, SASS6, CEP72, POC1B, CEP192, RTTN, CNTROB, CEP63, CEP44, CDK5RAP2	9441	23	19478	1.4352201084078233	1	1	0.9913544668587896
GOTERM_BP_DIRECT	GO:1900181~negative regulation of protein localization to nucleus	16	0.13668204339654877	0.0803937	GSK3B, APP, DCLK3, DCLK2, OTUD7B, YWHAZ, MTOR, DCLK1, LATS1, LATS2, TMEM98, TRIM29, SIN3A, CTNNA1, CLDN18, MARK3	9441	23	19478	1.4352201084078233	1	1	0.9913544668587896
GOTERM_BP_DIRECT	GO:0000956~nuclear-transcribed mRNA catabolic process	16	0.13668204339654877	0.0803937	NBAS, DDX5, LSM4, NBDY, EXOSC4, EXOSC10, XRN1, THRAP3, SKIC3, EXOSC9, AGO1, MRTO4, XRN2, EXOSC3, EXOSC2, DIS3L2	9441	23	19478	1.4352201084078233	1	1	0.9913544668587896
GOTERM_BP_DIRECT	GO:0031929~TOR signaling	16	0.13668204339654877	0.0803937	RPS6, MEAK7, GATA3, HIF1A, MTOR, MTM1, RPTOR, FLCN, CCDC88A, LARP1, RPS6KB1, RPS6KB2, AKT1, EIF4EBP2, RICTOR, DISC1	9441	23	19478	1.4352201084078233	1	1	0.9913544668587896
GOTERM_BP_DIRECT	GO:0009311~oligosaccharide metabolic process	16	0.13668204339654877	0.0803937	AMY1A, ST8SIA1, AMY1B, ST8SIA3, AMY1C, NAGA, FUT4, FUT3, FUT5, ST8SIA4, ST8SIA6, MAN1B1, ST6GALNAC3, ST6GALNAC4, GLA, ST6GALNAC6	9441	23	19478	1.4352201084078233	1	1	0.9913544668587896
GOTERM_BP_DIRECT	GO:0120316~sperm flagellum assembly	16	0.13668204339654877	0.0803937	CCDC38, CFAP61, CCDC159, CFAP70, CCDC146, DNHD1, CFAP119, CEP128, CFAP221, PFN4, CFAP57, POC1B, CFAP54, DZIP1, CFAP53, BBS4	9441	23	19478	1.4352201084078233	1	1	0.9913544668587896
GOTERM_BP_DIRECT	GO:0043406~positive regulation of MAP kinase activity	28	0.23919357594396037	0.0804923	TENM1, FLT1, FLT3, LRRK2, PDGFA, MST1R, FGF1, FGF2, RASGRP1, THBS1, PIK3R6, PIK3CG, ROBO1, PIK3R5, GHR, PDGFRB, EDN3, NTRK3, INSR, ADRA2A, GH1, IL1B, ERP29, NEK10, ADAM9, CD24, FGFR1, EZH2	9441	45	19478	1.283724652520331	1	1	0.9913544668587896
GOTERM_BP_DIRECT	GO:0033138~positive regulation of peptidyl-serine phosphorylation	28	0.23919357594396037	0.0804923	TENM1, APP, TFRC, DOCK7, STK4, HDAC6, EGFR, RPTOR, TRIM6, TBK1, AKT1, FNIP2, STOX1, SNCA, WNT3A, RIPK2, CAV1, NTRK3, LIF, BRAF, LATS1, MAD2L2, PINK1, AKAP9, SPRY2, RAF1, CNOT9, EIF4G1	9441	45	19478	1.283724652520331	1	1	0.9913544668587896
GOTERM_BP_DIRECT	GO:0032956~regulation of actin cytoskeleton organization	59	0.5040150350247736	0.0813248	FAM107A, DIXDC1, SLC4A2, CELSR1, F11R, RND2, ARHGAP35, ARHGAP44, BAIAP2L1, RAC1, PDGFRB, EPHA5, PDGFRA, BCAS3, ARHGEF15, DAPK3, ARHGEF16, RHOG, ARHGEF19, ARAP2, RHOF, CD2AP, CIT, IL1A, DAAM2, RHOQ, RAPGEF3, NGEF, EPHA3, CSF1R, LRP1, ROCK1, ARHGEF26, ROCK2, TWF2, NEDD9, PDGFA, ARHGAP17, EFNA5, IQGAP2, CORO1A, CDC42, ABL1, PTK2B, ABL2, DVL3, RICTOR, PAK3, CLASP2, SIGLEC15, TGFB1, BAIAP2, MTOR, CCDC…	9441	104	19478	1.170428898503255	1	1	0.9913544668587896
GOTERM_BP_DIRECT	GO:0030071~regulation of mitotic metaphase/anaphase transition	22	0.18793780967025456	0.0833712	SMARCE1, SMARCD1, SMARCC1, SMARCD2, PBRM1, SMARCB1, SMARCC2, PHF10, UBE2C, ARID1A, SMARCA2, ARID1B, SMARCA4, BCL7A, HECW2, DPF1, MAP3K20, DPF2, DPF3, ANAPC4, ARID2, BRD7	9441	34	19478	1.334965762599924	1	1	0.9913544668587896
GOTERM_BP_DIRECT	GO:0045879~negative regulation of smoothened signaling pathway	22	0.18793780967025456	0.0833712	RB1, NCOA2, VCP, MGRN1, HHIP, IFT172, PTCH1, KIF7, RUNX2, GLI2, GLIS2, MOSMO, HERC4, KCTD21, SUFU, UBR5, RACK1, TMED2, MEGF8, BTRC, PRKACA, PRKACB	9441	34	19478	1.334965762599924	1	1	0.9913544668587896
GOTERM_BP_DIRECT	GO:0060071~Wnt signaling pathway, planar cell polarity pathway	22	0.18793780967025456	0.0833712	FZD3, SMURF2, SMURF1, RYK, FZD7, FZD6, MAGI2, PRICKLE2, ARHGEF19, WNT9B, PRICKLE1, CELSR1, CELSR2, CELSR3, CDC42, VANGL1, MED12, VANGL2, DAAM1, CCDC88C, DVL3, RAC1	9441	34	19478	1.334965762599924	1	1	0.9913544668587896
GOTERM_BP_DIRECT	GO:0035633~maintenance of blood-brain barrier	22	0.18793780967025456	0.0833712	ITGB1, SLC12A2, LAMA2, SLC1A1, LSR, F11R, TSPAN12, PTGS2, CLDN1, CD2AP, TJP1, OCLN, NAGLU, GJB6, WNK3, PECAM1, MBP, DMD, VCL, TJP3, TJP2, MFSD2A	9441	34	19478	1.334965762599924	1	1	0.9913544668587896
GOTERM_BP_DIRECT	GO:1990830~cellular response to leukemia inhibitory factor	61	0.5211002904493423	0.0834734	EIF4A2, ABCD4, KDM5B, RARG, NRP2, RIF1, TFRC, GLDC, HNRNPU, SNX10, HK2, EPS8, SOX1, TRIM25, NEFH, TLE4, HELLS, ARID5B, PAX6, TEX14, SSTR1, WDR35, SIRT1, PTP4A3, CACNB4, RNF125, NR5A2, NME7, SRSF3, PADI2, SLC25A5, ABCG4, INA, SRSF7, RNMT, SHMT1, MYNN, DTX1, MRPL15, SOCS3, BCLAF1, SYNGR1, RNF138, ADAM23, PHC1, FZD4, NFYB, XRCC5, MCF2, GFPT2, SMARCA5, PARP16, KLF4, PML, SMAD7, NELL2, KLF5, CTH, SPRY…	9441	108	19478	1.165285770888991	1	1	0.9913544668587896
GOTERM_BP_DIRECT	GO:0045739~positive regulation of DNA repair	29	0.24773620365624466	0.0837134	H2AX, INO80C, TMEM161A, ABRAXAS1, DHX9, RNF8, BRCA1, EGFR, NPAS2, BABAM1, BABAM2, SMCHD1, TRIM28, RUVBL1, NFRKB, TIGAR, EYA1, EYA2, EYA3, EYA4, CCDC117, INO80, SIRT1, UCHL5, RNF168, ERCC8, ERCC6, FGF10, WRAP53	9441	47	19478	1.2729944312606627	1	1	0.9913544668587896
GOTERM_BP_DIRECT	GO:0001568~blood vessel development	29	0.24773620365624466	0.0837134	BMPR2, AHR, PSEN1, ANTXR1, FOXO1, BMPER, WIF1, CRIPTO3, ATP7A, LARGE1, STRA6, CFC1B, TCF7L2, MEF2C, SPHK2, FOXF1, SPHK1, PAX6, TBX3, CFC1, MIB1, COL1A1, CEACAM1, COL1A2, COL5A1, ALDH1A2, APLNR, RAPGEF2, PLPP3	9441	47	19478	1.2729944312606627	1	1	0.9913544668587896
GOTERM_BP_DIRECT	GO:0006513~protein monoubiquitination	29	0.24773620365624466	0.0837134	PRKN, RNF10, UBE3D, MGRN1, CUL3, ZC4H2, NEDD4L, KLHL12, CBL, MARCHF7, TRIM25, RNF152, SKP1, TRIM41, FANCL, HUWE1, MSL2, RBX1, UBE2W, ITCH, UBE2R2, UBE2T, UBE2O, ZNF598, KBTBD8, RAD18, RNF220, OBI1, TRIM56	9441	47	19478	1.2729944312606627	1	1	0.9913544668587896
GOTERM_BP_DIRECT	GO:0031529~ruffle organization	12	0.10251153254741158	0.0841504	LIMA1, CARMIL1, CYFIP1, CSF1R, PLEKHA1, TPM3, TPM1, ARFIP2, WDR72, RAC1, CORO1B, MTOR	9441	16	19478	1.5473466793771848	1	1	0.9913544668587896
GOTERM_BP_DIRECT	GO:0019953~sexual reproduction	12	0.10251153254741158	0.0841504	CRISP2, GLIPR1, VGF, GLIPR2, LEP, CRISP3, HEXA, STAT3, SELENOP, LEPR, IL12B, GLIPR1L1	9441	16	19478	1.5473466793771848	1	1	0.9913544668587896
GOTERM_BP_DIRECT	GO:1990166~protein localization to site of double-strand break	12	0.10251153254741158	0.0841504	H2AX, SLF1, SLF2, XRCC4, RPA1, SIRT6, TOPBP1, TP53BP1, NBN, CYREN, IFFO1, RHNO1	9441	16	19478	1.5473466793771848	1	1	0.9913544668587896
GOTERM_BP_DIRECT	GO:0050773~regulation of dendrite development	12	0.10251153254741158	0.0841504	DGKG, PREX1, CDKL5, BCL11A, SEZ6, KNDC1, RTN4IP1, CSMD3, RAB17, CAMSAP2, MARK1, MFSD2A	9441	16	19478	1.5473466793771848	1	1	0.9913544668587896
GOTERM_BP_DIRECT	GO:0048169~regulation of long-term neuronal synaptic plasticity	12	0.10251153254741158	0.0841504	CAMK2B, APP, SYNGR1, KCNJ10, SYNGAP1, NETO1, DLG4, NF1, GRIK2, SYP, RAB8A, SNCA	9441	16	19478	1.5473466793771848	1	1	0.9913544668587896
GOTERM_BP_DIRECT	GO:0070885~negative regulation of calcineurin-NFAT signaling cascade	12	0.10251153254741158	0.0841504	GSK3B, PRNP, DYRK2, MAPK7, ACTN3, HOMER2, CHORDC1, FHL2, TBC1D10C, ATP2B4, MYOZ1, MTOR	9441	16	19478	1.5473466793771848	1	1	0.9913544668587896
GOTERM_BP_DIRECT	GO:0033962~P-body assembly	12	0.10251153254741158	0.0841504	DYNC1H1, EIF4ENIF1, ATXN2, CNOT7, AGO2, LIMD1, LSM4, PATL1, LSM3, TNRC6A, EDC3, PATL2	9441	16	19478	1.5473466793771848	1	1	0.9913544668587896
GOTERM_BP_DIRECT	GO:0030031~cell projection assembly	12	0.10251153254741158	0.0841504	NCKAP1, SCIN, GSN, PARVG, PDGFA, NCKAP1L, PARVB, RAC1, QRICH2, NEFH, FGFR1, MTSS2	9441	16	19478	1.5473466793771848	1	1	0.9913544668587896
GOTERM_BP_DIRECT	GO:0032230~positive regulation of synaptic transmission, GABAergic	12	0.10251153254741158	0.0841504	NLGN1, OXTR, NLGN2, NRXN1, KIF5B, PRKCE, CA7, TACR1, HAP1, NALCN, ADRA1A, ZDHHC3	9441	16	19478	1.5473466793771848	1	1	0.9913544668587896
GOTERM_BP_DIRECT	GO:0030001~metal ion transport	12	0.10251153254741158	0.0841504	TRPM1, SLC41A2, SLC11A1, SLC41A3, SLC41A1, LRP2, CLDN16, TRPM5, TRPM6, LRRC55, TRPM3, TRPM4	9441	16	19478	1.5473466793771848	1	1	0.9913544668587896
GOTERM_BP_DIRECT	GO:0022407~regulation of cell-cell adhesion	12	0.10251153254741158	0.0841504	PKHD1, EPHA7, SRC, PODXL, ADAM8, CD24, JAK2, EFNA5, CELSR2, ZDHHC2, JAK3, WNT4	9441	16	19478	1.5473466793771848	1	1	0.9913544668587896
GOTERM_BP_DIRECT	GO:0071361~cellular response to ethanol	12	0.10251153254741158	0.0841504	SLC23A2, PRKAA1, UGT1A1, CCL7, KCNMB1, PRKCE, TP53INP1, DNMT3A, CYBB, ITPR2, SOD2, ADCY7	9441	16	19478	1.5473466793771848	1	1	0.9913544668587896
GOTERM_BP_DIRECT	GO:0007417~central nervous system development	79	0.6748675892704596	0.0843679	ROBO2, NCKAP1, SH3GL3, APP, ANKLE2, NCAN, CHD7, PTEN, MSI2, CELSR1, HAPLN4, GBA2, HAPLN1, DMBX1, RPS6KA3, RPS6KA6, DNER, NRCAM, SOX6, MNX1, SEMA6B, EMX1, SZT2, DSCAM, APLP2, VPS13B, PAX6, HPCAL4, POU3F3, ALDH3A2, BCAN, VCAN, ZEB2, ZEB1, BTD, CYP26C1, ALDH5A1, PAX8, B3GNT5, IL1RAPL2, DCX, PRKN, SHC3, ADAM22, STK4, PTS, NPAS2, STK3, GLIS2, DRP2, NHLH2, UGT8, DHX30, SNTG2, RELN, SCIN, PTPRZ1, ADAM23…	9441	143	19478	1.139770514413031	1	1	0.9913544668587896
GOTERM_BP_DIRECT	GO:0006635~fatty acid beta-oxidation	30	0.2562788313685289	0.0867898	ABCD4, ABCD2, ABCD3, ECHS1, ECI1, HSD17B4, CROT, ACOXL, SCP2, CPT2, AUH, ACADM, HADH, ACAA1, ACAD11, ACAD10, DECR1, ADIPOQ, CPT1C, MCAT, HADHB, HADHA, SLC25A17, ACOX1, EHHADH, LEP, PEX5, ECHDC1, ECHDC2, SLC27A2	9441	49	19478	1.2631401464303549	1	1	0.9913544668587896
GOTERM_BP_DIRECT	GO:0030199~collagen fibril organization	39	0.3331624807790876	0.0868283	COLGALT2, FOXC1, TNXB, COL14A1, COL11A1, COL11A2, COL12A1, DPT, PLOD3, PLOD2, ADAMTS14, ADAMTS2, ADAMTS3, ADAMTS19, SERPINH1, CYP1B1, ATP7A, ADAMTS7, COL28A1, TGFB2, COL27A1, ANXA2, P3H4, EXT1, GREM1, COL1A1, SELENON, COL3A1, BMP1, COL1A2, COL5A1, LOX, COL5A3, COL5A2, NF1, TLL2, VIPAS39, TLL1, DDR2	9441	66	19478	1.2191216261759636	1	1	0.9913544668587896
GOTERM_BP_DIRECT	GO:0030168~platelet activation	39	0.3331624807790876	0.0868283	DGKG, DGKE, DGKD, DGKB, SRC, ITPR3, PIK3CB, GNA13, P2RY1, PLCG2, FGB, VAV3, FGA, ENTPD2, SYK, VWF, FZD6, FGG, GP6, MERTK, F2, DGKZ, ADRA2A, VAV2, TREML1, COL3A1, PLSCR1, RAP2B, CD40LG, PIK3CA, LCK, AXL, DGKQ, P2RX1, TYRO3, DGKK, DGKI, PF4, DGKH	9441	66	19478	1.2191216261759636	1	1	0.9913544668587896
GOTERM_BP_DIRECT	GO:0046716~muscle cell cellular homeostasis	17	0.14522467110883308	0.0874061	TGFB1, MSTN, CAV1, HIF1A, MTM1, SOD1, PLN, ANKH, LOX, LAMP2, CAPN3, DMD, ALDOA, LARGE1, TRIM32, FXN, PFKM	9441	25	19478	1.4029276559686474	1	1	0.9913544668587896
GOTERM_BP_DIRECT	GO:0008361~regulation of cell size	17	0.14522467110883308	0.0874061	RAP1GAP2, VAV3, MTPN, RARG, NHERF1, RDX, MSN, CLN8, ARHGAP5, MTOR, ARHGAP35, VAV2, RPTOR, XK, LARS1, RAC1, WDTC1	9441	25	19478	1.4029276559686474	1	1	0.9913544668587896
GOTERM_BP_DIRECT	GO:0046835~carbohydrate phosphorylation	17	0.14522467110883308	0.0874061	EPM2A, PFKFB3, GCK, HK2, HK1, GNPTG, FGGY, TKFC, GNPTAB, HOOK1, FCSK, POMK, PFKM, RBKS, XYLB, GALK2, GNE	9441	25	19478	1.4029276559686474	1	1	0.9913544668587896
GOTERM_BP_DIRECT	GO:0030325~adrenal gland development	17	0.14522467110883308	0.0874061	SMAD2, PDGFRA, SMAD4, INSR, ARID5B, NR3C1, CRHR1, PBX1, DKK3, NR5A1, SALL1, MDK, WT1, NF1, CYP1B1, WNT4, STRA6	9441	25	19478	1.4029276559686474	1	1	0.9913544668587896
GOTERM_BP_DIRECT	GO:0043410~positive regulation of MAPK cascade	110	0.9396890483512728	0.0875013	APP, CD81, FGF1, FGF2, IGF1R, FGF5, FGF7, CDH2, ADORA1, KDR, MAP2K3, MEF2C, MAP2K1, EPHA8, HGF, PRKCE, FRS2, AR, DOK3, DOK4, DOK6, ERP29, IAPP, ADAM8, RAF1, JCAD, SHC1, CHRNA7, PDGFA, LPAR3, ADRB1, IQGAP1, INAVA, THPO, PLCG2, FGF23, DRD5, WNT4, MAP2K6, LYN, TGFB1, INSR, FZD7, LIF, IGF1, FGF17, PTPRC, CDK10, CSPG4, CHRFAM7A, TAB1, GPR101, FGFR3, HLA-DRB1, FGFR2, GSDME, FGF10, FGFR1, RET, FLT1, FLT…	9441	204	19478	1.11247146883327	1	1	0.9913544668587896
GOTERM_BP_DIRECT	GO:0006694~steroid biosynthetic process	23	0.19648043738253887	0.0878911	SDR42E1, HSD3B7, DHRS11, HSD3B2, SRD5A2, SRD5A1, HSD3B1, CYP51A1, HSD17B11, CYP8B1, LSS, PRLR, CYP19A1, PBX1, CYP3A7, CYP17A1, CYP39A1, SCP2, STAR, CYP11A1, CYP21A2, CYP11B1, ACBD3	9441	36	19478	1.3181101342842685	1	1	0.9913544668587896
GOTERM_BP_DIRECT	GO:0060612~adipose tissue development	23	0.19648043738253887	0.0878911	FTO, ATF2, PAXIP1, LRP5, EBF2, VPS13B, DYRK1B, ARID5B, RASAL2, PUM2, ABHD15, CD2AP, SPART, PGRMC2, PIK3CA, SPTLC2, LEP, DHRS7B, SH3PXD2B, HMGCS2, PPARGC1A, SLC25A25, UMODL1	9441	36	19478	1.3181101342842685	1	1	0.9913544668587896
GOTERM_BP_DIRECT	GO:0048675~axon extension	23	0.19648043738253887	0.0878911	ITGB1, NLGN3, SEMA5A, SEMA5B, CYFIP1, EDN2, AUTS2, EDN3, USP9X, USP9Y, LIMK1, RAPH1, RNF6, DCLK1, CDH4, EDNRA, PPP3CB, SLC9A6, MAP1B, DCX, ULK2, SPG11, VCL	9441	36	19478	1.3181101342842685	1	1	0.9913544668587896
GOTERM_BP_DIRECT	GO:0045444~fat cell differentiation	51	0.43567401332649924	0.087948	STEAP4, CBY1, METRNL, OSBPL11, NIPBL, CCND1, AKT2, SDF4, BBS9, EP300, BBS4, SREBF1, MED1, ARID5B, SENP2, PIAS1, CLIP3, BSCL2, ADGRF1, ADGRF5, ATF5, PLCB1, JDP2, FITM1, GATA2, FOXO1, BCL2L13, GRK5, FAM120B, LRRC8C, TBL1X, METTL8, ZBTB7A, BBS2, GDF10, TCF7L2, TMEM120B, OSBPL8, NEGR1, WNT3A, ERAP1, HMGA2, GDF6, KLF4, SMAD6, PSMB8, FOSL2, NR4A1, NR4A3, CNTN2, TRIM32	9441	89	19478	1.1822424067151522	1	1	0.9913544668587896
GOTERM_BP_DIRECT	GO:0008283~cell population proliferation	85	0.7261233555441654	0.0881825	DDR1, CNTNAP2, MRE11, USPL1, HPSE2, MCM7, MCM10, DDX41, MKI67, NR2E3, UBE2L3, EDNRA, IL18RAP, AKT1, GNAT1, GLUL, CDK5RAP3, PDK1, MAP4K1, MRPS27, IGFBP5, EDN3, SPHK2, SPHK1, ANKRD45, SETMAR, NRG1, TSC1, CDC25C, CD2AP, OVOL2, ASPH, ALDH1A2, YME1L1, ROR1, BIRC6, USP13, HDAC4, KANK1, CSF1R, OCA2, LTK, ENPEP, FOXC1, SLC20A1, MVP, PDGFA, PDS5B, GATA3, LRP2, TBXT, ZFP36L1, GNAI2, RAP1B, LARP1, BRINP1, T…	9441	155	19478	1.1313932709424575	1	1	0.9913544668587896
GOTERM_BP_DIRECT	GO:0071560~cellular response to transforming growth factor beta stimulus	40	0.341705108491372	0.0888492	DLX1, HDAC2, KMT2A, NR3C1, CLDN1, ZFP36L2, IGF1R, ZFP36L1, EPB41L5, MAPK7, CTSK, PDGFD, STK16, NFKBIZ, PENK, ABL1, SOX6, WNT2, SOX5, WNT4, KDM6A, SMAD2, WWOX, POSTN, MEF2C, SMAD4, TGFB1, APAF1, CAV1, NFATC1, COL1A1, PPM1A, ZEB1, COL4A2, PDE3A, XCL1, FGFR2, LIMS1, FBN1, DDR2	9441	68	19478	1.2136052387272036	1	1	0.9913544668587896
GOTERM_BP_DIRECT	GO:0007162~negative regulation of cell adhesion	31	0.2648214590808133	0.0897289	SEMA5A, RIPOR2, ADAMDEC1, PLXND1, PDE3B, ADAM22, FBLN1, MIA3, KNG1, SPN, ERBB3, MDK, PODXL, DACT2, PLXNA1, PLXNC1, EPHB2, CD164, SEMA4D, ANGPT1, DSCAM, DUSP1, MMP2, ADAM10, HSPG2, DAB1, RASA1, PLXNB3, PLXNB2, CDH13, CBLL1	9441	51	19478	1.254058746684777	1	1	0.9913544668587896
GOTERM_BP_DIRECT	GO:0010628~positive regulation of gene expression	253	2.1612848112079277	0.0918833	APP, ATF2, PID1, TFRC, RBPJ, TBK1, NAMPT, TRIM24, AKT1, VPS35, LGALS9, EPHB2, MEF2A, MED1, MEF2C, MUSK, SLC11A1, HNF1B, ANK2, ANK3, SOX10, RUNX2, OVOL2, HCFC1, AR, PRKD1, TP53, HPN, TWIST1, PIK3R3, GATA2, HIF1A, TTBK1, DHX36, PLCG2, NKX2-1, APOB, ZBTB7B, PPARGC1A, SRPK2, BCL11A, RDX, FN1, LIF, RAB27A, BRAF, SNF8, IGF1, GDF7, OCLN, AGO3, CD28, ATM, HOXD3, CALR, RET, MYOM1, RARG, TCF23, BRCA1, CTCF…	9441	489	19478	1.0674266118130271	1	1	0.9913544668587896
GOTERM_BP_DIRECT	GO:0006351~DNA-templated transcription	54	0.4613018964633521	0.0918973	PHF3, DIDO1, CCNH, HOXA9, GPBP1, EPC1, SLC39A8, MEF2A, RFX3, CBFA2T2, POLRMT, CBFA2T3, MLF1, PIAS2, THAP1, COL4A2, PAX8, RRAGC, MED20, POLR1D, TCEANC2, POLR1H, DNMT1, DTX1, BAZ2A, LIN9, RELA, POLR2F, GPBP1L1, ZBTB7A, SCAI, RUNX1T1, POLR2J3, SMAD2, SMAD1, SMAD4, POLR2J2, TCEANC, GTF2H1, INO80, TBX3, HINFP, XAB2, POLR3A, POLR3C, POLR3E, PPP1R1B, MKRN2, TCEA1, RNPS1, POLR3H, HOXD3, HOXD9, NFKBIB	9441	95	19478	1.1727259043700766	1	1	0.9913544668587896
GOTERM_BP_DIRECT	GO:0007095~mitotic G2 DNA damage checkpoint signaling	24	0.20502306509482315	0.092156	MBTPS1, MRE11, ABRAXAS1, DONSON, BRCA1, FOXO4, FOXN3, CDC14B, TICRR, BABAM1, BABAM2, FZR1, TAOK3, TAOK1, TAOK2, CHEK1, ATM, TOPBP1, NBN, CLSPN, NOP53, MBTPS2, CDK5RAP3, IER3	9441	38	19478	1.3030287826334188	1	1	0.9913544668587896
GOTERM_BP_DIRECT	GO:2000300~regulation of synaptic vesicle exocytosis	24	0.20502306509482315	0.092156	PRKCG, SYT2, SYT1, PRKCB, LRRK2, CASK, FBXO45, SYT13, SYN1, STXBP5L, FBXL20, RIMS2, GPR151, PREPL, SV2C, CACNB4, RIMS3, SV2B, P2RX1, P2RY1, CSPG5, STXBP5, GIT1, PPFIA2	9441	38	19478	1.3030287826334188	1	1	0.9913544668587896
GOTERM_BP_DIRECT	GO:0071392~cellular response to estradiol stimulus	24	0.20502306509482315	0.092156	IL10, UGT1A1, SRD5A1, NCOA3, ITGA2, MMP2, CFLAR, SSTR1, SSTR2, POU4F1, ESR1, EGFR, ESR2, PPP1R9B, IGF1R, KIF18A, AIFM1, MYOD1, HSF1, NRIP1, HNRNPD, LCOR, BCL2L2, CCDC62	9441	38	19478	1.3030287826334188	1	1	0.9913544668587896
GOTERM_BP_DIRECT	GO:0036297~interstrand cross-link repair	24	0.20502306509482315	0.092156	FANCI, VCP, DCLRE1C, FANCM, ERCC6L2, FANCL, XRCC3, RNF8, FANCA, FANCC, NUCKS1, FANCB, FAAP20, RAD51AP1, RNF168, RAD51D, FANCD2, HMCES, ERCC1, FIRRM, RFWD3, SPRTN, FAN1, ATR	9441	38	19478	1.3030287826334188	1	1	0.9913544668587896
GOTERM_BP_DIRECT	GO:0030073~insulin secretion	24	0.20502306509482315	0.092156	SMAD2, SREBF1, RAB3A, STXBP3, GPR119, PTPRN, PRKCE, ILDR2, HNF1B, SYTL4, ACVR2B, RIMS2, NEUROD1, CYB5R4, SNX19, PCLO, ACVR1C, VGF, HNF4A, LEP, FAM3B, FFAR1, CAMK2G, RAPGEF4	9441	38	19478	1.3030287826334188	1	1	0.9913544668587896
GOTERM_BP_DIRECT	GO:0051496~positive regulation of stress fiber assembly	32	0.27336408679309754	0.0925376	NRP1, ROCK2, GPR65, FHOD1, PXN, ARHGEF10L, PPM1E, PPM1F, AMOT, CDC42, BAG4, ABL1, RAC1, WNT4, SMAD2, CARMIL1, MYOC, ARHGEF15, TPM3, LIMCH1, TPM1, LIMK1, BRAF, TACR1, MTOR, CCDC88A, SYNPO2L, EVL, ITGB1BP1, EPHA1, FERMT2, RAPGEF3	9441	53	19478	1.245662735599243	1	1	0.9913544668587896
GOTERM_BP_DIRECT	GO:0006865~amino acid transport	32	0.27336408679309754	0.0925376	SLC43A2, LRP5, SLC7A14, SLC38A10, SLC1A3, SLC38A11, SLC1A4, SLC3A2, SLC6A1, SLC6A2, SLC6A3, SLC6A4, SLC7A3, SLC25A29, SLC38A7, SLC38A6, SLC38A9, SLC38A2, SLC25A44, SLC38A1, SLC6A18, SLC6A15, SLC6A13, SLC6A11, SLC16A10, SLC6A6, SLC6A8, XK, SLC7A8, SFXN1, SFXN2, SFXN5	9441	53	19478	1.245662735599243	1	1	0.9913544668587896
GOTERM_BP_DIRECT	GO:1900227~positive regulation of NLRP3 inflammasome complex assembly	18	0.1537672988211174	0.0938965	DDX3Y, GBP5, DDX3X, NEK7, ZDHHC5, PTPN22, ZDHHC1, P2RX7, PPP2CA, LATS1, MAVS, MAPK8, LATS2, STMP1, PLCG2, USP50, PRKD1, MYD88	9441	27	19478	1.3754192705574975	1	1	0.9913544668587896
GOTERM_BP_DIRECT	GO:0007520~myoblast fusion	18	0.1537672988211174	0.0938965	ITGB1, DOCK5, DYRK1B, CACNA1H, ADAMTS15, TANC1, ADAMTS5, MYOD1, ADAM12, ERVW-1, CAPN2, MYH9, PLEKHO1, NOS1, CACNA1S, DOCK2, NEO1, KCNH1	9441	27	19478	1.3754192705574975	1	1	0.9913544668587896
GOTERM_BP_DIRECT	GO:0002224~toll-like receptor signaling pathway	18	0.1537672988211174	0.0938965	UNC93B1, LRRC19, AP3B1, BCL10, IRAK4, TICAM1, CTSS, TLR1, FOSL1, RPS6KA3, TIFAB, TRAF3, NFKBIZ, PLCG2, TLR10, TLR7, TLR5, TLR3	9441	27	19478	1.3754192705574975	1	1	0.9913544668587896
GOTERM_BP_DIRECT	GO:0002437~inflammatory response to antigenic stimulus	18	0.1537672988211174	0.0938965	NOTCH2, KDM6B, NOTCH1, IL25, IL37, HMGB2, IL20RB, IL5RA, HMGB1, RBPJ, RASGRP1, NOTCH2NLC, FOSL2, NOTCH2NLB, CYSLTR1, PNMA1, IL36RN, HLA-DRB1	9441	27	19478	1.3754192705574975	1	1	0.9913544668587896
GOTERM_BP_DIRECT	GO:0060976~coronary vasculature development	18	0.1537672988211174	0.0938965	DYNC2H1, ZBTB14, PLXND1, CPLANE1, ABCC9, AP2B1, PRICKLE1, SMAD6, PCSK5, APLN, BMP4, SNX17, SUFU, CNTRL, APLNR, TAB1, MEGF8, ADAMTS6	9441	27	19478	1.3754192705574975	1	1	0.9913544668587896
GOTERM_BP_DIRECT	GO:0043491~phosphatidylinositol 3-kinase/protein kinase B signal transduction	43	0.36733299162822486	0.0944848	IRS1, PTEN, INPPL1, ILK, PIK3R3, GATA3, LRP2, PIK3CB, PIK3R1, NYAP2, PIK3C2A, FGF2, EGFR, PIK3CG, STK3, IGF1R, ZFP36L1, PIK3C2B, PIK3R5, MTM1, PREX2, FLCN, ERBB3, INPP5F, AKT1, PLEKHA1, BTN2A2, CD160, STAT3, TSC2, WDR72, GAB2, BTBD10, CD2AP, DLG1, ADAM17, PIK3CA, BANK1, TYRO3, NF1, CD28, MKRN2, COL6A3	9441	74	19478	1.1988451750129538	1	1	0.9913544668587896
GOTERM_BP_DIRECT	GO:1904357~negative regulation of telomere maintenance via telomere lengthening	9	0.0768836494105587	0.0946258	SLX4, PARP1, TNKS2, SLX1B, TNKS, ERCC4, SLX1A, TERF1, TERF2	9441	11	19478	1.688014559320565	1	1	0.9913544668587896
GOTERM_BP_DIRECT	GO:0003158~endothelium development	9	0.0768836494105587	0.0946258	BLOC1S6, NAGLU, GJA5, KRIT1, SLC40A1, KDR, CCM2, CD34, CD2AP	9441	11	19478	1.688014559320565	1	1	0.9913544668587896
GOTERM_BP_DIRECT	GO:0060445~branching involved in salivary gland morphogenesis	9	0.0768836494105587	0.0946258	LAMA5, FGF7, ESRP2, LAMA1, DAG1, BMP7, FGFR2, FGFR1, TGM2	9441	11	19478	1.688014559320565	1	1	0.9913544668587896
GOTERM_BP_DIRECT	GO:0042753~positive regulation of circadian rhythm	9	0.0768836494105587	0.0946258	FBXW11, THRAP3, NKX2-1, BMAL2, RORA, BTRC, BMAL1, CLOCK, PRKG1	9441	11	19478	1.688014559320565	1	1	0.9913544668587896
GOTERM_BP_DIRECT	GO:0060444~branching involved in mammary gland duct morphogenesis	9	0.0768836494105587	0.0946258	DDR1, KDM5B, CCL11, CSF1, SRC, LRP5, BTRC, PML, TBX3	9441	11	19478	1.688014559320565	1	1	0.9913544668587896
GOTERM_BP_DIRECT	GO:0006825~copper ion transport	9	0.0768836494105587	0.0946258	ATP7B, SLC31A2, HEPHL1, SLC31A1, MMGT1, SLC11A2, ATP7A, CUTC, ATOX1	9441	11	19478	1.688014559320565	1	1	0.9913544668587896
GOTERM_BP_DIRECT	GO:0060231~mesenchymal to epithelial transition	9	0.0768836494105587	0.0946258	WT1, BASP1, FZD7, CTNNB1, DSG2, GATA3, PELO, PAX2, WNT4	9441	11	19478	1.688014559320565	1	1	0.9913544668587896
GOTERM_BP_DIRECT	GO:0014047~glutamate secretion	9	0.0768836494105587	0.0946258	P2RX7, GRM2, NTRK2, PIANP, GIPC1, APBA1, TRPV1, KCNK2, BEST1	9441	11	19478	1.688014559320565	1	1	0.9913544668587896
GOTERM_BP_DIRECT	GO:0034975~protein folding in endoplasmic reticulum	9	0.0768836494105587	0.0946258	PDIA3, DNAJC3, ERO1B, HSPA5, CANX, DNAJC10, P4HB, CALR, HSP90B1	9441	11	19478	1.688014559320565	1	1	0.9913544668587896
GOTERM_BP_DIRECT	GO:0046037~GMP metabolic process	9	0.0768836494105587	0.0946258	DLG1, LRGUK, DLG2, GUK1, MAGI3, GMPR2, CASK, CARD11, TJP2	9441	11	19478	1.688014559320565	1	1	0.9913544668587896
GOTERM_BP_DIRECT	GO:0006620~post-translational protein targeting to endoplasmic reticulum membrane	9	0.0768836494105587	0.0946258	SEC61A2, BAG6, SEC61A1, SGTB, SGTA, CHMP4B, CHMP4A, SEC62, SEC63	9441	11	19478	1.688014559320565	1	1	0.9913544668587896
GOTERM_BP_DIRECT	GO:0055064~chloride ion homeostasis	9	0.0768836494105587	0.0946258	CA12, SLC12A2, SLC12A3, SLC12A4, SLC12A5, SLC12A1, SLC12A6, SLC12A7, SLC12A9	9441	11	19478	1.688014559320565	1	1	0.9913544668587896
GOTERM_BP_DIRECT	GO:0006901~vesicle coating	9	0.0768836494105587	0.0946258	TRAPPC2, TRAPPC3, TRAPPC6B, TRAPPC10, TRAPPC4, TRAPPC5, TRAPPC2B, TRAPPC9, TRAPPC13	9441	11	19478	1.688014559320565	1	1	0.9913544668587896
GOTERM_BP_DIRECT	GO:0045922~negative regulation of fatty acid metabolic process	9	0.0768836494105587	0.0946258	UGT1A10, NCOR1, UGT1A1, UGT1A4, UGT1A3, UGT1A9, UGT1A8, UGT1A7, UGT1A6	9441	11	19478	1.688014559320565	1	1	0.9913544668587896
GOTERM_BP_DIRECT	GO:1903706~regulation of hemopoiesis	9	0.0768836494105587	0.0946258	ING5, BRD1, BRPF1, TCIM, KAT6B, BRPF3, KAT6A, PTN, MYSM1	9441	11	19478	1.688014559320565	1	1	0.9913544668587896
GOTERM_BP_DIRECT	GO:0035542~regulation of SNARE complex assembly	9	0.0768836494105587	0.0946258	STXBP1, TGFBRAP1, VPS41, VPS8, VPS11, STXBP6, VPS39, SEPTIN8, VPS16	9441	11	19478	1.688014559320565	1	1	0.9913544668587896
GOTERM_BP_DIRECT	GO:0034454~microtubule anchoring at centrosome	9	0.0768836494105587	0.0946258	PCM1, NIN, CCDC120, MAP1S, DCTN1, KIF3A, HOOK3, NINL, BBS4	9441	11	19478	1.688014559320565	1	1	0.9913544668587896
GOTERM_BP_DIRECT	GO:0048681~negative regulation of axon regeneration	9	0.0768836494105587	0.0946258	RTN4R, PTPRS, INPP5F, RTN4RL1, KREMEN1, LRIG2, NEO1, RGMA, CERS2	9441	11	19478	1.688014559320565	1	1	0.9913544668587896
GOTERM_BP_DIRECT	GO:0045063~T-helper 1 cell differentiation	9	0.0768836494105587	0.0946258	SEMA4A, CRACR2A, TMEM98, HLX, LEF1, NFKBIZ, STAT4, HMGB1, IL18R1	9441	11	19478	1.688014559320565	1	1	0.9913544668587896
GOTERM_BP_DIRECT	GO:0042448~progesterone metabolic process	9	0.0768836494105587	0.0946258	STAT5A, STAT5B, SRD5A1, AKR1C1, AKR1C3, AKR1C2, AFP, CYP46A1, CYP17A1	9441	11	19478	1.688014559320565	1	1	0.9913544668587896
GOTERM_BP_DIRECT	GO:0016082~synaptic vesicle priming	13	0.11105416025969589	0.0947161	UNC13B, SNAP47, UNC13C, SNAP25, UNC13A, STXBP1, RIMS2, RPH3A, RIMS3, SYNJ1, ERC2, SNAP29, SNCA	9441	18	19478	1.4900375431039556	1	1	0.9913544668587896
GOTERM_BP_DIRECT	GO:0017156~calcium-ion regulated exocytosis	13	0.11105416025969589	0.0947161	RAB3A, NOTCH1, ARHGAP17, SYN2, RIMS2, RAP1B, PPP3CB, SCIN, RIMS3, VAMP7, TSPAN18, SDF4, RAPGEF4	9441	18	19478	1.4900375431039556	1	1	0.9913544668587896
GOTERM_BP_DIRECT	GO:0035234~ectopic germ cell programmed cell death	13	0.11105416025969589	0.0947161	SYCP2, PRKDC, UNC5C, YBX3, SOD1, DDB1, IL1A, KITLG, IL1B, TOPAZ1, KIT, MAEL, BCL2L1	9441	18	19478	1.4900375431039556	1	1	0.9913544668587896
GOTERM_BP_DIRECT	GO:0034727~piecemeal microautophagy of the nucleus	13	0.11105416025969589	0.0947161	ATG9B, ATG9A, SNX30, ATG13, ATG12, RB1CC1, ATG2A, ULK2, ATG4B, ATG4A, ATG7, ATG4D, ATG2B	9441	18	19478	1.4900375431039556	1	1	0.9913544668587896
GOTERM_BP_DIRECT	GO:0051642~centrosome localization	13	0.11105416025969589	0.0947161	RANBP2, SUN2, SUN1, BICD2, NUBP1, SYNE2, TMEM201, DYNC1LI2, NIN, KIF5B, CCDC141, DLGAP5, NDEL1	9441	18	19478	1.4900375431039556	1	1	0.9913544668587896
GOTERM_BP_DIRECT	GO:0045292~mRNA cis splicing, via spliceosome	13	0.11105416025969589	0.0947161	RBM17, SF3A1, NCBP2, WBP4, PRP4K, PRPF40B, PRPF40A, C9ORF78, NCBP2L, SDE2, SRSF3, SRSF7, DCPS	9441	18	19478	1.4900375431039556	1	1	0.9913544668587896
GOTERM_BP_DIRECT	GO:0008593~regulation of Notch signaling pathway	13	0.11105416025969589	0.0947161	GALNT11, POSTN, YJEFN3, ADAM10, DTX1, TSPEAR, SYNJ2BP, SREBF2, LFNG, MFNG, GAS2, CD46, LLGL1	9441	18	19478	1.4900375431039556	1	1	0.9913544668587896
GOTERM_BP_DIRECT	GO:0042574~retinal metabolic process	13	0.11105416025969589	0.0947161	AKR1C1, ABCA4, AKR1C3, DHRS4, SDR16C5, ALDH1A3, RDH11, ALDH1A2, CYP1B1, BCO2, DHRS4L2, ALDH8A1, BCO1	9441	18	19478	1.4900375431039556	1	1	0.9913544668587896
GOTERM_BP_DIRECT	GO:0016125~sterol metabolic process	13	0.11105416025969589	0.0947161	CYP51A1, CYP46A1, CYP8B1, CYP19A1, CYP39A1, CYP27A1, ARV1, CYP11A1, CYP21A2, CYP4V2, CYP11B1, CYP1B1, EBPL	9441	18	19478	1.4900375431039556	1	1	0.9913544668587896
GOTERM_BP_DIRECT	GO:0051044~positive regulation of membrane protein ectodomain proteolysis	13	0.11105416025969589	0.0947161	APP, NRDC, FURIN, TNFRSF1B, ADRA2A, RGMA, IL1B, PACSIN3, ADAM9, ADAM8, SNX9, GPLD1, SH3D19	9441	18	19478	1.4900375431039556	1	1	0.9913544668587896
GOTERM_BP_DIRECT	GO:0072520~seminiferous tubule development	13	0.11105416025969589	0.0947161	LHCGR, SMAD4, WDR48, RAD21L1, ATRX, SPATA2, AR, FER, ING2, ADGRG1, KIF18A, BRIP1, TBC1D20	9441	18	19478	1.4900375431039556	1	1	0.9913544668587896
GOTERM_BP_DIRECT	GO:0035641~locomotory exploration behavior	13	0.11105416025969589	0.0947161	NLGN2, CRBN, GAD1, PRKCE, LRRK2, SLC4A10, LSAMP, UBE3A, DPP4, DLG4, PENK, TNR, SHANK3	9441	18	19478	1.4900375431039556	1	1	0.9913544668587896
GOTERM_BP_DIRECT	GO:1904263~positive regulation of TORC1 signaling	33	0.28190671450538185	0.0952227	SEH1L, SRC, USP32, CUL3, CLEC16A, FLCN, TBK1, STAMBPL1, GPR137, AKT1, EP300, SLC38A9, FNIP2, GPR155, SEC13, WDR59, SYK, MIOS, PRMT1, USP4, CSNK1A1, CTNS, GPR137C, RBX1, RRAGA, SHQ1, RPS6KB1, RRAGC, RRAGB, RHEB, LARS1, SIK3, WAC	9441	55	19478	1.2378773435017476	1	1	0.9913544668587896
GOTERM_BP_DIRECT	GO:0010510~regulation of acetyl-CoA biosynthetic process from pyruvate	6	0.05125576627370579	0.0956027	BCKDK, TPK1, PDK4, PDK3, PDK2, PDK1	9441	6	19478	2.0631289058362463	1	1	0.9913544668587896
GOTERM_BP_DIRECT	GO:0014732~skeletal muscle atrophy	6	0.05125576627370579	0.0956027	TRIM63, MSTN, RPS6KB1, ACTN3, CFLAR, ASB2	9441	6	19478	2.0631289058362463	1	1	0.9913544668587896
GOTERM_BP_DIRECT	GO:0021879~forebrain neuron differentiation	6	0.05125576627370579	0.0956027	DLX1, CSF1R, DLX2, OTP, LHX5, POU3F4	9441	6	19478	2.0631289058362463	1	1	0.9913544668587896
GOTERM_BP_DIRECT	GO:0038155~interleukin-23-mediated signaling pathway	6	0.05125576627370579	0.0956027	IL23R, STAT3, TYK2, P4HB, JAK2, IL12RB1	9441	6	19478	2.0631289058362463	1	1	0.9913544668587896
GOTERM_BP_DIRECT	GO:0086073~bundle of His cell-Purkinje myocyte adhesion involved in cell communication	6	0.05125576627370579	0.0956027	DSP, JUP, PKP2, DSG2, CTNNA3, DSC2	9441	6	19478	2.0631289058362463	1	1	0.9913544668587896
GOTERM_BP_DIRECT	GO:0045589~regulation of regulatory T cell differentiation	6	0.05125576627370579	0.0956027	PSG9, KAT2A, FANCD2, CD28, FANCA, DROSHA	9441	6	19478	2.0631289058362463	1	1	0.9913544668587896
GOTERM_BP_DIRECT	GO:0006172~ADP biosynthetic process	6	0.05125576627370579	0.0956027	AK1, AK2, AK3, AK4, AK5, AK4P3	9441	6	19478	2.0631289058362463	1	1	0.9913544668587896
GOTERM_BP_DIRECT	GO:0048845~venous blood vessel morphogenesis	6	0.05125576627370579	0.0956027	EFNB2, CCBE1, HEG1, CCM2, PROX1, ENG	9441	6	19478	2.0631289058362463	1	1	0.9913544668587896
GOTERM_BP_DIRECT	GO:0048496~maintenance of animal organ identity	6	0.05125576627370579	0.0956027	IQCB1, ADGRV1, PKP2, NPHP3, NPHP3-ACAD11, USH2A	9441	6	19478	2.0631289058362463	1	1	0.9913544668587896
GOTERM_BP_DIRECT	GO:0006779~porphyrin-containing compound biosynthetic process	6	0.05125576627370579	0.0956027	SPTA1, ABCB6, UROD, RSAD1, HMBS, PPOX	9441	6	19478	2.0631289058362463	1	1	0.9913544668587896
GOTERM_BP_DIRECT	GO:0061669~spontaneous neurotransmitter secretion	6	0.05125576627370579	0.0956027	RIMS2, RPH3A, STX1B, DOC2A, SYT1, DOC2B	9441	6	19478	2.0631289058362463	1	1	0.9913544668587896
GOTERM_BP_DIRECT	GO:0097398~cellular response to interleukin-17	6	0.05125576627370579	0.0956027	CXCL10, SOCS3, IL1B, STAT3, NFKBIZ, NFKB1	9441	6	19478	2.0631289058362463	1	1	0.9913544668587896
GOTERM_BP_DIRECT	GO:0033081~regulation of T cell differentiation in thymus	6	0.05125576627370579	0.0956027	ZEB1, CAMK4, CLPTM1, SOS1, SOS2, SOD1	9441	6	19478	2.0631289058362463	1	1	0.9913544668587896
GOTERM_BP_DIRECT	GO:0006047~UDP-N-acetylglucosamine metabolic process	6	0.05125576627370579	0.0956027	DPAGT1, SLC35A3, GFPT2, GFPT1, B4GALNT2, GNE	9441	6	19478	2.0631289058362463	1	1	0.9913544668587896
GOTERM_BP_DIRECT	GO:0042791~5S class rRNA transcription by RNA polymerase III	6	0.05125576627370579	0.0956027	GTF3C1, GTF3C2, GTF3C3, GTF3C4, GTF3C5, GTF3C6	9441	6	19478	2.0631289058362463	1	1	0.9913544668587896
GOTERM_BP_DIRECT	GO:0002735~positive regulation of myeloid dendritic cell cytokine production	6	0.05125576627370579	0.0956027	MAVS, DDX1, DHX36, DDX21, TICAM1, RIGI	9441	6	19478	2.0631289058362463	1	1	0.9913544668587896
GOTERM_BP_DIRECT	GO:0009988~cell-cell recognition	6	0.05125576627370579	0.0956027	CLEC4M, CD209, PCDHB6, PCDHA7, FUT3, ST6GALNAC6	9441	6	19478	2.0631289058362463	1	1	0.9913544668587896
GOTERM_BP_DIRECT	GO:0002502~peptide antigen assembly with MHC class I protein complex	6	0.05125576627370579	0.0956027	PDIA3, HLA-A, TAPBPL, CALR, B2M, TAPBP	9441	6	19478	2.0631289058362463	1	1	0.9913544668587896
GOTERM_BP_DIRECT	GO:0045162~clustering of voltage-gated sodium channels	6	0.05125576627370579	0.0956027	SPTBN4, MYOC, SCLT1, NRCAM, AGRN, GLDN	9441	6	19478	2.0631289058362463	1	1	0.9913544668587896
GOTERM_BP_DIRECT	GO:0044387~negative regulation of protein kinase activity by regulation of protein phosphorylation	6	0.05125576627370579	0.0956027	NPM1, ADAR, ADARB1, CDK5RAP3, PPM1F, CORO1C	9441	6	19478	2.0631289058362463	1	1	0.9913544668587896
GOTERM_BP_DIRECT	GO:0021955~central nervous system neuron axonogenesis	6	0.05125576627370579	0.0956027	ARHGEF28, PTEN, B4GALT6, ARHGAP35, B4GALT5, NDEL1	9441	6	19478	2.0631289058362463	1	1	0.9913544668587896
GOTERM_BP_DIRECT	GO:0051939~gamma-aminobutyric acid import	6	0.05125576627370579	0.0956027	SLC6A6, NHERF1, SLC32A1, SLC6A13, SLC7A14, SLC6A1	9441	6	19478	2.0631289058362463	1	1	0.9913544668587896
GOTERM_BP_DIRECT	GO:0042376~phylloquinone catabolic process	6	0.05125576627370579	0.0956027	CYP4F2, CYP4F3, CYP4F8, CYP4F11, CYP4F12, CBR3	9441	6	19478	2.0631289058362463	1	1	0.9913544668587896
GOTERM_BP_DIRECT	GO:0009134~nucleoside diphosphate catabolic process	6	0.05125576627370579	0.0956027	ENTPD1, ENTPD2, ENTPD3, ENTPD5, ENTPD6, ENTPD8	9441	6	19478	2.0631289058362463	1	1	0.9913544668587896
GOTERM_BP_DIRECT	GO:0071455~cellular response to hyperoxia	6	0.05125576627370579	0.0956027	CAV1, FAS, PPARG, ATG7, FOXO1, NOX1	9441	6	19478	2.0631289058362463	1	1	0.9913544668587896
GOTERM_BP_DIRECT	GO:0007185~cell surface receptor protein tyrosine phosphatase signaling pathway	6	0.05125576627370579	0.0956027	PTPRD, PTPRU, TRIO, FRS2, PTN, PTPRF	9441	6	19478	2.0631289058362463	1	1	0.9913544668587896
GOTERM_BP_DIRECT	GO:0007006~mitochondrial membrane organization	6	0.05125576627370579	0.0956027	PLSCR3, PEX5, MFN2, CLN8, TIMM50, SNCA	9441	6	19478	2.0631289058362463	1	1	0.9913544668587896
GOTERM_BP_DIRECT	GO:0016266~O-glycan processing	25	0.21356569280710747	0.0961827	GALNT12, GALNT11, GALNT14, ST6GALNAC2, GALNT13, GALNT15, GCNT1, GXYLT1, GXYLT2, GALNT10, ST3GAL4, GCNT4, ST3GAL1, ST3GAL2, ST3GAL3, GALNT7, GALNT6, ST6GAL1, GALNT5, GALNT3, GALNT2, B3GNT5, CHST4, ST6GALNAC4, B4GALT5	9441	40	19478	1.289455566147654	1	1	0.9913544668587896
GOTERM_BP_DIRECT	GO:0007281~germ cell development	25	0.21356569280710747	0.0961827	DDX4, STAU1, CELF1, CELF4, GMCL1, GMCL2, TIAL1, DND1, MOV10L1, ACVR1, FBXW11, NANOS3, FANCC, MTOR, BMP4, DAZL, TDRD1, FER, MSH2, RPS6KB1, WT1, RARA, DZIP1, BCL2L1, PAFAH1B1	9441	40	19478	1.289455566147654	1	1	0.9913544668587896
GOTERM_BP_DIRECT	GO:0006936~muscle contraction	44	0.3758756193405091	0.0962305	RYR1, OXTR, LMOD1, CACNA1H, SLC8A1, MYOM2, LTB4R, LMOD2, TTN, GJC1, CKMT2, PABPN1, CALD1, MYH13, CACNA1S, CERT1, TMOD1, GAMT, TRIM63, KCND2, TPM3, TMOD4, KCND3, TPM2, TMOD3, TMOD2, MYOF, TRDN, GNAO1, MYH1, P2RX6, MYH2, MYL6, SLC6A8, ASPH, MYL1, SLMAP, HRC, MYH8, MYH4, UTRN, CRYAB, SNTB1, MYH7	9441	76	19478	1.1944430507473005	1	1	0.9913544668587896
GOTERM_BP_DIRECT	GO:0034599~cellular response to oxidative stress	58	0.4954724073124893	0.0966313	VKORC1L1, ATF2, LRRK2, ATP2A2, SLC7A11, EDNRA, NAGLU, LONP1, ABCC1, G6PD, PARP1, SLC11A2, GPX5, GPX7, VRK2, ETV5, RBX1, KAT2B, SELENON, FANCD2, TBC1D24, PRKD1, PRKN, PRKAA1, TMEM161A, PRKAA2, STAU1, CUL3, HM13, SLC1A1, HTRA2, HIF1A, AIF1, FOXO1, MAPK8, ERMP1, PENK, ABL1, STX4, PPARGC1A, SLC25A24, SNCA, RWDD1, BRF2, SLC4A11, FANCC, PYCR2, SOD2, EIF2S1, DHRS2, RAD52, SETX, MSRA, PINK1, STK24, STK25…	9441	103	19478	1.1617619081407988	1	1	0.9913544668587896
GOTERM_BP_DIRECT	GO:0010467~gene expression	104	0.8884332820775671	0.0972771	APP, ROGDI, INPPL1, COMT, NR3C1, FADS3, EDNRA, GARIN3, GRB10, ENPP1, AKT1, KPNA4, SVEP1, LARGE1, ROS1, TGM2, CCDC159, ADIPOQ, HNF1B, TBR1, WDR72, PCDHA10, RUNX2, ADAM2, MOSMO, SCNN1B, KCNQ3, RNASEH2B, TTYH1, CUL3, CCDC146, SLC1A1, LPAR3, RASAL2, FOXO1, FBXO41, BLOC1S6, BRINP1, ANKH, NKX2-1, ARSG, WNT3, H3C6, BBS2, TGFB1, JUND, CFAP70, LIF, CFAP119, BBIP1, FBXO30, FOSL2, GFAP, EXT1, FOSL1, EXT2, D…	9441	193	19478	1.1117378559946611	1	1	0.9913544668587896
GOTERM_BP_DIRECT	GO:0071277~cellular response to calcium ion	45	0.3844182470527935	0.0979145	RYR1, CPNE8, NLGN1, CAMK2D, PRKAA1, PRKAA2, CPNE5, NRXN1, CPNE7, CPNE6, ADCY1, IQGAP1, ADCY8, PKD2, CARF, ADD1, RYR3, NEUROD2, NCSTN, PLCG2, CHP2, CAPN3, CPNE3, CPNE2, SCN5A, ECT2, SLC25A23, SLC25A24, KCNH1, MEF2A, MEF2C, RASA4B, JUND, ADGRV1, SYT1, KCNB1, AKR1C3, ABCC9, BRAF, ITPKC, ASPH, RASA4, KCNQ3, PPIF, DPEP1	9441	78	19478	1.1902666764439882	1	1	0.9913544668587896
GOTERM_BP_DIRECT	GO:0097190~apoptotic signaling pathway	45	0.3844182470527935	0.0979145	DIDO1, TM2D1, PDCD6, UMOD, FAIM2, BCL10, PSEN1, BMI1, SPN, ING5, ACVR1C, CASP3, ADORA1, DPF2, CD38, BAK1, BBLN, WNT4, MAP3K5, SMAD2, CASP8AP2, SYK, RIPK3, APAF1, DAPK1, NANOS3, CAV1, DAPK3, INCA1, CARD9, PAWR, PRKCA, TICAM1, SENP1, MLLT11, P2RX7, DAP, P2RX4, CD5, PDE3A, CD28, CTNNB1, CYCS, TNFRSF25, DAP3	9441	78	19478	1.1902666764439882	1	1	0.9913544668587896
GOTERM_BP_DIRECT	GO:0071260~cellular response to mechanical stimulus	46	0.39296087476507774	0.0995392	RIPOR2, TMEM87A, MTPN, BCL10, F11R, PTGS2, FGF2, EGFR, SLC9A1, IGF1R, MAPK8, CHEK1, CASP1, DAG1, HABP4, PIEZO2, PIEZO1, BAK1, SLC38A2, KCNJ2, MAP3K2, CASP8AP2, MAP2K4, IL33, TGFB1, TNFSF14, BNIP3, ITGA2, IL13, GAB1, TMEM150C, NFKB1, COL1A1, GCLC, IRF1, IL1B, PECAM1, FAS, TLR7, LTBR, TEK, TLR5, MYD88, TLR3, PLEC, ENG	9441	80	19478	1.1862991208558415	1	1	0.9913544668587896
GOTERM_BP_DIRECT	GO:0006906~vesicle fusion	19	0.16230992653340168	0.0999093	VAV3, SYT4, STX17, SYT1, STX16, GOSR2, STX7, GOSR1, IRAG2, CORO1A, SYT7, VAMP8, STX1B, VAMP7, SYT11, STX6, VAMP1, STX4, STX3	9441	29	19478	1.3517051452030577	1	1	0.9913544668587896
GOTERM_BP_DIRECT	GO:0050905~neuromuscular process	19	0.16230992653340168	0.0999093	WASHC4, SPTBN4, DCTN1, ABCC8, KCNA1, MYCBP2, ROGDI, GBA1, HOXD10, SPART, MFSD8, EDNRA, PEX5, GMPPA, POMK, HOXA1, FGF12, BORCS7, STRA6	9441	29	19478	1.3517051452030577	1	1	0.9913544668587896
GOTERM_BP_DIRECT	GO:0043488~regulation of mRNA stability	26	0.22210832051939178	0.0999866	YTHDC1, FMR1, ZFP36L2, ZFP36L1, FXR1, ZFP36, CALCR, FXR2, KHSRP, DHX36, AKT1, ZC3H14, RBM33, PCID2, YTHDF3, PABPC4, PRKCA, PUM1, PUM2, SENP1, CARHSP1, CSDC2, AGO1, SERBP1, VIM, DCP2	9441	42	19478	1.2771750369462478	1	1	0.9913544668587896
GOTERM_BP_DIRECT	GO:0046427~positive regulation of receptor signaling pathway via JAK-STAT	26	0.22210832051939178	0.0999866	NOTCH1, WDR48, CSH2, CSH1, CAMK2A, AGAP2, PRL, CSF2RA, GHR, ERBB4, USP1, CYP1B1, EP300, JAK2, IL10, IL10RB, IL10RA, PTK6, TYK2, CSHL1, F2, GH1, LEP, KIT, CALM3, CALM1	9441	42	19478	1.2771750369462478	1	1	0.9913544668587896

## Sheet: CC
Category	Term	Count	%	PValue	Genes	List Total	Pop Hits	Pop Total	Fold Enrichment	Bonferroni	Benjamini	FDR
GOTERM_CC_DIRECT	GO:0005829~cytosol	3242	27.6951990432257	3.17493e-56	ITSN2, ITSN1, PTPDC1, ALKBH8, SCP2, CAPNS2, DPYSL5, FAM110B, DPYSL3, GPBP1, ANKFY1, PRKACA, PRKACB, PRKAB2, FNBP1, BCR, MTHFD1, LARS1, DDIT4, TXNIP, CLOCK, UNC119B, URI1, SAR1A, SAR1B, SHMT1, ZC3HAV1, LARP1, MOV10L1, LTA4H, GSTM4, CREBBP, GSTM2, GSTM1, JUP, KRTAP16-1, EIF2AK1, LARP7, LNPEP, EIF2AK4, PPFIBP2, AGO3, C8ORF44-SGK3, AGO4, AGO1, AGO2, STRN, DZIP1, GSTM5, KDM8, PRKAG1, PRKAG2, SHB, PRKA…	9960	5713	20795	1.1848090770222497	5.318015272537944E-53	5.318015272537944E-53	4.962422609538392E-53
GOTERM_CC_DIRECT	GO:0005737~cytoplasm	3343	28.558004442166414	5.11966e-47	ITSN2, JRK, TEX44, ITSN1, SPINT2, HTR4, ALKBH6, PTPDC1, ALKBH8, ZC3H12D, SCP2, DPYSL5, ALKBH1, FAM110B, DPYSL3, PRKACA, PRKACB, PRKAB2, CXADR, UNC5C, LARS2, EWSR1, LARS1, FEZ2, DDIT4, TXNIP, URI1, FAXDC2, SHMT1, ZC3HAV1, PRPSAP1, LARP1, MOV10L1, LTA4H, HEXIM1, GSTM4, CREBBP, GSTM2, GSTM1, BTBD17, JUP, NEBL, EIF2AK1, LNPEP, EIF2AK4, BTBD10, PBX1, LARP6, PKIB, AGO3, AGO4, AGO1, PKIA, AGO2, DZIP1, D…	9960	6004	20795	1.1625062040299774	8.575428293960329E-44	4.2877141469801646E-44	4.0010132607343264E-44
GOTERM_CC_DIRECT	GO:0005654~nucleoplasm	2371	20.25457030582607	1.59808e-45	ATF2, SLC4A1AP, SPI1, POP1, POP4, TESK2, ALKBH6, PTPDC1, ALKBH8, ZC3H12D, TBK1, SCP2, AKT2, ALKBH1, AKT3, AKT1, PRKACA, PRKACB, GTSE1, MNX1, FNBP4, PRKAB2, CXADR, SECISBP2, LDOC1, ZNF16, EWSR1, ZC3H11A, ATF7, ATF5, CLOCK, ATF6, URI1, CDCA2, SHMT1, GATA4, ZNF22, GATA3, GATA2, GATA1, EPB41L5, PIP5K1A, PIP5K1C, LTA4H, HEXIM1, CREBBP, JUN, NCAPH2, LARP7, BTBD10, PBX1, TBL3, AGO3, LAS1L, AGO1, AGO2, D…	9960	4107	20795	1.2053313081886836	2.676791526622968E-42	8.92263842207656E-43	8.32602021116756E-43
GOTERM_CC_DIRECT	GO:0016020~membrane	2989	25.533914232017768	1.80647e-36	PGLYRP4, SPI1, TFRC, ITSN1, SPINT2, HTR4, NDST2, COMTD1, SCP2, AKT3, SMCO3, PWWP2A, AKT1, ANKFY1, VSTM4, PRKACA, PRKACB, GTSE1, SMCO1, UNC5A, CACNA2D1, UNC5C, FRS2, UNC5D, CACNA2D4, FRS3, RC3H2, BCR, SIGIRR, ACE2, MTHFD1, TFR2, AGTR1, ORAI2, ASPHD2, ATF6, EXD2, FAXDC2, PDGFA, PLA2G6, RNF213, RHOT1, LARP1, RNF215, ADAMTS18, AGMO, EPB41L3, RNF217, PDGFC, NPBWR2, CIROP, SDR42E1, JUP, CYP4F2, NCAPH2,…	9960	5415	20795	1.1524631304534854	3.025843447495434E-33	7.564608618738585E-34	7.058795982739348E-34
GOTERM_CC_DIRECT	GO:0098978~glutamatergic synapse	403	3.442678968050572	1.27246e-24	TRIO, TFRC, ARPC5L, HTR4, EPS8, SYNGAP1, DPYSL5, AKT1, VPS35, PRKACA, PRKACB, PRKCI, DAPK1, RPL22, NGDN, MRTFB, BCR, BCAN, PRKAR1B, DAAM1, PRKAR1A, MAP1B, SPARCL1, PI4K2A, CTBP1, AGAP2, AGAP3, VPS26B, THY1, ABR, GRIN2A, FLRT2, EPB41L3, PRRT1, LYN, FZD3, PRRT2, FZD4, HOMER2, BRAF, NETO2, GRIN2C, GRIN2D, EHD1, GRIN3A, VANGL2, GIPC1, AGO2, ABTB3, HNRNPD, RNF220, MECP2, PHF24, DLGAP1, DLGAP3, JAK2, D…	9960	588	20795	1.4309593817446657	2.13137610677293E-21	4.262752213545859E-22	3.9777204237445842E-22
GOTERM_CC_DIRECT	GO:0005634~nucleus	3294	28.139415684264478	7.02093e-21	JRK, ZNF625-ZNF20, ALKBH6, ALKBH8, RPSA2, ZC3H12D, ALKBH1, ZC3H12B, GPBP1, PWWP2A, BBX, PRKACA, PRKACB, PRKAB2, ZNF19, BHLHA15, ZNF16, EWSR1, TCEANC2, CLOCK, SPATA31H1, ZNF28, URI1, SHMT1, MEPCE, ZNF22, ZNF23, ZC3HAV1, ZNF26, LTA4H, GTF2IRD2B, HEXIM1, CREBBP, JUN, JUP, EIF2AK1, NCAPH2, TEX35, LARP7, EIF2AK4, ZNF35, PBX1, LARP6, FAM111B, PKIB, AGO3, LAS1L, AGO4, AGO1, PKIA, AGO2, DZIP1, PSME3IP1, …	9960	6244	20795	1.1014385858617044	1.1760053694952556E-17	1.9600089491587596E-18	1.828951634349338E-18
GOTERM_CC_DIRECT	GO:0030424~axon	257	2.1954553220570645	3.48806e-20	APP, AVIL, CPNE6, GLDN, C4B, C4A, ZFYVE27, ALCAM, SCN11A, BSG, HMCN2, CCN3, DIP2B, EPHB2, BSN, SLC12A6, EPHB1, SCN1B, EPHA5, NGDN, CPT1C, MAPK8IP3, GABRG2, CD2AP, UHMK1, BCR, SLC5A7, STX1B, SHTN1, ADCY9, MAP1B, RUFY3, FEZ2, RIN3, LLGL1, NECAB2, MTMR2, STXBP1, MYCBP2, LPAR3, IQGAP1, C4B_2, TRPM1, FXR1, ABR, INPP5F, DHX36, MAP7, MAP4, N4BP3, MAP9, VPS16, NTNG2, FZD3, DTNA, FZD5, CADM2, INSR, IL31RA…	9960	358	20795	1.49882070180162	5.842504126210905E-17	8.34643446601558E-18	7.788344519631253E-18
GOTERM_CC_DIRECT	GO:0030425~dendrite	316	2.6994703570818386	1.09395e-18	EPHB6, APP, CPNE6, ZDHHC5, HNRNPU, HTR4, C4B, RABGEF1, C4A, SAMD14, ZFYVE27, ALCAM, DPYSL5, PPP2R1A, CCN3, KIF21A, KIF21B, DIP2B, EPHB2, BSN, EPHB1, TP63, GPR179, PRKCG, EPHA5, EPHA7, EPHA6, MAP1S, EPHA8, NGDN, UNC5C, ANK3, PDYN, CPT1C, MAPK8IP3, CD2AP, SLC5A7, ADCY9, XRN1, MAP1B, RUFY3, ADGRB1, RIN3, PI4K2A, EPHA3, NECAB2, TMEM185A, URI1, MTMR2, MAOB, EPHA10, AGAP2, THY1, C4B_2, CRHR2, INPP5A, I…	9960	465	20795	1.4188409552187244	1.8323598115877416E-15	2.290449764484677E-16	2.1372973026206272E-16
GOTERM_CC_DIRECT	GO:0005886~plasma membrane	2924	24.978643430719288	1.86833e-14	ITSN2, SLC4A1AP, TFRC, ITSN1, SPINT2, F11R, HTR4, RPSA2, SYNGAP1, CAPNS2, AKT2, AKT3, GPBP1, AKT1, VSTM4, PRKACA, IGHV3-7, PRKACB, CXADR, IGHV3-30, UNC5A, FNBP1, UNC5B, CACNA2D1, IGHV3-33, CACNA2D2, UNC5C, FRS2, UNC5D, PHKA2, FRS3, CD2AP, BCR, SIGIRR, ACE2, EWSR1, TFR2, AGTR1, TMEM126A, ORAI2, COL13A1, PLA2G5, PLA2G6, EPB41L5, EPB41L1, EPB41L3, PDGFC, NPBWR2, PIP5K1A, PIP5K1B, PIP5K1C, JAG2, BTBD…	9960	5597	20795	1.0907410237699053	3.1241675912951905E-11	3.4771611318785068E-12	3.2446584173887197E-12
GOTERM_CC_DIRECT	GO:0005813~centrosome	418	3.570818383734837	8.92163e-14	MAP10, ITSN2, HNRNPU, GLE1, ZFYVE26, WDR90, CSPP1, FAM110B, RTTN, CEP95, PRKACA, PRKACB, CDK5RAP3, CDK5RAP2, ANKS1B, PRKCB, MAP1S, DDX11, DAPK3, ARMC9, NUP93, KIAA1217, DYNC1LI1, DYNC1LI2, IFT88, PRKAR1A, ATF5, RABL6, CEP85L, SLAIN2, WDR62, AAAS, DYNC2LI1, RRP7A, RIC8B, CEP70, CEP72, CEP76, CEP78, PROSER3, PLK4, PLK5, PLK2, TRIP4, MLLT11, CYLD, MKS1, SASS6, DZIP1, RAD18, CEP89, CEP57, PHF1, GPR21…	9960	674	20795	1.2948395957718113	1.4951373472626983E-10	1.4943735482907153E-11	1.3944512573005301E-11
GOTERM_CC_DIRECT	GO:0005856~cytoskeleton	372	3.177857508969759	3.25637e-13	FAAH, FRMPD3, ODAD4, WIPF2, FRMPD1, FRMPD2, RAPH1, BAIAP2L1, CHORDC1, DAG1, KIF21A, KIF21B, GTSE1, CDK5RAP2, TNS1, FNBP1, PRKCE, MYO7B, ANK2, MYO7A, ANK3, ANK1, CFAP144, PARD3, AKAP9, WDPCP, RIN1, TLN1, TRIB2, TP53, LLGL1, MACF1, TBCEL, EPB42, EPB41, ACTL7A, ACTL7B, TWF2, EVPL, ACTR3B, PPL, KRT33B, KRT33A, EPB41L5, EPB41L1, INPP5D, MICAL1, EPB41L3, SYMPK, BBS2, CFAP73, JUP, RDX, MICAL3, DCLK2, GR…	9960	594	20795	1.3075433045312563	5.454275919802853E-10	4.958558694989875E-11	4.627001337474134E-11
GOTERM_CC_DIRECT	GO:0009986~cell surface	409	3.4939347343242786	3.77012e-13	TFRC, HNRNPU, SLC4A4, GLDN, LIPG, DIP2A, TMEM8B, UNC5C, UNC5D, RC3H2, SIGIRR, ACE2, TYRO3, LRPAP1, ABCB1, HPN, PDGFA, THY1, IQGAP2, C3, ADAMTS15, GRIN2A, PDGFC, PROM1, PROM2, FZD1, NGFR, FZD3, FZD5, FZD4, FZD6, ABCA7, GP6, H1-1, GRIN2B, TREML1, TREML4, STRC, HLA-DRB1, ADA, FERMT2, SRPX, KCNC1, SLC6A1, LRRC32, SLC6A2, SLC6A3, GPRC6A, HAVCR1, HLA-DPA1, HAVCR2, FCRL1, FGFBP1, ANXA1, GPR37, ANXA2, FC…	9960	662	20795	1.2899263216006018	6.315281630975278E-10	5.26246424491231E-11	4.9105860386853373E-11
GOTERM_CC_DIRECT	GO:0005912~adherens junction	139	1.1874252520075175	8.00037e-13	VEZT, OXTR, CTNND1, CDH9, CDH8, CDH7, CDH6, CDH4, BAIAP2L1, POF1B, CDH2, TRIM29, CDH1, DAG1, HMCN1, MAGI1, CXADR, TMOD3, ADAM10, FRS2, FRMD4A, LMO7, FRMD4B, FRMD5, ADAM15, PARD3, PKP2, PKP1, PKP4, PLPP3, TLN1, AJUBA, JCAD, DSC2, LLGL1, VCL, SPTBN4, NOTCH1, EFNA5, NDRG1, EFNB2, EPB41L5, IGSF21, SDCBP, CDH20, NPHP1, PACSIN2, PIP5K1C, STXBP6, LYN, NIBAN2, JUP, TNK2, RDX, TBCD, MSN, KLHL24, SMAD7, AH…	9960	188	20795	1.5436773690506707	1.340044741837687E-9	1.0308166782620832E-10	9.61890428730529E-11
GOTERM_CC_DIRECT	GO:0030027~lamellipodium	140	1.1959678797198017	1.97436e-12	NCKAP1, CYFIP1, RNH1, PLXND1, AVIL, ITSN1, CTNND1, RAPH1, INPPL1, STMN2, ACTG2, MYLK, AMOT, CDH2, CDH1, DPYSL3, DAG1, AKT1, PLCE1, ARPIN, SWAP70, TSC1, UNC5C, DGKZ, NRBP1, TIAM2, SHTN1, RUFY3, SPATA13, FSCN3, AJUBA, PXN, TWF2, IQGAP2, CORO1A, CORO1B, CORO1C, SLC9A1, DPP4, SNX1, SNX2, PODXL, PIP5K1A, SRGAP2, MYH10, CARMIL1, CARMIL2, RDX, PARVA, PARVB, ARPC5, MCC, SSH1, VIL1, CCDC88A, ARHGAP31, FER…	9960	191	20795	1.53036228684371	3.306968587857284E-9	2.362177396182217E-10	2.2042288180494362E-10
GOTERM_CC_DIRECT	GO:0043025~neuronal cell body	242	2.0673159063728	7.89386e-12	CYFIP1, HSP90AA4P, STMN2, PJVK, C4B, C4A, ALCAM, SCN11A, DPYSL5, PPP2R1A, HMCN2, CCN3, VPS35, GNAT1, EPHB2, SCN1A, EPHA5, MAP1S, UNC5C, PDYN, HCFC1, ARC, XRN1, MAP1B, KCNQ1, RUFY3, AKAP9, RIN3, PI4K2A, GPM6A, SPTBN4, PDE1C, MAOB, PDE1B, PDE1A, HPN, C4B_2, TTBK1, INPP5F, MAP2, PENK, VTI1A, KCNN3, TRPM5, APOB, TRPM4, VPS16, FZD3, INSR, PMM2, UPF3B, PUM2, SLC6A6, GRIN3A, PPP1R1B, NAPEPLD, STRN, RET,…	9960	369	20795	1.3692684015193566	1.3222295369708092E-8	8.814815804002893E-10	8.225407224869565E-10
GOTERM_CC_DIRECT	GO:0005925~focal adhesion	277	2.3663078763027507	1.48017e-11	RPL4, NCKAP1, CYFIP1, TES, RPL31, AVIL, ARPC5L, DIXDC1, SLC4A2, ALKBH6, RPL6, DCAF6, RPL7, RPS14, RPS17, ALCAM, RPS19, MPRIP, RPS18, BSG, CHORDC1, DAG1, RPL38, CPNE3, B2M, TNS3, TNS2, TNS1, ACTN3, STARD8, ACTN1, RPL22, ZFYVE21, ACTN4, HSPG2, ARMC5, ADGRB1, TRIM15, TLN2, LAP3, TLN1, GRB7, FLII, IQGAP1, THY1, EPB41L5, BLOC1S6, NCSTN, RRAS, FLRT2, TSPAN9, DND1, FLRT1, ATP6V0A2, PIP5K1A, PIP5K1C, FZD…	9960	433	20795	1.3356462802712001	2.479268701449655E-8	1.4501891973841353E-9	1.3532213226933752E-9
GOTERM_CC_DIRECT	GO:0005794~Golgi apparatus	647	5.527080129847941	1.5069e-11	EHF, TRRAP, STMN2, STMN4, SPINT2, ZFYVE1, SCAMP5, NDST2, NDST4, LIPG, AKT3, CDK5RAP2, UNC13B, GBP5, CUBN, DAPK2, GLCE, PRKCE, FNDC3A, MOSMO, UNC50, PRKD2, PRKD1, ATF6, RNF122, LRPAP1, PDXDC1, SRCAP, ABCB6, MAPKAP1, ACTL7A, NEDD4L, PLA2G5, SLC30A10, ABO, GIGYF2, DYNC2LI1, NCSTN, MYO6, VTI1A, ZNF148, KIAA0319L, LYN, LRRC37A2, LRBA, FZD8, ABCA7, RMDN2, TREML1, GNPTG, B4GAT1, FASN, NAPEPLD, GALNTL5, …	9960	1122	20795	1.2039570939730402	2.5240670331605486E-8	1.4501891973841353E-9	1.3532213226933752E-9
GOTERM_CC_DIRECT	GO:0014069~postsynaptic density	177	1.5120451050743209	1.55841e-11	FMR1, FRMPD2, UBE3B, ZDHHC2, SLC8A1, RPL6, SLC8A2, AMOT, RPL7, EPS8, ARHGAP44, RPS14, SAMD14, SYNGAP1, RPS19, CDH2, RUSC1, RPS18, PALM, RPL38, VPS35, BSN, FAM81A, LZTS1, PPFIA2, ANKS1B, KPNA1, NSF, PRKCG, DAPK1, MAGI2, TSC2, ADAM10, INSYN1, TSC1, SHISA9, SRCIN1, SHISA6, INPP4A, BCR, TANC1, MAP1B, ADGRB1, PKP4, DGKI, GRIA1, GRIA2, MTMR2, RTN1, ITPR1, FBXO45, CABP1, CACNA1C, AGAP3, KALRN, RTN4, GRI…	9960	257	20795	1.4379365711874736	2.6103349703987533E-8	1.4501891973841353E-9	1.3532213226933752E-9
GOTERM_CC_DIRECT	GO:0048471~perinuclear region of cytoplasm	448	3.827097215103366	3.79843e-11	CYFIP1, PATJ, TFRC, STMN2, ZFYVE1, PREX1, VPS35, PRKACA, PRKACB, CDK5RAP2, PRKCG, GBP5, MAP1S, PRKCE, PRKCA, DICER1, GTPBP4, DAAM1, MAP1B, SRFBP1, PRKD1, MTMR2, SRCAP, MAPKAP1, MTMR9, BCL10, SLC5A3, MTDH, CYB5R4, FIGNL1, FLRT1, MYO6, PLCG2, VTI1A, S100A14, LYN, CDK19, FZD5, TMEM192, NFATC1, LNPEP, SNF8, ZNF35, HRNR, EHD1, XKR8, CYLD, EHD3, EHD4, FAT1, NOX4, CPEB2, CPEB4, ARHGAP1, FMN2, CLINT1, PH…	9960	750	20795	1.2471432396251674	6.362367099832511E-8	3.348613382052785E-9	3.124706099193136E-9
GOTERM_CC_DIRECT	GO:0000139~Golgi membrane	431	3.681872543994533	3.81182e-10	PI4K2B, PGAP2, UXS1, PGAP4, XYLT2, XYLT1, SPRING1, SCAMP5, NDST2, NDST4, PLCE1, AP1S3, GBP5, PRKCI, GLCE, FNDC3A, RNF125, UNC50, HPD, ATF6, PI4K2A, SAR1A, ABCB6, SAR1B, MAPKAP1, PDGFA, TAPBPL, SLC30A10, ABO, CRACR2A, NCSTN, CHST11, CHST12, PDGFD, PDGFC, ST3GAL4, VTI1A, ST3GAL5, ST3GAL6, HLA-DQA2, KIAA0319L, ST3GAL1, HLA-DQA1, ST3GAL2, ST3GAL3, B3GALNT1, HACE1, FZD5, ABCA5, ABCA6, ABCA7, GNPTG, B4…	9960	727	20795	1.2377771056716549	6.384794182245912E-7	3.192398244603408E-8	2.9789363918299268E-8
GOTERM_CC_DIRECT	GO:0005765~lysosomal membrane	254	2.169827438920212	4.6035e-10	IFITM3, IFITM1, SPAAR, IFITM2, TRAF3IP3, GBA1, ZFYVE26, ANPEP, PGAP6, ANKFY1, VPS35, AP1S3, B2M, VPS39, SLC12A9, TRIM23, STARD3, CUBN, ATP6V1G1, ENTPD4, SLC11A1, SLC11A2, AP1B1, HLA-A, MYO7A, HLA-F, MFSD12, RRAGA, WDR81, RRAGC, RRAGB, VOPP1, ATP6V0D1, UBA52, ATP6V0D2, CFTR, PI4K2A, GPLD1, ENPEP, SEH1L, TMEM63A, ABCB6, SAR1A, SAR1B, MAPKAP1, NPRL2, NPRL3, CD1D, NEU3, NCSTN, AP5M1, BLOC1S1, MYO6, N…	9960	401	20795	1.3224794439603802	7.710851761544291E-7	3.671835659095493E-8	3.426315901591794E-8
GOTERM_CC_DIRECT	GO:0043231~intracellular membrane-bounded organelle	585	4.997437211686314	7.7666e-10	VPS29, SLC4A1AP, TFRC, SPINT2, ABCA13, LIPF, ZFYVE27, CNST, TBK1, TFG, LIPJ, AKT2, PPP4R4, CSPP1, GPBP1, ANKFY1, CYP1B1, VPS35, ROPN1L, AP1S3, PIP4K2C, CDK5RAP3, STARD3, MEF2C, PRKCI, FNBP1, DAPK2, PRKCE, DAPK3, ARMC8, FNDC3A, HDHD3, RC3H2, ATG12, ZFYVE16, RNF125, CYP2E1, CLOCK, GPLD1, MTMR2, PDXDC1, MAPKAP1, XPC, NCAPH, CYP2B6, NUP85, VTI1A, HEXIM1, LYN, ARL14EP, WDR59, CCZ1B, ABCA6, FZD7, CYP4F…	9960	1022	20795	1.195100853511895	1.3009038410949358E-6	5.913203223115947E-8	5.5178129180478955E-8
GOTERM_CC_DIRECT	GO:0016607~nuclear speck	278	2.374850504015035	1.9984e-09	TCERG1, MAML2, GPATCH2, HNRNPU, SMC6, SMC4, PNN, MAGOH, NAMPT, HABP4, CCNL2, CCNL1, PRKACA, HOXA6, PRKACB, TRIM22, DDX17, SRRM2, MEF2C, SFMBT2, SLC34A1, DNAAF1, METTL3, UHMK1, AR, DDX39A, DDX39B, PSME4, FAM76B, FAM76A, ZNF830, CBLL1, RTEL1, EPAS1, CTR9, BAZ2A, AKAP17A, PLA2G6, HIF1A, NUGGC, DYNC2LI1, TERT, PCBP1, DHX36, CMYA5, PIP5K1A, RREB1, SRPK2, CARMIL1, SURF2, SETD1B, PYHIN1, SRPK1, NFATC4, …	9960	449	20795	1.29270087029633	3.3473149606555452E-6	1.455356772471825E-7	1.3580433644020675E-7
GOTERM_CC_DIRECT	GO:0043235~receptor complex	148	1.2643089014180762	2.32764e-09	APP, VIPR1, CSF3R, IL23R, IL5RA, IGF1R, TM7SF2, NR3C2, LEPR, KDR, IL12B, ROS1, EPHB4, PDGFRB, IFNAR2, PDGFRA, CUBN, ABCG8, LHCGR, ABCG5, MUSK, IL11RA, LIFR, PRLR, MTNR1A, CD8B, TYRO3, ROR1, ROR2, PLA2R1, IL6ST, EPHA1, IFNAR1, KCTD16, NOTCH2, CSF1R, NOTCH3, ADCYAP1R1, NOTCH1, GPR119, ITPR2, TNFRSF11B, ITPR3, MST1R, CSF2RA, IMPG2, SMAD2, PTPRN2, VDR, INSR, IL31RA, TRPV3, NOTCH2NLC, LRP1B, IFNW1, NO…	9960	217	20795	1.423972387244832	3.898796048007469E-6	1.6245015538257162E-7	1.5158781663460266E-7
GOTERM_CC_DIRECT	GO:0098839~postsynaptic density membrane	91	0.7773791218178712	4.90316e-09	PTPRT, PTPRS, CHRM1, CLSTN2, CLSTN3, GRIK5, PTPRO, GRIK3, GRIK2, ELFN1, GRM1, GRM5, NETO1, LRRTM3, LRRTM2, TMEM108, SLC16A7, NRCAM, NEO1, RGS9, KCNH1, GRID2, GRID1, DCC, SLC30A1, SHISA9, SORCS3, SORCS2, ADRA2A, SHISA6, ARC, SCN8A, ITGA8, RGS7BP, GRIA1, GRIA2, NOTCH1, ADAM22, CACNA1C, ADCY1, ABHD17C, LRP8, CRHR1, EFNB2, IGSF21, CACNG8, GRIN2A, EFNB3, ERBB4, SLITRK3, SLITRK5, CACNG2, ASIC2, LRRC4C,…	9960	122	20795	1.5573317861610374	8.212755557845952E-6	3.2851156889214665E-7	3.065454221960748E-7
GOTERM_CC_DIRECT	GO:0005874~microtubule	217	1.8537502135656927	7.4478e-09	TPGS2, RASSF3, RUSC1, RASSF5, WDR90, CSPP1, STMN1, KIF21A, KIF21B, CDK5RAP3, CDK5RAP2, DYNC2H1, MAP1S, MTUS1, MTUS2, EML2, EML3, EML4, EML5, SHTN1, DYNC1LI1, EML6, DYNC1LI2, KATNAL2, CEP57L1, MAP1B, TTLL13, TTLL11, KIF20B, MACF1, IQGAP1, IQGAP2, DYNC2LI1, HSPH1, MAP2, MAP7, MAP4, DNAH12, DNAH11, DNAH10, DNAH17, RCC2, DNAH14, RMDN2, INO80, RMDN1, CYLD, TPX2, CEP57, INVS, SPAG17, WDR47, KIF14, KIF1…	9960	342	20795	1.3247478216961415	1.2474988793420572E-5	4.798102498989287E-7	4.4772741527882127E-7
GOTERM_CC_DIRECT	GO:0005789~endoplasmic reticulum membrane	662	5.655219545532206	1.56431e-08	PI4K2B, ANKLE2, PGAP1, CYBC1, PGAP2, TMEM94, EMC10, ZFYVE1, ZFYVE27, CREB3L2, CYP1B1, CDK5RAP3, STARD3, TRIQK, ATG13, TAAR1, TYRO3, CYP2E1, UBA52, HPD, ATF6, ALG10B, HACD1, SAR1A, ABCB6, SAR1B, MAPKAP1, FAXDC2, RPN1, HPN, HACD2, HACD4, MTDH, GJC1, UGT8, CYB5R1, GRIN2A, NCSTN, CYB5R4, CYP2B6, CYB5R3, FLRT2, RDH12, RDH11, AGMO, FLRT1, VTI1A, HMOX2, ICMT, DMPK, CYP4F2, LRBA, FZD6, CYP4F3, ERLIN1, ER…	9960	1186	20795	1.1653942921771403	2.6201819554261263E-5	9.704504698276557E-7	9.055606473675377E-7
GOTERM_CC_DIRECT	GO:0016323~basolateral plasma membrane	175	1.4949598496497523	2.62973e-08	CHRM3, SLC23A2, TFRC, CD81, FRMPD2, AQP7, AQP4, SLC4A1, SLCO6A1, SLC4A2, ATP12A, CLDN1, SLC4A4, SLC4A5, BEST1, SLC8A2, CDH2, BSG, PALM, DAG1, LEPR, ADORA1, SLC16A6, ENPP1, SLC16A7, SLC39A8, SLC16A8, SLC12A6, SLCO1B3-SLCO1B7, SLC16A5, CASR, SLC38A1, CXADR, SLC6A13, CASK, ANK2, SLC30A1, ANK3, ATP1B1, ANK1, SLC9B2, DISP1, CLDN8, KCNQ1, ADAM9, ALPK2, PLPP3, NAIP, NDRG4, SLC26A1, STXBP3, EPB41, SLC22A…	9960	270	20795	1.353237022162725	4.404706358862587E-5	1.5731440367647584E-6	1.4679547041572044E-6
GOTERM_CC_DIRECT	GO:0015629~actin cytoskeleton	186	1.5889287544848796	4.32057e-08	WIPF1, AVIL, FAM107A, ATP12A, ACTG2, ARHGAP35, MYLK3, MYLK, SAMD14, BAIAP2L1, RINL, OPHN1, MPRIP, POTEI, CDH1, KNTC1, MYOZ3, MYOZ1, GAS2L3, ACTN3, TPM3, DAPK1, LIMCH1, TPM2, SWAP70, ACTN1, TPM1, MYO7B, CASK, MYO7A, ACTN4, SRCIN1, CD2AP, ARC, ADAM17, SCNN1D, SPECC1L, AMPH, FSCN3, TAGLN2, TLN2, EPHA3, DGKH, MACF1, DHX9, FLII, ACTL7B, DNAJC24, IQGAP1, IQGAP2, KALRN, ACACA, CORO1C, SPTA1, ARHGAP21, S…	9960	291	20795	1.3345029602947875	7.236698366175354E-5	2.4955034716967588E-6	2.3286399559773335E-6
GOTERM_CC_DIRECT	GO:0042734~presynaptic membrane	105	0.8969759097898513	4.62328e-08	CHRM2, ITSN2, CHRM1, FMR1, ITSN1, CDH9, RIMS2, RIMS3, ADORA1, EPHB2, RGS9, PPFIA2, KCNH1, UNC13B, CHRNB2, UNC13C, CASR, UNC13A, CASK, SLC6A11, SLC5A7, PI4K2A, KCTD16, CHRNA4, CHRNA7, CHRNA6, PSEN2, SLC1A2, FBXO45, PSEN1, SLC1A6, EFNB2, APH1A, IGSF21, GRIN2A, NCSTN, EFNB3, FLRT2, OTOF, CADM3, PRRT2, CNTN5, SYT1, CNTN6, IL31RA, SYT7, FOSL1, PTPRD, GNAO1, SLC6A9, NAPEPLD, CNTN1, CHRFAM7A, GNB5, SCN2…	9960	149	20795	1.4713046818145064	7.743687669481414E-5	2.5813291074765056E-6	2.408726802976584E-6
GOTERM_CC_DIRECT	GO:0045202~synapse	315	2.6909277293695544	5.50895e-08	CYFIP1, APP, RPL34, CPNE7, ITSN1, ADARB1, HTR4, MYLK, C4B, RPS6KA4, RPS6KA3, C4A, GPR176, RPS6KA2, DPYSL3, SLC12A6, SLC12A7, PRIMA1, UNC13B, PRKCG, UNC13C, MUSK, MAP1S, PRKCE, UNC5C, MYO7A, PDYN, GABRG3, GABRG2, GABRG1, TIAM2, SLC5A7, BCAN, PPA2, MAP1B, KCNQ2, KCNQ3, VDAC3, TLN2, C22ORF39, CTBP2, TTYH1, PCDH15, LPAR3, C4B_2, GJC1, KCNMB1, KCNMB4, PTPRN2, DTNA, FZD5, CADM2, SPART, EXT1, RPS26, HNR…	9960	529	20795	1.243238549661785	9.227068362505086E-5	2.976610912058108E-6	2.777577824207059E-6
GOTERM_CC_DIRECT	GO:0005938~cell cortex	119	1.0165726977618317	7.79162e-08	FRMPD1, FRY, FGF1, EPS8, AKT2, PPFIA1, HMCN2, ARFIP2, AKT1, KIF21A, HMCN1, FNBP1, TSC1, MYO7A, NRBP1, ERMN, TLE6, CLIP3, CLIP2, CLIP1, ARC, KIAA1614, BIN2, PARD3, CLIP4, PFN4, WDPCP, PRKD1, ASTN2, PHLDB2, CSNK1G2, RAI14, CTTNBP2, EPB41, PXN, ITPR2, CABP1, PSEN1, IQGAP1, IQGAP2, RASAL3, CORO1A, CORO1C, RIC8B, SCIN, GRK4, MYO6, NLRP5, ECT2, MYH10, STIL, CAV1, MICAL3, PTK2, ARHGAP33, ANLN, FER, GIPC…	9960	174	20795	1.427898375109634	1.305010873355883E-4	4.0784249445699105E-6	3.805718321410609E-6
GOTERM_CC_DIRECT	GO:0016324~apical plasma membrane	251	2.144199555783359	1.7071e-07	SLC23A2, OXTR, PATJ, AHCYL1, SLC23A1, AQP6, SLC4A2, CLDN1, SLC4A5, GNAT1, CUBN, ATP6V1G1, PRKCI, SLC6A18, SLC34A1, SLC11A2, ANK2, MYO7A, PDZK1, ACE2, CLDN4, KCNQ1, PARD3, WDPCP, ATP6V0D1, ATP6V0D2, CFTR, SLC22A4, IGSF5, ENPEP, ABCB1, SLC22A5, STXBP3, SLC22A2, HPN, ABCB5, STC1, NEDD4L, UMOD, IQGAP1, THY1, SLC5A2, SLC5A3, MTDH, PKHD1, OTOG, PROM1, TRPM6, SLC19A1, PROM2, FZD3, CBLIF, CYP4F2, FZD6, R…	9960	414	20795	1.2658229536503502	2.8589908910603423E-4	8.66484671552304E-6	8.085465920216425E-6
GOTERM_CC_DIRECT	GO:0008021~synaptic vesicle	90	0.768836494105587	1.79131e-07	RAB3B, SNAP25, APP, RAB3C, RAB3A, KCNK9, ROGDI, SLC40A1, AP2A1, UBE3A, STON2, RPH3A, TRIM9, SYNPR, AP3S2, BSN, AP2M1, SLC18A2, RAB8A, NDEL1, RAB8B, PPFIA2, KIRREL3, TMED9, SVOP, SLC32A1, SLC6A17, MME, SLC30A3, STX7, AP1B1, SYPL2, SYP, SYN3, NGF, SYN2, SYN1, BACE1, PICK1, AMPH, HAP1, MTMR2, CTTNBP2, STX19, TPRG1L, PSEN2, PSEN1, CLCN3, MFF, APH1A, GRIN2A, NCSTN, RAB40A, SV2C, RAB40B, SV2B, RAB40C, …	9960	126	20795	1.491322432587493	2.9999938211699995E-4	8.824834239570994E-6	8.234755771014605E-6
GOTERM_CC_DIRECT	GO:0005788~endoplasmic reticulum lumen	198	1.6914402870322913	2.68017e-07	APP, SPON1, COL12A1, TXNDC12, TXNDC16, C4B, C4A, LGALS1, STS, DAG1, IL12B, CCN1, B2M, ARSA, P3H2, JMJD8, ACE2, COL8A2, MXRA8, SERPING1, SPARCL1, COL8A1, CES2, CES1, COL13A1, PDGFA, CFP, C4B_2, C3, ARSL, STC2, PDGFD, ARSK, PENK, PDGFC, SERPINH1, ARSI, TSPAN5, ARSF, ARSG, APOB, EDEM3, COL24A1, FN1, MANF, COL1A1, TF, BPIFB2, COL1A2, HRC, COL9A1, COL9A3, HYOU1, CALR, MARCOL, SERPINA1, FKBP14, SERPINA…	9960	318	20795	1.2999829506706069	4.4882791497591334E-4	1.2826531663948012E-5	1.196887700940343E-5
GOTERM_CC_DIRECT	GO:0098793~presynapse	135	1.1532547411583802	3.05379e-07	SH3GL3, APP, FAAH, RAB3A, FMR1, CYP46A1, BEST1, SLC8A2, OPHN1, CDH2, CAPN2, KIF21A, VPS35, PPFIA4, UNC13B, UNC13C, CADPS2, CHRNB3, UNC13A, RPL22, SLC6A13, MRTFB, SRCIN1, CACNB2, CACNB4, DAAM1, DGKQ, TNIK, TLN2, NECAB2, RTN4R, GRIA1, CHRNA5, STXBP3, SLC22A2, SLC1A1, THY1, CPLX2, FXR1, SDCBP, BLOC1S6, GRK3, FXR2, GRK2, SNX9, PIP5K1C, ASIC1, VPS16, SRPK2, NGFR, PRRT2, WNT3A, BRAF, BLTP1, NR4A1, GRIN…	9960	205	20795	1.3749265354099325	5.113784099601837E-4	1.4208586956325308E-5	1.3258520246409824E-5
GOTERM_CC_DIRECT	GO:0030426~growth cone	95	0.8115496326670083	4.15507e-07	SNAP25, APP, TENM2, WDR47, PTPRS, CCDC120, FKBP15, FMR1, LRRK2, PTPRO, DOCK7, CTNND1, STMN2, ELAVL4, STMN4, ARHGAP4, PPP1R9B, EPS8, PREX1, BASP1, LRRTM1, DPYSL3, KIF21B, ERC2, NEO1, TRPC5, CXADR, DSCAM, ITGA4, EXOC8, SLC2A13, LMTK2, UNC5C, MAPK8IP3, CD2AP, DNM2, TIAM2, SHTN1, ACAP3, ALS2, PALLD, MAP1B, RUFY3, PCDHGB1, ORAI2, EXOC3, EXOC6, FSCN3, MAPT, HAP1, KIF20B, SHANK2, NGEF, COPA, TSHZ3, IGHM…	9960	136	20795	1.4584256142215923	6.957319821778718E-4	1.8810107333680305E-5	1.755235687315959E-5
GOTERM_CC_DIRECT	GO:0016605~PML body	80	0.683410216982744	5.2598e-07	RB1, RPAIN, ZNF451, CIITA, TENM2, MRE11, CALCOCO2, AKAP8L, PTEN, SMC6, SPN, TRIM8, EIF4ENIF1, ZMYM2, BASP1, CHEK2, MAGEA2, TOPBP1, NBN, TRIM27, RNF111, MLIP, CSNK2A1, ATRX, DAPK3, TOP3A, SENP2, MAGEA2B, SIRT1, GCNA, PATL1, PIAS2, THAP1, PIAS1, ELF4, KAT6A, CSNK2B, WDFY3, TRIM16, SQSTM1, TP53, SPTBN4, SP100, RGS14, SATB1, MAX, SP140, RNF6, NR2C1, MAPK7, TERT, TDG, UBN1, TP53INP1, MKNK2, HSF1, PPAR…	9960	111	20795	1.5047577698180106	8.80629356665108E-4	2.318466070603589E-5	2.1634402796139755E-5
GOTERM_CC_DIRECT	GO:0098794~postsynapse	130	1.1105416025969588	6.60243e-07	APP, FAAH, TRIO, RAB3A, FMR1, DIXDC1, CBLB, HTR4, CYP46A1, SLC8A1, SLC8A2, FGF7, FRRS1L, CDH1, PALM, CAPN2, AKT1, EPHB2, PRKACA, PRKACB, AP2M1, MEF2C, SLC6A17, SWAP70, NGDN, MRTFB, CPT1C, GABRG3, GABRG2, GABRG1, PRKAR1B, DGKQ, ELMO1, ROR2, NECAB2, GRIA2, CUL3, CHRNA7, STXBP1, AGAP2, PSEN1, THY1, CPLX2, ARHGAP12, NCKIPSD, FXR1, GRK3, FXR2, GRK2, EPB41L3, ABL1, EIF4EBP2, SRGAP3, MARK1, PRNP, BCL11A…	9960	198	20795	1.370811528944059	0.0011052964629233442	2.8356599706304186E-5	2.6460516621464745E-5
GOTERM_CC_DIRECT	GO:0031901~early endosome membrane	137	1.1703399965829488	8.26637e-07	WASHC4, IFITM3, PI4K2B, SH3GL3, APP, WASHC5, FCMR, STEAP4, LDLRAD4, WASHC2A, RABGEF1, LAMP3, WDR91, TOM1, B2M, EPHB1, KCNH1, TICAM2, MMGT1, EPHA8, SLC11A2, STX7, ATP11C, ATP11B, HLA-A, HLA-F, MR1, INPP4A, CLIP3, SLC5A7, ARC, RAB31, ZFYVE16, WDR81, CD8B, SLC9A6, KIF16B, SLC9A9, STAM2, CFTR, PI4K2A, LLGL1, ARL8B, GRIA1, MTMR2, RAB5B, TSG101, TMEM63A, ABCB6, MAPKAP1, SLC35D3, SLC1A1, PSEN1, MTMR4, S…	9960	211	20795	1.3556191591008584	0.0013836588792163207	3.46154111718127E-5	3.230082845465269E-5
GOTERM_CC_DIRECT	GO:0005739~mitochondrion	918	7.842132239876987	1.70555e-06	MT-ND5, ZFYVE1, LIPF, LACTB, COMTD1, SCP2, ALKBH1, FAM110B, AKT1, CKMT1B, MLYCD, PRKACA, PRKACB, TMEM8B, STARD3, SECISBP2, NGDN, CFAP91, HDHD3, LARS2, SCO1, MTHFD1, MTHFD2, SCO2, DDIT4, TMEM126A, LETMD1, PIF1, EXD2, URI1, ABCB6, SHMT1, MRPL19, ABCB8, MRPL15, PLA2G6, CYB5R1, CYB5R3, RHOT1, GRPEL2, PPARGC1B, GLYATL2, GLYATL1, MTERF2, MTERF4, PTRHD1, MRPL30, MLLT11, CS, HRC, NOX4, HYOU1, SFXN1, SFXN…	9960	1721	20795	1.1136825045679524	0.0028527154474354832	6.967779899776796E-5	6.50187461692605E-5
GOTERM_CC_DIRECT	GO:0098982~GABA-ergic synapse	77	0.657782333845891	1.75679e-06	GABRB2, CNTNAP2, CLSTN3, KCNC2, SH3KBP1, PTPRO, ZDHHC5, SLC6A1, SEPTIN11, FGF7, PCLO, KIF5C, LRRTM1, LRRTM2, DAG1, FLOT1, ERC2, BSN, NSF, GUCY1A1, SLC32A1, NPY5R, KCND2, SLC6A17, KCND3, GRID1, CACNA2D1, CACNA2D2, SLC6A11, INSYN1, GABRG3, SHROOM4, GABRG2, ADRA2A, ENAH, ARHGEF9, CDH13, PIK3C3, PLCB1, NLGN1, CTBP1, NRXN1, NXPH4, NRXN3, EFNA5, CLCN3, SLITRK2, ERBB4, SLITRK3, CLPTM1, NXPH1, DISC1, GAB…	9960	108	20795	1.4885607243789976	0.0029383015216108976	7.006248141745425E-5	6.537770654058566E-5
GOTERM_CC_DIRECT	GO:0005769~early endosome	193	1.6487271484708699	1.84967e-06	APP, VPS29, TFRC, RABGEF1, ZFYVE26, RUSC1, AKT2, LIPG, WDR91, KDR, ANKFY1, VPS35, AP1S3, TRIM27, CCDC93, ARRDC3, SLC11A2, AP1B1, ANK2, ZFYVE16, KCNQ1, RIN3, ASTN2, ATP6V0D1, ATP6V0D2, CFTR, VPS28, EPHA3, MAPKAP1, CD1E, VPS26B, SLC30A10, APH1A, SNX4, NCSTN, INPP5F, BLOC1S1, VPS8, VPS11, APOB, VPS16, F8A1, RABGAP1L, PHETA2, F8A2, F8A3, MYO5A, PHETA1, EHD1, EHD3, TF, EHD4, C8ORF44-SGK3, NAPEPLD, NOX…	9960	315	20795	1.2792232421750493	0.00309340612850173	7.205111009149155E-5	6.723336422268734E-5
GOTERM_CC_DIRECT	GO:0032991~protein-containing complex	392	3.3487100632154454	1.97526e-06	PGLYRP4, TES, FRMPD1, HNRNPU, F11R, CLDN1, DCAF7, CNST, SCP2, DPYSL5, AKT1, CDK5RAP3, RNF111, MEF2C, CXADR, ATG12, HCFC1, BCR, AR, PRKAR1A, ASF1A, ASF1B, URI1, SRCAP, PRKDC, ACTL7A, DAZ4, MTMR9, DAZ3, COPS7A, SNU13, DAZ2, DAZ1, BCL10, HIF1A, GIGYF2, C3, HSPH1, VPS11, CEP76, FYB1, ERLIN1, TRIP4, ERLIN2, GPN3, DAZL, MLLT10, PSMG4, RNF220, ARF1, CLTC, SERPINA5, MECP2, CHAF1A, IKBKG, DFFA, RIPK3, RIP…	9960	691	20795	1.1844251099913403	0.0033031000558687573	7.519463786160213E-5	7.016669789712485E-5
GOTERM_CC_DIRECT	GO:0043197~dendritic spine	108	0.9226037929267042	2.20805e-06	APP, CYFIP1, FMR1, ZMYND8, CTNND1, SLC8A2, DOCK10, RPH3A, ARHGAP44, OPHN1, PALM, ADORA1, DIP2A, EPHB2, LZTS1, PPFIA2, ANKS1B, TANC2, GABRG2, BCR, ARC, MAP1B, ADGRB1, DGKI, GRIA1, GPM6A, GRIA2, MTMR2, CTTNBP2, SLC1A1, FXR1, ABR, GRIN2A, KIF3B, USP50, ASIC2, GRIA3, GRIA4, NGFR, PRRT2, NR1D1, PTK2, ARHGAP33, DLG4, GIPC1, STRN, CPEB2, CPEB4, GABRB3, ITGB1, GABRB2, TENM2, PTPRO, PTEN, PPP1R9A, SEPTIN1…	9960	162	20795	1.39190093708166	0.003691658081097171	8.218855521175367E-5	7.669296226625133E-5
GOTERM_CC_DIRECT	GO:0034451~centriolar satellite	101	0.8628053989407142	2.49342e-06	CD86, PATJ, TPGS2, TBC1D31, WDR90, KIF5B, CSPP1, NEK1, LHCGR, G6PD, HARBI1, KCTD1, KNSTRN, MID1, CD2AP, CFAP263, IFT88, TEX9, PRKCQ, LRIF1, CCNO, RABL6, TMEM63A, FLII, KLHL12, AK5, WDR62, PIK3R5, ODF2L, PDZD2, PODXL, PACSIN2, CEP72, ZBED6, RAB11FIP3, BBS2, CCDC13, CCDC14, DCDC2, UPF3B, BRAF, HOOK3, CYLD, DZIP1, CEP57, C2CD5, NAA40, C2CD3, CLTC, DYSF, PTPN23, DBH, PCM1, CNTRL, FLOT1, BBS9, CEP290,…	9960	150	20795	1.4058199464524765	0.004167766815585949	9.079284687629197E-5	8.472192218963842E-5
GOTERM_CC_DIRECT	GO:0042995~cell projection	141	1.204510507432086	3.46229e-06	TRIO, ATP8A2, ODAD4, FMR1, AVIL, ITSN1, JADE1, AQP4, ARHGAP35, RIMS2, TBC1D31, GJA5, THSD7A, TNS3, MAGI1, PPP1R16B, TICAM2, SLC6A17, ACTN3, MAP1S, ACTN1, SLC6A13, SLC6A11, ACTN4, BIN2, CLEC4E, PHLDB2, NGEF, VCL, KCTD16, GRB7, SPTBN4, MACF1, SPTBN5, ARHGEF26, CTTNBP2, FLII, CACNA1A, FBXO45, CPLX2, ACTR3B, MTM1, SPTA1, GRK3, ESPNL, GRK2, SCIN, STK36, OTOF, RAB11FIP2, SPTBN1, RSPH10B2, PROM2, IMPG2,…	9960	222	20795	1.326067784652122	0.0057825586126651896	1.2339004890319562E-4	1.1513949040937002E-4
GOTERM_CC_DIRECT	GO:0005783~endoplasmic reticulum	658	5.621049034683068	3.97946e-06	RPL4, ANKLE2, PGAP1, CYBC1, RPL34, HNRNPR, ZFYVE1, RPL7, VPREB1, ZFYVE27, SCP2, ALKBH1, CREB3L2, PIP4K2C, TMEM8B, CUBN, STARD4, PRKCE, PRKCA, CPED1, LARS1, CLDN8, UBA52, ATF6, ALG10B, RNF122, LRPAP1, HACD1, ABCB6, MAPKAP1, RPN1, MTMR9, TAPBPL, THY1, HACD2, GIGYF2, HACD4, MTDH, GJC1, UGT8, GRIN2A, NCSTN, CYB5R4, CYB5R3, PCDHA1, AGMO, SERPINH1, PCDHA2, PROM1, EDEM3, GLYATL2, HACE1, ICMT, ABCA4, ERL…	9960	1213	20795	1.1325690230004932	0.006643442965018731	1.3886657491325963E-4	1.2958116811308943E-4
GOTERM_CC_DIRECT	GO:0005802~trans-Golgi network	120	1.0251153254741157	4.53428e-06	PI4K2B, ATP8A2, SYS1, PLOD3, GBA1, GCC2, GOLGA4, CCDC91, CNST, SLC39A9, CDH1, LAMP2, GOLGA1, DENND5A, PLEKHJ1, CHID1, POSTN, RBFOX1, ATG9B, SLC11A2, ATG9A, TAS2R16, CLIP3, TPST1, PREPL, RELCH, GSAP, PRKD1, PLPP3, PI4K2A, FUT4, ATXN2, FUT9, CLTCL1, AP4S1, SNX9, CERT1, PHETA2, ATP8B2, ATP8B1, AZIN2, TRAPPC9, PHETA1, AP4B1, TMEM230, IGF2R, KLHL20, NBEA, CORO7, SNAP25, C17ORF75, LRRK2, MS4A7, AP4E1, …	9960	185	20795	1.35428199283621	0.007566165286070348	1.5499829999922663E-4	1.446342345664425E-4
GOTERM_CC_DIRECT	GO:0005929~cilium	242	2.0673159063728	5.13415e-06	ODAD4, IFT172, CCP110, TXNDC15, NUBP1, NUBP2, PPP4R4, CSPP1, AKT3, DZIP1L, AKT1, ROPN1L, SPA17, DYNC2H1, PRKCI, DNAAF1, DAPK3, EML4, ACE2, CFAP144, IFT88, ADCY9, GPR161, WDPCP, ALPK1, UNC119B, MAPKAP1, LPAR3, UMOD, RPAP2, TTBK2, PKHD1, RRP7A, DYNC2LI1, MAP2, MICAL1, EPB41L3, INPP5E, MAP4, PROM1, RAB11FIP3, PROM2, RABGAP1L, CFAP73, FZD4, FZD6, PMM2, BRAF, NOTCH2NLC, PTK2, NOTCH2NLB, EHD1, MKS1, CE…	9960	410	20795	1.232341561367421	0.008562856687854836	1.7199413011355255E-4	1.6049362708506426E-4
GOTERM_CC_DIRECT	GO:0030054~cell junction	127	1.084913719460106	5.40573e-06	PATJ, TES, IFITM2, CCNF, F11R, SLC8A1, CDC14B, SLC8A2, AMOT, CDH6, CDH2, BASP1, CDH1, NAMPT, HMCN2, KDR, CPNE3, CDK5RAP2, MAGI1, PDGFRA, CXADR, ACTN3, MAP1S, MAGI3, ACTN1, ACTN4, ESCO2, GTF2F1, SCN8A, PARD3, TBC1D24, PKP2, DPEP1, PKP4, DSC3, SPTBN4, MACF1, SPTBN5, FBLIM1, EPB41, PSEN1, RTN4, SPTA1, RRP7A, ARHGAP21, EPB41L3, NEU1, MCMBP, TSPAN1, SPTBN1, MFAP3L, TCAF2, DTNA, NCAPH2, PYM1, ABCA7, AR…	9960	198	20795	1.3391774167376578	0.0090137491361032	1.7754106425774672E-4	1.656696617521541E-4
GOTERM_CC_DIRECT	GO:0016604~nuclear body	225	1.922091235263967	6.45185e-06	RPL4, GFI1, RAPH1, TONSL, TESK2, EHMT1, MKI67, IKZF4, DCAF7, LSM11, DCANP1, TRIM25, EPC1, EIF2D, TRIM22, SCN1A, SFMBT2, METTL3, KNL1, HCFC2, LARS1, KCTD13, YME1L1, NUP98, TP53, SRCAP, DHX8, DHX9, AIRE, EPB41, CSTF2, PRDM15, GATA4, HIF1A, MTDH, DSN1, HIVEP1, SYMPK, TP53BP1, RREB1, WWTR1, ACD, F8A1, CREBBP, HACE1, F8A2, PHC1, F8A3, INCA1, TRIP4, PTK6, NFATC1, INO80, NR1D1, FLI1, POU6F1, SETX, PARP1…	9960	379	20795	1.239489620752138	0.010748694316634833	2.078239227564601E-4	1.939276365781177E-4
GOTERM_CC_DIRECT	GO:0070062~extracellular exosome	1171	10.003417051084913	9.62935e-06	ITSN2, TFRC, UXS1, ITSN1, F11R, ISLR, PSMD2, PSMD3, PGAP6, ANKFY1, PRKACA, IGHV3-7, PRKACB, CHID1, CACNA2D1, DICER1, PDZK1, RNASE2, HSPG2, CD2AP, BCR, EML5, ACE2, MYL6, SLC5A9, MTHFD1, PADI2, PSME2, HPD, SPATA31H1, PLBD2, C5ORF46, MTMR2, ABCB1, ABCB6, SHMT1, HPN, AGAP2, TPRG1L, IQGAP1, THY1, HPR, SLC5A2, IQGAP2, SLC5A5, C2, C3, CYB5R1, HPX, C5, HSPH1, C6, C7, FIGNL1, MYO6, PDGFC, LTA4H, LYN, GSTM…	9960	2242	20795	1.090487955389802	0.015999856542465052	3.043237449542475E-4	2.8397493335133664E-4
GOTERM_CC_DIRECT	GO:0036064~ciliary basal body	204	1.742696053305997	1.51696e-05	IFT172, GLE1, WDR90, PPP4R4, CSPP1, AKT3, DZIP1L, AKT1, RTTN, CDK5RAP2, ARMC9, PRKCA, CFAP263, IFT88, ADCY9, DAAM1, PRKD3, TTLL13, TTLL11, ALPK1, KIF20B, RABL6, TTBK2, PKHD1, DYNC2LI1, NUP85, MICAL1, EPB41L3, CEP72, MAP4, RAB11FIP3, CEP78, BBS2, CFAP70, FZD6, BRAF, PTK2, CYLD, CCDC88A, POLA2, MKS1, CDK10, CIBAR1, DZIP1, CIBAR2, CC2D1A, CEP89, FANK1, C2CD3, GLI1, KIF17, GLI2, SMG6, PCM1, CNTRL, BB…	9960	343	20795	1.241754188766729	0.02508913503321708	4.705377775231162E-4	4.3907495299619733E-4
GOTERM_CC_DIRECT	GO:0043005~neuron projection	197	1.6828976593200067	1.55524e-05	CYFIP1, APP, AHCYL2, CPNE5, AVIL, ITSN1, STMN2, STMN4, SYNPR, PPP2R1A, STMN1, VPS35, SPA17, UNC13A, CXADR, EPHA8, ANK2, ANK3, GABRG3, HSPG2, ANK1, GABRG2, GABRG1, KCNQ1, GPR161, PI4K2A, GPM6A, TPH2, TPH1, IQGAP1, CRHR1, INPP5B, FXR1, GRIN2A, FXR2, FLRT2, MAP2, NPBWR2, MAP4, KCNN3, BBS2, MYO5A, UPF3A, BRAF, GRIN2B, DCLK1, CPEB1, GRIN3A, NAPEPLD, CHRFAM7A, IGSF9B, CPEB2, CDK16, CPEB4, GABRB3, GABRB…	9960	330	20795	1.246384020932214	0.02571404333262617	4.736404699559735E-4	4.4197018181563375E-4
GOTERM_CC_DIRECT	GO:0005911~cell-cell junction	122	1.0422005808986845	1.61808e-05	APP, CTNND1, AQP7, F11R, PNN, CDH2, AKT1, MAGI1, KIRREL3, PRKCG, KIRREL1, PRKCH, CXADR, MAGI3, ACTN1, MAGI2, KRT8, CASK, FRS2, CLDN4, ADAM17, PARD3, ADGRB1, PKP2, PKP4, PRKD1, VSIG10L2, AJUBA, VCL, DSC3, GRIA1, USP53, COL13A1, HPN, PXN, PCDH12, PIK3R1, CORO1A, RAP1B, PDZD2, FLRT2, NPHP1, EPB41L3, FLRT1, PACSIN2, NPHP4, ECT2, NGFR, CADM3, CDSN, JUP, FZD4, IGSF11, AHI1, AFDN, PCDHGA12, DLG1, OCLN, …	9960	192	20795	1.326655580655957	0.026739013238661014	4.8397829546372616E-4	4.5161676167749495E-4
GOTERM_CC_DIRECT	GO:0030672~synaptic vesicle membrane	90	0.768836494105587	1.709e-05	RAB3B, RAB3C, MCTP1, PTPRS, RAB3A, LRRK2, ICA1, CLTB, DYSF, SLC35F1, SLC6A2, SCAMP5, RPH3A, SYNPR, PHF24, KIF1B, DNM1L, BSN, SLC18A1, SLC18A2, UNC13B, UNC13C, ATP6V1G1, SVOP, UNC13A, SLC32A1, ATP6AP1, SLC6A17, SLC30A3, ABCC8, MYOF, ATP6AP2, SLC35G2, SYPL2, SYP, SYN3, SYN2, SYN1, SLC9B2, SLC5A7, DNAJC5, VAMP1, AMPH, ATP6V0D1, MCTP2, SLC18B1, DGKI, RAB7A, GRIA1, RAB5B, STX16, SLC35D3, TPRG1L, CLCN3…	9960	135	20795	1.39190093708166	0.02822017418623668	5.022065302230182E-4	4.6862615327676274E-4
GOTERM_CC_DIRECT	GO:0005768~endosome	184	1.571843499060311	2.8407e-05	WASHC4, RAB3B, PI4K2B, APP, RAB3C, WASHC5, VPS29, STEAP3, STEAP4, RAB3A, TFRC, PDCD6, CPNE6, STMN2, SLA, STS, CDH1, BSG, TOM1, KDR, ANKFY1, VPS35, TRIM27, VPS36, CUBN, ARSA, STARD3, LHCGR, PRKCI, TICAM2, SLC34A1, ATG9A, ARRDC3, STX7, ZFYVE21, WDR72, GAPVD1, TICAM1, SYTL4, TOM1L1, KIF16B, DGKQ, RUFY2, CHMP4B, VOPP1, CHMP4A, STAMBP, ATP6V0D1, ASTN2, STEAP2, PI4K2A, ABCG1, VPS28, DGKH, ASTN1, LRPAP1…	9960	308	20795	1.2472878527095395	0.04646818127673824	8.203760035720642E-4	7.655210110944097E-4
GOTERM_CC_DIRECT	GO:0030134~COPII-coated ER to Golgi transport vesicle	33	0.28190671450538185	3.07153e-05	APP, SERPINA1, TMED10, LMAN2L, STX17, PDCD6, CTSZ, PCSK9, TEX261, KLHL12, IER3IP1, ECPAS, LMAN1, LMAN2, TMED3, TMED2, TMED1, CTSC, TMED5, SEC31A, TMED9, LMAN1L, SURF4, DDHD2, YIF1A, F5, F8, SEC23IP, COL7A1, YIPF6, ERGIC2, ERGIC1, CNIH4	9960	40	20795	1.7224774096385542	0.0501478190848651	8.720019558119438E-4	8.136949593636226E-4
GOTERM_CC_DIRECT	GO:0030659~cytoplasmic vesicle membrane	88	0.7517512386810182	3.30141e-05	GABRB3, GABRB2, TRIM72, C2CD5, SH3KBP1, PTPRN, DYSF, AQP6, GDE1, AQP7, ARRB1, SAYSD1, FMN2, SLC2A4, PKD2, ABCC11, MARCHF11, AP1G1, IYD, DSE, TMED2, AP3S2, MALRD1, AP1S3, GBP5, SREBF1, CADPS2, GBP7, IFNGR2, ENTPD7, AP1B1, ZDHHC13, AGTRAP, SLC30A1, SLC39A13, GABRG2, MFSD10, BACE1, DISP3, AQP7B, CLIP1, GPRC5B, GPRC5A, SCNN1B, KCNQ1, TBC1D24, VOPP1, ULK2, KIFC3, HTT, AP3M1, ARHGAP21, GRIN2A, TMEM67, …	9960	133	20795	1.3814355165020984	0.05379823357636482	9.216422681936743E-4	8.600160389174405E-4
GOTERM_CC_DIRECT	GO:0005764~lysosome	189	1.6145566376217324	3.35709e-05	SCARB2, APP, SCARB1, RAB3A, GBA1, MPO, TIAL1, IL4I1, ZFYVE26, STS, NAGLU, TRIM29, LAMP2, CAPN2, PIP4K2A, VPS35, CAPN1, AP5S1, VPS36, KCMF1, CHID1, ARSA, USP6, FNBP1, USP4, SLC11A1, SLC11A2, ARRDC3, STX7, TSC2, EPDR1, ANK2, ANK3, RNASE2, MFSD12, TOM1L1, CHIT1, PLA2G15, RRAGA, RRAGC, RRAGB, LARS1, KCNQ1, NAAA, SIDT1, VOPP1, IFNAR1, SIDT2, ARL8B, KCNE1, KCNE2, CALCRL, PDE1C, MAPKAP1, FUT10, NPRL3, C…	9960	318	20795	1.2408928165492157	0.054680402856191246	9.218240449233272E-4	8.601856610239763E-4
GOTERM_CC_DIRECT	GO:0015630~microtubule cytoskeleton	150	1.2813941568426448	5.30168e-05	TUBB8, RUSC1, PPP2R1A, CHORDC1, TEKT1, DZIP1L, AKT1, KMT5B, GTSE1, GAS2L3, PRKCI, ANAPC7, MTUS1, MTUS2, DNAAF5, GABRG3, TUBA4A, ENKUR, EML3, EML4, SHTN1, CLIP1, IFT88, THAP6, MAP7D3, KATNAL2, TMEM138, MAP7D1, PPP1R42, FAM161B, KANK4, ZNF397, ARL6, MYCBP2, SLAIN2, IQGAP1, PLA2G6, NDRG1, SPATA7, AK9, TTBK2, CCNB2, NUAK1, KIF3B, KIF3A, ATXN7, MAP7, MAP4, MARK1, ESRRA, ODF2, CCDC14, PMM2, TUBB8B, DCD…	9960	247	20795	1.2679259548314716	0.08497645205189663	0.0014323084590927764	0.0013365361919773192
GOTERM_CC_DIRECT	GO:0009925~basal plasma membrane	52	0.44421664103878356	6.56941e-05	SLC23A2, CHRM3, SLC27A1, BMPR2, PTPRQ, CD81, ITGB4, SLC23A1, INPPL1, PKD2, BEST1, LDLRAP1, CD34, SLC22A11, ABCC3, ABCC1, SVOP, DST, ABCC6, ANK3, SHROOM4, CLDN4, CEACAM1, SLC7A8, SLTM, KCNQ4, MET, SLC27A5, ITGA9, SLC22A4, SLC22A5, SLC22A2, SLC1A3, SLC3A2, EGFR, SLCO1B1, ERBB3, ERBB4, PLEKHG4B, SLCO1B3, EPS15, SCN3A, SLC12A2, SLC16A1, ERBIN, TF, MYO1C, SLC6A9, SLCO3A1, SLCO1A2, TEK, SLC22A7	9960	72	20795	1.507892681838465	0.10420283197022151	0.0017466293972850202	0.0016298398495262606
GOTERM_CC_DIRECT	GO:0062023~collagen-containing extracellular matrix	224	1.913548607551683	6.71762e-05	ADAMDEC1, SPON1, COL12A1, SERPINE1, LGALS4, LGALS1, DAG1, HMCN2, CCN3, LGALS9, HMCN1, CCN1, LMAN1L, HSPG2, AZGP1, BCAM, SNORC, COL8A2, SERPING1, SPARCL1, COL8A1, MXRA7, FREM1, MXRA5, FREM2, FREM3, FLG, COL13A1, A1BG, CFP, HPX, ADAMTS15, SERPINH1, IGHA2, COL24A1, FN1, PRG4, HRNR, COL1A1, HNRNPM, COL1A2, CILP, COL9A1, COL9A3, CALR, MARCOL, SERPINA3, SRPX, ECM1, TINAGL1, SERPINA1, IFNA2, CTSZ, PCSK6…	9960	387	20795	1.208472131419736	0.10642409070797587	0.0017581283006493555	0.0016405698709939956
GOTERM_CC_DIRECT	GO:0045121~membrane raft	130	1.1105416025969588	6.97114e-05	APP, CBLC, CBLB, FAIM2, PPP2R1B, CHORDC1, CAPN2, KDR, TNR, EPHB1, KIRREL1, CXADR, UNC5A, UNC5B, CLIP3, ACE2, ARC, ADAM17, KCNQ1, MALL, VDAC2, CD226, PLPP3, IL6ST, PI4K2A, CARD11, VCL, RTN4R, KCNE1, SLC1A1, SLC1A2, PSEN1, TNFRSF11A, THY1, BCL10, CD1A, SLC9A1, DPP4, SDCBP, ADGRG1, PODXL, INPP5D, CD19, SERPINH1, PGK1, PLCG2, CD14, PAG1, PROM2, LYN, PRNP, SMURF2, CAV1, ERLIN1, ERLIN2, GP6, SELE, DLG1…	9960	211	20795	1.2863539465920555	0.11021075210321352	0.0017964088345279296	0.0016762907512639725
GOTERM_CC_DIRECT	GO:0035861~site of double-strand break	68	0.5808986844353323	8.60493e-05	H2AX, SMARCAL1, ATF2, MRE11, RIF1, PHF1, TONSL, SMC6, PRPF19, UFL1, SMCHD1, HELB, EPC1, SMARCAD1, DGCR8, POLL, TOPBP1, NBN, CYREN, POLH, ACTR3, ACTR2, PARP1, ZGRF1, SETMAR, SIRT6, ESCO2, CHD1L, SIRT7, INIP, RNF168, DDB1, MMS22L, RNF169, TIMELESS, TP53, ASF1A, RHNO1, FH, VCP, RNF8, SAMHD1, MBTD1, WDR70, RNF138, TP53BP1, ZBTB7A, POLQ, SLF1, SLF2, KDM4D, XRCC4, INTS3, SMARCA5, RPA1, RPA2, ARPC4, ARP…	9960	100	20795	1.4197389558232933	0.13423237278900502	0.002183826267823984	0.002037803257676948
GOTERM_CC_DIRECT	GO:0005770~late endosome	102	0.8713480266529985	0.000101376	VPS29, SPPL2A, ZFYVE26, LAMP2, WDR91, VPS35, AP5S1, VPS39, KCMF1, CHID1, MAP2K1, TICAM2, SLC30A3, SLC11A1, SLC11A2, SLC30A4, MAGI2, ATG9A, STX7, AP5B1, MFSD12, CD2AP, DYNC1LI2, RAB31, WDR81, SLC9A6, KCNQ1, VOPP1, ASTN2, SQSTM1, IFNAR1, TSG101, MAPKAP1, CLEC16A, CD1E, VPS26B, ZC3HAV1, MTM1, TMEM25, AP5M1, TTPA, CLTCL1, VPS8, VPS11, SLC38A9, VPS16, ANKRD27, ABCA5, INSR, MYO5A, TMEM192, RAB27A, UBE2…	9960	161	20795	1.3227381575993415	0.15617755978502146	0.0025343966833750193	0.002364932546934421
GOTERM_CC_DIRECT	GO:0001726~ruffle	67	0.572356056723048	0.000121911	ITGB1, CYFIP1, NCKAP1, WIPF1, AMOT, RINL, ARFIP2, APPL2, APPL1, DBNL, TESC, ACTN1, NME2, COBL, FRMD4B, KNSTRN, MTSS1, CD2AP, ACAP2, CLIP1, ALS2, PALLD, RASA1, ATP6V1B2, MYH9, FSCN3, ITGB1BP1, TLN2, ARHGEF7, TLN1, TMEM87A, ROCK1, ARHGEF26, IQGAP1, AIF1, SAMSN1, FGD1, FGD2, MTM1, CYTH3, FGD3, LIMA1, BLOC1S6, FGD5, FGD6, PODXL, MYO6, INPP5E, ABL1, TRPM7, SNX9, WASF2, PDLIM7, SNX5, CARMIL2, NHERF1, M…	9960	99	20795	1.412990345219261	0.18471108076613718	0.0030029452695947236	0.0028021513172397333
GOTERM_CC_DIRECT	GO:0005635~nuclear envelope	129	1.1019989748846746	0.000162797	GHDC, TOR2A, IPO11, NUP188, ROGDI, RTCB, ITSN1, NRM, IPO7, GLE1, IPO9, RGS7, TMPO, NUP214, RNF43, MLIP, IST1, FBXW11, CYBB, ANXA11, IRAG2, LMO7, VRK2, LEMD2, PLPP7, NUP93, IFI27, TYRO3, CHMP4B, WDFY3, NUP98, ATF6, MAD1L1, KPNB1, OTULINL, GNAZ, NUP205, SEH1L, RNF180, MGST2, AAAS, RTN4, TOR1AIP1, FXR1, EBP, NUP85, TPR, NUP88, TOR1A, UBE2I, CBX5, NUP155, CBX3, FANCL, INSR, PARP16, NUP153, TOR1B, PAR…	9960	212	20795	1.2704378836099113	0.2386842744749067	0.003951955451978258	0.0036877052963832937
GOTERM_CC_DIRECT	GO:0045211~postsynaptic membrane	130	1.1105416025969588	0.000169827	CHRM2, CHRM3, CHRM1, CLSTN2, CLSTN3, DGKB, FMR1, FAIM2, CDH9, RPH3A, DAG1, ADORA1, EPHB2, GPR179, CHRNB2, CHRNB3, MUSK, ANK2, SLC6A11, ANK3, SHISA9, GABRG3, ANK1, GABRG2, GRIP2, GABRG1, SHISA6, UTRN, KCTD16, GRIA1, GRIA2, COL13A1, CHRNA5, CHRNA4, ZC4H2, CHRNA7, CHRNA6, FBXO45, GRIN2A, FLRT2, SRGAP2, GRIA3, GRIA4, SYT1, PTCH1, IQSEC3, TRPV1, GRIN2C, GRIN2B, GRIN2D, GNAO1, SLC6A6, GRIN3A, SLC6A9, D…	9960	214	20795	1.2683209473407648	0.24759733415383722	0.0040423680025188265	0.0037720723510071196
GOTERM_CC_DIRECT	GO:0090734~site of DNA damage	33	0.28190671450538185	0.000171348	H2AX, EXD2, ZMYND8, CHD4, XPC, MACROH2A1, OARD1, ELOA, KAT7, TOPBP1, POLK, UBQLN4, POLQ, HELQ, CBX5, PARP1, CBX3, XRCC5, CBX1, RPA1, XRCC1, SIRT6, CHD1L, PARP9, WDR76, TRAIP, MMS22L, SLFN11, RFWD3, APLF, AUNIP, ERCC6, ATR	9960	42	20795	1.6404546758462422	0.24951282761157	0.0040423680025188265	0.0037720723510071196
GOTERM_CC_DIRECT	GO:1904115~axon cytoplasm	46	0.39296087476507774	0.000230075	SPG7, TRAK1, HIF1A, HDAC6, TRAK2, RAB21, AP3M1, BLOC1S6, KIF3B, NETO1, OPA1, BLOC1S1, KIF5C, KIF3A, KIF5B, KIF5A, TRIM46, TMEM108, KIF1C, KIF21A, KIF1B, AP3S2, KIF1A, ZC3H14, SYBU, NDEL1, MPP2, DYNC1H1, DST, HSBP1, FBXW11, AP3D1, AP3B1, AP3B2, MAPK8IP3, SOD1, ARMCX3, AGBL4, DLG2, CALY, KIF4A, MAPT, HAP1, ACTR10, ARL8B, PAFAH1B1	9960	64	20795	1.5006431977911647	0.3198354320719604	0.005352446650845265	0.004994551710609641
GOTERM_CC_DIRECT	GO:0001650~fibrillar center	103	0.8798906543652828	0.000292283	SMARCB1, OTP, TTF1, FBL, HERC4, RPS6KA6, KMT5B, TRIM27, RSAD2, CD2AP, THAP1, DKC1, PSPC1, CSNK2B, HOXB5, RAI14, INO80C, CEMIP, AKNA, FBLIM1, SP140, SPATA2, FHIT, ACACA, MTDH, DSN1, NUAK1, ORC6, IP6K1, RREB1, ESRRA, SPECC1, NONO, SMARCA5, TIMM44, TRERF1, BTBD10, SMARCA4, SMAD7, ARHGAP33, NR4A1, DAB2, STAG2, TAF4B, NFKBIE, CC2D1A, RPAIN, KDM5D, BNC2, DDX46, AFF4, RERG, WDR43, SYNE2, DUSP11, UBTF, L…	9960	166	20795	1.2954740649344365	0.38715596215686177	0.006703974319061834	0.006255708573548445
GOTERM_CC_DIRECT	GO:0048786~presynaptic active zone	35	0.2989919699299504	0.000296176	APP, SNAP47, CNTNAP1, TRIO, RAB3A, NUFIP1, TPRG1L, ADCY8, RIMS2, ARHGAP44, RIMS3, GRM7, ADORA1, VPS11, FLOT1, PPFIA1, SLC17A7, ERC2, BSN, PPFIA4, PPFIA2, UNC13B, UNC13C, PNISR, UNC13A, SLC32A1, SYT1, TRAPPC4, GAD1, SYP, SYN1, EHD1, PPFIBP2, PI4K2A, SHANK2	9960	46	20795	1.588582591234503	0.39114039992437566	0.006703974319061834	0.006255708573548445
GOTERM_CC_DIRECT	GO:0005694~chromosome	164	1.400990944814625	0.000391071	PRDM7, MRE11, FMR1, EHMT1, SMC6, SMC3, MKI67, SMC4, HOXA13, SMC2, SMCHD1, NUSAP1, RCC1, KAT8, KAT7, KMT5B, UBAP2L, KMT5A, NBN, TGM2, DDX18, KDM2A, ESCO1, FBXW7, ZBTB38, RAD21L1, SETMAR, DNTTIP2, DYRK1B, IRAG2, ESCO2, CDYL, HASPIN, FBXO11, FTSJ3, SELENOO, GRWD1, NUP98, NEIL1, ZNF830, CLOCK, PRR14, RHNO1, CDCA2, PAXIP1, SYCP2L, BOD1L1, PDS5B, RPF2, PDS5A, RAD51AP1, SURF6, USP51, LLPH, QSER1, FAM9B,…	9960	281	20795	1.2185324929611685	0.48064709433171626	0.008665381908912338	0.008085965327540289
GOTERM_CC_DIRECT	GO:0005875~microtubule associated complex	28	0.23919357594396037	0.000393176	SPTBN5, RABGAP1, STAU1, DCTN1, GPR21, PXN, LRP8, TTBK1, HDAC6, ACTR1A, FNTA, MAP2, MAP7, MAP4, MAP1S, FBXW11, MID1, EML2, SHTN1, CLIP2, RP1, APPBP2, KIF4B, KIF4A, MAP1B, DCX, TRIM54, PAFAH1B1	9960	35	20795	1.670281124497992	0.4824755588269335	0.008665381908912338	0.008085965327540289
GOTERM_CC_DIRECT	GO:0001725~stress fiber	58	0.4954724073124893	0.00043464	FHOD1, FAM107A, DIXDC1, FHL3, LDB3, SEPTIN11, MYLK, AMOT, DST, TPM3, LIMCH1, ACTN1, TPM1, ACTN4, SHROOM4, CTTNBP2NL, DAAM1, PALLD, GAS2, MYH9, EVL, ROR1, PPP1R12B, MYH7, RAI14, LUZP1, FBLIM1, SYNPO2, DCTN4, PXN, MST1R, LPP, MYL12A, CORO1B, LIMA1, ABLIM1, BLOC1S6, PDLIM3, PDLIM2, ABLIM3, CALD1, XIRP1, MICALL2, XIRP2, MYH14, FLNB, PDLIM5, MYH10, PDLIM7, NEBL, SORBS1, SEPTIN9, SEPTIN7, PTK2, ZYX, TE…	9960	86	20795	1.4080858316988887	0.5172134930731127	0.009454837375105026	0.00882263332375472
GOTERM_CC_DIRECT	GO:0031965~nuclear membrane	160	1.366820433965488	0.000446491	RIF1, CCNI, NRM, CASC3, IPO5, CEP128, GLE1, CCND2, CCND1, RBMX2, KIF5B, HABP4, EPC1, KPNA4, TRIM27, TMEM38B, SEPHS1, TMPO, DNAJB12, SLC30A1, DNAJB14, TEX2, TUG1, LEMD2, GTPBP4, INPP4A, NUP93, PLPP6, RNF123, DISP3, TBC1D20, WDFY3, NUP98, EPHA3, KPNB1, ANKRD17, RTEL1, NUP205, CEMIP, MINDY3, TNKS, HPN, TOR1AIP2, PSEN1, AAAS, TOR1AIP1, AK9, MTDH, SDCBP, BRIP1, EBP, GRK5, NUP85, TPR, MYO6, ABL1, DHX37…	9960	274	20795	1.2191833025532788	0.5267065242764004	0.00958811048544726	0.008946995038062129
GOTERM_CC_DIRECT	GO:0000922~spindle pole	90	0.768836494105587	0.000523989	MTCL1, INPPL1, HNRNPU, FRY, CDC14A, KIF15, TTC28, CEP128, CDC14B, CDC20, CSPP1, KNTC1, NEK2, CEP95, TOPBP1, IKBKG, CDK5RAP2, CKAP2L, DNAAF1, DDX11, PLEKHG6, IRAG2, WDR73, KNSTRN, CKAP5, HAUS1, LATS1, SGO1, DYNC1LI1, SPATA17, LATS2, PSRC1, KATNAL2, EFHC1, SBDS, PKP4, BIRC6, CEP63, ALPK1, CFAP53, MAD1L1, CEP104, CTDP1, RGS14, TUBGCP2, DCTN1, CUL3, DCTN4, NEDD9, KATNB1, UMOD, WDR62, AAAS, PMF1, AURK…	9960	144	20795	1.304907128514056	0.5843498824695961	0.011109891243366513	0.010367020903511558
GOTERM_CC_DIRECT	GO:0030018~Z disc	86	0.7346659832564497	0.000580113	FHOD3, RYR1, RYR2, BMP10, FHL2, FHL3, LDB3, SLC4A1, FHL5, JPH1, FBXO22, SLC8A1, MYPN, SYNE2, RYR3, STK11, PPP3CB, CSRP2, C10ORF71, CSRP1, MYO18B, CAPN3, MYOZ3, SCN5A, MYOZ1, SCN1A, UNC45B, TRIM63, DST, ACTN3, GGPS1, ACTN1, KRT8, ANK2, ANK3, ACTN4, ANK1, OBSCN, SYNPO2L, PALLD, SCN8A, NOS1AP, CASQ2, PRKD1, PPP1R12B, CRYAB, OBSL1, TRIM54, MYH7, PLEC, KCNE1, CAB39, SYNPO2, CACNA1D, KCNA5, CACNA1C, MY…	9960	137	20795	1.3106220502447747	0.621663402993601	0.01214611322013205	0.011333955201830684
GOTERM_CC_DIRECT	GO:0098685~Schaffer collateral - CA1 synapse	66	0.5638134290107637	0.0006133	ITGB1, PTPRS, CHRM1, DGKB, CTNND1, PLAT, GRM1, AKAP12, GRM5, NETO1, CAPZB, ARHGDIA, LRRTM2, PPFIA1, TNR, SLC16A7, BSN, NEFH, PRKCI, DCC, CASK, SLC30A1, SYP, PRSS12, SYN2, SYN1, BCR, TUBB2B, PRKAR1B, SLC9A6, CDH11, INA, PAFAH1B1, NOTCH1, ROCK1, SLC1A1, ITPR1, ADRB1, PTN, ADCY1, ADCY8, LRP8, EFNB2, FBXL20, CDC42, ABR, SYNGR1, SNX27, PTK2B, STX4, STX3, CACNG2, LRRC4C, NTNG1, MPP2, NTNG2, IQSEC2, PCD…	9960	101	20795	1.3643385422879637	0.6421324445009506	0.012682434252283594	0.011834414767951796
GOTERM_CC_DIRECT	GO:0009898~cytoplasmic side of plasma membrane	73	0.6236118229967538	0.000718343	PTEN, AP2A1, PTPN22, SLC4A1, AP2A2, LITAF, IKBKB, RGS2, CDH1, RGS1, PALM, JAK2, LDLRAP1, SAMD12, JAK3, ACP1, AP2M1, JAK1, G6PD, CHUK, TRAF2, TYK2, KCNAB2, ANK1, SPTB, SHROOM4, MTSS1, GEM, AJAP1, MTSS2, PTP4A1, CACNB4, TRAF3, TRAF5, KIT, CHMP4C, MYH9, DSG1, CHMP4B, CHMP4A, PKP4, CHMP7, RNF31, DIABLO, EPB41, HTRA2, AKAP5, IQGAP1, RASGRP4, SPTA1, RAB21, SOCS3, CYTH1, SNX5, LYN, FARP1, JUP, STAC, OSB…	9960	114	20795	1.3369574790389631	0.6999051501517624	0.01467346728358741	0.013692316038356491
GOTERM_CC_DIRECT	GO:0010008~endosome membrane	168	1.4351614556637622	0.000828883	SCARB2, VPS29, STEAP3, SLC46A2, ATP8A2, STEAP4, TFRC, NCF4, SPPL2A, GOLIM4, AQP4, HTR4, ZDHHC1, ANTXR2, ANTXR1, RAB43, ZFYVE27, LAMP3, LAMP2, WDR91, TOM1, ANKFY1, VPS35, HLA-DOA, SBF2, MAP3K7, VPS39, TICAM2, SLC11A1, SLC11A2, SLC30A4, HLA-A, TICAM1, TOM1L1, ACAP3, ACAP2, WDR81, ATP6V0D1, STEAP2, ABCG4, UBA52, ATP6V0D2, CFTR, PI4K2A, VPS28, ATP6V1A, TSG101, NOTCH1, CLEC16A, CD1D, MTMR4, CD1A, CORO…	9960	292	20795	1.201229575837597	0.7506641866686041	0.016727456906619233	0.015608964265699021
GOTERM_CC_DIRECT	GO:0016363~nuclear matrix	82	0.7004954724073125	0.000895124	TENM1, AHCTF1, SMARCB1, GFI1, AKAP8L, HNRNPU, SMC3, DCAF7, LMNB1, MAEA, BASP1, RUVBL1, MYB, KAT8, ZNF326, ARID2, MEN1, PBRM1, SMARCC1, SMARCC2, ANXA2, DNMT3A, KRT8, CASK, PRPF40A, SMC1A, KIN, PSMA6, SFPQ, TEP1, PSPC1, DGKQ, HAT1, MATR3, PPIG, LRIF1, TP53, SPTBN4, SMARCD1, SMARCD2, PAXIP1, ZNF350, NUFIP1, SATB1, UHRF1, SATB2, AKAP8, FIGN, GMCL1, TTBK2, GMCL2, ATXN3, SCAF8, ATXN1, ATXN7, ALOX5, HLT…	9960	131	20795	1.3068993531377417	0.7768707534598476	0.017849198208400675	0.016655699581928512
GOTERM_CC_DIRECT	GO:0005905~clathrin-coated pit	45	0.3844182470527935	0.000982057	APP, CEMIP, DGKD, BMPR2, LRP1, TFRC, ITSN1, LRP3, ARRB1, LRP2, VLDLR, SLC2A4, ADCY8, INPP5F, AP1G1, CLTCL1, FCHO2, MYO6, SNX9, CCDC32, AP1S3, DNM1L, EPS15, LDLR, AP2M1, CUBN, SORT1, FNBP1, SGIP1, TNK2, SPHK1, SELE, DNM1, SNAP91, EPN1, DNM2, DAB2, TF, FCHSD2, NECAP1, AAK1, CDHR5, LRP10, GAS7, PICALM	9960	65	20795	1.4454355885078776	0.807132900995825	0.019352302222908277	0.01805829753695859
GOTERM_CC_DIRECT	GO:0005604~basement membrane	63	0.5381855458739108	0.00105107	LAD1, COL16A1, ITGB4, LAMC2, SPN, HMCN2, DAG1, HMCN1, ENTPD2, DST, ANXA2, P3H2, CASK, HSPG2, CCDC80, COL4A2, COL4A1, COL4A4, COL4A3, COL4A6, COL8A2, COL4A5, VWA1, VWA2, FREM1, FREM2, MATN2, FREM3, LAMA5, COL13A1, LAMA2, LAMA1, LAMA4, LAMA3, FBLN1, THBS2, EFNA5, NID2, NTN1, THBS4, COL28A1, COL24A1, LAMB2, COL22A1, LAMB4, FN1, ERBIN, LAMB1, USH2A, COLQ, SMOC2, DLG1, FRAS1, COL5A1, COL7A1, SMOC1, VW…	9960	97	20795	1.3560272015898647	0.8282083640930995	0.020471477618575224	0.019102638518109297
GOTERM_CC_DIRECT	GO:0030175~filopodium	55	0.4698445241756364	0.00118381	ITGB1, RIPOR2, SNAP25, TENM2, B4GALT1, RAPH1, INPPL1, PPP1R9A, ACTG2, PPP1R9B, UBE2Q1, PALM, DAG1, CXADR, NGDN, UNC5C, ERMN, ARL4C, ENAH, TIAM2, SHTN1, RUFY3, MYO3A, SPATA13, NOS1AP, FSCN3, ITGA6, UTRN, RAPGEF3, GPM6A, TWF2, IQGAP2, MTM1, CDC42, PODXL, MYO6, DMD, FARP1, DYNC1H1, TM4SF19, NHERF1, VCAM1, MYO10, RDX, MSN, BAIAP2, DEF6, VIL1, KITLG, MYO1B, ABI2, ABI1, FAT1, FGF13, MYO1G	9960	83	20795	1.3835159916775537	0.8624888128246941	0.022791671341478963	0.02126769092939201
GOTERM_CC_DIRECT	GO:0070161~anchoring junction	51	0.43567401332649924	0.00123027	ITGB1, DOCK5, CTNND1, AMOT, DSTYK, SH3PXD2A, SH3PXD2B, KDR, ERC1, HAVCR2, PRIMA1, DBNL, KCND2, ACTN1, PLAUR, ACTN4, FCHSD2, BIN2, SCN8A, RUFY3, CDHR2, SPATA13, NOS1AP, PKP2, PKP1, RAPGEF2, PKP4, PHLDB2, RAI14, KCNA1, PARD6G, SLC3A2, RTN4, DPP4, ARHGAP21, ARVCF, SCIN, CTNNA1, XIRP2, CTNNA3, BBLN, FYB1, WWP1, SORBS2, SORBS1, SLC8A3, DLG1, DNMBP, HNRNPK, NOX1, ADA	9960	76	20795	1.4010581800887763	0.872797891393933	0.02341715217747316	0.021851348569188387
GOTERM_CC_DIRECT	GO:0005871~kinesin complex	36	0.3075345976422348	0.0012787	KIF14, KLC1, KIF17, KIF15, KLC4, KLC2, KIF19, KIF3B, KIF5C, KIF3A, KIF5B, KIF5A, KIF13B, NPHP3, KIF1C, KIF21A, KIF1B, KIF21B, KIF3C, KIF1A, DISC1, NDEL1, KIF25, KIF23, KIF22, KIF7, KIF6, KIF27, KIF18A, KIF9, KIF16B, NPHP3-ACAD11, KIFC3, KIF2B, KIF20B, PAFAH1B1	9960	50	20795	1.5032530120481928	0.8827208118077445	0.024065476560189196	0.022456322306612368
GOTERM_CC_DIRECT	GO:0060076~excitatory synapse	27	0.23065094823167606	0.00135817	GRIA1, NLGN3, GRIA2, CYFIP1, NLGN1, NLGN2, AKAP5, ADCY8, ELFN1, SRPX2, NETO1, LRRTM1, LRRTM2, SLC17A6, SLC17A7, BSN, NLGN4X, SYT1, ITGA3, SYP, BAIAP2, GRIN1, IGSF11, DLG4, SYT11, PALLD, FGFR2	9960	35	20795	1.610628227194492	0.8973546870856096	0.025276994780113048	0.023586831547054744
GOTERM_CC_DIRECT	GO:0031252~cell leading edge	40	0.341705108491372	0.00137465	DDX3Y, RIPOR1, ARF1, DDX3X, DCTN1, ITGB4, DOCK8, LDB2, CORO1B, HDAC6, SLK, DUOXA2, ATP7A, CLASP2, NDEL1, BCAS3, CARMIL1, PRKCI, CARMIL2, DST, EXOC8, LMO4, CDC42BPG, GBF1, TUBG2, CDC42BPB, CDC42BPA, CD2AP, SHTN1, OCLN, ARPC2, CAPRIN1, JMY, AAK1, MYH9, VIM, PABPC1, PHLDB2, SSX2IP, PAFAH1B1	9960	57	20795	1.4651588811385894	0.9001539544491433	0.02530265687201716	0.023610777725947954
GOTERM_CC_DIRECT	GO:0005923~bicellular tight junction	85	0.7261233555441654	0.0014351	PATJ, FRMPD2, F11R, YBX3, CLDN1, AMOT, EPB41L4B, CCND1, POF1B, CLDN25, CLDN23, MAGI1, PRKCI, PDCD6IP, CXADR, MAGI3, MAGI2, SHROOM2, FRMD4A, LSR, ANK3, ASH1L, FRMD4B, PARD3B, CLDN11, CLDN4, RAP2B, JAML, PARD3, CLDN8, MXRA8, CLDN18, RAPGEF2, CLDN16, ARHGEF2, IGSF5, ADCYAP1R1, USP53, LUZP1, ILDR2, NEDD4L, PARD6G, ARHGAP17, MTDH, CYTH3, CYTH2, CCDC85C, NPHP1, UBN1, MARVELD3, MICALL2, NHS, SYMPK, NPHP…	9960	138	20795	1.2859954309993598	0.9097813804479984	0.026128184283429477	0.02438110569253748
GOTERM_CC_DIRECT	GO:0005793~endoplasmic reticulum-Golgi intermediate compartment	53	0.4527592687510678	0.0014942	KDELR1, HMGB1, MYDGF, ANPEP, CHORDC1, CA4, TRAPPC12, MYO18A, TMED3, TMED2, TMED1, TMED5, SCYL1, TMED9, LMAN1L, IST1, TRAPPC2B, RGMB, SEC22B, ERGIC2, ERGIC1, LRPAP1, TMED10, LMAN2L, STX17, COPB1, CLN8, ECPAS, INPP5B, LMAN1, TMEM203, LMAN2, SERPINH1, PROM1, UGGT2, UGGT1, TRAPPC2, HSPA5, GBF1, SURF4, FN1, DDHD2, YIF1A, ERP44, SEC23IP, STK17B, MGAT4A, GOLGB1, COPG2, COPG1, P4HB, PTPN2, CNIH4	9960	80	20795	1.3832015562248996	0.9182968801951572	0.02691173534212929	0.025112264083431684
GOTERM_CC_DIRECT	GO:0012505~endomembrane system	196	1.6743550316077227	0.00155755	APP, PGAP1, LPGAT1, SLC35B4, ZDHHC5, PJVK, GCC1, CYB5D2, AP1S3, CDK5RAP3, CHID1, LMAN1L, AP1B1, ALG2, FRS2, TAAR1, STX1B, LARS1, RUFY3, PARD3, RABL3, LRPAP1, TMEM63A, LMAN2L, MTMR4, MTMR7, RAB11FIP1, AP5M1, AGMO, PIP5K1B, STXBP5, HACE1, STAC, EHD1, GNPTG, FIBP, GALNTL5, TMCC3, TMCC2, PTPRR, ICA1, AP4E1, AP2A2, SLC6A4, AP3S2, JAK2, SSR4, SLC2A10, RRAS2, AP3B1, TMEM150C, AP3B2, ELAPOR2, ELAPOR1, RA…	9960	349	20795	1.1725469212091921	0.9265336297668815	0.027754188021259972	0.02589838559834588
GOTERM_CC_DIRECT	GO:0031012~extracellular matrix	130	1.1105416025969588	0.00171674	FCGBP, SPON2, SPON1, OLFML2B, HPSE2, FGF1, BMPER, DMBT1, CCN5, CCN4, CCN3, HMCN1, CCN1, TGM2, CCBE1, POSTN, OMD, CD180, LOX, CRISPLD2, COL8A2, GPLD1, EMID1, FBLN7, FBN2, LTBP4, TNFRSF11B, FBLN1, LTBP3, LTBP1, ADAMTS16, ADAMTS15, ADAMTS14, FLRT2, ADAMTS19, ADAMTS18, CHAD, ADAMTS17, FLRT1, OTOG, IMPG1, WNT3, WNT4, IMPG2, TGFB1, LRRN3, LRRN2, TFPI2, FN1, SSPOP, SSC5D, COL5A2, OGN, LRRN1, HPSE, FBN1,…	9960	223	20795	1.2171331064166981	0.9437538376697124	0.02997581338643078	0.027971460491338092
GOTERM_CC_DIRECT	GO:0005902~microvillus	50	0.42713138561421493	0.00171802	OXTR, LRRK2, ICAM2, FMN2, CALML4, SPN, ATP7A, TBC1D10A, PDGFRA, PLEKHG6, MYO7B, MYO7A, CDHR2, ATP6V1B2, EXOC4, FSCN3, CDHR5, RAPGEF3, CD44, CLRN1, ATP6V1A, CRB1, USH1C, PDGFA, IQGAP2, PODXL, MYO6, PROM1, PROM2, AOC3, BBS2, WWOX, GRXCR1, TGFB1, NHERF1, VCAM1, ANGPT1, CBLIF, STARD10, RDX, MSN, VIL1, MYO1D, MYO1E, MYO1B, MYO1C, TEK, MYO1H, MYO1F, MYO1G	9960	75	20795	1.39190093708166	0.9438738178078746	0.02997581338643078	0.027971460491338092
GOTERM_CC_DIRECT	GO:0043194~axon initial segment	20	0.170852554245686	0.00174281	LGI1, SPTBN4, KCNA1, KCNA2, ADAM22, KCNA4, NAV1, ANK3, CLCN2, IQCJ-SCHIP1, NFASC, MAP2, LRRC7, SCN8A, KCNQ2, TRIM46, KCNQ3, CNTN2, NRCAM, SCN1A	9960	24	20795	1.7398761713520747	0.9461612242776953	0.03006109476871192	0.028051039476714463
GOTERM_CC_DIRECT	GO:0032587~ruffle membrane	65	0.5552708012984794	0.0017588	ITGB1, C2CD5, FAM107A, PTPRJ, PPP1R9B, EPS8, ADGRE2, AKT2, PSD4, PSD3, ITGAV, RAC1, APPL2, PLA2G4F, CDKL5, KSR1, TPM3, TESC, TPM1, NME1, MTSS2, FGR, EEF1A1, ADAM17, SPATA13, ARHGEF4, PLEKHO1, ARHGEF2, TLN1, JCAD, PDE9A, KANK1, MACF1, SRC, PDXP, MTMR9, CLCN3, AIF1, EGFR, FGD2, CORO1C, EPB41L5, FGD5, SNTG1, MYO6, PLCG2, PACSIN2, THEM4, PIP5K1A, EPS8L1, EPS8L2, PIP5K1C, CLASP2, PLEKHA1, ABCA7, AIF1L…	9960	102	20795	1.3304935427986455	0.9475859727495153	0.03006109476871192	0.028051039476714463
GOTERM_CC_DIRECT	GO:0005814~centriole	105	0.8969759097898513	0.00178719	TSKS, CCNF, CEP120, BCCIP, CCP110, NUBP1, CCDC102B, CEP128, NUBP2, GLE1, HERC2, WDR90, DZIP1L, CEP250, RTTN, CEP135, CCDC78, MAGI2, STARD9, ARMC9, SPICE1, IFT88, FAM161A, CEP104, TEDC1, AKNA, CCDC146, WDR62, TTBK2, ODF2L, KIF3A, CEP192, NPHP4, CEP76, CNTLN, CEP78, PLK4, STIL, ODF2, PLK2, CEP350, RABL2A, RABL2B, AHI1, TSGA10, CCDC88A, MKS1, SASS6, CNTROB, DZIP1, CIBAR1, CIBAR2, CEP89, TOP2A, CCDC1…	9960	176	20795	1.2455931681270536	0.9500242128173702	0.03023776211166188	0.028215893839120904
GOTERM_CC_DIRECT	GO:0030496~midbody	115	0.9824021869126943	0.00187579	MAP10, CEP126, NEXMIF, CTNND1, HNRNPU, ZFYVE26, NEK2, SH3GLB1, IST1, DDX11, DAPK3, ANKRD45, ANXA11, GEM, EML3, EML4, MAK, CHMP4C, CHMP4B, PKP4, CHMP4A, KIF20B, ARL8B, CCDC146, IQGAP1, HSP90B1, KIF3B, MICAL1, USP50, ECT2, MYH10, RAB11FIP3, RAB11FIP4, HSPA5, PTCH1, RCC2, RDX, DCDC1, SSH1, SPART, CYLD, MSRA, ANLN, TBCK, KIF4A, C6ORF89, BCL3, CHMP2B, MTCL1, MTCL2, KIF14, NAT10, PIK3CB, TRIOBP, TTC28,…	9960	195	20795	1.2312969828030067	0.9569290690149431	0.03141956441308605	0.029318674135912538
GOTERM_CC_DIRECT	GO:0016529~sarcoplasmic reticulum	35	0.2989919699299504	0.00189962	RYR1, RYR2, MTMR12, POMT1, ATP2A3, ITPR1, ATP2A2, ITPR2, AKAP6, ITPR3, SLC2A4, JPH1, THBS1, THBS4, HK2, SYNE2, RASD1, PLN, SGCD, CMYA5, CACNA1S, NOS1, XDH, GSTM2, CCDC78, S100A1, CACNA2D1, AGL, IRAG1, P3H2, ANK3, ANK1, TRDN, FKBP1A, CASQ2	9960	49	20795	1.491322432587493	0.9586171933255986	0.03150360181236437	0.02939709231804508
GOTERM_CC_DIRECT	GO:0005930~axoneme	79	0.6748675892704596	0.00199092	SPAG16, ODAD2, ODAD4, IFT172, CFAP107, GLI1, KIF17, GLI2, KIF19, DZIP1L, HYDIN, PRKACA, CFAP43, BBS5, CFAP45, DYNC2H1, DNAI4, IFT140, DNAAF1, CFAP91, DNAI7, LRRC43, WDR35, LCA5L, CFAP263, CFAP221, RP1, PRKAR1A, MAK, CFAP184, EFHC1, PIK3C3, WDPCP, BBOF1, CFAP54, CFAP53, CCDC40, DNAH3, CFAP61, DNAH1, ARL6, DNAH8, DNAH5, CCDC146, DNAH6, DNAH9, RSPH9, AMBRA1, SPATA7, DYNC2LI1, CFAP251, ARL13B, KIF3A,…	9960	128	20795	1.2885957894076308	0.9644963837017275	0.03269408475613389	0.030507972820201356
GOTERM_CC_DIRECT	GO:0030057~desmosome	23	0.19648043738253887	0.00202985	DSP, CDSN, B4GALT1, JUP, KAZN, KLHL24, EVPL, PPL, PNN, CDH2, POF1B, CDH1, PKP2, XIRP1, DSG1, PKP1, DSG2, UBA1, PKP4, CTNNA3, DSC1, DSC2, DSC3	9960	29	20795	1.6558821492868023	0.9667419877979571	0.03300974894123829	0.03080252990755549
GOTERM_CC_DIRECT	GO:0005681~spliceosomal complex	87	0.743208610968734	0.00210713	RBM28, DDX46, DQX1, ZRSR2P1, PPWD1, CWC25, HNRNPR, CASC3, TTF2, DDX41, PRPF19, USP39, RBM3, EFTUD2, PNN, RBMX2, SNRNP70, CWC22, DHX15, TXNL4A, CTNNBL1, RBM5, SRRM2, RBM17, SNRPN, BUD31, ARMC7, PLRG1, PTBP2, PRPF4, SCNM1, RBMXL1, PRPF6, PRPF18, DDX39B, PRPF3, SRSF2, WAC, PPIH, SNRPA1, SREK1, HNRNPH3, ZNF830, SNRNP200, SNRPA, SNRPB, SF3B5, SF3B2, DDX5, SF3B3, RBM48, DHX8, U2AF1, SNU13, AKAP17A, C9O…	9960	143	20795	1.2702312747493472	0.9707878108649893	0.03393697582414966	0.03166775714217667
GOTERM_CC_DIRECT	GO:0098691~dopaminergic synapse	14	0.11959678797198019	0.00225779	RAB3B, PRKN, NLGN2, CHRNB3, CHRNA5, CHRNA6, SEPTIN4, SLC6A3, ADRA2A, SV2C, SYT11, FLOT1, VPS35, SLC18A2	9960	15	20795	1.9486613119143241	0.9773153814327761	0.036017071459434655	0.03360876578572917
GOTERM_CC_DIRECT	GO:0031594~neuromuscular junction	54	0.4613018964633521	0.00243104	ITGB1, APP, DLGAP3, PRKACA, LARGE1, PRKACB, DLGAP4, UNC13B, UNC13C, POSTN, UNC13A, CXADR, MUSK, ITGA3, ANK3, SYP, CD2AP, FCHSD1, SLC5A7, STX1B, FCHSD2, PRKAR1A, DNAJC5, TBC1D24, COL4A5, MYH9, UTRN, PDZRN3, RAPSN, HDAC4, GRIA1, LAMA5, NLGN1, LAMA2, NRXN1, LRP4, PSEN1, SYNGR1, ERBB4, SPOCK1, MPP2, NGFR, LAMB2, ERBIN, TRIP4, COLQ, STXBP5L, SLC8A3, P2RX7, DLG1, DLG2, DLG3, DLG4, SARM1	9960	83	20795	1.3583611554652344	0.9830410125010262	0.03841509157394296	0.035846440674670355
GOTERM_CC_DIRECT	GO:0005657~replication fork	24	0.20502306509482315	0.00264969	H2AX, MUS81, PIF1, DNMT1, MRE11, UHRF1, RADX, XRCC2, XRCC3, RTF2, DONSON, RAD51B, RAD51D, BRIP1, WRN, BCL6, HMCES, CHEK1, NBN, TP53BP1, DMAP1, TP53, RAD18, POLH	9960	31	20795	1.6164010882238633	0.9882525641828259	0.0414787842758281	0.03870527750633989
GOTERM_CC_DIRECT	GO:0072686~mitotic spindle	94	0.8030070049547242	0.00273174	CLTC, HNRNPU, PKD2, ARHGAP6, CDC14A, CDC14B, TUBB8, NGRN, FLCN, CDC27, NUSAP1, DZIP1L, KMT5B, IKBKG, DLGAP5, IQCB1, ANAPC7, CKAP2L, USP44, SLC34A1, CD180, HAUS3, DNAAF5, KIF23, CCDC117, KIF22, KNSTRN, CKAP5, EML2, GEM, EML3, EML4, KAT2B, IFT88, TUBB2B, KAT2A, NCOR1, IFT43, FAM161A, ESPL1, TFDP2, TBL1XR1, MAK, HECW2, EFHC1, PKP4, KIF2B, MAD1L1, HDAC3, DCTN1, EPB41, CUL3, NEDD9, WDR62, AAAS, PKHD1,…	9960	157	20795	1.2500511600542297	0.9897648379343694	0.04236726903665706	0.039534353136892526
GOTERM_CC_DIRECT	GO:0014704~intercalated disc	34	0.29044934221766616	0.00280011	ITGB1, SPTBN4, FHOD1, ATP2A2, AKAP6, KCNA5, SLC8A1, SLC9A1, GJC1, TMEM65, CDH2, GJA5, CTNNA1, SCN5A, KCNJ2, SCN1B, SCN1A, DSP, CXADR, JUP, SLC31A1, ANK2, ANK3, ATP1B1, TJP1, MYH1, DLG1, PIK3CA, PKP2, DSG2, FGF13, SCN2A, OBSL1, DSC2	9960	48	20795	1.4788947456492636	0.9908751656572607	0.04302914454362562	0.040151971893544386
GOTERM_CC_DIRECT	GO:0030117~membrane coat	19	0.16230992653340168	0.0029219	COPB2, COPA, ARL6, COPB1, AP1B1, AP4E1, AP3B1, AP2B1, AP2A2, AP3B2, AP4B1, DNM1, SYNJ1, AP1G2, AP1G1, CHMP4B, CHMP4A, AP3S2, AP1S3	9960	23	20795	1.7247468133403177	0.9925634020330317	0.044091690961706495	0.0411434704317297
GOTERM_CC_DIRECT	GO:0031904~endosome lumen	19	0.16230992653340168	0.0029219	CD63, LRPAP1, APP, CSH2, CSH1, AP4E1, CSHL1, LRP2, PRL, NGF, PRLR, AP4B1, AP4M1, GH1, AP4S1, JAK2, APOB, CTSD, PTPN2	9960	23	20795	1.7247468133403177	0.9925634020330317	0.044091690961706495	0.0411434704317297
GOTERM_CC_DIRECT	GO:0010494~cytoplasmic stress granule	64	0.5467281735861951	0.00328794	DDX3Y, EIF4A1, DYRK3, DDX3X, CELF1, FMR1, CASC3, LARP1B, TIAL1, RPTOR, RBM4, ENDOV, ZFP36, KHSRP, HABP4, PABPC4L, TRIM25, UBAP2L, MBNL1, RBFOX1, PABPC4, NANOS3, LARP4B, RC3H2, ATXN2L, CSDE1, PABPC3, PKP1, BPI, PABPC1, KPNB1, GRB7, VCP, PRKAA2, ROCK1, STAU1, DDX25, DDX1, GIGYF2, FXR1, ATXN2, FXR2, LARP1, MCRIP2, DHX36, G3BP1, G3BP2, IGF2BP3, IGF2BP2, SSB, RBPMS, YTHDF3, PRRC2C, PUM1, EIF2S1, QKI, …	9960	102	20795	1.3100244113709743	0.995979590722217	0.0491723022028793	0.045884363189910654
GOTERM_CC_DIRECT	GO:0000776~kinetochore	94	0.8030070049547242	0.00354503	ERCC6L, AHCTF1, SMARCB1, MTCL1, FBXO28, BUB1B, HNRNPU, PHF6, CDC20, MTBP, RASSF2, XPO1, SIN3A, FIRRM, NUF2, TRAPPC12, CHAMP1, KAT8, NEK2, ARID2, NDEL1, PBRM1, SMARCC1, SEC13, SMARCC2, NUP133, FBXW11, PRP4K, TEX14, KNL1, KIF22, SMC1A, KNSTRN, CKAP5, SGO1, KAT2B, DYNC1LI1, CLIP1, DYNC1LI2, CFDP1, INCENP, CHMP4C, CHMP4B, CHMP4A, KIF2B, NUP98, CHMP7, MAD1L1, CHMP5, PAFAH1B1, SMARCD1, SMARCD2, SEH1L, …	9960	158	20795	1.2421394438513549	0.997390189137005	0.05254803111645275	0.049034371722397406
GOTERM_CC_DIRECT	GO:0030673~axolemma	15	0.12813941568426446	0.00386239	ROBO2, CNTNAP2, KCNC1, KCNC2, CHRNA7, SLC1A2, THY1, MAPK8IP3, ANK1, MYO1D, EPB41L3, ADORA1, CHRFAM7A, MAPT, SPTBN1	9960	17	20795	1.8422218284904324	0.9984692886651185	0.05674997031552996	0.05295534543473034
GOTERM_CC_DIRECT	GO:0009897~external side of plasma membrane	226	1.9306338629762516	0.00394868	TFRC, IL23R, AQP4, SLC4A3, ANTXR1, RS1, ALCAM, ANPEP, DAG1, KDR, IL12B, SPA17, B2M, EPHA5, IL1R1, HLA-A, TAS2R16, HLA-F, AZGP1, BCAM, TFR2, CD226, ASTN1, ENPEP, AGAP2, CD1E, CD1D, THY1, LY9, CD1A, PKHD1, CD79B, CD19, SLAMF7, SLAMF6, CD14, CCR10, RTBDN, CCR1, XCR1, INSR, MCAM, IL31RA, CD209, RAET1G, CD207, CD28, SDC1, CHRFAM7A, CALR, CD24, HLA-DRB1, ADA, CD22, STAB2, IDE, TNFRSF13C, LRRC32, CD3D, …	9960	413	20795	1.1425046432704182	0.9986760342730718	0.0575133121782962	0.05366764593115043
GOTERM_CC_DIRECT	GO:0031902~late endosome membrane	93	0.7944643772424398	0.00443283	IFITM3, SCARB2, SPAAR, IFITM2, SPPL2A, OSBPL11, LITAF, PIP4P2, LAMP3, WDR91, LAMP2, HLA-DOA, AP5S1, B2M, VPS36, VPS39, UBXN6, HLA-DPA1, STARD3, TICAM2, ANXA2, SLC30A3, SLC11A1, VPS13C, SLC11A2, ATG9A, SLC30A4, MR1, ELAPOR1, VAMP8, VAMP7, NPC1, WDR81, SLC9A6, SLC9A9, TMEM106B, VOPP1, RAB7B, SLC29A3, VPS28, ARL8B, HLA-DQB1, RAB7A, VAC14, CD63, STOML1, TSG101, MARCHF1, NOTCH1, MAPKAP1, GOSR2, SLC1A1…	9960	157	20795	1.236752743457908	0.9994135975020707	0.06376828805365511	0.05950437864350026
GOTERM_CC_DIRECT	GO:0000785~chromatin	587	5.014522467110883	0.00445426	RB1, ATF2, EHF, SPI1, MYT1L, EHMT1, RBPJ, SMC3, BACH1, BACH2, SMC2, ELK3, MTBP, HOXA9, ZMIZ1, SOX15, ZMIZ2, CREB3L2, NKX1-2, BBX, HOXA1, PKNOX1, HOXA6, MNX1, MEF2A, MED1, MEF2C, TSPYL1, NKX2-6, DDX11, CSNK2A2, SOX14, RFX3, SOX12, BHLHA15, SOX10, AR, RFX6, RFX7, WDR82, HOXB3, NOBOX, ATF7, HOXB8, ATF5, CLOCK, ATF6, ASF1A, HOXB5, ASF1B, TSPYL5, RHNO1, ZNF396, PARPBP, PRKDC, XPC, GATA4, BAZ2B, GATA3,…	9960	1133	20795	1.0817023610771417	0.9994343616212935	0.06376828805365511	0.05950437864350026
GOTERM_CC_DIRECT	GO:0002102~podosome	30	0.2562788313685289	0.00452079	DOCK5, WDR1, SRC, FLII, ASAP1, SCIN, SH3PXD2A, SH3PXD2B, ERC1, TNS3, SVIL, VCAM1, GSN, DBNL, PTPN12, CD2AP, DNM2, TJP1, KIF9, HNRNPK, BIN2, PALLD, SCN8A, SPATA13, NOS1AP, AMOTL2, ADAM8, PHLDB2, VCL, PLEC	9960	42	20795	1.491322432587493	0.9994942626151025	0.06417224419290293	0.05988132398418345
GOTERM_CC_DIRECT	GO:0000792~heterochromatin	34	0.29044934221766616	0.00465736	TOP2B, FOXC1, UHRF2, UHRF1, HDAC1, PSIP1, BMI1, MECP2, SALL1, EME1, TRIM28, HSF1, TASOR, SMARCAD1, MORC2, MBD3, CBX6, PHC2, CBX5, ANAPC7, CBX3, KMT5C, CBX2, CBX1, ATRX, MBD2, DNMT3A, RRP1B, SIRT1, WDR76, DPEP2, UBA1, MPHOSPH8, EZH1	9960	49	20795	1.4487132202278503	0.9995980950941326	0.06555522907796899	0.06117183465603911
GOTERM_CC_DIRECT	GO:0005891~voltage-gated calcium channel complex	21	0.17939518195797027	0.00520436	CACNA2D1, PDE4D, CACNA1B, CACNA1A, CACNA2D2, CACNA1D, CACNA1C, CACNA2D4, CACNA1F, CACNA1E, CACNA1H, CACNA1G, CACNB1, CACNB2, CACNA1I, CACNB3, CACNG8, CACNB4, CACHD1, CACNA1S, CACNG2	9960	27	20795	1.6238844265952699	0.9998399572400453	0.0725807779681096	0.06772761550098826
GOTERM_CC_DIRECT	GO:0016459~myosin complex	35	0.2989919699299504	0.00524315	MYO18B, MYO6, MYO18A, MYH14, MYH11, BMF, MYH10, MYH7B, MYO10, MYH15, MYO7B, MYO5A, MYO7A, CGN, MYO9A, MYO19, MYO1D, MYH1, MYO1E, MYH2, MYO1B, MYL6, MYO1C, MYO15B, MYO3B, MYL1, MYO15A, MYO5B, MYO3A, MYO5C, MYH9, MYO1H, MYO1F, MYO1G, MYH7	9960	51	20795	1.432839199937003	0.9998500754384523	0.0725807779681096	0.06772761550098826
GOTERM_CC_DIRECT	GO:0055037~recycling endosome	84	0.7175807278318811	0.00563106	ITGB1, APP, MCTP1, TFRC, HFE, ITSN1, ARHGAP44, RABGEF1, AP1G1, LDLRAP1, PLEKHJ1, USP6, SLC11A2, ATG9A, STX7, LMTK2, ATP11C, ANK2, ATP11B, COMMD1, TUBG2, SLC9B2, DNM2, BACE1, VAMP8, FCHSD1, FCHSD2, RABEP1, SLC9A6, GPR161, SLC9A9, RELCH, SGK3, TNIK, ABCG1, CFTR, GRIA1, REP15, PLA2G5, CLCN3, ABCB11, SLC30A10, RAB11FIP1, INPP5F, VPS50, VPS53, VPS52, MICALL2, STX6, TBC1D14, TBC1D12, CERT1, RAB11FIP3, …	9960	141	20795	1.2438263693070153	0.999921990708165	0.07681400402771019	0.0716777840569021
GOTERM_CC_DIRECT	GO:0000932~P-body	62	0.5296429181616266	0.00564067	TRIM71, LIMD1, EDC3, SYNE1, ZC3H12D, EDC4, EIF4ENIF1, ZFP36, DIS3L2, NANOS3, RC3H2, PATL1, PATL2, PSMA6, CARHSP1, XRN1, PSMA2, CSDE1, TOP1, EIF4E2, SQSTM1, AJUBA, DCP2, GARRE1, ZFP36L1, BTBD2, IGF2BP3, IGF2BP2, DCPS, RBPMS, APOBEC3G, YTHDF3, SAMD4A, WTIP, PUM1, LSM4, NBDY, AICDA, LSM3, LSM2, PAN2, TNRC6C, CPEB1, LSM6, CNOT7, PAN3, AGO3, AGO4, CNOT1, AGO1, CAPRIN1, CNOT2, AGO2, PSMC2, CNOT3, UBAP2…	9960	100	20795	1.2944678714859439	0.9999232433090377	0.07681400402771019	0.0716777840569021
GOTERM_CC_DIRECT	GO:0042383~sarcolemma	65	0.5552708012984794	0.00646936	ITGB1, RYR1, TRIM72, RYR2, DYSF, AQP4, SLC2A4, SLC2A5, SLC8A1, RYR3, SLC8A2, SGCD, SMPD4, CDH2, BSG, DAG1, FLOT1, SCN5A, NOS1, ACP1, PRKG1, MLIP, ANXA1, ANXA2, CCDC78, KCND3, ABCC8, ANXA5, KRT8, ANK2, ABCC9, ANK3, ATP1B1, ANK1, CACNB1, CACNB2, OBSCN, NOS1AP, COL6A3, SLC27A6, UTRN, PDE9A, VCL, PLEC, CAMK2D, LAMA2, PSEN1, ATP1A1, CORO1C, SNTG2, NCSTN, DMD, FLNC, SLC38A2, DTNA, VCAM1, KCNB1, STAC, S…	9960	106	20795	1.2802862392968097	0.9999810058374354	0.08738851126361709	0.08154521976419911
GOTERM_CC_DIRECT	GO:0001772~immunological synapse	33	0.28190671450538185	0.00668168	CD81, NEDD9, PTPRJ, BCL10, CORO1A, IL4I1, CRACR2A, ALCAM, SNX27, ARHGDIA, NPTN, SOCS6, HAVCR2, VAV3, CARD10, PDCD6IP, DUSP3, GZMA, STX7, CRTAM, RHOH, ATP2B1, CALHM6, ZAP70, DLG1, CD6, PRKAR1A, LCK, CD28, MYH9, PRKCQ, CARD11, HLA-DRB1	9960	48	20795	1.4353978413654618	0.9999867215887697	0.08953450886951567	0.08354772379883761
GOTERM_CC_DIRECT	GO:0005819~spindle	92	0.7859217495301555	0.00702104	RB1, INVS, DIDO1, CLTC, BUB1B, FMN2, PRPF19, NR3C1, KIF15, CDC20, MAEA, CSPP1, CDC27, NUSAP1, CHAMP1, AKT1, CEP170, NDEL1, ANAPC7, MAP1S, AFG2A, AFG2B, DAPK3, MTUS1, SPICE1, ANXA11, KIF23, TUBG2, HASPIN, TERF1, MID1, LEMD2, SPECC1L-ADORA2A, EML2, HAUS1, EML3, PTP4A1, ASPM, STX1B, ANKFN1, PSRC1, MAP7D3, KATNAL2, INCENP, KIF16B, NME7, MAP7D1, SPECC1L, MYH9, ANAPC5, KIF2B, ARHGEF2, MAPRE1, MAD1L1, P…	9960	157	20795	1.2234543268615865	0.9999925083861211	0.09333529718692961	0.0870943698526394
GOTERM_CC_DIRECT	GO:0032588~trans-Golgi network membrane	68	0.5808986844353323	0.00730781	USP6NL, APP, FCMR, SYS1, CLTC, AP4E1, RABEPK, TEPSIN, SCAMP5, RAB43, AP4M1, SCAMP4, ATP7B, AP1G1, ARFIP2, AP1S3, ATP7A, RAB8A, HLA-DPA1, CALN1, SLC30A6, COG8, COG6, COG5, COG2, AP1B1, VPS13B, CD2AP, CLIP3, RAB31, PICK1, LLGL1, HLA-DQB1, MARCHF1, STX16, RHOBTB3, ASAP1, TMEM165, ARFRP1, CRACR2A, FUT9, VPS53, VPS52, CLVS2, VTI1A, STX6, BPNT2, VPS54, AP4S1, HLA-DQA2, ST3GAL1, RAB11FIP3, HLA-DQA1, ATP…	9960	112	20795	1.267624067699369	0.9999953819195628	0.09638256985665243	0.08993788458862552
GOTERM_CC_DIRECT	GO:0098686~hippocampal mossy fiber to CA3 synapse	34	0.29044934221766616	0.00744933	SNAP47, GRIK5, ROGDI, CTNND1, GRIK2, ADCY1, ADCY8, GNAI2, EFNB3, CAPZB, LRRTM2, VTI1A, SLC16A7, STXBP5, EPHB2, CACNG2, SLC39A3, SYT1, SLC30A3, SYT9, PDYN, YWHAZ, SYT7, GRIN2D, BACE1, PTPRD, PRKAR1B, SLC6A9, SYT12, NAPEPLD, LNX1, NECTIN3, SHANK2, RAPGEF4	9960	50	20795	1.4197389558232933	0.9999963629152183	0.09710541119141056	0.0906123926520446
GOTERM_CC_DIRECT	GO:0034703~cation channel complex	12	0.10251153254741158	0.00747857	UNC80, CHRNB2, TRPC7, TRPC5, TRPC6, TRPC3, CHRNA4, TRPC4, CHRNA7, PKD1L3, PKD2, PKD1	9960	13	20795	1.9272474513438371	0.9999965380321566	0.09710541119141056	0.0906123926520446
GOTERM_CC_DIRECT	GO:0097729~9+2 motile cilium	23	0.19648043738253887	0.00790411	DYNC2H1, DNAH3, RSPH10B, RSPH4A, DNAH11, DNAH10, DNAH7, DNAH17, DNAH8, ODAD4, DNAH5, DNAH6, DNAH14, DNAH9, RSPH9, ENKUR, RSPH3, CFAP221, IQUB, CFAP43, DNAI1, RSPH10B2, CFAP45	9960	31	20795	1.549051042881202	0.9999983120248163	0.10184139047484117	0.09503169749980701
GOTERM_CC_DIRECT	GO:0017053~transcription repressor complex	40	0.341705108491372	0.00841295	HDAC4, HDAC3, ZNF350, CTBP2, CTBP1, HDAC1, GFI1, ARID4A, GPS2, HMGB1, LIN9, RBPJ, N4BP2L2, HOXD10, GATA1, SDR16C5, CCND1, SIN3A, PRDM16, MIER1, TBL1X, ZNF224, MEN1, SPEN, JUND, CBX5, ZBTB16, PHF12, REST, NCOR1, TFAP4, SP1, TBL1XR1, SP3, DEPDC1, RLIM, MDM4, HDGF, TP53, RCOR1	9960	61	20795	1.3690828889327802	0.9999992852308769	0.10757019311897278	0.1003774399074355
GOTERM_CC_DIRECT	GO:0012506~vesicle membrane	27	0.23065094823167606	0.00849096	RIPOR1, SLC2A4, CLCN3, RAB21, ANXA7, GBP1, APPL1, NCK1, ANXA1, ANXA2, ANXA3, GAD1, ANXA4, ANXA5, ASPSCR1, SLC4A11, ANXA11, TRAF2, ANXA10, FNDC3A, PIKFYVE, SYNJ1, GIPC1, DGKQ, ANXA2P2, SLC28A2, SLC26A6	9960	38	20795	1.4834733671528217	0.999999373477099	0.10774511974750743	0.10054066994946514
GOTERM_CC_DIRECT	GO:0000151~ubiquitin ligase complex	66	0.5638134290107637	0.00898216	DYRK2, UBE3D, FBXO25, RNF19B, BRCA1, BMI1, FBXO21, UBE2L3, MED17, MED12, MAEA, UBXN8, ARIH2, IKBKG, ARIH1, FBXO7, MED1, GPR37, FBXW11, UBE4A, TRAF2, UBE4B, LMO7, ARMC8, FBXO10, MED27, FBXO11, RNF40, RNF168, TRAF3, MED21, UBE2V1, CBLL1, PRKN, WDR26, DCUN1D5, MGRN1, DCUN1D1, RNF8, UBR3, UBE2J2, CAND1, MED31, RNF217, FEM1C, ANKIB1, SMURF2, FEM1B, UBE2C, AMFR, MIB2, WWP1, UBAC1, MKLN1, MAVS, GID4, NE…	9960	109	20795	1.2642036034044435	0.9999997268092778	0.11295553775998697	0.10540268986200575
GOTERM_CC_DIRECT	GO:0031410~cytoplasmic vesicle	166	1.4180762002391936	0.00903644	USP6NL, DGKD, CHIC1, TFRC, WIPF1, HFE, PDCD6, AMOT, TEPSIN, HERC3, RUSC1, PALM, KIF21B, LGALS8, SYBU, AP2M1, PDGFRB, SLC30A7, SH3GLB1, GBP5, STARD4, SLC30A9, GBP7, ARL14, FNBP1, ENTPD4, DAPK2, SLC11A2, MAPK8IP3, MPEG1, TFR2, RUFY4, SCN8A, MALL, RUBCNL, RIN3, ABCG4, DSC2, PI4K2A, ENPEP, STXBP4, SLC1A3, PLD1, SLC30A10, KLC1, DNAJC27, TMEM123, BLOC1S6, EBP, SNX1, INPP5F, MYO6, ESD, FLRT1, TRPM7, SNX…	9960	301	20795	1.1514396456256921	0.9999997507588294	0.11295553775998697	0.10540268986200575
GOTERM_CC_DIRECT	GO:0043202~lysosomal lumen	60	0.5125576627370578	0.00946368	SCARB2, HEXB, NCAN, HEXA, GBA1, CTSS, SGSH, NAGLU, HYAL1, CTSK, LAMP2, IDS, CTSF, GYG1, CTSD, PDGFRB, CHID1, ARSA, HGSNAT, CUBN, MANBA, HSP90AA1, RNASET2, OMD, EPDR1, HSPG2, DCN, BCAN, VCAN, NAAA, PLBD2, ASAH1, SERPINB13, CD1E, PRELP, PLD3, GPC1, NEU1, GPC2, GPC5, GPC4, APOB, TXNDC5, CTSA, CD74, HSPA8, CBLIF, FUCA1, GALC, MAN2B2, GLB1, OGN, CSPG5, SDC1, CSPG4, ATP13A2, PPT2, HPSE, AGRN, GLA	9960	98	20795	1.2782763707892797	0.9999998789594617	0.11741967585762823	0.10956833036744652
GOTERM_CC_DIRECT	GO:0097431~mitotic spindle pole	28	0.23919357594396037	0.00968334	MAP10, GPSM2, TNKS, BCCIP, SMC6, SMC3, AURKB, KATNA1, HSF1, CNTRL, RAE1, GIT1, CDK5RAP2, SPAG5, RMDN2, RMDN1, SMC1A, ASPM, NIN, STAG2, FAM161A, KATNBL1, MAPRE1, ARHGEF7, KIF20B, YPEL5, OR2A4, MAD1L1	9960	40	20795	1.461495983935743	0.9999999165176348	0.11868743661881367	0.11075132145385419
GOTERM_CC_DIRECT	GO:0030140~trans-Golgi network transport vesicle	15	0.12813941568426446	0.00970757	TMED9, TMED10, SORT1, FURIN, SLC2A4, IGF2R, RAB14, RAB12, RAB13, GOPC, ATP7A, STEAP2, RAB8A, CLRN1, RAB8B	9960	18	20795	1.7398761713520752	0.9999999198700978	0.11868743661881367	0.11075132145385419
GOTERM_CC_DIRECT	GO:0000228~nuclear chromosome	21	0.17939518195797027	0.0100491	SMARCE1, TOP2A, GINS2, JUN, PBRM1, SMARCB1, SPO11, ATRX, HNRNPU, HMGA2, BAZ1A, HDAC8, CHD1, MACROH2A1, SPIDR, SMC2, RAB33B, SETX, FIGNL1, EXOSC9, TOP1	9960	28	20795	1.5658885542168677	0.9999999550340042	0.12109506633903225	0.11299796339576561
GOTERM_CC_DIRECT	GO:0008305~integrin complex	21	0.17939518195797027	0.0100491	ITGB1, ITGAM, ITGB5, ITGA4, ITGB4, ITGA3, ITGA2, ITGA1, ITGA2B, ITGAE, ITGAL, ITGAD, ITGA11, ITGA8, ITGAX, ITGB8, ITGA7, ITGAV, ITGA6, ITGB7, ITGA9	9960	28	20795	1.5658885542168677	0.9999999550340042	0.12109506633903225	0.11299796339576561
GOTERM_CC_DIRECT	GO:0000242~pericentriolar material	18	0.1537672988211174	0.0103123	DYRK3, TNKS, CEP152, CEP85L, RABL2A, RABL2B, TUBG2, HOOK3, NEDD1, PCM1, NIN, TNKS2, LCK, BBS9, NEK1, CEP192, BBS4, CDK5RAP2	9960	23	20795	1.6339706652697747	0.9999999711984451	0.12337968660827281	0.11512982099625696
GOTERM_CC_DIRECT	GO:0045177~apical part of cell	49	0.4185887579019307	0.0105148	APP, PATJ, HFE, FRMPD2, PLAT, SLC7A11, EPB41L4B, PCM1, CDH2, CHL1, DUOXA2, DYNC2H1, ACVR1, SLC11A2, EMP2, TUBG2, VASH1, EDAR, ADGRF5, ITGA8, DPEP1, CRB1, ENPEP, C5AR1, USH1C, ITPR3, SLC25A27, DYNC2LI1, CDC42, SVBP, MYO6, MPDZ, LDLR, SPECC1, VCAM1, HOMER2, PTCH1, RDX, MSN, TJP1, NEDD1, CLCN5, MYO1B, NIN, FAP, CTNNB1, DCHS1, REN, FAT4	9960	78	20795	1.3115989599423334	0.9999999795549889	0.12490977286521585	0.11655759700795962
GOTERM_CC_DIRECT	GO:0030864~cortical actin cytoskeleton	38	0.32461985306680335	0.0106593	SPTBN4, SPTBN5, PLEKHH2, GMFB, WDR1, PJVK, IQGAP1, PPP1R9A, CORO1A, PPP1R9B, SPTA1, GYS2, LASP1, PDLIM2, CDH2, CDH1, FLOT1, CAPN2, SPTAN1, SPTBN1, CAP1, GSN, ACTN3, ACTN1, RDX, SHROOM2, SHROOM3, MYRIP, ACTN4, SHROOM1, SPTB, SHROOM4, MTSS2, EEF1A1, MLPH, DLC1, LLGL1, RAPGEF3	9960	58	20795	1.3679026450630107	0.9999999839930764	0.12573524422254528	0.11732787266856017
GOTERM_CC_DIRECT	GO:0000118~histone deacetylase complex	29	0.24773620365624466	0.0109021	RERE, HDAC4, HDAC2, KDM3B, HDAC3, HDAC1, SATB2, MIDEAS, HDAC11, HDAC8, HDAC9, HDAC6, PHF21A, HDAC7, HINT1, MECOM, SIN3A, SAP30L, NRIP1, RBBP7, TBL1X, ZNF541, CBX5, TRERF1, NCOR1, TBL1XR1, ZNF217, RCOR3, RCOR1	9960	42	20795	1.4416116848345766	0.9999999893872061	0.12769884849333488	0.11916017922094473
GOTERM_CC_DIRECT	GO:0005815~microtubule organizing center	57	0.48692977960020506	0.0112214	CCNJ, C2CD3, CCNF, KIF17, CCND2, CCND1, CNTRL, MYO18A, FLOT1, CEP250, MAP1S, EXOC7, HAUS3, KNSTRN, PAX2, LATS1, EML4, WRAP73, RAD51D, FAM234B, CCNE2, CEP57L1, SPECC1L, MAPRE3, BIRC6, PPP1R42, ALDOB, MAPRE1, SMTNL2, MAPRE2, CCNO, LRP1, TUBGCP2, CCNB2, CRACR2A, DCDC2C, CEP70, KIAA0753, MAP4, TPPP, DISC1, CLASP1, CLASP2, SPECC1, ARFGEF2, STIL, NEK7, DCDC2, PDE4DIP, LRWD1, SMTN, DIAPH3, TUBGCP6, VIM,…	9960	93	20795	1.2796508615105584	0.9999999938205122	0.1305262342953686	0.12179850997233499
GOTERM_CC_DIRECT	GO:0044295~axonal growth cone	22	0.18793780967025456	0.0119666	RTN4R, GPM6A, CYFIP1, SNAP25, HSP90AA1, DCC, NRXN1, PTCH1, TRPV2, COBL, TRAK1, MYO9A, SHTN1, OLFM1, NIN, SCN11A, KIF5C, TAOK2, BOC, KIF21A, NEO1, CLASP2	9960	30	20795	1.5310910307898258	0.999999998252336	0.1382351059463687	0.12899192274279062
GOTERM_CC_DIRECT	GO:0048787~presynaptic active zone membrane	26	0.22210832051939178	0.0124036	GRIA1, GPM6A, STX19, NRXN3, CDH2, P2RY1, STX3, NTNG1, NTNG2, FZD3, ITGA3, RYK, CACNA2D1, ATP2B4, CACNA2D2, ATP2B2, ADRA2A, GRIN2D, LRFN3, STX1B, SYT11, LRFN1, P2RX1, SCN8A, APBA1, HCN1	9960	37	20795	1.4671388255725606	0.9999999991670414	0.1423021367180921	0.1327870087703749
GOTERM_CC_DIRECT	GO:0005759~mitochondrial matrix	239	2.0416880232359476	0.0125057	DMGDH, ISCA1, ACSM3, GLDC, ECI1, ACSM6, ABAT, ACSM5, ACSM4, GCSH, NFU1, FLAD1, PDK4, LONP1, CDK5RAP1, PDK3, FOXO3B, MLYCD, PRKACA, ACAD10, PRKACB, EARS2, PDK2, PDK1, MCCC2, MECR, PHYKPL, CMC1, HOGA1, CYP27A1, LARS2, BTD, PPA2, MTHFD2, PDE12, CLPP, MTHFD2L, GUF1, SUCLG2, TFAM, TARS2, ALDH7A1, TP53, GCDH, EXD2, TRMT2B, LIAS, DHX30, BLOC1S1, GRPEL2, HTD2, DECR1, TRAP1, MTERF2, ADHFE1, MTERF4, PYCR2,…	9960	447	20795	1.116323234773546	0.9999999992994104	0.1424967224759756	0.1329685834208656
GOTERM_CC_DIRECT	GO:0033268~node of Ranvier	16	0.13668204339654877	0.0129163	SPTBN4, MYOC, ANK3, NFASC, DLG1, SCN8A, KCNQ2, SCN9A, DAG1, KCNQ3, SPOCK1, CNTN2, SCN2A, KCNK2, SCN1B, SCN1A	9960	20	20795	1.670281124497992	0.9999999996509491	0.146181531969708	0.13640700565292752
GOTERM_CC_DIRECT	GO:0043679~axon terminus	41	0.35024773620365623	0.0131343	CHRM2, CHRM1, KCNC1, KCNC2, KCNA1, FMR1, KCNC3, PTPRN, KCNA2, KCNC4, SLC1A1, KCNA6, CLCN3, ELFN1, SLC6A3, SLC8A1, CDH8, SLC8A2, CRHR2, PENK, SCN9A, SRSF10, SNCA, NTRK2, CASR, PRRT2, GAD1, ITGA2, TPBG, SLC4A10, SEPTIN6, PDYN, ADRA2A, SLC8A3, TANC1, SLC4A8, SLC9A6, CDHR3, ROR1, ATP6V0D1, HCN1	9960	64	20795	1.3375298067269077	0.9999999997588832	0.14765090218472426	0.13777812544162626
GOTERM_CC_DIRECT	GO:0043204~perikaryon	92	0.7859217495301555	0.0137544	CNTNAP2, APP, PTPRS, CPNE5, KCNC2, FMR1, KCNC3, PTPRN, LRRK2, CPNE6, ROGDI, ELAVL4, GRIK3, KNDC1, SLC2A3, SEPTIN14, ENO2, SLC8A2, TMEM100, TMEM266, KIF5A, RACK1, DIP2B, ATP7A, SCN1B, KCNH1, EPM2A, MAP2K4, BRD1, DBNL, RBFOX3, KCND2, ITGA1, OPRM1, SORCS2, TIAM2, FCHSD1, SLC5A7, OLFM1, SHTN1, RTN4RL1, MAP1B, RUFY3, ITGA8, WDFY3, RGS7BP, TOP1, ASTN2, CRYAB, PDE9A, PI4K2A, ASTN1, RTN4R, LUZP1, KCNA1, …	9960	160	20795	1.2005145582329317	0.9999999999158521	0.15359025010403085	0.14332033487319418
GOTERM_CC_DIRECT	GO:0016342~catenin complex	23	0.19648043738253887	0.0139317	JUP, CTNND1, CDH9, CDH8, CDH7, CDH6, CDH4, APC, CDH2, CDH1, CDH20, CDH10, CDH11, CDH23, CDH12, CDHR3, CTNNA1, CDH13, CTNNB1, DCHS1, CDH17, CDH18, CDH19	9960	32	20795	1.5006431977911647	0.9999999999377392	0.15454047267230409	0.14420702017123066
GOTERM_CC_DIRECT	GO:0034098~VCP-NPL4-UFD1 AAA ATPase complex	9	0.0768836494105587	0.0142868	VCP, NPLOC4, UBXN1, RNF125, FAF1, AFG2B, FAF2, UFD1, UBXN7	9960	9	20795	2.08785140562249	0.9999999999659402	0.15743628136027646	0.14690919866633556
GOTERM_CC_DIRECT	GO:0005778~peroxisomal membrane	43	0.36733299162822486	0.014784	ABCD4, PECR, ABCD2, ABCD3, PEX11A, MPV17L, HSD17B4, PJVK, HMGCR, PEX26, DHRS7B, DECR2, RAB8B, ATAD1, FIS1, ACBD5, ACSL1, PNPLA8, ACSL6, TTC1, ACSL4, ACSL3, PEX1, PEX13, GDAP1, SYT7, DHRS4, ALDH3A2, MAVS, PEX5L, TMEM135, SLC25A17, CNOT1, ACOX1, PEX6, IMPDH2, PEX5, CAT, NBR1, PXMP4, FAR1, FAR2, SLC27A2	9960	68	20795	1.3202589770848099	0.9999999999853718	0.16185095608298264	0.15102868319862797
GOTERM_CC_DIRECT	GO:0005581~collagen trimer	61	0.5211002904493423	0.0171127	FCN1, COL16A1, COL14A1, COL12A1, PLOD3, C1QTNF9, GLDN, C1QTNF2, C1QTNF1, C1QTNF8, RPS18, C1QTNF6, CCBE1, SCARA3, COL27A1, MMP1, COL25A1, ADIPOQ, PCOLCE, MMP8, C1QTNF3-AMACR, C1QTNF9B, PABIR2, WDR33, COL4A2, LOX, COL4A1, COL4A4, COL4A3, COL4A6, COL8A2, COL4A5, COL6A3, COL8A1, COL21A1, COL6A5, EMID1, C1QA, COLEC10, COL13A1, COL11A1, COL11A2, COL19A1, RXRB, SERPINH1, MSR1, COL24A1, COL22A1, SAAL1, C…	9960	102	20795	1.2486170170879596	0.9999999999997222	0.18612877657185292	0.17368315091451114
GOTERM_CC_DIRECT	GO:1990391~DNA repair complex	12	0.10251153254741158	0.0197615	FANCI, KDM1A, FANCD2, ASCC2, ATM, BRCA1, TP53BP1, ASCC3, BRCA2, CYREN, RCOR1, PHF21A	9960	14	20795	1.7895869191049916	0.999999999999997	0.21355180913867375	0.19927252399029677
GOTERM_CC_DIRECT	GO:0005721~pericentric heterochromatin	22	0.18793780967025456	0.0204979	HELLS, KDM4B, DNMT1, CBX5, UHRF2, KDM4D, CBX3, KMT5C, ATRX, CBX1, SMARCA5, SIRT6, ESCO2, BAZ1A, IKZF1, LRWD1, BAZ1B, MACROH2A1, CENPC, ZNF618, INCENP, EZH2	9960	31	20795	1.4817009975385411	0.9999999999999991	0.21880611713968537	0.2041754991578079
GOTERM_CC_DIRECT	GO:0030139~endocytic vesicle	43	0.36733299162822486	0.020509	NLGN3, RAB5B, SH3KBP1, NRXN1, GOLIM4, DYSF, PLD1, ECPAS, PIK3C2B, AMOT, DPP4, RABGEF1, RINL, MYO6, VPS11, AMELX, RAB11FIP3, RAB11FIP4, CUBN, PLEKHG5, SPHK1, STX7, GAPVD1, IGF2R, DNM1, MTSS1, EHD1, OCLN, TF, EHD3, RABEP1, EHD4, HEATR5A, HEATR5B, RAB13, CD207, RAPGEF2, RIN3, RAB17, RIN1, STAM2, RAPGEF6, RIN2	9960	69	20795	1.301124789011117	0.9999999999999991	0.21880611713968537	0.2041754991578079
GOTERM_CC_DIRECT	GO:0042645~mitochondrial nucleoid	33	0.28190671450538185	0.0233251	DDX28, PIF1, ACADVL, FASTKD2, MPG, PRORP, DHX30, MTNAP1, TERT, LONP1, POLG, HSPA9, POLQ, TRMT10C, UQCC2, MTERF2, ELAC2, TWNK, TFB2M, POLRMT, SOD2, LRPPRC, TUFM, PM20D1, HADHB, HADHA, CPS1, TFAM, VDAC2, SSBP1, DNA2, SLC25A5, GRSF1	9960	51	20795	1.350962674226317	1	0.24727606716024467	0.23074178684863428
GOTERM_CC_DIRECT	GO:0005883~neurofilament	10	0.085426277122843	0.0237055	CLDN11, NRP1, DYRK1A, NEFM, HTR2A, LDLRAP1, NEFH, DLGAP2, INA, SHANK2	9960	11	20795	1.8980467323840817	1	0.24917019867918758	0.2325092659913852
GOTERM_CC_DIRECT	GO:0005667~transcription regulator complex	123	1.0507432086109687	0.0238013	SPI1, KDM1A, AHR, DACH2, HOXA9, YY2, SOX15, EP300, PITX2, PKNOX1, MEF2A, TLE4, TLE3, TLE2, TLE1, LMO4, ARID5A, PTOV1, MED9, RFX3, SOX14, HNF1B, RUNX2, TLE6, SUB1, RBM14-RBM4, CLOCK, AJUBA, TP53, PRKDC, EPAS1, GATA2, GATA1, PMF1, NPAS2, NHLH2, DHRS7B, NKX2-1, SKIL, ZNF541, IVNS1ABP, SMAD2, WWTR1, SMAD1, CREBBP, JUN, ZFHX3, SMAD4, JUND, HELT, FOXF1, NFATC3, SMAD9, NFATC1, SNF8, TRERF1, ESR1, POU2F3…	9960	223	20795	1.1515951699173375	1	0.24917019867918758	0.2325092659913852
GOTERM_CC_DIRECT	GO:0032039~integrator complex	16	0.13668204339654877	0.0253015	INTS11, INTS12, INTS14, INTS1, INTS3, INTS10, ESRRB, INTS15, SEM1, NIPBL, SAGE1, INTS7, INTS6, SAGE2P, INTS8, INTS6L	9960	21	20795	1.5907439280933258	1	0.26322973115425075	0.24562869838453366
GOTERM_CC_DIRECT	GO:0099634~postsynaptic specialization membrane	24	0.20502306509482315	0.0256211	GABRB3, NLGN3, NLGN4Y, CHRNB2, GABRA2, GABRB2, GABRA1, NLGN1, NLGN2, SLC12A5, NLGN4X, KCND2, KCNB1, KCND3, CHRNA7, HTR5A, GABRG2, P2RX6, CDH2, LRRTM1, SLITRK3, LRRTM2, CHRFAM7A, RAPSN	9960	35	20795	1.4316695352839932	1	0.26490911515558135	0.24719578924667088
GOTERM_CC_DIRECT	GO:0005643~nuclear pore	58	0.4954724073124893	0.0262124	AHCTF1, NUP188, IPO7, BICD2, IPO5, GLE1, NPAP1, KPNA4, KPNA1, EIF5AL1, NDC1, EIF5A, NUP214, SEC13, NUP133, NUTF2, SENP2, NUP93, POM121L2, NUP210L, CHMP4C, CHMP4B, CHMP4A, NUP54, NUP98, CHMP7, NUP58, KPNB1, CHMP5, ENY2, NUP205, SEH1L, TNKS, MVP, RGPD6, RGPD5, RGPD2, AAAS, NUP85, NUP42, TPR, NUP88, NUP43, RAE1, RANBP2, RANBP1, UBE2I, NUP155, MX2, RANBP17, XPO7, NUP153, SNUPN, PARP11, XPOT, CHMP2B, …	9960	98	20795	1.235667158429637	1	0.26936075904100587	0.2513497709737864
GOTERM_CC_DIRECT	GO:0042470~melanosome	60	0.5125576627370578	0.027555	ITGB1, YWHAE, TFRC, CLTC, BSG, FLOT1, RAC1, CTSD, CTSB, PDIA3, HSP90AA1, PDCD6IP, ANXA2, ANXA11, MYO7A, YWHAZ, MFSD12, PDIA4, SYTL2, DCT, TMEM33, DNAJC5, ATP6V1B2, ERP29, SEC22B, PPIB, SEC22A, SEC22C, CD63, RAB5B, AHCY, TMED10, TYRP1, RPN1, SLC1A4, SLC3A2, ATP1A1, HSP90B1, GNA13, SDCBP, SYNGR1, NCSTN, MYH11, STX3, HSPA8, ANKRD27, HSPA5, HPS4, TRPV2, GGH, MYO5A, CTNS, RAB27A, NAP1L1, FASN, SGSM2, …	9960	102	20795	1.2281478856602883	1	0.2797245018620799	0.2610205351704065
GOTERM_CC_DIRECT	GO:0030667~secretory granule membrane	60	0.5125576627370578	0.027555	RAB3A, B4GALT1, FRMPD3, ICA1, SLC2A3, DBH, AP2A2, ABCA13, SIRPB1, ADGRE5, ANPEP, ADGRE3, CA4, ITGAX, RAC1, SLC18A1, SLC18A2, CR1, TICAM2, CD93, MME, RHOG, RHOF, SERPINB6, VAMP8, DYNC1LI1, CLEC4C, RAB31, DOK3, VAMP7, PECAM1, EXOC3, SCG3, SLC18B1, CD44, RAB7A, SERPINB10, RAB5B, TMED10, COPB1, C5AR1, ITPR1, ITPR2, ITPR3, IQGAP1, IQGAP2, ORMDL3, NCKAP1L, CD14, RAB4B, PTPRN2, DNAJC13, IGF2R, DIAPH1, P…	9960	102	20795	1.2281478856602883	1	0.2797245018620799	0.2610205351704065
GOTERM_CC_DIRECT	GO:0005637~nuclear inner membrane	36	0.3075345976422348	0.0277708	NRM, PSEN2, ITPR1, FAM169A, PTGS2, TOR1AIP1, TM7SF2, LMNB1, NPAP1, TMEM201, TMEM43, TRA2B, LBR, TMPO, KCNH1, SMAD2, TMEM120B, SUN2, SMAD1, SUN1, CBX3, SPAG4, NUTF2, ATP11B, SIRT1, LEMD2, LRPPRC, IFFO1, MFSD10, ERN1, P2RX6, PLPP6, TMX4, IFI27, UNC50, MATR3	9960	57	20795	1.3186429930247305	1	0.2802170712709533	0.2614801685949254
GOTERM_CC_DIRECT	GO:0005903~brush border	37	0.31607722535451904	0.0291986	ENPEP, FLII, USH1C, ITPR3, LRP2, LCTL, ADD3, EPS8, SCIN, CAPZB, MYH14, FLNB, DNM1L, SLC38A2, SNX5, ACTR3, PRKCI, MME, ACTN3, ACTN1, SLC34A1, MYO7B, PDZK1, SCART1, VIL1, MYO1D, MYO1E, MYO1B, MYL6, MYO1C, MYO15B, CDHR2, CAPZA2, MYH9, CDHR5, VCL, PLEC	9960	59	20795	1.3093305425090191	1	0.2928602275929131	0.2732779317777451
GOTERM_CC_DIRECT	GO:0032809~neuronal cell body membrane	21	0.17939518195797027	0.0297905	GRIA1, KCNC1, KCND2, UNC5A, KCNB1, KCNC2, CADM2, KCNC3, AMIGO1, INSR, KCNC4, KCNA2, ATP2B2, THY1, ADCY8, SLC6A2, SLC6A3, SLC4A8, FLRT1, PIEZO2, CD22	9960	30	20795	1.4614959839357429	1	0.29701882871799046	0.27715846524550397
GOTERM_CC_DIRECT	GO:0000159~protein phosphatase type 2A complex	14	0.11959678797198019	0.0326247	PPP2R3B, PPP2R2A, PPP2R3A, PPP2R5C, NKD1, PPP2CA, PTPA, PPP2CB, PPP2R1B, PPP2R2C, PPP2R1A, PPP2R2B, PPP2R5E, PPP2R2D	9960	18	20795	1.62388442659527	1	0.3214495623895707	0.2999556215014322
GOTERM_CC_DIRECT	GO:0043596~nuclear replication fork	14	0.11959678797198019	0.0326247	MUS81, ZRANB3, SMARCAL1, PARP1, SMARCA5, TONSL, MCM10, BAZ1B, ETAA1, MMS22L, EME1, EME2, ZMIZ2, SMARCAD1	9960	18	20795	1.62388442659527	1	0.3214495623895707	0.2999556215014322
GOTERM_CC_DIRECT	GO:0036038~MKS complex	11	0.09396890483512728	0.0331358	AHI1, TMEM17, TMEM67, TCTN2, TCTN1, TMEM107, MKS1, B9D1, B9D2, CC2D2A, CEP290	9960	13	20795	1.7666434970651836	1	0.3226890785574946	0.301112256588277
GOTERM_CC_DIRECT	GO:1990907~beta-catenin-TCF complex	11	0.09396890483512728	0.0331358	TLE4, TLE3, TCF7L2, PYGO2, BCL9, TCF7L1, TLE1, TCF7, LEF1, CTNNB1, TCF4	9960	13	20795	1.7666434970651836	1	0.3226890785574946	0.301112256588277
GOTERM_CC_DIRECT	GO:0005790~smooth endoplasmic reticulum	18	0.1537672988211174	0.0343061	RYR1, RYR2, APP, RPL10, PSEN1, GBA2, MAPK8IP3, RYR3, HSP90B1, MYO1D, DNAJC3, PLCB4, SLMAP, ERP29, HYOU1, CALR, PPIB, APOB	9960	25	20795	1.5032530120481928	1	0.33024550894789634	0.3081634211854101
GOTERM_CC_DIRECT	GO:0016460~myosin II complex	18	0.1537672988211174	0.0343061	MYH7B, LIMCH1, MYH15, MYL12A, MYH1, MYH2, MYL6, MYL1, MYO18B, MYO18A, MYH8, MYH13, MYH14, MYH9, MYH11, MYH4, MYH10, MYH7	9960	25	20795	1.5032530120481928	1	0.33024550894789634	0.3081634211854101
GOTERM_CC_DIRECT	GO:0030136~clathrin-coated vesicle	43	0.36733299162822486	0.0371282	DENND1B, CLTC, SLC2A4, PIK3C2A, CLINT1, AP1G1, CLTCL1, FCHO2, VPS11, VTI1A, CLVS2, STX6, SNX9, CERT1, SCYL2, PLEKHJ1, AP1M1, VPS16, CLVS1, PHETA2, DBNL, SORT1, SGIP1, TNK2, ADAM10, PHETA1, SNAP91, DNM2, GAK, MYO1E, DAB2, LMBRD1, SNX18, HEATR5B, DNAJC6, VPS41, MALL, AAK1, GPR107, ASTN2, GAS7, ASTN1, PICALM	9960	71	20795	1.2644733865037616	1	0.355369999154573	0.33160794547975975
GOTERM_CC_DIRECT	GO:0098688~parallel fiber to Purkinje cell synapse	19	0.16230992653340168	0.0386025	GPM6A, UNC13C, GRID2, CNTN6, STXBP1, ATP2B3, ATP2B2, GNAO1, P2RX6, P2RX4, PLCB4, SLC6A9, SCN8A, SLC16A7, GNB5, PPFIA4, GRIA3, CBLN1, KCNJ3	9960	27	20795	1.4692287669195299	1	0.36530618196987413	0.34087973875756017
GOTERM_CC_DIRECT	GO:0000123~histone acetyltransferase complex	19	0.16230992653340168	0.0386025	CREBBP, BRD1, BRPF1, BRPF3, PHF20, JADE1, JADE3, JADE2, HCFC1, ING5, KAT2A, KAT6B, KANSL3, KAT6A, EP300, KAT8, KAT7, EPC2, KANSL1L	9960	27	20795	1.4692287669195299	1	0.36530618196987413	0.34087973875756017
GOTERM_CC_DIRECT	GO:0032059~bleb	9	0.0768836494105587	0.0413174	P2RX7, ANLN, FMNL1, PTPRC, ROCK1, TPM3, FHOD1, TPM1, SDF4	9960	10	20795	1.879066265060241	1	0.3866288522266696	0.3607766543464385
GOTERM_CC_DIRECT	GO:0042641~actomyosin	9	0.0768836494105587	0.0413174	HDAC4, KAT2B, PDCD6IP, MYO18A, MYH9, MYH14, CDC42BPB, CDC42BPA, MYH10	9960	10	20795	1.879066265060241	1	0.3866288522266696	0.3607766543464385
GOTERM_CC_DIRECT	GO:0005884~actin filament	58	0.4954724073124893	0.0420412	WIPF1, AVIL, LMOD1, FMN1, FMN2, RCSD1, ARHGAP6, AMOT, LMOD2, PSTPIP1, POF1B, PSTPIP2, POTEI, PLS3, RAC1, TMOD1, GAS2L3, ANXA1, ACTN3, TPM3, TPM2, ACTN1, TPM1, DYRK1A, COBL, PAWR, TSC1, SHROOM4, INF2, ACTBL2, PALLD, GAS2, RHOQ, GAS7, SPTBN4, LUZP1, SRC, TWF2, IQGAP1, CORO1A, AIF1, CORO1B, LIMA1, MICAL1, MYO6, VPS11, WHRN, MYO5A, MICAL2, MYO9A, AIF1L, DIAPH1, DIAPH2, MYO1B, DIAPH3, ABI2, GJB6, TEK	9960	100	20795	1.2109538152610442	1	0.3912166997867366	0.3650577323980116
GOTERM_CC_DIRECT	GO:0001891~phagocytic cup	20	0.170852554245686	0.0427323	TICAM2, ANXA1, MEGF10, ABCA7, AIF1, CORO1A, ARHGAP25, ARHGAP12, DNM2, RAB31, BIN2, SYT11, ADGRB1, RACK1, PIP5K1C, CLEC4E, RAB11FIP2, SNX5, MYO1G, CDC42SE2	9960	29	20795	1.4398975211189584	1	0.39526601230072184	0.36883628491106163
GOTERM_CC_DIRECT	GO:0000791~euchromatin	39	0.3331624807790876	0.0429483	KMT2E, SETD5, ICE1, UHRF1, ICE2, TCF23, CTR9, PSIP1, ASH2L, HIF1A, AFF4, CECR2, EXOSC10, EXOSC4, TRIM28, POLR2A, ALKBH1, HSF1, TRIM24, EXOSC3, JAK2, BCAS3, JUN, TBP, CBX3, CBX2, DNMT3A, NR1H4, RRP1B, H1-1, KLF4, ESR1, SIRT1, SP1, SKIC3, MYOD1, CTNNB1, PADI2, RBMX	9960	64	20795	1.272284450301205	1	0.39526601230072184	0.36883628491106163
GOTERM_CC_DIRECT	GO:0032982~myosin filament	16	0.13668204339654877	0.0446715	MYH7B, MYH15, ACTG2, MYOM2, MYH1, MYH2, MYO18B, MYO18A, MYH8, MYH13, MYH14, MYH9, MYH11, MYH4, MYH10, MYH7	9960	22	20795	1.5184373859072655	1	0.4066566256133638	0.37946525721414187
GOTERM_CC_DIRECT	GO:0035145~exon-exon junction complex	16	0.13668204339654877	0.0446715	RBM8A, SRSF1, PYM1, UPF3B, UPF3A, CASC3, TDRD3, SMG6, PNN, BCLAF1, CCDC9, THRAP3, MAGOH, ACIN1, RNPS1, R3HCC1L	9960	22	20795	1.5184373859072655	1	0.4066566256133638	0.37946525721414187
GOTERM_CC_DIRECT	GO:0031093~platelet alpha granule lumen	41	0.35024773620365623	0.0458394	SERPINA3, APP, SERPINA1, PROS1, SERPINE1, OLA1, PDGFA, F13A1, PLG, A1BG, THBS1, KNG1, ISLR, TMSB4X, LEFTY2, IGHA2, FGB, SRGN, FGA, TGFB2, TGFB1, VWF, APOOL, EGF, HGF, ACTN1, FGG, FN1, VEGFD, ACTN4, IGF1, CYRIB, F5, VEGFA, F8, MMRN1, PCYOX1L, SERPING1, NHLRC2, ALDOA, PF4	9960	68	20795	1.2588515828017954	1	0.4141075599377595	0.3864179798105779
GOTERM_CC_DIRECT	GO:0008076~voltage-gated potassium channel complex	51	0.43567401332649924	0.0459845	DPP10, CNTNAP2, SNAP25, KCNC1, KCNC2, KCNC3, KCNC4, KCNH1, KCNH5, KCND2, KCND3, KCNAB2, KCNAB3, KCNQ1, AKAP9, KCNMA1, KCNQ2, KCNQ3, KCNQ4, KCNQ5, KCNA10, KCNE1, KCNE2, KCNE4, KCNA1, KCNE5, AMIGO1, KCNA2, KCNA3, KCNA4, KCNA5, KCNA6, LRRC55, DPP6, KCNV2, KCNMB1, KCNMB2, KCNMB3, KCNMB4, KCNJ2, KCNJ3, KCNJ6, KCNB1, KCNIP3, KCNIP4, DLG2, KCNS1, DLG4, CALM3, CALM1, KCNK2	9960	87	20795	1.2239128929511147	1	0.4141075599377595	0.3864179798105779
GOTERM_CC_DIRECT	GO:0035371~microtubule plus-end	17	0.14522467110883308	0.0502448	SPAG5, DST, DCTN1, NCKAP5L, SLAIN2, CKAP5, KNSTRN, CLIP3, CLIP2, CLIP1, CLIP4, MAPRE3, MAPRE1, MAPRE2, NCKAP5, CLASP1, CDK5RAP2	9960	24	20795	1.4788947456492636	1	0.44502955848423004	0.4152723581557323
GOTERM_CC_DIRECT	GO:0030665~clathrin-coated vesicle membrane	22	0.18793780967025456	0.0504613	ATP6V1A, CEMIP, RNASEK, DBNL, ATP6AP1, ATP6AP2, AP3B1, ADCY8, AP3B2, DAB2, ARC, NECAP1, AP1G1, SYT11, MYO6, ATP6V1B2, ATP6V1H, REEP6, ATP6V0E2, ATP6V0D1, ATP6V1D, AP1M1	9960	33	20795	1.39190093708166	1	0.44502955848423004	0.4152723581557323
GOTERM_CC_DIRECT	GO:0031091~platelet alpha granule	13	0.11105416025969589	0.0506469	FGB, FGA, VWF, STXBP3, STXBP1, FGG, THBS2, THBS1, F5, SERPINA5, TREML1, VAMP7, MMRN1	9960	17	20795	1.5965922513583748	1	0.44502955848423004	0.4152723581557323
GOTERM_CC_DIRECT	GO:0000176~nuclear exosome (RNase complex)	13	0.11105416025969589	0.0506469	NVL, DIS3, WDR74, ZFC3H1, EXOSC7, EXOSC6, EXOSC4, EXOSC10, EXOSC9, EXOSC8, MTREX, EXOSC3, EXOSC2	9960	17	20795	1.5965922513583748	1	0.44502955848423004	0.4152723581557323
GOTERM_CC_DIRECT	GO:1904813~ficolin-1-rich granule lumen	71	0.6065265675721851	0.0507467	FCN1, DDX3Y, GPI, SERPINA1, DDX3X, CTSZ, HBB, HMGB1, PYGL, CTSS, PNP, PSMD2, PSMD3, TIMP2, CTSH, PGM2, CAPN1, GYG1, CTSD, CTSB, KCMF1, ACTR2, HSP90AA1, DBNL, APAF1, NME2, COMMD3, AMPD3, EEF1A1, BIN2, CRISPLD2, PSMA2, CSNK2B, CAT, PPIE, PLEKHO2, ALDOA, PAFAH1B2, VCL, KPNB1, CSTB, ASAH1, PSMD12, VCP, CANT1, PSMD11, CAB39, MVP, FGL2, A1BG, CAND1, ALOX5, MAPK1, CCT8, LTA4H, ATG7, HSPA8, GSN, JUP, AGL…	9960	126	20795	1.176487696819022	1	0.44502955848423004	0.4152723581557323
GOTERM_CC_DIRECT	GO:0031463~Cul3-RING ubiquitin ligase complex	36	0.3075345976422348	0.0515156	KLHL18, KLHL15, KLHL38, CUL3, PDCD6, KLHL12, KLHL35, KLHL13, KBTBD12, CCIN, ARIH1, IVNS1ABP, KLHL29, KLHL25, GLMN, KLHL1, KLHL21, KLHL2, KLHL3, KLHL23, KLHL24, KCTD5, KLHL20, RBX1, KBTBD3, KLHL9, KLHL5, KLHL6, GAN, KLHL7, KLHL8, KCTD13, SPOPL, DEPDC5, KBTBD7, KBTBD8	9960	59	20795	1.273943230549316	1	0.44941987858691435	0.4193691165560281
GOTERM_CC_DIRECT	GO:1990904~ribonucleoprotein complex	155	1.3241072954040665	0.0536254	RPL4, JRK, RPL31, FMR1, HNRNPU, HNRNPR, RPL6, RPL7, RPS14, RPS17, ZFP36, RPS19, RPS18, RUVBL1, PABPC4L, RPL38, DDX17, RPS9, SNRPN, RPS7, SECISBP2, RPL22, RPS6, DYRK1A, MRPS18A, ACTN4, MRPS18C, JMJD6, ILF3, RBMXL2, RBMXL1, HNRNPUL1, TEP1, RBM14-RBM4, PIH1D2, ERG, NUP98, UBA52, DAP3, SNRPB, DDX5, DHX9, DDX1, MRPL19, MEPCE, SNU13, IQGAP1, ZFP36L2, ZFP36L1, ATXN2, LARP1, HNRNPDL, PCBP3, ZNF827, PCBP1…	9960	292	20795	1.1082772872311162	1	0.46540147629596385	0.4342820940003531
GOTERM_CC_DIRECT	GO:0035580~specific granule lumen	38	0.32461985306680335	0.0549141	CYFIP1, GHDC, PDXK, CANT1, CRISP3, CTSZ, CXCL1, HPR, CFP, CRACR2A, NEU1, TIMP2, ACAA1, CTSD, SPTAN1, B2M, CEP290, AOC1, JUP, ARG1, DEFA4, GGH, RAB27A, ARMC8, MMP8, NFKB1, CHIT1, ERP44, LRG1, LRRC7, TCN1, BPI, HPSE, DOCK2, NIT2, FRK, VCL, KPNB1	9960	63	20795	1.259338943073883	1	0.4741298905145917	0.4424268769398847
GOTERM_CC_DIRECT	GO:0031201~SNARE complex	30	0.2562788313685289	0.0552925	SNAP25, SNAP47, STX17, STX16, STX19, GOSR2, STX18, GOSR1, DOC2B, CPLX2, NAPG, CPLX4, SNX4, BLOC1S6, VTI1A, STX6, STX4, STXBP5, STX3, SNAP29, STX7, SYN2, BET1L, STXBP5L, VAMP8, STX1B, VAMP7, VAMP1, SEC22B, BET1	9960	48	20795	1.304907128514056	1	0.4749482366395003	0.4431905038015158
GOTERM_CC_DIRECT	GO:0019005~SCF ubiquitin ligase complex	40	0.341705108491372	0.0580747	TMEM183A, FBH1, FBXO27, CCNF, CUL2, FBXO25, FBXO48, FBXO45, FBXO44, FBXL22, FBXO42, FBXL20, AMN1, FBXO3, FBXO6, ARIH1, SKP2, BTRC, FBXO7, SKP1, USP47, FBXW11, FBXW7, FBXO38, FBXO17, FBXL17, FBXL18, FBXL16, FBXL13, FBXO32, FBXL14, FBXL12, RBX1, FBXL8, SPSB2, FBXL3, FBXL4, FBXL7, SPSB4, FBXL6	9960	67	20795	1.2464784511179043	1	0.49380294164533406	0.46078447629352665
GOTERM_CC_DIRECT	GO:0055038~recycling endosome membrane	66	0.5638134290107637	0.0580771	TFRC, ZDHHC2, SCAMP5, SCAMP4, ZFYVE27, RAC1, B2M, RAB8A, RAB8B, PDIA3, GRIPAP1, ATG9B, SLC11A2, ATG9A, ATP11C, VPS13B, ATP11B, HLA-A, HLA-F, SORCS2, SLC9B2, CLIP3, INPP4A, VAMP8, DYNC1LI1, RAP2B, SLC9A6, SLC9A9, CFTR, HLA-DQB1, GRIA1, SLC1A1, ABHD17C, MTMR4, ABCB11, SLC30A10, NDRG1, NEU3, GGA3, STX6, PACSIN2, RAB11FIP2, RAB11FIP3, RAB11FIP4, ATP9A, SLC31A1, FZD7, CMTM6, SORL1, BAIAP3, EHD1, SNX18…	9960	117	20795	1.177762331376789	1	0.49380294164533406	0.46078447629352665
GOTERM_CC_DIRECT	GO:0071013~catalytic step 2 spliceosome	53	0.4527592687510678	0.0598452	PPWD1, HNRNPU, HNRNPR, DDX41, CWC27, PRPF19, EFTUD2, PNN, MAGOH, CWC22, MTREX, ISY1-RAB43, SRRM2, AQR, SNRPN, PRP4K, PLRG1, PRPF6, HNRNPH1, PPIE, SNRPA1, PABPC1, SNRNP200, SNRPB, SF3B2, DDX5, SF3B3, RBM8A, DHX8, SRSF1, DDX23, U2AF1, ESS2, PRPF8, DHX35, DHX38, RALY, HNRNPA1, SF3B1, SF3A3, SF3A1, CDC5L, LSM3, LSM2, HNRNPM, XAB2, SNW1, HNRNPK, HNRNPF, HNRNPA2B1, HNRNPA1L3, RBMX, RBM44	9960	92	20795	1.2027839619346952	1	0.5062664650439082	0.4724146178290318
GOTERM_CC_DIRECT	GO:0030286~dynein complex	19	0.16230992653340168	0.0604445	DYNC2H1, DNAH3, DYNC1H1, DNAH12, DNAH11, DNAH1, DNAH10, DNAH17, DCTN1, DNAH8, DNAH5, DNAH6, DNAH14, DNHD1, DNAH9, DYNC1LI2, DYNLRB1, DISC1, DNAI1	9960	28	20795	1.4167563109581183	1	0.5080344951236858	0.47406442739004234
GOTERM_CC_DIRECT	GO:0000781~chromosome, telomeric region	95	0.8115496326670083	0.0606608	H2AX, MRE11, RIF1, MCM7, KDM1A, PPP1R10, SPO11, NAT10, CHD4, SMC6, BRCA2, TRIOBP, CDC73, SMG6, PPP1CB, SMCHD1, CHEK2, CHEK1, NBN, MEN1, SUN2, SUN1, PARP1, ATRX, THOC2, TERF1, TERF2, DDB1, RAD51D, NSMCE4A, MSH2, WDR82, TEP1, HAT1, POT1, MCM4, ATF7, MCM5, DNA2, LRIF1, PIF1, SP100, RTEL1, HDAC2, TNKS, PRKDC, RNF8, MACROH2A2, MACROH2A1, ORC5, RAD51AP1, ORC4, PURA, WRN, SLX4, ZNF827, TNKS2, TERT, ORC3…	9960	174	20795	1.139918870885842	1	0.5080344951236858	0.47406442739004234
GOTERM_CC_DIRECT	GO:0034702~monoatomic ion channel complex	44	0.3758756193405091	0.0637411	GPR89A, KCNE1, KCNE2, CACNA1B, CACNA1A, CACNA1D, CACNA1C, PKD2, GPR89B, CACNA1E, CLCN2, NALCN, CACNG8, LRRC8C, LRRC8D, LRRC8A, TRPM5, KCNJ1, KCNJ2, KCNH1, KCNJ3, TPTE2, KCNJ10, KCNK10, KCNH7, CACNA2D1, KCNK12, KCNH8, KCNIP4, KCNJ15, CYBB, CACNA2D2, KCNK15, CACNA2D4, TPCN2, GRIN1, KCNU1, GRIN3A, KCNQ1, KCNMA1, KCNQ2, KCNQ4, KCNQ5, HCN1	9960	75	20795	1.2248728246318605	1	0.5311755811514941	0.49565816915808075
GOTERM_CC_DIRECT	GO:0032433~filopodium tip	15	0.12813941568426446	0.0657634	CYFIP1, FZD3, NLGN1, MYO10, TTYH1, OSBPL3, FMR1, MYO5A, AP2A1, VIL1, ABI2, MYO3B, MYO3A, ABI1, EPHB1	9960	21	20795	1.491322432587493	1	0.5426287518076186	0.5063455158658555
GOTERM_CC_DIRECT	GO:0044305~calyx of Held	15	0.12813941568426446	0.0657634	PRKCG, UNC13C, KCNC1, PRKCB, KCNA1, KCNA2, KCNA3, TPRG1L, CPLX2, ADORA1, CALM3, CALM1, KCNK2, TSPOAP1, GIT1	9960	21	20795	1.491322432587493	1	0.5426287518076186	0.5063455158658555
GOTERM_CC_DIRECT	GO:0000177~cytoplasmic exosome (RNase complex)	11	0.09396890483512728	0.0665716	EXOSC7, EXOSC6, CARHSP1, EXOSC4, EXOSC10, DIS3, EXOSC9, EXOSC8, EXOSC3, EXOSC2, GTPBP1	9960	14	20795	1.6404546758462422	1	0.542889363240823	0.5065887013405411
GOTERM_CC_DIRECT	GO:0031234~extrinsic component of cytoplasmic side of plasma membrane	11	0.09396890483512728	0.0665716	CARMIL2, DTNA, CNR2, MCF2L, PLEKHA4, TYK2, JAK2, JAK3, MYD88, TGM3, JAK1	9960	14	20795	1.6404546758462422	1	0.542889363240823	0.5065887013405411
GOTERM_CC_DIRECT	GO:0043195~terminal bouton	27	0.23065094823167606	0.0667673	CYFIP1, RAB3A, KCNC2, LRRK2, GRIK3, CPLX2, CPLX4, OPHN1, ADORA1, SLC18A1, SLC18A2, UNC13B, UNC13C, NTRK2, PRNP, UNC13A, AP3D1, SYP, USH2A, PRSS12, GRIN1, SLC4A8, P2RX4, SYNJ1, AAK1, TBC1D24, CNGB1	9960	43	20795	1.310976463995517	1	0.542889363240823	0.5065887013405411
GOTERM_CC_DIRECT	GO:0016600~flotillin complex	8	0.06834102169827438	0.0707435	CDH1, FLOT1, CTNNA1, CTNNB1, SORBS1, CBL, SLC6A3, CORO1C	9960	9	20795	1.85586791610888	1	0.5669638285168546	0.5290534113264739
GOTERM_CC_DIRECT	GO:0099572~postsynaptic specialization	8	0.06834102169827438	0.0707435	ARHGEF9, GLRB, ERBIN, LHFPL4, DLGAP1, DLGAP3, DLGAP2, DLGAP4	9960	9	20795	1.85586791610888	1	0.5669638285168546	0.5290534113264739
GOTERM_CC_DIRECT	GO:0044294~dendritic growth cone	8	0.06834102169827438	0.0707435	CYFIP1, HSP90AA1, CDKL5, MAP2, SRC, PTCH1, TAOK2, COBL	9960	9	20795	1.85586791610888	1	0.5669638285168546	0.5290534113264739
GOTERM_CC_DIRECT	GO:0035869~ciliary transition zone	22	0.18793780967025456	0.0735254	UNC119B, MACIR, NEK4, CPLANE1, TTBK2, DYNC2LI1, PCM1, TMEM17, TMEM237, TMEM67, TMEM107, BBS9, B9D1, NPHP4, B9D2, CIBAR1, CC2D2A, CFAP53, CIBAR2, CEP290, BBS4, CC2D2B	9960	34	20795	1.3509626742263168	1	0.5864524266657679	0.5472388912708032
GOTERM_CC_DIRECT	GO:0016328~lateral plasma membrane	41	0.35024773620365623	0.0760376	GPSM2, MTCL1, PTPRO, ATP1A1, IQGAP1, CLDN1, PKD1, CORO1C, ERBB3, PPP2R1A, CDH1, GNA12, DMD, SCN5A, SLC12A2, ABCC1, FZD3, SLC16A1, ANXA1, KCNB1, TBCD, ANK3, ATP1B1, MPP7, VANGL1, DLG1, CLDN4, CEACAM1, VANGL2, GJB1, MYO1C, APC, SLC6A9, RAB13, CLDN18, CTNNB1, DSG1, SLC26A7, DSG2, FGF13, SLC26A5	9960	70	20795	1.222884394721744	1	0.59023381688563	0.5507674362938744
GOTERM_CC_DIRECT	GO:0030017~sarcomere	31	0.2648214590808133	0.0771163	ARF1, MTMR12, DCTN4, LMOD1, ILK, STYXL2, LMOD2, SYNE1, CORO1C, MTM1, LMAN1, CAPZB, HABP4, TMOD1, ADPRHL1, TPM3, MMP2, LRRC27, TPM1, ABCC9, PSMA6, MYH2, MYL1, TNNT2, NBR1, MYH8, CALM3, MYH4, CALM1, SQSTM1, MYH7	9960	51	20795	1.269086148515631	1	0.59023381688563	0.5507674362938744
GOTERM_CC_DIRECT	GO:0071565~nBAF complex	12	0.10251153254741158	0.077218	SMARCE1, SMARCD1, SMARCC1, SMARCB1, SMARCC2, DPF1, DPF2, DPF3, ARID1A, SMARCA2, ARID1B, SMARCA4	9960	16	20795	1.5658885542168677	1	0.59023381688563	0.5507674362938744
GOTERM_CC_DIRECT	GO:0098831~presynaptic active zone cytoplasmic component	12	0.10251153254741158	0.077218	UNC13B, RIMS2, UNC13C, UNC13A, RIMS3, CTBP1, STXBP1, CTNND1, OSBPL2, CTNNB1, ERC1, ERC2	9960	16	20795	1.5658885542168677	1	0.59023381688563	0.5507674362938744
GOTERM_CC_DIRECT	GO:0030014~CCR4-NOT complex	12	0.10251153254741158	0.077218	CNOT4, ZFP36, CNOT7, CNOT6L, CNOT1, CNOT2, CNOT3, CNOT10, CNOT8, CNOT9, TOB1, PATL1	9960	16	20795	1.5658885542168677	1	0.59023381688563	0.5507674362938744
GOTERM_CC_DIRECT	GO:0016586~RSC-type complex	12	0.10251153254741158	0.077218	SMARCE1, SMARCD1, SMARCC1, PBRM1, SMARCD2, SMARCB1, SMARCC2, PHF10, ARID2, BRD7, SMARCA2, SMARCA4	9960	16	20795	1.5658885542168677	1	0.59023381688563	0.5507674362938744
GOTERM_CC_DIRECT	GO:0043226~organelle	12	0.10251153254741158	0.077218	GRAMD1C, SPTBN4, GRAMD1B, DST, SYNPO2L, SYNPO2, ACTN1, DMD, ACTN4, SPTAN1, SPTB, SPTBN1	9960	16	20795	1.5658885542168677	1	0.59023381688563	0.5507674362938744
GOTERM_CC_DIRECT	GO:0030016~myofibril	23	0.19648043738253887	0.0773559	TMOD1, TMOD4, TMOD3, MYH15, TMOD2, LMOD1, TWF2, PDE4DIP, LMOD2, MYH1, PSMA6, MYH2, OBSCN, SCO1, CALD1, SCO2, MYL1, MYOD1, MYH8, MYH13, CAPN3, MYH4, MYH7	9960	36	20795	1.3339050647032575	1	0.59023381688563	0.5507674362938744
GOTERM_CC_DIRECT	GO:0099523~presynaptic cytosol	17	0.14522467110883308	0.0785804	PRKCG, PIAS3, USP14, SYT1, PRKCB, FUS, STXBP1, LRRK2, HTT, FBXO45, BAIAP2, PIAS1, SENP7, PNKD, SENP5, CALM3, CALM1	9960	25	20795	1.4197389558232933	1	0.59023381688563	0.5507674362938744
GOTERM_CC_DIRECT	GO:0032839~dendrite cytoplasm	17	0.14522467110883308	0.0785804	MAP2K4, CDKL5, STAU1, LRRK2, GRIK3, KIF17, SOD1, UHMK1, ABHD13, KIF3B, MAP2, DLG4, KIF5C, KIF5B, KIF5A, RAB17, ZC3H14	9960	25	20795	1.4197389558232933	1	0.59023381688563	0.5507674362938744
GOTERM_CC_DIRECT	GO:0099524~postsynaptic cytosol	17	0.14522467110883308	0.0785804	PRKCG, PIAS3, SYT1, FUS, HTT, FBXO45, UBE3A, BAIAP2, PIAS1, SENP7, PLCB3, SENP5, KIF5C, KIF5B, KIF5A, DAG1, PLCB1	9960	25	20795	1.4197389558232933	1	0.59023381688563	0.5507674362938744
GOTERM_CC_DIRECT	GO:0045334~clathrin-coated endocytic vesicle	17	0.14522467110883308	0.0785804	SFTPB, CEMIP, SFTPC, CPNE6, CLTC, CLTB, AP2A1, AP2B1, AP2A2, MYO1E, LMBRD1, INPP5F, MYO6, CLTCL1, SFTPA1, AP2M1, PICALM	9960	25	20795	1.4197389558232933	1	0.59023381688563	0.5507674362938744
GOTERM_CC_DIRECT	GO:0035097~histone methyltransferase complex	17	0.14522467110883308	0.0785804	KMT2D, PAXIP1, CBX5, PRDM4, KMT2A, NCOA6, KMT2C, SETD1B, KMT2B, ASH2L, HCFC2, HDAC9, HCFC1, RBBP5, WDR82, KDM6A, MEN1	9960	25	20795	1.4197389558232933	1	0.59023381688563	0.5507674362938744
GOTERM_CC_DIRECT	GO:0045111~intermediate filament cytoskeleton	32	0.27336408679309754	0.0793883	EXD2, ZNF131, MTRR, NR1I2, SLC1A6, DDX60, HOXA13, EVPL, SYNE2, NEFM, CCT8, DISC1, MDN1, BCAS3, CARMIL2, STN1, DTNA, KRT4, DST, PRKCE, KRT8, SMARCA2, PJA2, CLK3, GFAP, KRT36, PKN2, VIM, NES, PFDN5, PHLDB2, PLEC	9960	53	20795	1.2605895279230128	1	0.5936402705606524	0.5539461151559998
GOTERM_CC_DIRECT	GO:0030666~endocytic vesicle membrane	44	0.3758756193405091	0.0801961	GRIA1, CAMK2B, SCARB2, GRIA2, SCARB1, CAMK2D, CSF3R, LRP1, CAMK2A, STAB2, ARRB1, AP2A1, AP2A2, CACNG8, CACNG2, HLA-DQA2, CAMK2G, RAB11FIP3, GRIA3, AP2M1, HLA-DQA1, WNT3, GRIA4, WNT4, HLA-DPA1, LYN, MSR1, CD74, WNT3A, CAV1, PTCH1, ENTPD7, AP2B1, DNM2, DYNC1LI1, ACE2, DLG4, GPR161, HLA-DPB1, PICK1, UBA52, HLA-DRB1, HBEGF, HLA-DQB1	9960	76	20795	1.2087560769393362	1	0.597015466936629	0.5570956267593737
GOTERM_CC_DIRECT	GO:0036464~cytoplasmic ribonucleoprotein granule	51	0.43567401332649924	0.0880749	TUT4, FMR1, HNRNPU, SHB, RPL6, EDC3, GHR, NYNRIN, ZC3H12D, EDC4, EIF4ENIF1, ZAR1L, ZC3H12B, NFKBIZ, CTSH, KMT5B, RAC1, MFSD2A, KHNYN, RPS6, PATL1, MYH1, MAPT, PABPC1, INA, DCP2, FLG, STAU1, ROCK2, POLDIP3, DHX9, IQGAP1, HOXD10, TAF5L, FXR1, CDC42, FXR2, PCBP1, G3BP1, G3BP2, DYNC1I1, SNCAIP, PUM1, CDK9, AGO3, AGO4, AGO1, AGO2, PSMC2, LSM14B, DCP1A	9960	90	20795	1.183115796519411	1	0.6475746465944384	0.6042741329117058
GOTERM_CC_DIRECT	GO:0097449~astrocyte projection	9	0.0768836494105587	0.0882822	GRM3, GRM2, SYT4, GRM5, PINK1, KCNJ10, SLC1A2, SLC7A11, KCNK2	9960	11	20795	1.7082420591456737	1	0.6475746465944384	0.6042741329117058
GOTERM_CC_DIRECT	GO:0000109~nucleotide-excision repair complex	6	0.05125576627370579	0.0908008	ERCC4, POLD1, ERCC1, ERCC8, XPC, ERCC5	9960	6	20795	2.08785140562249	1	0.6475746465944384	0.6042741329117058
GOTERM_CC_DIRECT	GO:0005726~perichromatin fibrils	6	0.05125576627370579	0.0908008	NUFIP1, CPSF6, DHX9, TRIM24, SRSF2, TARDBP	9960	6	20795	2.08785140562249	1	0.6475746465944384	0.6042741329117058
GOTERM_CC_DIRECT	GO:0000127~transcription factor TFIIIC complex	6	0.05125576627370579	0.0908008	GTF3C1, GTF3C2, GTF3C3, GTF3C4, GTF3C5, GTF3C6	9960	6	20795	2.08785140562249	1	0.6475746465944384	0.6042741329117058
GOTERM_CC_DIRECT	GO:0030015~CCR4-NOT core complex	6	0.05125576627370579	0.0908008	CNOT7, CNOT1, CNOT2, CNOT3, CNOT8, CNOT9	9960	6	20795	2.08785140562249	1	0.6475746465944384	0.6042741329117058
GOTERM_CC_DIRECT	GO:0005642~annulate lamellae	6	0.05125576627370579	0.0908008	EIF5A, EIF5AL1, RANBP2, XPO1, BICD2, TNPO3	9960	6	20795	2.08785140562249	1	0.6475746465944384	0.6042741329117058
GOTERM_CC_DIRECT	GO:0097470~ribbon synapse	6	0.05125576627370579	0.0908008	SNAP25, NLGN2, DIAPH3, KIF3A, ATP2A2, NPHP4	9960	6	20795	2.08785140562249	1	0.6475746465944384	0.6042741329117058
GOTERM_CC_DIRECT	GO:0005587~collagen type IV trimer	6	0.05125576627370579	0.0908008	COL4A2, COL4A1, COL4A4, COL4A3, COL4A6, COL4A5	9960	6	20795	2.08785140562249	1	0.6475746465944384	0.6042741329117058
GOTERM_CC_DIRECT	GO:0060170~ciliary membrane	38	0.32461985306680335	0.0908538	GPI, ARL6, TAS2R43, HHIP, CLTB, ADCY3, UMOD, PKD2, TXNDC15, PKD1, ARL13B, TCTN3, TMEM67, TCTN2, BBS9, BBS5, SNAP29, BBS4, RAB8A, DRD5, PROM2, GPR157, BBS2, EVC2, PTCH1, CASK, BBIP1, TSPEAR, CYS1, MOSMO, TMEM17, GPR161, SCNN1A, MXRA8, BRWD1, SHANK3, SHANK2, CNGB1	9960	65	20795	1.2205900525177633	1	0.6475746465944384	0.6042741329117058
GOTERM_CC_DIRECT	GO:0030315~T-tubule	28	0.23919357594396037	0.0932592	DYSF, AKAP6, CACNA1C, ATP1A1, SLC2A4, SLC8A1, SLC9A1, IGF1R, REM1, PPP3CB, STBD1, CAPN3, CACNA1S, SCN5A, KCNJ2, SCN1B, KCNJ3, SCN1A, STAC, RDX, ATP2B4, ANK2, SLC30A1, ANK3, ATP1B1, CACNB1, NOS1AP, SCN2A	9960	46	20795	1.2708660729876027	1	0.6619034950595709	0.6176448733003637
GOTERM_CC_DIRECT	GO:0005741~mitochondrial outer membrane	120	1.0251153254741157	0.0955849	ATF2, MTCH1, MTCH2, TRAF3IP3, CISD2, TOMM20, SLC25A46, SH3GLB1, MIGA2, RSAD2, MIGA1, ACSL1, SLC11A2, ACSL6, TOMM34, ACSL4, ACSL3, SOX10, TUFM, ARMCX3, ARMCX1, IFI27, VDAC3, TRIM14, VDAC2, PGR, RAF1, LETMD1, UBA52, EXD2, MAOB, ABCB6, MAOA, MTARC1, MAPKAP1, PLD6, ACACB, SNN, BCL2L11, CYB5R3, RHOT1, STMP1, BMF, VAT1, FIS1, WWTR1, PRNP, DMPK, DNAJC11, BRI3BP, SPART, MAVS, HOOK1, BCL2, SPIRE1, PI4KB, …	9960	227	20795	1.1037099941616686	1	0.6755473724357968	0.63037644365203

## Sheet: MF
Category	Term	Count	%	PValue	Genes	List Total	Pop Hits	Pop Total	Fold Enrichment	Bonferroni	Benjamini	FDR
GOTERM_MF_DIRECT	GO:0005515~protein binding	7449	63.634033828805734	2.06323e-62	TFRC, HTR4, PTPDC1, COMTD1, SCP2, CAPNS2, BBX, PRKACA, PRKACB, PRKAB2, ZNF19, UNC5B, SECISBP2, UNC5C, INSYN1, BHLHA15, ZNF16, BCR, SIGIRR, SCO1, TFR2, SCO2, LARS1, DDIT4, UNC50, AGTR1, ORAI2, VOPP1, UNC119B, COL13A1, SHMT1, NPRL2, FAXDC2, NPRL3, ZNF22, ZNF23, ZNF26, LARP1, RDH12, RDH11, GTF2IRD2B, GSTM4, GSTM2, NEBL, LARP7, ZNF35, LARP6, PKIB, PPFIBP2, LAS1L, FXYD3, FXYD2, PKIA, STRN, HYOU1, SFXN…
GOTERM_MF_DIRECT	GO:0005524~ATP binding	1052	8.986844353323082	1.79258e-47	TESK2, MYLK, TBK1, AKT2, AKT3, AKT1, CKMT1B, PRKACA, PRKACB, XYLB, CSNK2A1, STARD9, CSNK2A2, DICER1, BCR, LARS2, DDX39A, MTHFD1, DDX39B, LARS1, PIF1, ABCB1, ABCB6, ABCB5, AGAP2, ABCB8, RNF213, HSPH1, FIGNL1, MYO6, PIP5K1A, MOV10L1, PIP5K1B, PIP5K1C, LYN, MYH7B, ABCA5, ABCA6, EIF2AK1, ABCA4, ABCA9, ABCA7, ABCA8, EIF2AK4, SETX, UCK2, C8ORF44-SGK3, HYOU1, DDX12P, PRKAG1, PRKAG2, PRKAG3, AACS, IKBKB,…	9743	1546	19253	1.3446583668588017	6.835091408258962E-44	3.417545704129481E-44	3.3332946429733916E-44
GOTERM_MF_DIRECT	GO:0046872~metal ion binding	1694	14.471211344609603	3.34425e-20	ATF2, ITSN1, TESK2, ALKBH6, ZC3H12D, AKT2, ZC3H12B, ALKBH1, ANKFY1, ZNF19, CACNA2D1, CACNA2D2, CACNA2D4, RC3H2, ZNF16, ZC3H11C, ZC3H11B, ACE2, SCO1, SCO2, EWSR1, ZC3H11A, ATF7, ASPHD2, GTSF1, ZNF28, EXD3, SAR1B, BAZ2A, BAZ2B, ZNF23, ZC3HAV1, CIAO3, ZNF26, ADAMTS16, ADAMTS14, RNF213, ADAMTS19, RNF215, ADAMTS18, ADAMTS17, CIROP, CREBBP, TIPARP, NEBL, ZNF35, RNF222, AGO3, B4GAT1, RNF228, AGO2, DZIP1…	9743	2904	19253	1.1527164802080125	1.2751644021014505E-16	4.250548007004835E-17	4.1457613527539953E-17
GOTERM_MF_DIRECT	GO:0106310~protein serine kinase activity	255	2.178370066632496	8.39389e-14	TRIO, ULK4, TESK2, RPS6KA4, RPS6KA3, RPS6KA6, TBK1, RPS6KA2, AKT2, CHEK2, CHEK1, AKT3, AKT1, PRKACA, PRKACB, PRKCG, PRKCI, PRKCH, CSNK2A1, DAPK1, PRKCB, DAPK2, PRKCE, DAPK3, CSNK2A2, PRKCA, HASPIN, UHMK1, BCR, PRKD3, SIK3, ULK2, ALPK3, PRKD2, PRKCQ, SIK2, PRKD1, ALPK2, ALPK1, PRKDC, NLK, KALRN, TTBK1, TTBK2, NUAK1, STK38L, TRPM7, TRPM6, SRPK2, PLK4, CDK18, CDK19, DMPK, PLK2, EIF2AK1, DCLK3, DCLK2…	9743	365	19253	1.3805528099555846	3.200359977029166E-10	8.001479577085742E-11	7.80422306508835E-11
GOTERM_MF_DIRECT	GO:0004672~protein kinase activity	217	1.8537502135656927	1.25185e-13	EPHB6, ULK4, TESK2, MYLK, RPS6KA3, RPS6KA6, RASSF2, TBK1, TRIM28, CHEK2, CHEK1, AKT3, PDK4, TRIM24, PDK3, AKT1, PRKACA, PRKACB, PDK2, PDK1, ACVR1, PRKCG, PRKCI, EPHA6, PRKCH, DAPK1, PRKCE, DAPK3, MMD2, PRKCA, HASPIN, PRKD2, TRIB3, PRKCQ, TRIB1, EPHA1, TRIB2, EPHA10, PRKDC, TXK, NLK, TTBK1, TTBK2, PLK4, PLK5, DCLK3, DCLK2, BRAF, PTK2, DCLK1, SRPK1, WNK1, C8ORF44-SGK3, WNK3, CDK12, CDK13, CDK14, AT…	9743	303	19253	1.4152162727306292	4.775140283186374E-10	9.546580532810842E-11	9.311233412411099E-11
GOTERM_MF_DIRECT	GO:0016887~ATP hydrolysis activity	294	2.511532547411584	1.74531e-13	EIF4A2, EIF4A1, HSP90AA4P, CLPB, DQX1, DDX60L, SMC6, SMC3, ABCA13, SMC4, NUBP1, SMC2, CCT6B, DHX57, DHX58, LONP1, LONP2, KIF21A, KIF21B, DDX17, DYNC2H1, DDX18, ATP6V1G1, ENTPD1, AQR, DDX11, DDX10, DDX39A, DDX39B, KATNAL2, YME1L1, DNA2, KIF20B, CFTR, NAIP, PIF1, RTEL1, ABCB1, SRCAP, DHX8, ABCB6, DHX9, ABCB5, ABCB8, HELZ2, DHX30, BRIP1, RNF213, DHX35, FIGNL1, DHX36, DHX37, DHX38, MOV10L1, LRRC37A2,…	9743	432	19253	1.3448358935760147	6.654716777632075E-10	1.1091460022404608E-10	1.0818027753297335E-10
GOTERM_MF_DIRECT	GO:0004674~protein serine/threonine kinase activity	261	2.229625832906202	3.46716e-12	TRIO, TESK2, MYLK, RPS6KA4, RPS6KA3, TBK1, RPS6KA2, AKT2, CHEK2, CHEK1, AKT3, PDK3, AKT1, CPNE3, PRKACA, PRKACB, ACVR1, PRKCG, PRKCI, PRKCH, CSNK2A1, DAPK1, PRKCB, DAPK2, PRKCE, DAPK3, CSNK2A2, PRKCA, UHMK1, BCR, PRKD3, CSNK2B, SIK3, ULK2, PRKD2, PRKCQ, SIK2, PRKD1, ALPK1, PRKDC, NLK, KALRN, TTBK1, TTBK2, ABR, NUAK1, STK38L, TRPM7, TRPM6, SRPK2, PLK4, CDK18, CDK19, DMPK, PLK2, EIF2AK1, DCLK3, DCL…	9743	383	19253	1.3466273838162983	1.3220111227951747E-8	1.888611236659349E-9	1.8420522394797062E-9
GOTERM_MF_DIRECT	GO:0003723~RNA binding	877	7.4918845036733295	8.95342e-12	SPI1, TFRC, POP1, C4BPA, ALKBH8, LSM12, RAVER1, GPBP1, RAVER2, RBFOX1, RBFOX2, RBFOX3, SECISBP2, NGDN, DNTTIP2, DICER1, RC3H2, DDX39A, DDX39B, EWSR1, ZC3H11A, UNC50, MEPCE, BAZ2A, DAZ2, MRPL15, ZC3HAV1, DAZ1, GIGYF2, LARP1, MOV10L1, LTA4H, PPARGC1A, PPARGC1B, JUN, LARP7, SNUPN, SETX, CS, DAZL, TBL3, EIF5, TBL2, AGO3, LAS1L, FASN, AGO1, AGO2, HNRNPA1L3, DZIP3, EZH2, ARF1, TUT7, TUT4, DDX12P, MRPL3…	9743	1485	19253	1.1670214754890933	3.413928917339604E-8	4.267424412706422E-9	4.162221712786568E-9
GOTERM_MF_DIRECT	GO:0004679~AMP-activated protein kinase activity	180	1.537672988211174	4.35701e-11	TRIO, NRK, ULK4, BUB1B, RPS6KA4, RPS6KA3, STK11, RPS6KA6, SLK, TBK1, RPS6KA2, CHEK2, AKT2, AKT3, CHEK1, STK16, NEK1, AKT1, PIM3, NEK2, PIM2, NEK3, STK32A, STK32B, PSKH1, CSNK1G3, PRKAB2, CSNK2A1, DAPK1, DAPK2, DAPK3, CSNK2A2, LMTK3, PRP4K, LMTK2, CASK, VRK1, VRK2, HASPIN, UHMK1, ERN1, BCR, ERN2, OBSCN, MAK, SIK3, ULK2, MAPKAPK5, ALPK3, TNIK, SIK2, ALPK2, RAF1, ALPK1, CSNK1G2, PRKDC, STK4, KALRN, …	9743	253	19253	1.405910557453025	1.6613253528419136E-7	1.7203602397757916E-8	1.6779490510690188E-8
GOTERM_MF_DIRECT	GO:0035403~histone H3T6 kinase activity	179	1.5291303604988895	6.14814e-11	TRIO, NRK, ULK4, BUB1B, RPS6KA4, RPS6KA3, STK11, RPS6KA6, SLK, TBK1, RPS6KA2, CHEK2, AKT2, AKT3, CHEK1, STK16, NEK1, AKT1, PIM3, NEK2, PIM2, NEK3, STK32A, STK32B, PSKH1, CSNK1G3, CSNK2A1, DAPK1, PRKCB, DAPK2, DAPK3, CSNK2A2, LMTK3, PRP4K, LMTK2, CASK, VRK1, PRKCA, VRK2, HASPIN, UHMK1, ERN1, BCR, ERN2, OBSCN, MAK, SIK3, ULK2, MAPKAPK5, ALPK3, TNIK, SIK2, ALPK2, RAF1, ALPK1, CSNK1G2, PRKDC, STK4, K…	9743	252	19253	1.40364795889275	2.3442845753507413E-7	1.7203602397757916E-8	1.6779490510690188E-8
GOTERM_MF_DIRECT	GO:0140857~histone H3T45 kinase activity	178	1.520587732786605	8.6614e-11	TRIO, NRK, ULK4, BUB1B, RPS6KA4, RPS6KA3, STK11, RPS6KA6, SLK, TBK1, RPS6KA2, CHEK2, AKT2, AKT3, CHEK1, STK16, NEK1, AKT1, PIM3, NEK2, PIM2, NEK3, STK32A, STK32B, PSKH1, CSNK1G3, CSNK2A1, DAPK1, DAPK2, DAPK3, CSNK2A2, DYRK1A, LMTK3, PRP4K, LMTK2, CASK, VRK1, VRK2, HASPIN, UHMK1, ERN1, BCR, ERN2, OBSCN, MAK, SIK3, ULK2, MAPKAPK5, ALPK3, TNIK, SIK2, ALPK2, RAF1, ALPK1, CSNK1G2, PRKDC, STK4, KALRN, …	9743	251	19253	1.401367331658688	3.3025931533980923E-7	1.7203602397757916E-8	1.6779490510690188E-8
GOTERM_MF_DIRECT	GO:0004677~DNA-dependent protein kinase activity	178	1.520587732786605	8.6614e-11	TRIO, NRK, ULK4, BUB1B, RPS6KA4, RPS6KA3, STK11, RPS6KA6, SLK, TBK1, RPS6KA2, CHEK2, AKT2, AKT3, CHEK1, STK16, NEK1, AKT1, PIM3, NEK2, PIM2, NEK3, STK32A, STK32B, PSKH1, CSNK1G3, CSNK2A1, DAPK1, DAPK2, DAPK3, CSNK2A2, LMTK3, PRP4K, LMTK2, CASK, VRK1, VRK2, HASPIN, UHMK1, ERN1, BCR, ERN2, OBSCN, MAK, SIK3, ULK2, MAPKAPK5, ALPK3, TNIK, SIK2, ALPK2, RAF1, ALPK1, CSNK1G2, PRKDC, STK4, KALRN, TTBK1, R…	9743	251	19253	1.401367331658688	3.3025931533980923E-7	1.7203602397757916E-8	1.6779490510690188E-8
GOTERM_MF_DIRECT	GO:0035175~histone H3S10 kinase activity	177	1.5120451050743209	1.21819e-10	TRIO, NRK, ULK4, BUB1B, RPS6KA4, RPS6KA3, STK11, RPS6KA6, SLK, TBK1, RPS6KA2, CHEK2, AKT2, AKT3, CHEK1, STK16, NEK1, AKT1, PIM3, NEK2, PIM2, NEK3, STK32A, STK32B, PSKH1, CSNK1G3, CSNK2A1, DAPK1, DAPK2, DAPK3, CSNK2A2, LMTK3, PRP4K, LMTK2, CASK, VRK1, VRK2, HASPIN, UHMK1, ERN1, BCR, ERN2, OBSCN, MAK, SIK3, ULK2, MAPKAPK5, ALPK3, TNIK, SIK2, ALPK2, RAF1, ALPK1, CSNK1G2, PRKDC, STK4, KALRN, TTBK1, R…	9743	250	19253	1.3990684594067535	4.644970066358667E-7	1.7203602397757916E-8	1.6779490510690188E-8
GOTERM_MF_DIRECT	GO:0044024~histone H2AS1 kinase activity	177	1.5120451050743209	1.21819e-10	TRIO, NRK, ULK4, BUB1B, RPS6KA4, RPS6KA3, STK11, RPS6KA6, SLK, TBK1, RPS6KA2, CHEK2, AKT2, AKT3, CHEK1, STK16, NEK1, AKT1, PIM3, NEK2, PIM2, NEK3, STK32A, STK32B, PSKH1, CSNK1G3, CSNK2A1, DAPK1, DAPK2, DAPK3, CSNK2A2, LMTK3, PRP4K, LMTK2, CASK, VRK1, VRK2, HASPIN, UHMK1, ERN1, BCR, ERN2, OBSCN, MAK, SIK3, ULK2, MAPKAPK5, ALPK3, TNIK, SIK2, ALPK2, RAF1, ALPK1, CSNK1G2, PRKDC, STK4, KALRN, TTBK1, R…	9743	250	19253	1.3990684594067535	4.644970066358667E-7	1.7203602397757916E-8	1.6779490510690188E-8
GOTERM_MF_DIRECT	GO:0072518~Rho-dependent protein serine/threonine kinase activity	177	1.5120451050743209	1.21819e-10	TRIO, NRK, ULK4, BUB1B, RPS6KA4, RPS6KA3, STK11, RPS6KA6, SLK, TBK1, RPS6KA2, CHEK2, AKT2, AKT3, CHEK1, STK16, NEK1, AKT1, PIM3, NEK2, PIM2, NEK3, STK32A, STK32B, PSKH1, CSNK1G3, CSNK2A1, DAPK1, DAPK2, DAPK3, CSNK2A2, LMTK3, PRP4K, LMTK2, CASK, VRK1, VRK2, HASPIN, UHMK1, ERN1, BCR, ERN2, OBSCN, MAK, SIK3, ULK2, MAPKAPK5, ALPK3, TNIK, SIK2, ALPK2, RAF1, ALPK1, CSNK1G2, PRKDC, STK4, KALRN, TTBK1, R…	9743	250	19253	1.3990684594067535	4.644970066358667E-7	1.7203602397757916E-8	1.6779490510690188E-8
GOTERM_MF_DIRECT	GO:1990244~histone H2AT120 kinase activity	177	1.5120451050743209	1.21819e-10	TRIO, NRK, ULK4, BUB1B, RPS6KA4, RPS6KA3, STK11, RPS6KA6, SLK, TBK1, RPS6KA2, CHEK2, AKT2, AKT3, CHEK1, STK16, NEK1, AKT1, PIM3, NEK2, PIM2, NEK3, STK32A, STK32B, PSKH1, CSNK1G3, CSNK2A1, DAPK1, DAPK2, DAPK3, CSNK2A2, LMTK3, PRP4K, LMTK2, CASK, VRK1, VRK2, HASPIN, UHMK1, ERN1, BCR, ERN2, OBSCN, MAK, SIK3, ULK2, MAPKAPK5, ALPK3, TNIK, SIK2, ALPK2, RAF1, ALPK1, CSNK1G2, PRKDC, STK4, KALRN, TTBK1, R…	9743	250	19253	1.3990684594067535	4.644970066358667E-7	1.7203602397757916E-8	1.6779490510690188E-8
GOTERM_MF_DIRECT	GO:0004676~3-phosphoinositide-dependent protein kinase activity	177	1.5120451050743209	1.21819e-10	TRIO, NRK, ULK4, BUB1B, RPS6KA4, RPS6KA3, STK11, RPS6KA6, SLK, TBK1, RPS6KA2, CHEK2, AKT2, AKT3, CHEK1, STK16, NEK1, AKT1, PIM3, NEK2, PIM2, NEK3, STK32A, STK32B, PSKH1, CSNK1G3, CSNK2A1, DAPK1, DAPK2, DAPK3, CSNK2A2, LMTK3, PRP4K, LMTK2, CASK, VRK1, VRK2, HASPIN, UHMK1, ERN1, BCR, ERN2, OBSCN, MAK, SIK3, ULK2, MAPKAPK5, ALPK3, TNIK, SIK2, ALPK2, RAF1, ALPK1, CSNK1G2, PRKDC, STK4, KALRN, TTBK1, R…	9743	250	19253	1.3990684594067535	4.644970066358667E-7	1.7203602397757916E-8	1.6779490510690188E-8
GOTERM_MF_DIRECT	GO:0140855~histone H3S57 kinase activity	177	1.5120451050743209	1.21819e-10	TRIO, NRK, ULK4, BUB1B, RPS6KA4, RPS6KA3, STK11, RPS6KA6, SLK, TBK1, RPS6KA2, CHEK2, AKT2, AKT3, CHEK1, STK16, NEK1, AKT1, PIM3, NEK2, PIM2, NEK3, STK32A, STK32B, PSKH1, CSNK1G3, CSNK2A1, DAPK1, DAPK2, DAPK3, CSNK2A2, LMTK3, PRP4K, LMTK2, CASK, VRK1, VRK2, HASPIN, UHMK1, ERN1, BCR, ERN2, OBSCN, MAK, SIK3, ULK2, MAPKAPK5, ALPK3, TNIK, SIK2, ALPK2, RAF1, ALPK1, CSNK1G2, PRKDC, STK4, KALRN, TTBK1, R…	9743	250	19253	1.3990684594067535	4.644970066358667E-7	1.7203602397757916E-8	1.6779490510690188E-8
GOTERM_MF_DIRECT	GO:0140823~histone H2BS36 kinase activity	177	1.5120451050743209	1.21819e-10	TRIO, NRK, ULK4, BUB1B, RPS6KA4, RPS6KA3, STK11, RPS6KA6, SLK, TBK1, RPS6KA2, CHEK2, AKT2, AKT3, CHEK1, STK16, NEK1, AKT1, PIM3, NEK2, PIM2, NEK3, STK32A, STK32B, PSKH1, CSNK1G3, CSNK2A1, DAPK1, DAPK2, DAPK3, CSNK2A2, LMTK3, PRP4K, LMTK2, CASK, VRK1, VRK2, HASPIN, UHMK1, ERN1, BCR, ERN2, OBSCN, MAK, SIK3, ULK2, MAPKAPK5, ALPK3, TNIK, SIK2, ALPK2, RAF1, ALPK1, CSNK1G2, PRKDC, STK4, KALRN, TTBK1, R…	9743	250	19253	1.3990684594067535	4.644970066358667E-7	1.7203602397757916E-8	1.6779490510690188E-8
GOTERM_MF_DIRECT	GO:0044023~histone H4S1 kinase activity	177	1.5120451050743209	1.21819e-10	TRIO, NRK, ULK4, BUB1B, RPS6KA4, RPS6KA3, STK11, RPS6KA6, SLK, TBK1, RPS6KA2, CHEK2, AKT2, AKT3, CHEK1, STK16, NEK1, AKT1, PIM3, NEK2, PIM2, NEK3, STK32A, STK32B, PSKH1, CSNK1G3, CSNK2A1, DAPK1, DAPK2, DAPK3, CSNK2A2, LMTK3, PRP4K, LMTK2, CASK, VRK1, VRK2, HASPIN, UHMK1, ERN1, BCR, ERN2, OBSCN, MAK, SIK3, ULK2, MAPKAPK5, ALPK3, TNIK, SIK2, ALPK2, RAF1, ALPK1, CSNK1G2, PRKDC, STK4, KALRN, TTBK1, R…	9743	250	19253	1.3990684594067535	4.644970066358667E-7	1.7203602397757916E-8	1.6779490510690188E-8
GOTERM_MF_DIRECT	GO:0004711~ribosomal protein S6 kinase activity	177	1.5120451050743209	1.21819e-10	TRIO, NRK, ULK4, BUB1B, RPS6KA4, RPS6KA3, STK11, RPS6KA6, SLK, TBK1, RPS6KA2, CHEK2, AKT2, AKT3, CHEK1, STK16, NEK1, AKT1, PIM3, NEK2, PIM2, NEK3, STK32A, STK32B, PSKH1, CSNK1G3, CSNK2A1, DAPK1, DAPK2, DAPK3, CSNK2A2, LMTK3, PRP4K, LMTK2, CASK, VRK1, VRK2, HASPIN, UHMK1, ERN1, BCR, ERN2, OBSCN, MAK, SIK3, ULK2, MAPKAPK5, ALPK3, TNIK, SIK2, ALPK2, RAF1, ALPK1, CSNK1G2, PRKDC, STK4, KALRN, TTBK1, R…	9743	250	19253	1.3990684594067535	4.644970066358667E-7	1.7203602397757916E-8	1.6779490510690188E-8
GOTERM_MF_DIRECT	GO:0004694~eukaryotic translation initiation factor 2alpha kinase activity	177	1.5120451050743209	1.21819e-10	TRIO, NRK, ULK4, BUB1B, RPS6KA4, RPS6KA3, STK11, RPS6KA6, SLK, TBK1, RPS6KA2, CHEK2, AKT2, AKT3, CHEK1, STK16, NEK1, AKT1, PIM3, NEK2, PIM2, NEK3, STK32A, STK32B, PSKH1, CSNK1G3, CSNK2A1, DAPK1, DAPK2, DAPK3, CSNK2A2, LMTK3, PRP4K, LMTK2, CASK, VRK1, VRK2, HASPIN, UHMK1, ERN1, BCR, ERN2, OBSCN, MAK, SIK3, ULK2, MAPKAPK5, ALPK3, TNIK, SIK2, ALPK2, RAF1, ALPK1, CSNK1G2, PRKDC, STK4, KALRN, TTBK1, R…	9743	250	19253	1.3990684594067535	4.644970066358667E-7	1.7203602397757916E-8	1.6779490510690188E-8
GOTERM_MF_DIRECT	GO:0044022~histone H3S28 kinase activity	177	1.5120451050743209	1.21819e-10	TRIO, NRK, ULK4, BUB1B, RPS6KA4, RPS6KA3, STK11, RPS6KA6, SLK, TBK1, RPS6KA2, CHEK2, AKT2, AKT3, CHEK1, STK16, NEK1, AKT1, PIM3, NEK2, PIM2, NEK3, STK32A, STK32B, PSKH1, CSNK1G3, CSNK2A1, DAPK1, DAPK2, DAPK3, CSNK2A2, LMTK3, PRP4K, LMTK2, CASK, VRK1, VRK2, HASPIN, UHMK1, ERN1, BCR, ERN2, OBSCN, MAK, SIK3, ULK2, MAPKAPK5, ALPK3, TNIK, SIK2, ALPK2, RAF1, ALPK1, CSNK1G2, PRKDC, STK4, KALRN, TTBK1, R…	9743	250	19253	1.3990684594067535	4.644970066358667E-7	1.7203602397757916E-8	1.6779490510690188E-8
GOTERM_MF_DIRECT	GO:0072354~histone H3T3 kinase activity	177	1.5120451050743209	1.21819e-10	TRIO, NRK, ULK4, BUB1B, RPS6KA4, RPS6KA3, STK11, RPS6KA6, SLK, TBK1, RPS6KA2, CHEK2, AKT2, AKT3, CHEK1, STK16, NEK1, AKT1, PIM3, NEK2, PIM2, NEK3, STK32A, STK32B, PSKH1, CSNK1G3, CSNK2A1, DAPK1, DAPK2, DAPK3, CSNK2A2, LMTK3, PRP4K, LMTK2, CASK, VRK1, VRK2, HASPIN, UHMK1, ERN1, BCR, ERN2, OBSCN, MAK, SIK3, ULK2, MAPKAPK5, ALPK3, TNIK, SIK2, ALPK2, RAF1, ALPK1, CSNK1G2, PRKDC, STK4, KALRN, TTBK1, R…	9743	250	19253	1.3990684594067535	4.644970066358667E-7	1.7203602397757916E-8	1.6779490510690188E-8
GOTERM_MF_DIRECT	GO:0035979~histone H2AXS139 kinase activity	177	1.5120451050743209	1.21819e-10	TRIO, NRK, ULK4, BUB1B, RPS6KA4, RPS6KA3, STK11, RPS6KA6, SLK, TBK1, RPS6KA2, CHEK2, AKT2, AKT3, CHEK1, STK16, NEK1, AKT1, PIM3, NEK2, PIM2, NEK3, STK32A, STK32B, PSKH1, CSNK1G3, CSNK2A1, DAPK1, DAPK2, DAPK3, CSNK2A2, LMTK3, PRP4K, LMTK2, CASK, VRK1, VRK2, HASPIN, UHMK1, ERN1, BCR, ERN2, OBSCN, MAK, SIK3, ULK2, MAPKAPK5, ALPK3, TNIK, SIK2, ALPK2, RAF1, ALPK1, CSNK1G2, PRKDC, STK4, KALRN, TTBK1, R…	9743	250	19253	1.3990684594067535	4.644970066358667E-7	1.7203602397757916E-8	1.6779490510690188E-8
GOTERM_MF_DIRECT	GO:0044025~histone H2BS14 kinase activity	177	1.5120451050743209	1.21819e-10	TRIO, NRK, ULK4, BUB1B, RPS6KA4, RPS6KA3, STK11, RPS6KA6, SLK, TBK1, RPS6KA2, CHEK2, AKT2, AKT3, CHEK1, STK16, NEK1, AKT1, PIM3, NEK2, PIM2, NEK3, STK32A, STK32B, PSKH1, CSNK1G3, CSNK2A1, DAPK1, DAPK2, DAPK3, CSNK2A2, LMTK3, PRP4K, LMTK2, CASK, VRK1, VRK2, HASPIN, UHMK1, ERN1, BCR, ERN2, OBSCN, MAK, SIK3, ULK2, MAPKAPK5, ALPK3, TNIK, SIK2, ALPK2, RAF1, ALPK1, CSNK1G2, PRKDC, STK4, KALRN, TTBK1, R…	9743	250	19253	1.3990684594067535	4.644970066358667E-7	1.7203602397757916E-8	1.6779490510690188E-8
GOTERM_MF_DIRECT	GO:0072371~histone H2AS121 kinase activity	177	1.5120451050743209	1.21819e-10	TRIO, NRK, ULK4, BUB1B, RPS6KA4, RPS6KA3, STK11, RPS6KA6, SLK, TBK1, RPS6KA2, CHEK2, AKT2, AKT3, CHEK1, STK16, NEK1, AKT1, PIM3, NEK2, PIM2, NEK3, STK32A, STK32B, PSKH1, CSNK1G3, CSNK2A1, DAPK1, DAPK2, DAPK3, CSNK2A2, LMTK3, PRP4K, LMTK2, CASK, VRK1, VRK2, HASPIN, UHMK1, ERN1, BCR, ERN2, OBSCN, MAK, SIK3, ULK2, MAPKAPK5, ALPK3, TNIK, SIK2, ALPK2, RAF1, ALPK1, CSNK1G2, PRKDC, STK4, KALRN, TTBK1, R…	9743	250	19253	1.3990684594067535	4.644970066358667E-7	1.7203602397757916E-8	1.6779490510690188E-8
GOTERM_MF_DIRECT	GO:0003779~actin binding	236	2.0160601400990945	1.2872e-10	GMFB, WIPF1, WIPF2, AVIL, ARPC5L, DIXDC1, HNRNPU, MYLK, EPS8, BAIAP2L1, OPHN1, RUSC1, DAG1, MYOZ3, MYOZ1, TNS1, ACTN3, MAP1S, LIMCH1, ACTN1, MYO7B, MRTFB, MYO7A, ACTN4, DAAM1, DAAM2, MAP1B, PPP1R42, TLN2, SPTBN4, MACF1, SPTBN5, EPB41, FLII, TWF2, IQGAP2, ACTR3B, ACTR3C, EPB41L1, MICAL1, MYO6, EPB41L3, STK38L, TRPM7, SPTBN1, VPS16, HOMER2, RDX, MICAL3, MYO5A, MICAL2, PARVA, PARVB, CGN, INO80, PTK2…	9743	349	19253	1.336264049099096	4.908076782772497E-7	1.752885719925594E-8	1.7096726966701507E-8
GOTERM_MF_DIRECT	GO:0035402~histone H3T11 kinase activity	178	1.520587732786605	1.45927e-10	TRIO, NRK, ULK4, BUB1B, RPS6KA4, RPS6KA3, STK11, RPS6KA6, SLK, TBK1, RPS6KA2, CHEK2, AKT2, AKT3, CHEK1, STK16, NEK1, AKT1, PIM3, NEK2, PIM2, NEK3, STK32A, STK32B, PSKH1, CSNK1G3, CSNK2A1, DAPK1, DAPK2, DAPK3, CSNK2A2, LMTK3, PRP4K, LMTK2, CASK, VRK1, VRK2, HASPIN, UHMK1, ERN1, BCR, ERN2, OBSCN, MAK, SIK3, ULK2, MAPKAPK5, ALPK3, TNIK, SIK2, ALPK2, RAF1, ALPK1, CSNK1G2, PRKDC, STK4, KALRN, TTBK1, R…	9743	252	19253	1.3958063501838518	5.564205267649669E-7	1.9186917474589875E-8	1.8713911903488E-8
GOTERM_MF_DIRECT	GO:0061775~cohesin loader activity	118	1.0080300700495473	3.28024e-10	EIF4A2, EIF4A1, ERCC6L, CLPB, DQX1, DDX60L, SMCHD1, HELB, DHX57, DHX58, RUVBL1, SMARCAD1, MTREX, DDX17, NSF, DDX18, ENTPD1, AQR, AFG2A, DDX11, DDX10, CHD1L, MAU2, DDX39A, DDX39B, YME1L1, RAD54L2, DNA2, SNRNP200, CFTR, PIF1, RTEL1, DDX5, VCP, DDX4, DHX8, DHX9, DDX1, NTPCR, AK5, DDX60, HELZ2, DHX30, BRIP1, RNF213, DHX35, FIGNL1, DHX36, G3BP1, DHX37, DHX38, MOV10L1, MORC2, LRRC37A2, RTEL1-TNFRSF6B, …	9743	156	19253	1.4947312600499503	1.250754929627007E-6	4.169185265918896E-8	4.066404407016096E-8
GOTERM_MF_DIRECT	GO:0140584~chromatin extrusion motor activity	116	0.9909448146249786	7.30813e-10	EIF4A2, EIF4A1, ERCC6L, CLPB, DQX1, DDX60L, SMCHD1, HELB, DHX57, DHX58, RUVBL1, SMARCAD1, MTREX, DDX17, NSF, DDX18, ENTPD1, AQR, AFG2A, DDX11, DDX10, CHD1L, DDX39A, DDX39B, YME1L1, RAD54L2, DNA2, SNRNP200, CFTR, PIF1, RTEL1, DDX5, VCP, DDX4, DHX8, DHX9, DDX1, NTPCR, AK5, DDX60, HELZ2, DHX30, BRIP1, RNF213, DHX35, FIGNL1, DHX36, G3BP1, DHX37, DHX38, MOV10L1, MORC2, LRRC37A2, RTEL1-TNFRSF6B, TOR1A,…	9743	154	19253	1.4884799076526471	2.786585956648935E-6	8.444211005251367E-8	8.236040054689178E-8
GOTERM_MF_DIRECT	GO:0140849~ATP-dependent H2AZ histone chaperone activity	116	0.9909448146249786	7.30813e-10	EIF4A2, EIF4A1, ERCC6L, CLPB, DQX1, DDX60L, SMCHD1, HELB, DHX57, DHX58, RUVBL1, SMARCAD1, MTREX, DDX17, NSF, DDX18, ENTPD1, AQR, AFG2A, DDX11, DDX10, CHD1L, DDX39A, DDX39B, YME1L1, RAD54L2, DNA2, SNRNP200, CFTR, PIF1, RTEL1, DDX5, VCP, DDX4, DHX8, DHX9, DDX1, NTPCR, AK5, DDX60, HELZ2, DHX30, BRIP1, RNF213, DHX35, FIGNL1, DHX36, G3BP1, DHX37, DHX38, MOV10L1, MORC2, LRRC37A2, RTEL1-TNFRSF6B, TOR1A,…	9743	154	19253	1.4884799076526471	2.786585956648935E-6	8.444211005251367E-8	8.236040054689178E-8
[truncated: 273 more rows]
