# Supplementary material for: The effectiveness and potential regulatory mechanism of Blumea balsamifera derived extracellular vesicles in promoting burn wound healing
Source: Front Cell Dev Biol. 2026 Mar 19;14:1756718. doi: 10.3389/fcell.2026.1756718 (PMC13044083; doi:10.3389/fcell.2026.1756718)
Supplement: Supplementary file 1 [file DataSheet1.zip › Supplementary Materials/Table S5 KEGG functional enrichment of miRNA target genes.xls]

## Sheet: Sheet1
Category	Term	Count	%	PValue	Genes	List Total	Pop Hits	Pop Total	Fold Enrichment	Bonferroni	Benjamini	FDR
KEGG_PATHWAY	hsa04070:Phosphatidylinositol signaling system	74	0.6321544507090381	3.23363e-06	DGKG, PI4K2B, DGKE, DGKD, DGKB, CALML6, INPPL1, PTEN, PIK3CB, CALML4, PIK3C2A, PIK3C2B, PIP4P2, PLCZ1, IMPA1, PPIP5K1, IMPA2, PPIP5K2, PIP4K2A, PLCE1, PIP4K2C, PRKCG, PRKCB, SACM1L, ITPK1, PRKCA, DGKZ, INPP4A, ITPKC, INPP4B, PLCB3, PLCB4, PIK3CA, DGKQ, PIK3C3, DGKK, PLCB1, PLCB2, PI4K2A, DGKI, DGKH, MTMR2, MTMR3, INPP1, ITPR1, PIK3R3, P3R3URF-PIK3R3, ITPR2, ITPR3, PIK3R1, MTMR4, MTMR7, MTM1, INPP…	4425	98	8534	1.4562804104692726	0.001176350516210789	0.0010256546688997574	8.086892581709625E-4
KEGG_PATHWAY	hsa04020:Calcium signaling pathway	166	1.4180762002391936	1.22342e-05	CHRM2, CHRM3, OXTR, CHRM1, CALML6, CALML4, HTR4, GRPR, FGF1, FGF2, SLC8A1, MYLK3, MYLK, SLC8A2, FGF5, CYSLTR1, EDNRA, FGF7, CYSLTR2, KDR, PLCE1, PRKACA, PRKACB, PDGFRB, PRKCG, PDGFRA, LHCGR, PRKCB, HGF, PRKCA, PHKA2, TRHR, ADCY9, ORAI2, PPIF, AGTR1, VDAC3, VDAC2, PDE1C, PDE1B, PDE1A, CHRNA7, CACNA1B, ITPR1, CACNA1A, PDGFA, ITPR2, CACNA1D, ITPR3, ADRB1, CACNA1C, MST1R, CACNA1F, CACNA1E, CACNA1H, C…	4425	254	8534	1.260415498910094	0.004443366517796199	0.0010256546688997574	8.086892581709625E-4
KEGG_PATHWAY	hsa04713:Circadian entrainment	72	0.6150691952844696	1.25918e-05	RYR1, RYR2, CALML6, CALML4, RYR3, PRKG2, NOS1, PRKACA, PRKACB, PRKG1, PRKCG, GUCY1A2, GUCY1A1, PRKCB, PRKCA, MTNR1A, PLCB3, PLCB4, ADCY9, NOS1AP, PLCB1, PLCB2, CAMK2B, GRIA1, GRIA2, CAMK2D, ADCYAP1R1, CAMK2A, ADCY4, GNAI3, ITPR1, ADCY3, CACNA1D, ADCY2, ITPR3, CACNA1C, ADCY1, ADCY8, ADCY7, CACNA1H, GNAI1, CACNA1G, GNAI2, ADCY5, CACNA1I, GRIN2A, GNG10, GNG2, RASD1, GNG5, GNG4, MAPK1, CAMK2G, GRIA3,…	4425	97	8534	1.4315289183994409	0.004572939555929079	0.0010256546688997574	8.086892581709625E-4
KEGG_PATHWAY	hsa04820:Cytoskeleton in muscle cells	153	1.3070220399794976	1.34877e-05	ITGA2B, ENO2, ENO3, ACTG2, DAG1, CAPN3, MYOZ3, MYOZ1, TMOD1, COL27A1, ACTN3, TPM3, TMOD4, TPM2, TMOD3, MYH15, TPM1, TMOD2, ANK2, ANK3, ATP1B1, HSPG2, OBSCN, COL4A2, DAAM1, COL4A1, MYL1, DAAM2, COL4A4, COL4A3, COL4A6, PKP2, COL4A5, TLN2, TLN1, DSC2, VCL, FBN2, SPTBN4, SPTBN5, FBLN1, NID2, MYH13, MYH14, MYH11, MYH10, SPTBN1, MYH7B, DTNA, COL24A1, JUP, NEBL, FN1, NEB, COL1A1, DIAPH1, DIAPH2, DIAPH3,…	4425	232	8534	1.2718702513150206	0.00489751780073977	0.0010256546688997574	8.086892581709625E-4
KEGG_PATHWAY	hsa04750:Inflammatory mediator regulation of TRP channels	73	0.6236118229967538	1.59249e-05	CALML6, HTR2B, HTR2C, HTR2A, PIK3CB, CALML4, IL1RAP, PPP1CB, BDKRB2, BDKRB1, PRKACA, PRKACB, PRKCG, MAP2K3, PLA2G4F, PRKCH, PRKCB, PLA2G4E, IL1R1, PRKCE, PLA2G4C, PRKCA, NGF, PLCB3, PLCB4, ADCY9, PIK3CA, IL1B, JMJD7-PLA2G4B, PRKCQ, PLCB1, PLCB2, CAMK2B, CAMK2D, SRC, CAMK2A, ADCY4, ITPR1, PIK3R3, P3R3URF-PIK3R3, ADCY3, ITPR2, ADCY2, ITPR3, PIK3R1, ADCY1, PLA2G6, ADCY8, ADCY7, KNG1, ADCY5, HRH1, AS…	4425	99	8534	1.422089824801689	0.005779933783690017	0.0010256546688997574	8.086892581709625E-4
KEGG_PATHWAY	hsa04919:Thyroid hormone signaling pathway	87	0.743208610968734	1.86134e-05	GSK3B, ATP2A3, ATP2A2, PIK3CB, MED17, CASP9, MED12, MED14, MED13, PLCZ1, CCND1, SIN3A, AKT2, AKT3, AKT1, EP300, PLCE1, ITGAV, PRKACA, PRKACB, NCOA1, PRKCG, NCOA2, MED1, MAP2K1, PRKCB, NCOA3, DIO1, DIO2, TSC2, PRKCA, MED4, ATP1B1, MED27, SLCO1C1, KAT2B, PLCB3, KAT2A, MED24, NCOR1, PLCB4, TBC1D4, PIK3CA, RAF1, PLCB1, PLCB2, TP53, MYH7, NOTCH2, NOTCH3, HDAC2, HDAC3, NOTCH1, SRC, HDAC1, NOTCH4, ATP1A…	4425	122	8534	1.3753042511808835	0.006752430895613615	0.0010256546688997574	8.086892581709625E-4
KEGG_PATHWAY	hsa04730:Long-term depression	48	0.4100461301896463	1.97241e-05	GRIA1, RYR1, GRIA2, GNAZ, GNAI3, ITPR1, CACNA1A, ITPR2, ITPR3, GNAI1, GRM1, CRHR1, GNAI2, IGF1R, PPP2CA, GNA13, PPP2CB, NRAS, PPP2R1B, PPP2R1A, GNA11, GNA12, PRKG2, MAPK1, NOS1, GRIA3, PRKG1, PRKCG, LYN, GUCY1A2, GRID2, PLA2G4F, MAP2K1, GUCY1A1, PRKCB, PLA2G4E, PLA2G4C, PRKCA, BRAF, IGF1, GNAO1, PLCB3, PLCB4, JMJD7-PLA2G4B, GNAS, PLCB1, RAF1, PLCB2	4425	60	8534	1.5428700564971751	0.007153941348158943	0.0010256546688997574	8.086892581709625E-4
KEGG_PATHWAY	hsa04510:Focal adhesion	134	1.144712113446096	4.6079e-05	ITGA2B, ARHGAP35, MYLK3, MYLK, IGF1R, PPP1CB, CCND2, IBSP, CCND1, TNN, AKT2, AKT3, CAPN2, KDR, AKT1, TNR, PDGFRB, PRKCG, PDGFRA, MAP2K1, PRKCB, HGF, ACTN1, PRKCA, ACTN4, COL4A2, COL4A1, COL4A4, COL4A3, COL4A6, COL4A5, TLN2, RAF1, TLN1, VCL, SHC2, SHC3, SHC1, PXN, PDGFA, PIK3R3, PIK3R1, MYL12A, RAP1B, PDGFD, CHAD, PDGFC, PIP5K1A, MYL10, PIP5K1B, PIP5K1C, JUN, CAV1, FN1, BRAF, PARVA, PARVB, IGF1, P…	4425	203	8534	1.2730578052378168	0.016633239243626807	0.002015985502524797	0.0015895270308368594
KEGG_PATHWAY	hsa04072:Phospholipase D signaling pathway	102	0.8713480266529985	4.98458e-05	DGKG, DGKE, DGKD, DGKB, AKT2, AKT3, AKT1, PDGFRB, PDGFRA, MAP2K1, TSC2, TSC1, PRKCA, DGKZ, ADCY9, DGKQ, AGTR1, RAF1, PLPP3, DGKK, DGKI, DGKH, SHC2, SHC3, SHC1, PDGFA, PIK3R3, LPAR3, PIK3R1, PLD1, PIK3R6, PIK3R5, RRAS, PDGFD, PDGFC, PLCG2, PIP5K1A, PIP5K1B, PIP5K1C, INSR, LPAR5, RHEB, LPAR6, GNAS, ARF1, CXCL8, PIK3CB, GRM1, PIK3CG, GRM3, GRM2, GRM5, GRM4, GRM7, PLA2G4F, AVPR1B, SYK, SPHK2, PLA2G4E…	4425	149	8534	1.3202411557274485	0.01798070459838863	0.002015985502524797	0.0015895270308368594
KEGG_PATHWAY	hsa04933:AGE-RAGE signaling pathway in diabetic complications	72	0.6150691952844696	0.000113067	CXCL8, SERPINE1, PIK3CB, CCND1, CASP3, AKT2, AKT3, AKT1, PLCE1, RAC1, JAK2, PRKCB, PRKCE, MMP2, CYBB, PRKCA, F3, IL1A, PLCB3, PLCB4, COL4A2, PIK3CA, COL4A1, COL4A4, IL1B, COL4A3, COL4A6, AGTR1, COL4A5, PLCB1, PLCB2, PIK3R3, P3R3URF-PIK3R3, PIK3R1, FOXO1, RELA, CDC42, NRAS, MAPK8, PLCG2, CCL2, MAPK1, SMAD2, STAT5A, STAT5B, TGFB2, JUN, SMAD4, TGFB1, VCAM1, STAT1, STAT3, FN1, NFATC1, VEGFD, SELE, MA…	4425	101	8534	1.374834703809364	0.040323319319982676	0.004115651530091214	0.003245032937187303
KEGG_PATHWAY	hsa04810:Regulation of actin cytoskeleton	149	1.2728515291303606	0.000129667	CHRM2, NCKAP1, CHRM3, CYFIP1, CHRM1, ITGA2B, ARPC5L, FGF1, FGF2, ARHGAP35, MYLK3, MYLK, PPP1CB, FGF5, FGF7, AKT2, AKT3, PIP4K2A, AKT1, PIP4K2C, PDGFRB, PDGFRA, MAP2K1, ACTN1, ACTN4, SPATA13, PFN4, RAF1, VCL, PXN, PDGFA, PIK3R3, IQGAP1, PIK3R1, IQGAP2, ACTR3B, MYL12A, KNG1, SLC9A1, ACTR3C, C5, C6, SCIN, RRAS, C7, PDGFD, PDGFC, MYH14, PIP5K1A, MYL10, MYH11, PIP5K1B, NCKAP1L, PIP5K1C, MYH10, FGF23, …	4425	232	8534	1.2386187414767194	0.046105206308238444	0.004290802948292478	0.003383133093845992
KEGG_PATHWAY	hsa05200:Pathways in cancer	318	2.716555612506407	0.000152877	RB1, SPI1, CALML6, IL23R, HHIP, CALML4, EDNRA, TFG, RASSF5, AKT2, AKT3, IL12B, AKT1, SKP2, PRKACA, PRKACB, SKP1, PRKCG, DAPK1, PRKCB, DAPK2, DAPK3, PRKCA, RUNX1, BCR, EML4, AR, ADCY9, AGTR1, TP53, CTBP2, CTBP1, EPAS1, PDGFA, MGST2, PIK3R3, LPAR3, KLK3, PIK3R1, HIF1A, GNG10, TERT, PLCG2, STAT5A, FZD1, JAG2, GSTM4, STAT5B, JUN, FZD3, CREBBP, GSTM2, GSTM1, GADD45B, JUP, FZD5, FZD4, FZD7, FZD6, FN1, …	4425	533	8534	1.1506394886634657	0.05413128450749205	0.004637270340282603	0.0036563093067612834
KEGG_PATHWAY	hsa04261:Adrenergic signaling in cardiomyocytes	103	0.8798906543652828	0.000185761	ATF2, CALML6, PPP2R2A, CALML4, SLC8A1, SLC8A2, PPP1CB, PPP2R1B, PPP2R1A, AKT2, AKT3, CREB3L2, AKT1, PRKACA, PRKACB, SCN1B, TPM3, TPM2, CACNA2D1, TPM1, CACNA2D2, PRKCA, CACNA2D4, ATP1B1, CACNB1, CACNB2, CACNB3, CACNB4, ADCY9, KCNQ1, AGTR1, KCNE1, CREM, CACNA1D, ADRB1, CACNA1C, CACNA1F, PIK3R6, SLC9A1, PIK3R5, CACNA1S, PPP1R1A, FXYD2, BCL2, GNAS, CALM3, CALM1, RYR2, ATP2A3, ATP2A2, ADRA1A, PIK3CG, …	4425	154	8534	1.2898994790520213	0.06538760210509897	0.004916202932484872	0.003876236927536149
KEGG_PATHWAY	hsa04935:Growth hormone synthesis, secretion and action	84	0.7175807278318811	0.000189085	ATF2, GSK3B, IRS1, IRS4, IRS2, PIK3CB, GHR, AKT2, AKT3, CREB3L2, AKT1, EP300, JAK2, PRKACA, PRKACB, PRKCG, MAP2K3, MAP2K4, POU1F1, MAP2K1, PRKCB, PRKCA, SSTR1, SSTR2, PLCB3, PLCB4, ADCY9, PIK3CA, RAF1, PLCB1, SOS1, PLCB2, SOS2, CREB5, SHC2, SHC3, CSH2, SHC1, CSH1, ADCY4, GNAI3, ITPR1, PIK3R3, P3R3URF-PIK3R3, ADCY3, ITPR2, CACNA1D, ADCY2, ITPR3, CACNA1C, PIK3R1, ADCY1, CACNA1F, ADCY8, ADCY7, GNAI1…	4425	122	8534	1.3278799666574048	0.06651776706832913	0.004916202932484872	0.003876236927536149
KEGG_PATHWAY	hsa05135:Yersinia infection	93	0.7944643772424398	0.000267701	ITGB1, GSK3B, CXCL8, WIPF1, WIPF2, ARPC5L, PIK3CB, IKBKB, RPS6KA3, RPS6KA6, TBK1, RPS6KA2, AKT2, AKT3, CASP1, AKT1, IKBKG, RAC1, MAP3K7, IL10, VAV3, MAP2K3, ACTR3, MAP2K4, ACTR2, MAP2K1, ARHGEF12, ITGA4, CHUK, RHOG, CD8B2, TRAF2, IRAK4, TICAM1, VAV2, ZAP70, CD8B, PIK3CA, IRF3, LCK, IL1B, ELMO1, ELMO2, ARHGEF1, LCP2, ARHGEF7, ROCK1, ROCK2, SRC, ARHGEF28, PXN, PIK3R3, P3R3URF-PIK3R3, PIK3R1, ACTR3B…	4425	138	8534	1.2997003193318595	0.09285800242133335	0.0064962159025258055	0.005122016384683808
KEGG_PATHWAY	hsa05017:Spinocerebellar ataxia	96	0.8200922603792926	0.000377004	RYR1, KCNC3, ATP2A3, ATP2A2, RORA, VLDLR, PIK3CB, RBPJ, GRM1, PSMD9, OPA1, PSMD2, AKT2, RB1CC1, AKT3, PSMD3, PSMD1, AKT1, CIC, MAP3K5, PRKCG, TBP, TRPC3, KCND3, PRKCB, TWNK, TRAF2, PRKCA, PDYN, ATG13, ATXN2L, ERN1, PSMA6, PSMA3, PLCB3, PLCB4, PIK3CA, PSMA1, PSMA2, MYOD1, PPIF, VDAC3, ULK2, VDAC2, PIK3C3, SLC25A5, PLCB1, SLC25A4, PLCB2, SLC25A6, GRIA1, GRIA2, PSMD12, BEAN1, PSMD11, ITPR1, CACNA1A,…	4425	144	8534	1.2857250470809793	0.12825226772957632	0.0085768325189821	0.006762502563043579
KEGG_PATHWAY	hsa00310:Lysine degradation	47	0.4015035024773621	0.000467647	KMT2E, GCDH, KMT2D, PRDM7, SUV39H2, SETD2, COLGALT2, ECHS1, KMT2A, KMT2C, SETD7, KMT2B, EHMT1, DLST, PLOD3, PLOD2, PRDM2, DHTKD1, NSD3, MECOM, ALDH1B1, NSD1, PRDM16, NSD2, SMYD1, KMT5B, KMT5A, SMYD3, HADH, AASS, SETDB1, PHYKPL, AADAT, KMT5C, SETD1B, SETDB2, PIPOX, SETMAR, BBOX1, ASH1L, ALDH3A2, HADHA, EHHADH, DLD, ALDH7A1, EZH1, EZH2	4425	63	8534	1.4387875526858578	0.15655717739156272	0.010013138269396022	0.007894974404716095
KEGG_PATHWAY	hsa04927:Cortisol synthesis and secretion	48	0.4100461301896463	0.000586861	ATF2, SCARB1, ADCY4, ITPR1, KCNA4, ADCY3, ITPR2, CACNA1D, ADCY2, ITPR3, CACNA1C, ADCY1, CACNA1F, ADCY8, ADCY7, CACNA1H, CACNA1G, ADCY5, CYP17A1, CACNA1I, CYP11A1, GNA11, CREB3L2, CACNA1S, PDE8B, PRKACA, LDLR, PRKACB, HSD3B2, HSD3B1, PBX1, AGT, NR5A1, MRAP, NR4A1, PLCB3, PLCB4, ADCY9, STAR, SP1, CYP21A2, CYP11B1, GNAS, AGTR1, PLCB1, KCNK2, PLCB2, CREB5	4425	65	8534	1.4241877444589308	0.19239319194449267	0.010119061347609593	0.007978490677922946
KEGG_PATHWAY	hsa05165:Human papillomavirus infection	203	1.7341534255937128	0.000590212	RB1, PATJ, MAML2, PPP2R2A, RBPJ, TBK1, PPP2R1B, PPP2R1A, AKT2, CREB3L2, AKT3, AKT1, PRKACA, ATP6V1E2, PRKACB, ATP6V1G1, PRKCI, HLA-A, HLA-F, PARD3, ATP6V0D1, ATP6V0D2, TP53, LLGL1, PIK3R3, PIK3R1, TERT, ATP6V0A2, ATP6V1C2, FZD1, FZD3, CREBBP, FZD5, FZD4, FZD7, FZD6, FN1, FZD8, PTK2, COL1A1, COL1A2, COL9A1, COL9A3, ATM, ATR, IFNA5, IFNA4, IFNA1, IFNA2, LFNG, IKBKB, IKBKG, JAK1, WNT9B, TUBG2, TYK2,…	4425	333	8534	1.175685516024499	0.1933782956782455	0.010119061347609593	0.007978490677922946
KEGG_PATHWAY	hsa04022:cGMP-PKG signaling pathway	108	0.9226037929267042	0.000616786	ATF2, IRS1, CALML6, IRS4, IRS2, CALML4, SLC8A1, MYLK3, MYLK, SLC8A2, PPP1CB, RGS2, EDNRA, AKT2, AKT3, CREB3L2, ADORA1, AKT1, GTF2I, MEF2A, GUCY1A2, MEF2C, GUCY1A1, MAP2K1, PRKCE, IRAG1, ATP1B1, ADCY9, PPIF, AGTR1, VDAC3, VDAC2, RAF1, NPR2, ITPR1, ITPR2, CACNA1D, GATA4, ITPR3, ADRB1, CACNA1C, CACNA1F, PIK3R6, KNG1, PIK3R5, KCNMB1, KCNMB2, KCNMB3, KCNMB4, CACNA1S, INSR, NFATC3, NFATC1, NFATC4, FXYD…	4425	166	8534	1.254743720645293	0.20114788127140282	0.010119061347609593	0.007978490677922946
KEGG_PATHWAY	hsa05222:Small cell lung cancer	65	0.5552708012984794	0.000620118	RB1, ITGB1, ITGA2B, PTEN, LAMC2, PIK3CB, CASP9, IKBKB, CCND1, CASP3, AKT2, AKT3, AKT1, ITGAV, IKBKG, POLK, SKP2, APAF1, CHUK, ITGA3, ITGA2, TRAF2, TRAF1, COL4A2, PIK3CA, CCNE2, COL4A1, TRAF3, COL4A4, COL4A3, TRAF5, COL4A6, COL4A5, RARB, ITGA6, TP53, LAMA5, LAMA2, MAX, LAMA1, LAMA4, LAMA3, PIK3R3, XIAP, P3R3URF-PIK3R3, PIK3R1, PTGS2, FHIT, RELA, RXRB, RXRA, BAK1, GADD45B, NOS2, LAMB2, LAMB4, FN1, …	4425	93	8534	1.3479375493590913	0.2021167558668593	0.010119061347609593	0.007978490677922946
KEGG_PATHWAY	hsa04213:Longevity regulating pathway - multiple species	46	0.39296087476507774	0.00066863	HDAC2, PRKAA1, PRKAA2, CLPB, IRS1, HDAC1, PRKAG1, ADCY4, IRS4, PRKAG2, P3R3URF-PIK3R3, ADCY3, PIK3R3, IRS2, ADCY2, ADCY1, PIK3CB, PIK3R1, ADCY8, ADCY7, PRKAG3, FOXO1, IGF1R, ADCY5, RPTOR, NRAS, AKT2, AKT3, AKT1, EIF4EBP2, PRKACA, PRKACB, HSPA8, PRKAB2, INSR, IGF1, SOD2, SIRT1, MTOR, SOD1, ADCY9, PIK3CA, RPS6KB1, CAT, RPS6KB2, CRYAB	4425	62	8534	1.4308875523965736	0.21609134451874357	0.010119061347609593	0.007978490677922946
KEGG_PATHWAY	hsa04728:Dopaminergic synapse	88	0.7517512386810182	0.000685543	ATF2, GSK3B, GSK3A, CALML6, PPP2R2A, ARRB1, CALML4, COMT, SLC6A3, PPP1CB, PPP3CB, PPP2R1B, PPP2R1A, PPP2R5E, KIF5C, AKT2, KIF5B, AKT3, KIF5A, CREB3L2, AKT1, PRKACA, SLC18A1, PRKACB, SLC18A2, SCN1A, PRKCG, PRKCB, PRKCA, PPP2R5C, PLCB3, PLCB4, PLCB1, PLCB2, CLOCK, CREB5, CAMK2B, GRIA1, GRIA2, CAMK2D, MAOB, MAOA, CAMK2A, CACNA1B, GNAI3, ITPR1, CACNA1A, ITPR2, CACNA1D, ITPR3, CACNA1C, GNAI1, GNAI2, A…	4425	132	8534	1.2857250470809793	0.22090577061852734	0.010119061347609593	0.007978490677922946
KEGG_PATHWAY	hsa01521:EGFR tyrosine kinase inhibitor resistance	57	0.48692977960020506	0.00069412	GSK3B, PTEN, PIK3CB, FGF2, IGF1R, AKT2, AKT3, KDR, AKT1, JAK2, JAK1, PDGFRB, PRKCG, PDGFRA, MAP2K1, PRKCB, HGF, RPS6, GAB1, NRG1, PRKCA, PIK3CA, RAF1, SOS1, EIF4E2, MET, SOS2, SHC2, SHC3, SRC, SHC1, PDGFA, PIK3R3, P3R3URF-PIK3R3, PIK3R1, EGFR, NRAS, BCL2L11, ERBB3, PDGFD, PDGFC, PLCG2, MAPK1, EGF, STAT3, BRAF, IGF1, MTOR, VEGFA, RPS6KB1, AXL, RPS6KB2, NF1, BCL2, FGFR3, FGFR2, BCL2L1	4425	80	8534	1.3741186440677966	0.2233359942590214	0.010119061347609593	0.007978490677922946
KEGG_PATHWAY	hsa04936:Alcoholic liver disease	95	0.8115496326670083	0.00069499	IFNA5, IFNA4, GSK3B, ACADVL, CXCL8, IFNA1, IFNA2, PRKAG1, PRKAG2, CXCL1, CXCL2, PRKAG3, C4B, IKBKB, C4A, TBK1, CCND1, CASP3, AKT2, AKT3, IL12B, AKT1, ACADM, IKBKG, LBP, MLYCD, MAP3K7, MAP3K5, MAP2K3, MAP2K4, SREBF1, PRKAB2, IFNA13, CHUK, ADIPOQ, IRAK4, CPT1C, TICAM1, IL17RC, SIRT1, IL17RA, ALDH3A2, IRF3, TRAF3, ACOX1, IL1B, CYP2E1, PPARA, ALDH7A1, C1QA, PRKAA1, PRKAA2, ADH1C, ADH1B, ADH1A, TCF7, …	4425	144	8534	1.2723320778405525	0.22358218521637785	0.010119061347609593	0.007978490677922946
KEGG_PATHWAY	hsa01100:Metabolic pathways	871	7.440628737399624	0.000929269	PGAP1, MT-ND5, PGAP2, UXS1, PGAP4, EHMT1, NDST2, LIPF, IL4I1, SCP2, NDST4, LIPG, CKMT1B, MLYCD, XYLB, SETMAR, MTHFD1, MTHFD2, CYP2E1, HPD, IDO1, MTMR2, HACD1, MTMR3, SHMT1, PLA2G5, PLA2G6, MTMR4, HACD2, HACD4, MTMR7, UGT8, CYP2B6, RDH12, RDH11, AFMID, PIP5K1A, PIP5K1B, PIP5K1C, LTA4H, HAO2, GSTM4, B3GALNT1, GSTM2, GSTM1, CYP4F2, PMM2, CYP4F3, CYP4F8, CS, UCK2, CYP2C8, B4GAT1, FASN, EZH1, EZH2, GS…	4425	1570	8534	1.0699361617906364	0.28709786882105504	0.01295229080534173	0.01021238313498098
KEGG_PATHWAY	hsa04725:Cholinergic synapse	78	0.6663249615581752	0.000999609	CHRM2, CHRM3, CHRM1, PIK3CB, PIK3CG, AKT2, AKT3, CREB3L2, AKT1, JAK2, PRKACA, PRKACB, PRKCG, CHRNB2, MAP2K1, PRKCB, PRKCA, SLC5A7, PLCB3, PLCB4, ADCY9, PIK3CA, KCNQ1, KCNQ2, KCNQ3, KCNQ4, KCNQ5, PLCB1, PLCB2, CREB5, CAMK2B, CAMK2D, CHRNA4, CHRNA7, CHRNA6, CAMK2A, CACNA1B, ADCY4, GNAI3, ITPR1, CACNA1A, PIK3R3, P3R3URF-PIK3R3, ADCY3, ITPR2, CACNA1D, ADCY2, ITPR3, CACNA1C, PIK3R1, ADCY1, CACNA1F, AD…	4425	116	8534	1.2968088836937464	0.3051363965242766	0.01295229080534173	0.01021238313498098
KEGG_PATHWAY	hsa04724:Glutamatergic synapse	78	0.6663249615581752	0.000999609	GRIK5, GRIK3, GRIK2, GRM1, GRM3, GRM2, PPP3CB, GRM5, GRM4, GRM7, DLGAP1, PRKACA, PRKACB, GLUL, PRKCG, SLC38A1, PLA2G4F, PRKCB, PLA2G4E, PLA2G4C, PRKCA, PLCB3, PLCB4, ADCY9, JMJD7-PLA2G4B, PLCB1, PLCB2, SHANK3, SHANK2, GRIA1, GRIA2, SLC1A1, ADCY4, GNAI3, SLC1A2, ITPR1, CACNA1A, SLC1A3, ADCY3, ITPR2, CACNA1D, ADCY2, ITPR3, CACNA1C, ADCY1, PLD1, SLC1A6, ADCY8, ADCY7, GNAI1, GNAI2, ADCY5, GRK3, GRIN2…	4425	116	8534	1.2968088836937464	0.3051363965242766	0.01295229080534173	0.01021238313498098
KEGG_PATHWAY	hsa04371:Apelin signaling pathway	92	0.7859217495301555	0.00103191	RYR1, RYR2, CALML6, PDE3B, SERPINE1, PRKAG1, PRKAG2, PLAT, CALML4, PRKAG3, SLC8A1, MYLK3, PIK3CG, RYR3, SLC8A2, MYLK, LIPE, CCND1, CDH1, AKT2, AKT3, AKT1, NOS1, PRKACA, PRKACB, MEF2A, PRKAB2, MAP2K1, MEF2C, SPHK2, SPHK1, PRKCE, RPS6, RRAS2, PLCB3, PLCB4, ADCY9, AGTR1, APLNR, TFAM, PIK3C3, PLIN1, RAF1, PLCB1, PLCB2, HDAC4, NOTCH3, PRKAA1, PRKAA2, ADCY4, GNAI3, ITPR1, ADCY3, ITPR2, ADCY2, ITPR3, NR…	4425	140	8534	1.2673575464083937	0.3132674532330918	0.01295229080534173	0.01021238313498098
KEGG_PATHWAY	hsa00562:Inositol phosphate metabolism	52	0.44421664103878356	0.00127595	PI4K2B, INPPL1, PTEN, PIK3CB, PIK3C2A, PIK3CG, PIK3C2B, PLCZ1, IMPA1, IMPA2, PIP5KL1, PIP4K2A, PLCE1, PIP4K2C, SACM1L, ITPK1, INPP4A, ITPKC, INPP4B, PLCB3, PLCB4, PIK3CA, PIK3C3, PLCB1, PLCB2, PI4K2A, MTMR2, MTMR3, INPP1, MTMR4, MTMR7, MTM1, INPP5B, INPP5A, INPP5F, INPP5D, INPP5E, PLCG2, PIP5K1A, PIP5K1B, PIP5K1C, CDIPT, FIG4, PIKFYVE, ALDH6A1, SYNJ1, PI4KA, PLCH1, PI4KB, PLCH2, PLCD3, PLCD4	4425	73	8534	1.3737884064700874	0.371702430824833	0.015481494420371857	0.012206562908370118
KEGG_PATHWAY	hsa04934:Cushing syndrome	100	0.8542627712284299	0.00151907	RB1, ATF2, SCARB1, AHR, CCND1, CREB3L2, PDE8B, PRKACA, PRKACB, MEN1, MAP2K1, AIP, ADCY9, CCNE2, ARMC5, AGTR1, AIPL1, KMT2D, KMT2A, TCF7, ITPR1, ITPR2, CACNA1D, ITPR3, CACNA1C, CACNA1F, CRHR1, CACNA1H, CRHR2, CACNA1G, RAP1B, CACNA1I, CYP11A1, DVL3, CACNA1S, WNT2, WNT3, WNT4, FZD1, FZD3, FZD5, FZD4, WNT3A, FZD7, FZD6, FZD8, BRAF, PBX1, NR4A1, STAR, SP1, CYP11B1, GNAS, GSK3B, WNT2B, ASH2L, WNT9B, WN…	4425	155	8534	1.244250045562238	0.4249869144998062	0.017836841159210897	0.014063663221685514
KEGG_PATHWAY	hsa04720:Long-term potentiation	48	0.4100461301896463	0.00170826	GRIA1, CAMK2B, GRIA2, CAMK2D, CALML6, CAMK2A, ITPR1, ITPR2, ITPR3, CACNA1C, CALML4, ADCY1, ADCY8, GRM1, RAP1B, PPP1CB, RPS6KA3, RPS6KA6, GRIN2A, PPP3CB, NRAS, GRM5, RPS6KA2, MAPK1, EP300, PRKACA, CAMK2G, PRKACB, PRKCG, MAP2K1, CREBBP, PRKCB, PRKCA, BRAF, GRIN2C, GRIN2B, GRIN1, GRIN2D, PLCB3, PLCB4, PPP1R1A, CAMK4, CALM3, PLCB1, RAF1, CALM1, PLCB2, RAPGEF3	4425	67	8534	1.381674677460157	0.46331295679682316	0.019431513415798657	0.015321000962456633
KEGG_PATHWAY	hsa04151:PI3K-Akt signaling pathway	216	1.8452075858534085	0.00190096	ATF2, PPP2R2A, TCL1B, PPP2R1B, PPP2R1A, AKT2, CREB3L2, AKT3, MYB, KDR, AKT1, PRKCA, DDIT4, TP53, PDGFA, PIK3R3, LPAR3, PIK3R1, PIK3R6, PIK3R5, GNG10, CD19, PDGFD, PDGFC, PCK1, NGFR, INSR, FN1, IGF1, PTK2, COL1A1, COL1A2, LPAR5, C8ORF44-SGK3, LPAR6, COL9A1, COL9A3, RET, IFNA5, IFNA4, IFNA1, IFNA2, BRCA1, PRL, RPTOR, GYS2, IKBKB, RAC1, IKBKG, JAK2, JAK3, JAK1, SYK, OSMR, KIT, SGK3, SGK1, SGK2, PHLP…	4425	362	8534	1.1507594344039704	0.4997300718576062	0.02038498482313912	0.016072776495167387
KEGG_PATHWAY	hsa01240:Biosynthesis of cofactors	99	0.8457201435161457	0.00190409	UGT1A10, VKORC1L1, PANK2, PANK3, CPOX, NADSYN1, FLAD1, UROD, EARS2, UGT2B10, UGT2B17, MAT1A, ALDH3A2, PHOSPHO2, MTHFD1, MTHFD2, HMBS, MTHFD2L, HPD, IDO1, FECH, COX15, SHMT1, AK1, AK2, AK3, AK4, AK5, LIAS, AK7, AK9, NME1-NME2, RDH12, RDH11, AFMID, PNPO, COX10, NADK, UROS, PMM2, GGH, COQ6, COQ5, COQ3, COQ2, GCLC, GGCX, ADSS1, ADSS2, GCLM, ALAS2, MOCS2, NADK2, SDR16C5, RFK, KYNU, GMPPA, UGT2A3, VKOR…	4425	154	8534	1.2398062953995157	0.5003014067703345	0.02038498482313912	0.016072776495167387
KEGG_PATHWAY	hsa04360:Axon guidance	116	0.9909448146249786	0.00207489	EPHB6, SEMA5A, SEMA5B, DPYSL5, PLXNC1, EPHB2, EPHB1, EPHB4, SEMA6B, EPHA5, EPHA7, EPHA6, SEMA6A, UNC5A, UNC5B, EPHA8, UNC5C, PRKCA, UNC5D, PARD3, RAF1, EPHA1, NGEF, EPHA3, PIK3R3, PIK3R1, EFNA5, MYL12A, EFNB2, EFNB3, RRAS, ABL1, PLCG2, PLXNA1, SRGAP3, SRGAP2, LRRC4C, SRGAP1, WNT4, NTNG1, NTNG2, FZD3, PTCH1, NFATC3, SSH2, BMP7, PTK2, GDF7, SSH1, NFATC4, CXCL12, PLXNB3, PLXNB2, BMPR1B, ITGB1, ROBO2…	4425	184	8534	1.2158486858265785	0.5304798207666273	0.020835546745715285	0.016428027241813976
KEGG_PATHWAY	hsa04010:MAPK signaling pathway	181	1.546215615923458	0.00232115	ATF2, CSF1, IL1RAP, FGF1, FGF2, IGF1R, RPS6KA4, FGF5, RPS6KA3, RPS6KA6, FGF7, RPS6KA2, AKT2, AKT3, STMN1, KDR, AKT1, MAP3K9, PRKACA, PRKACB, MAP3K7, MAP3K5, PDGFRB, PRKCG, MAP2K3, MAP2K4, PDGFRA, MEF2C, MAP2K1, PRKCB, IL1R1, HGF, CACNA2D1, CACNA2D2, PRKCA, CACNA2D4, MAPK8IP3, CACNB1, CACNB2, CACNB3, CACNB4, MAPKAPK5, RAF1, TP53, CSF1R, MAX, CACNA1B, CACNA1A, PDGFA, CACNA1D, CACNA1C, CACNA1F, STK4…	4425	300	8534	1.1635811676082863	0.570821251300666	0.020835546745715285	0.016428027241813976
KEGG_PATHWAY	hsa05412:Arrhythmogenic right ventricular cardiomyopathy	59	0.5040150350247736	0.00232517	ITGB1, RYR2, ITGB5, ITGB4, ITGA2B, ATP2A3, ATP2A2, SLC8A1, SLC8A2, SGCD, CDH2, DAG1, ITGB8, ITGAV, ITGB7, NOS1, DSP, ACTN3, ITGA4, ITGA3, CACNA2D1, ITGA2, ITGA1, CACNA2D2, CACNA2D4, CACNB1, CACNB2, CACNB3, CACNB4, ITGA8, PKP2, ITGA7, DSG2, ITGA6, DSC2, ITGA9, LAMA2, LAMA1, TCF7, LEF1, CACNA1D, CACNA1C, CACNA1F, CACNG8, CTNNA1, CTNNA3, DMD, CACNA1S, CACNG2, CACNG5, TCF7L2, TCF7L1, DTNA, JUP, SLC8A…	4425	86	8534	1.3231007751937984	0.5714494563026963	0.020835546745715285	0.016428027241813976
KEGG_PATHWAY	hsa04917:Prolactin signaling pathway	50	0.42713138561421493	0.00238401	GSK3B, PIK3CB, PRL, CCND2, CCND1, AKT2, AKT3, AKT1, JAK2, LHCGR, MAP2K1, CISH, PRLR, PIK3CA, IRF1, ELF5, RAF1, SOS1, SOS2, SHC2, GALT, SHC3, SRC, SHC1, PIK3R3, P3R3URF-PIK3R3, PIK3R1, TNFRSF11A, RELA, CYP17A1, SOCS2, SOCS3, NRAS, MAPK8, MAPK1, SOCS6, SOCS7, SOCS4, STAT5A, STAT5B, STAT1, STAT3, ESR1, MAPK12, ESR2, NFKB1, GCK, MAPK13, MAPK10, MAPK11	4425	71	8534	1.3581602610010346	0.5805517840349249	0.020835546745715285	0.016428027241813976
KEGG_PATHWAY	hsa04971:Gastric acid secretion	53	0.4527592687510678	0.00238663	CHRM3, CALML6, CALML4, SLC4A2, MYLK3, MYLK, PRKACA, PRKACB, PRKCG, KCNK10, PRKCB, PRKCA, SSTR2, ATP1B1, PLCB3, PLCB4, ADCY9, CCKBR, KCNQ1, PLCB1, PLCB2, CFTR, CAMK2B, CAMK2D, KCNE2, CAMK2A, ADCY4, GNAI3, ATP1A4, ITPR1, ADCY3, ITPR2, ADCY2, ITPR3, ATP1A1, ADCY1, ADCY8, ADCY7, GNAI1, SLC9A1, GNAI2, ADCY5, KCNJ1, CAMK2G, KCNJ2, KCNJ10, KCNJ15, ATP4A, GNAS, SLC26A7, CALM3, CALM1, KCNK2	4425	76	8534	1.3449360689860244	0.5809520817255694	0.020835546745715285	0.016428027241813976
KEGG_PATHWAY	hsa04928:Parathyroid hormone synthesis, secretion and action	76	0.6492397061336067	0.00241222	ATF2, ARRB1, MMP25, CREB3L2, PRKACA, PRKACB, PRKCG, ARHGEF11, MEF2A, CASR, MAP2K1, MEF2C, PRKCB, PDE4D, SLC34A1, PDE4C, PRKCA, OXSR1, RUNX2, PLCB3, PLCB4, MMP13, ADCY9, MMP16, MMP15, MMP17, ARHGEF1, RAF1, SGK1, PLCB1, PLCB2, HBEGF, CREB5, GCM2, ADCY4, LRP5, GNAI3, ITPR1, ADCY3, ITPR2, ADCY2, ITPR3, GATA3, ADCY1, PLD1, ADCY8, ADCY7, EGFR, GNAI1, PTHLH, LRP6, GNAI2, ADCY5, GNA13, RXRB, RXRA, GNA11,…	4425	115	8534	1.274544829280275	0.5848476436768439	0.020835546745715285	0.016428027241813976
KEGG_PATHWAY	hsa05205:Proteoglycans in cancer	127	1.084913719460106	0.00244593	HPSE2, FGF2, IGF1R, PPP1CB, CCND1, AKT2, AKT3, KDR, IL12B, AKT1, PLCE1, PRKACA, PRKACB, PRKCG, MAP2K1, PRKCB, HGF, RPS6, ANK2, FRS2, PRKCA, ANK3, HSPG2, ANK1, RAF1, TP53, DDX5, PXN, ITPR1, PIK3R3, TWIST1, ITPR2, ITPR3, IQGAP1, PIK3R1, HIF1A, SLC9A1, RRAS, PLCG2, WNT2, WNT3, WNT4, FZD1, SMAD2, FZD3, TGFB2, TGFB1, FZD5, FZD4, WNT3A, CAV1, PTCH1, FZD7, RDX, FZD6, FN1, MSN, FZD8, BRAF, IGF1, ESR1, PT…	4425	204	8534	1.2006403013182674	0.5899220182047741	0.020835546745715285	0.016428027241813976
KEGG_PATHWAY	hsa04925:Aldosterone synthesis and secretion	66	0.5638134290107637	0.00247775	SCARB1, ATF2, KCNK9, CALML6, CALML4, LIPE, CREB3L2, PRKACA, PRKACB, PRKCG, PRKCB, PRKCE, PRKCA, ATP1B1, PLCB3, PLCB4, ADCY9, PRKD3, CYP21A2, AGTR1, PRKD2, PRKD1, DAGLB, PLCB1, PLCB2, CAMK1G, CREB5, CAMK2B, CAMK2D, CAMK2A, ADCY4, ATP1A4, ITPR1, ADCY3, ITPR2, CACNA1D, ADCY2, ITPR3, CACNA1C, ATP1A1, ADCY1, CACNA1F, ADCY8, ADCY7, CACNA1H, CACNA1G, ADCY5, CACNA1I, CYP11A1, GNA11, CACNA1S, CAMK2G, LDLR…	4425	98	8534	1.2988446904185404	0.594656026496947	0.020835546745715285	0.016428027241813976
KEGG_PATHWAY	hsa04814:Motor proteins	123	1.0507432086109687	0.00248504	ACTG2, TUBB8, KIF5C, KIF5B, KIF5A, KIF21A, KIF21B, DYNC2H1, TPM3, TPM2, MYH15, TPM1, STARD9, MYO7B, MYO7A, TUBA4A, DYNC1LI1, MYL6, DYNC1LI2, MYL1, KIF16B, KIF20B, KLC1, MYL12A, DYNC2LI1, KLC4, KLC2, KIF3B, KIF3A, MYO6, MYH13, MYH14, MYL10, MYH11, KIF3C, MYH10, MYH7B, DNAH12, DNAH11, DNAH10, DNAH17, DNAH14, TUBB8B, MYO5A, HOOK3, KIF18A, KIF4B, MYO5B, KIF4A, MYO5C, DYNLRB2, DYNLRB1, DNAL1, TUBA8, K…	4425	197	8534	1.2041435085606127	0.5957327356294645	0.020835546745715285	0.016428027241813976
KEGG_PATHWAY	hsa04912:GnRH signaling pathway	63	0.5381855458739108	0.00256585	CALML6, CALML4, PRKACA, PRKACB, MAP2K3, MAP2K4, PLA2G4F, MAP2K1, PRKCB, PLA2G4E, MMP2, PLA2G4C, PRKCA, PLCB3, PLCB4, ADCY9, JMJD7-PLA2G4B, RAF1, PLCB1, SOS1, PLCB2, SOS2, HBEGF, CAMK2B, CAMK2D, SRC, CAMK2A, ADCY4, ITPR1, ADCY3, ITPR2, CACNA1D, ADCY2, ITPR3, CACNA1C, ADCY1, CACNA1F, PLD1, ADCY8, ADCY7, EGFR, ADCY5, CDC42, NRAS, MAPK8, MAPK7, GNA11, PTK2B, MAPK1, CACNA1S, MAP2K7, CAMK2G, MAP2K6, MA…	4425	93	8534	1.30646254784035	0.6074804593685574	0.020835546745715285	0.016428027241813976
KEGG_PATHWAY	hsa04140:Autophagy - animal	107	0.9140611652144199	0.00257582	IRS1, IRS4, IRS2, ZFYVE1, IGF1R, STK11, TBK1, AKT2, AKT3, LAMP2, AKT1, PRKACA, PRKACB, MAP3K7, VPS39, SH3GLB1, MAP2K1, DAPK1, ATG9B, DAPK2, DAPK3, ATG9A, STX7, ATG10, TSC2, TSC1, ATG13, ATG12, ERN1, RRAGA, RRAGC, RRAGB, DDIT4, ULK2, PRKCQ, WDFY3, RAF1, UBA52, SQSTM1, MTMR3, ITPR1, PIK3R3, PIK3R1, MTMR4, HIF1A, RRAS, ATG101, VPS11, ATG7, VPS16, EIF2AK4, EIF2S1, ATG16L2, RHEB, BCL2, ATG2A, PLEKHM1,…	4425	169	8534	1.2210584027011668	0.608906738328482	0.020835546745715285	0.016428027241813976
KEGG_PATHWAY	hsa05100:Bacterial invasion of epithelial cells	54	0.4613018964633521	0.00275405	ITGB1, CLTC, CLTB, ARPC5L, ILK, PIK3CB, SEPTIN11, CDH1, RAC1, ACTR3, ACTR2, RHOG, GAB1, DNM1, CD2AP, DNM2, DNM3, ARHGAP10, PIK3CA, ELMO1, ELMO2, MET, VCL, SHC2, SHC3, ARHGEF26, SRC, SHC1, PXN, PIK3R3, P3R3URF-PIK3R3, PIK3R1, CBL, ACTR3B, CDC42, ACTR3C, CLTCL1, CTNNA1, CTNNA3, WASF1, WASF2, CAV1, FN1, SEPTIN6, SEPTIN3, ARPC4, ARPC5, SEPTIN9, PTK2, SEPTIN8, MAD2L2, ARPC2, CTNNB1, BCAR1	4425	78	8534	1.3351760104302477	0.6335372817912976	0.021455460317244122	0.01691680525013479
KEGG_PATHWAY	hsa05221:Acute myeloid leukemia	48	0.4100461301896463	0.00277035	CSF1R, SPI1, ITGAM, FLT3, TCF7, LEF1, P3R3URF-PIK3R3, PIK3R3, PIK3CB, PIK3R1, MPO, RELA, IKBKB, NRAS, CCND1, AKT2, AKT3, AKT1, MAPK1, IKBKG, PIM2, CD14, RUNX1T1, STAT5A, TCF7L2, STAT5B, MAP2K1, TCF7L1, JUP, CHUK, ZBTB16, STAT3, BRAF, MTOR, NFKB1, DUSP6, PML, RUNX1, PER2, IL3, PIK3CA, RPS6KB1, KIT, RPS6KB2, RARA, RAF1, SOS1, SOS2	4425	68	8534	1.36135593220339	0.6357103691776019	0.021455460317244122	0.01691680525013479
KEGG_PATHWAY	hsa04211:Longevity regulating pathway	61	0.5211002904493423	0.00298874	ATF2, IRS1, IRS4, PRKAG1, EHMT1, PRKAG2, IRS2, PIK3CB, PRKAG3, IGF1R, RPTOR, STK11, SESN3, AKT2, RB1CC1, AKT3, CREB3L2, AKT1, PRKACA, PRKACB, APPL1, PRKAB2, ADIPOQ, TSC2, TSC1, ATG13, SIRT1, ADCY9, PIK3CA, CAT, PPARG, EIF4E2, TP53, CREB5, PRKAA1, PRKAA2, ADCY4, PIK3R3, P3R3URF-PIK3R3, ADCY3, ADCY2, PIK3R1, ADCY1, ADCY8, ADCY7, FOXO1, RELA, ADCY5, NRAS, ATG101, PPARGC1A, KL, INSR, IGF1, SOD2, MTOR…	4425	90	8534	1.3071537978656622	0.6636252161604053	0.022351728875973507	0.017623478536825266
KEGG_PATHWAY	hsa04611:Platelet activation	82	0.7004954724073125	0.00301866	ITGB1, ITGA2B, PIK3CB, MYLK3, PIK3CG, ARHGAP35, MYLK, PPP1CB, AKT2, AKT3, AKT1, PRKG2, PRKACA, PRKACB, PRKG1, FGB, GUCY1A2, FGA, GUCY1A1, PRKCI, PLA2G4F, ARHGEF12, VWF, SYK, PLA2G4E, ITGA2, PLA2G4C, FGG, F2, VAMP8, PLCB3, PLCB4, ADCY9, PIK3CA, JMJD7-PLA2G4B, ARHGEF1, LCP2, TLN2, TLN1, PLCB1, PLCB2, ROCK1, ROCK2, SRC, ADCY4, GNAI3, ITPR1, PIK3R3, P3R3URF-PIK3R3, ADCY3, ITPR2, ADCY2, ITPR3, PIK3R1,…	4425	126	8534	1.2551125459600037	0.667279459784865	0.022351728875973507	0.017623478536825266
KEGG_PATHWAY	hsa04015:Rap1 signaling pathway	131	1.119084230309243	0.00307029	CSF1, CALML6, ITGA2B, CTNND1, CALML4, FGF1, FGF2, IGF1R, FGF5, FGF7, CDH1, RASSF5, AKT2, AKT3, KDR, AKT1, PLCE1, MAGI1, PDGFRB, PRKCG, MAP2K3, PDGFRA, PRKCI, MAP2K1, PRKCB, HGF, MAGI3, MAGI2, PRKCA, ADCY9, PRKD3, PARD3, PFN4, PRKD2, TLN2, PRKD1, RAF1, TLN1, CSF1R, PDGFA, PIK3R3, LPAR3, PIK3R1, EFNA5, RASGRP3, RAP1B, GRIN2A, RRAS, PDGFD, PDGFC, FGF23, MAP2K6, NGFR, FYB1, INSR, BRAF, IGF1, GRIN2B, …	4425	212	8534	1.191721564865153	0.6734935652593139	0.022351728875973507	0.017623478536825266
KEGG_PATHWAY	hsa04920:Adipocytokine signaling pathway	49	0.4185887579019307	0.00323178	IRS1, IRS4, PRKAG1, PRKAG2, IRS2, SLC2A4, PRKAG3, IKBKB, STK11, AKT2, AKT3, LEPR, AKT1, IKBKG, JAK2, APPL1, PRKAB2, CHUK, ACSL1, ADIPOQ, ACSL6, ACSL4, TRAF2, ACSL3, CPT1C, TNFRSF1B, ACSBG1, PRKCQ, PPARA, PRKAA1, PRKAA2, ACACB, RELA, RXRB, SOCS3, MAPK8, RXRA, PCK1, PPARGC1A, STAT3, MTOR, NFKB1, NFKBIA, MAPK10, G6PC2, G6PC3, LEP, NFKBIE, NFKBIB	4425	70	8534	1.3500112994350282	0.6921895903679631	0.023066005048529264	0.018186657826724996
KEGG_PATHWAY	hsa05231:Choline metabolism in cancer	66	0.5638134290107637	0.00359583	DGKG, DGKE, DGKD, SLC44A4, SLC44A1, DGKB, PIK3CB, AKT2, AKT3, AKT1, RAC1, PDGFRB, PRKCG, PDGFRA, PLA2G4F, MAP2K1, PCYT1A, PRKCB, PLA2G4E, PLA2G4C, TSC2, PRKCA, TSC1, GPCPD1, DGKZ, SLC5A7, PIK3CA, DGKQ, JMJD7-PLA2G4B, RAF1, PLPP3, DGKK, SOS1, SOS2, DGKI, DGKH, SLC22A4, SLC22A5, SLC22A2, PDGFA, PIK3R3, P3R3URF-PIK3R3, PIK3R1, PLD1, HIF1A, EGFR, NRAS, MAPK8, PDGFD, PDGFC, PIP5K1A, MAPK1, PIP5K1B, PI…	4425	99	8534	1.2857250470809793	0.730514264931075	0.025170786733944534	0.01984619723253319
KEGG_PATHWAY	hsa05033:Nicotine addiction	31	0.2648214590808133	0.00430931	GABRB3, GRIA1, GABRB2, GRIA2, CHRNA4, CHRNA7, CHRNA6, CACNA1B, CACNA1A, GRIN2A, SLC17A6, SLC17A7, GABRE, GABRD, GRIA3, GRIA4, GABRQ, CHRNB2, GABRA2, GABRP, GABRA1, SLC32A1, GRIN2C, GABRG3, GRIN2B, GABRG2, GABRG1, GRIN1, GRIN2D, GRIN3A, CHRFAM7A	4425	41	8534	1.4582003582747691	0.7923662219730156	0.029155469803283426	0.022987966575665774
KEGG_PATHWAY	hsa05032:Morphine addiction	61	0.5211002904493423	0.00437978	GABRB3, GABRB2, PDE3B, ARRB1, ADORA1, PDE8B, PRKACA, PRKACB, PRKCG, SLC32A1, PRKCB, PDE4D, PDE4C, PRKCA, OPRM1, GABRG3, GABRG2, GABRG1, ADCY9, PDE1C, PDE1B, PDE1A, CACNA1B, ADCY4, GNAI3, CACNA1A, ADCY3, ADCY2, ADCY1, ADCY8, ADCY7, GNAI1, GNAI2, ADCY5, GRK3, GNG10, PDE11A, GRK2, GNG2, GRK5, GNG5, GRK4, GNG4, GRK6, GABRE, GABRD, KCNJ3, GABRQ, GABRA2, GABRP, GABRA1, KCNJ6, GNAO1, PDE10A, GNB1, PDE3A…	4425	91	8534	1.292789470416589	0.797646797820528	0.029155469803283426	0.022987966575665774
KEGG_PATHWAY	hsa05146:Amoebiasis	68	0.5808986844353323	0.00440536	ITGAM, CXCL8, LAMC2, CXCL1, PIK3CB, C8A, CXCL2, CASP3, IL12B, PRKACA, PRKACB, IL10, PRKCG, SERPINB4, ARG2, PRKCB, IL1R1, ARG1, ACTN1, PRKCA, ACTN4, SERPINB6, PLCB3, PLCB4, COL4A2, PIK3CA, COL4A1, COL4A4, IL1B, COL4A3, COL4A6, COL4A5, PLCB1, RAB7B, PLCB2, VCL, RAB7A, SERPINB10, LAMA5, RAB5B, SERPINB13, LAMA2, LAMA1, LAMA4, LAMA3, PIK3R3, P3R3URF-PIK3R3, CD1E, CD1D, PIK3R1, ADCY1, CD1A, RELA, GNA11…	4425	103	8534	1.2732422796335912	0.799530538582636	0.029155469803283426	0.022987966575665774
KEGG_PATHWAY	hsa05145:Toxoplasmosis	73	0.6236118229967538	0.00500544	ITGB1, CIITA, LAMC2, PIK3CG, CASP9, IKBKB, CASP3, AKT2, AKT3, IL12B, AKT1, IKBKG, JAK2, HLA-DOA, MAP3K7, JAK1, HLA-DPA1, IL10, MAP2K3, CHUK, IFNGR2, TYK2, IRAK4, PPIF, ITGA6, HLA-DQB1, LAMA5, LAMA2, LAMA1, LAMA4, LAMA3, GNAI3, XIAP, PIK3R6, GNAI1, RELA, GNAI2, PIK3R5, MAPK8, ALOX5, MAPK1, HLA-DQA2, LDLR, HLA-DQA1, MAP2K6, HSPA8, TGFB2, TGFB1, NOS2, IL10RB, LAMB2, STAT1, IL10RA, LAMB4, STAT3, LAMB…	4425	112	8534	1.2570258272800645	0.8390330591246911	0.03253537655061568	0.025652893049523902
KEGG_PATHWAY	hsa04068:FoxO signaling pathway	85	0.7261233555441654	0.00523403	IRS1, SETD7, FBXO25, IRS4, PRKAG1, PTEN, PRKAG2, IRS2, PIK3CB, SLC2A4, PRKAG3, GRM1, IGF1R, IKBKB, STK11, CCND2, CCND1, AKT2, AKT3, AKT1, EP300, SKP2, IL10, PRKAB2, MAP2K1, CHUK, PRMT1, SIRT1, ATG12, RBL2, PIK3CA, CAT, SGK3, RAF1, SGK1, SOS1, SGK2, SOS2, PRKAA1, PRKAA2, AGAP2, FOXO6, PIK3R3, P3R3URF-PIK3R3, PIK3R1, FOXO4, STK4, NLK, FOXO1, EGFR, DEPP1, CCNB2, NRAS, MAPK8, BCL2L11, MAPK1, PCK1, PL…	4425	133	8534	1.2325559661866532	0.8519476409279614	0.03342431450157979	0.02635378643393791
KEGG_PATHWAY	hsa04530:Tight junction	106	0.9055185375021356	0.00538242	PATJ, ARPC5L, PPP2R2A, F11R, CLDN1, AMOT, STK11, CCND1, PPP2R1B, PPP2R1A, PRKACA, PRKACB, MAP3K5, MAGI1, PRKAB2, PRKCI, ACTN1, PRKCE, ACTN4, TUBA4A, RUNX1, MYL6, CLDN4, CLDN8, PARD3, CFTR, LLGL1, IGSF5, NEDD4L, CACNA1D, GATA4, ARHGAP17, CD1E, CD1D, ACTR3B, MYL12A, CD1A, ACTR3C, MYH14, SYMPK, MYH11, MAP2K7, MYH10, MPDZ, JUN, RDX, MSN, ARPC4, ARPC5, CGN, AFDN, DLG1, OCLN, DLG2, ARPC2, DLG3, AMOTL2,…	4425	170	8534	1.2025310734463277	0.8597731233510885	0.03377934477860422	0.026633714152361015
KEGG_PATHWAY	hsa04931:Insulin resistance	71	0.6065265675721851	0.00580963	PYGB, GSK3B, SLC27A1, CRTC2, IRS1, PRKAG1, PTEN, PRKAG2, IRS2, PIK3CB, PYGL, SLC2A4, PRKAG3, PTPRF, GYS2, IKBKB, PPP1CB, RPS6KA3, RPS6KA6, RPS6KA2, AKT2, AKT3, CREB3L2, MLX, AKT1, SREBF1, PRKAB2, PRKCB, PRKCE, PPP1R3C, TBC1D4, PIK3CA, SLC27A6, TRIB3, PRKCQ, PPARA, SLC27A3, SLC27A2, SLC27A5, CREB5, PRKAA1, PRKAA2, PIK3R3, P3R3URF-PIK3R3, PPP1R3A, PIK3R1, ACACB, FOXO1, RELA, PTPA, SOCS3, MAPK8, PCK…	4425	109	8534	1.2562359404965533	0.880073056126867	0.03584247112339882	0.0282604099242183
KEGG_PATHWAY	hsa04926:Relaxin signaling pathway	83	0.7090381001195968	0.00604575	ATF2, ARRB1, PIK3CB, RXFP1, RXFP2, RXFP3, AKT2, AKT3, CREB3L2, AKT1, NOS1, PRKACA, PRKACB, MAP2K4, MAP2K1, MMP1, MMP2, PRKCA, PLCB3, PLCB4, MMP13, ADCY9, COL4A2, PIK3CA, COL4A1, COL4A4, COL4A3, COL4A6, COL4A5, RAF1, PLCB1, SOS1, PLCB2, SOS2, CREB5, SHC2, SHC3, SRC, SHC1, ADCY4, GNAI3, PIK3R3, P3R3URF-PIK3R3, ADCY3, ADCY2, PIK3R1, ADCY1, ADCY8, ADCY7, EGFR, GNAI1, RELA, GNAI2, ADCY5, NRAS, MAPK8, …	4425	130	8534	1.2313289873967839	0.8900061969597661	0.03667753372533947	0.02891882466805612
KEGG_PATHWAY	hsa04540:Gap junction	61	0.5211002904493423	0.0062909	HTR2B, HTR2C, HTR2A, GRM1, TUBB8, TUBA1C, TUBA1B, GRM5, PRKG2, PRKACA, PRKACB, PRKG1, PDGFRB, PRKCG, GUCY1A2, PDGFRA, GUCY1A1, MAP2K1, PRKCB, PRKCA, TUBA4A, GJD2, TUBB2B, PLCB3, PLCB4, ADCY9, RAF1, PLCB1, SOS1, PLCB2, SOS2, SRC, ADCY4, GNAI3, ITPR1, PDGFA, ADCY3, ITPR2, ADRB1, ADCY2, ITPR3, ADCY1, ADCY8, ADCY7, EGFR, GNAI1, GNAI2, ADCY5, NRAS, MAPK7, PDGFD, GNA11, PDGFC, MAPK1, MAP3K2, EGF, TUBB8…	4425	92	8534	1.2787374109555394	0.8994520176168206	0.037539133666265774	0.029598163083017243
KEGG_PATHWAY	hsa04512:ECM-receptor interaction	59	0.5040150350247736	0.00732777	ITGB1, ITGB5, ITGB4, ITGA2B, LAMC2, IBSP, TNN, DAG1, TNR, ITGB8, ITGAV, ITGB7, VWF, ITGA4, ITGA3, ITGA2, ITGA1, HSPG2, COL4A2, COL4A1, COL4A4, COL4A3, COL4A6, ITGA8, COL4A5, COL6A3, ITGA7, ITGA6, COL6A5, FREM1, FREM2, CD44, ITGA9, LAMA5, TNXB, LAMA2, LAMA1, LAMA4, LAMA3, THBS2, THBS1, THBS4, RELN, SV2C, SV2B, CHAD, LAMB2, LAMB4, FN1, LAMB1, GP6, COL1A1, FRAS1, COL1A2, ITGA11, COL9A1, SDC1, COL9A3…	4425	89	8534	1.2785018726591761	0.9312398406626834	0.04302112986965013	0.03392050624337798
KEGG_PATHWAY	hsa03015:mRNA surveillance pathway	67	0.572356056723048	0.00782969	HBS1L, SMG1, DAZAP1, PPP2R2A, CASC3, MSI2, NXT2, SMG6, GLE1, PPP1CB, PNN, PPP2R1B, PCF11, PPP2R1A, PPP2R5E, PAPOLG, MAGOH, PAPOLA, PABPC4L, PAPOLB, PELO, NCBP1, NCBP2, PABPC4, PPP2R5C, WDR33, NCBP2L, DDX39B, WDR82, PABPC3, ETF1, PABPC1, RBM8A, RNMT, CSTF3, CSTF2, CSTF2T, GSPT2, PPP2CA, PPP2CB, NXF3, PABPN1, SYMPK, CPSF4, CPSF7, RNGTT, CPSF6, CPSF1, FUS, CPSF3, CPSF2, PYM1, UPF3B, PPP2R3B, UPF3A, …	4425	103	8534	1.2545181284625089	0.9428011763201042	0.04523819103649524	0.035668573701852016
KEGG_PATHWAY	hsa04910:Insulin signaling pathway	87	0.743208610968734	0.00798209	PYGB, GSK3B, IRS1, CALML6, PDE3B, IRS4, INPPL1, PRKAG1, PRKAG2, IRS2, CBLB, PIK3CB, PYGL, CALML4, SLC2A4, PRKAG3, HK2, PTPRF, HK1, RPTOR, GYS2, IKBKB, PPP1CB, LIPE, AKT2, AKT3, FLOT1, AKT1, PRKACA, PRKACB, SREBF1, PRKAB2, PRKCI, MAP2K1, EXOC7, RPS6, TSC2, TSC1, PHKA2, PPP1R3C, PIK3CA, PRKAR1B, PRKAR1A, RAF1, SOS1, EIF4E2, SOS2, RHOQ, SHC2, PRKAA1, PRKAA2, SHC3, SHC1, PIK3R3, P3R3URF-PIK3R3, PPP1R…	4425	138	8534	1.215848685826578	0.9459118481324315	0.045398158246761716	0.03579470169456212
KEGG_PATHWAY	hsa05414:Dilated cardiomyopathy	68	0.5808986844353323	0.00851596	ITGB1, RYR2, ITGB5, ITGB4, ITGA2B, ATP2A3, ATP2A2, SLC8A1, SLC8A2, SGCD, DAG1, ITGB8, ITGAV, ITGB7, NOS1, PRKACA, PRKACB, ITGA4, TPM3, ITGA3, TPM2, CACNA2D1, ITGA2, TPM1, ITGA1, CACNA2D2, CACNA2D4, CACNB1, CACNB2, CACNB3, CACNB4, ADCY9, TNNT2, ITGA8, ITGA7, ITGA6, MYH7, ITGA9, LAMA2, LAMA1, ADCY4, ADCY3, CACNA1D, ADRB1, ADCY2, CACNA1C, ADCY1, CACNA1F, ADCY8, ADCY7, TTN, ADCY5, CACNG8, PLN, DMD, C…	4425	105	8534	1.2489900457358085	0.9555364061585171	0.04768938755811724	0.037601247882361674
KEGG_PATHWAY	hsa00230:Purine metabolism	81	0.6919528446950282	0.00927078	HDDC2, PDE3B, NUDT5, PFAS, PNP, GUK1, PPAT, ENPP1, PGM2, NUDT16, PDE8B, GUCY1A2, ADSL, GUCY1A1, ENTPD1, ENTPD2, ENTPD3, ENTPD4, PDE4D, ENTPD5, PDE4C, ENTPD6, NME2, ENTPD8, AMPD2, NME4, AMPD3, NME1, ADCY9, RRM2B, NME7, PDE5A, HPRT1, ADPRM, PDE9A, GUCY2C, CANT1, GUCY2D, PDE1C, PDE1B, PDE1A, NPR2, GMPR2, AK1, GMPS, ADCY4, AK2, ADCY3, AK3, AK4, ADCY2, AK5, NTPCR, ADCY1, ADCY8, GUCY2F, FHIT, AK7, ADCY…	4425	128	8534	1.2204343220338982	0.9663015324170031	0.0511297446489804	0.0403138371270807
KEGG_PATHWAY	hsa03018:RNA degradation	52	0.44421664103878356	0.0105032	BTG2, ENO2, TENT4B, ENO3, EDC3, EDC4, PABPC4L, MTREX, NUDT16, CNOT6L, DIS3, PABPC4, PATL1, XRN1, SKIC2, SKIC3, XRN2, PABPC3, PABPC1, DCP2, ZCCHC7, PARN, TOB1, EXOSC7, EXOSC6, EXOSC10, EXOSC4, EXOSC9, DHX36, EXOSC8, EXOSC3, DCPS, EXOSC2, HSPA9, CNOT10, LSM4, LSM3, LSM2, PAN2, CNOT4, LSM6, CNOT7, PAN3, CNOT1, CNOT2, CNOT3, PABPC1L, CNOT8, DCP1A, CNOT9, PFKM, DCP1B	4425	78	8534	1.2857250470809791	0.9785790677111239	0.05670043923734576	0.04470611555252262
KEGG_PATHWAY	hsa04921:Oxytocin signaling pathway	96	0.8200922603792926	0.0105924	RYR1, RYR2, OXTR, CALML6, PRKAG1, PRKAG2, CALML4, PRKAG3, MYLK3, PIK3CG, RYR3, MYLK, PPP1CB, PPP3CB, RGS2, CCND1, CD38, PRKACA, PRKACB, PRKCG, GUCY1A2, GUCY1A1, PRKAB2, PLA2G4F, MAP2K1, MEF2C, PRKCB, PLA2G4E, CACNA2D1, PLA2G4C, CACNA2D2, PRKCA, CACNA2D4, CACNB1, CACNB2, CACNB3, MYL6, PLCB3, CACNB4, PLCB4, ADCY9, JMJD7-PLA2G4B, RAF1, PPP1R12B, PLCB1, PLCB2, CAMK1G, CAMK2B, CAMK2D, PRKAA1, PRKAA2, …	4425	155	8534	1.1944800437397487	0.979270456822244	0.05670043923734576	0.04470611555252262
KEGG_PATHWAY	hsa04144:Endocytosis	150	1.2813941568426448	0.0109418	WASHC4, SH3GL3, WASHC5, VPS29, TFRC, WIPF1, WIPF2, ARPC5L, CBLC, CBLB, WASHC2A, IGF1R, ZFYVE27, KIF5C, KIF5B, KIF5A, VPS35, VPS36, AP2M1, SH3GLB1, PDGFRA, PRKCI, IST1, HLA-A, HLA-F, ACAP3, ACAP2, RAB31, ZFYVE16, PARD3, RUFY2, CHMP4C, CHMP4B, AMPH, CHMP4A, STAMBP, STAM2, VPS28, RAB5B, TSG101, AGAP2, NEDD4L, AGAP1, AGAP4, VPS26B, AGAP3, PLD1, ACTR3B, GRK1, SNX4, ACTR3C, GRK3, SNX1, RAB11FIP1, GRK2,…	4425	252	8534	1.1479687920365886	0.9817717423809983	0.057722206371368504	0.04551173963896363
KEGG_PATHWAY	hsa04270:Vascular smooth muscle contraction	84	0.7175807278318811	0.0112537	CALML6, CALML4, ADRA1A, MYLK3, ACTG2, MYLK, PPP1CB, EDNRA, PRKACA, PRKACB, PRKG1, PRKCG, ARHGEF11, GUCY1A2, GUCY1A1, PLA2G12A, PLA2G4F, MAP2K1, ARHGEF12, PRKCH, EDN2, AVPR1B, EDN3, PRKCB, PLA2G4E, PRKCE, PLA2G4C, IRAG1, PRKCA, MYL6, KCNU1, PLCB3, PLCB4, ADCY9, JMJD7-PLA2G4B, KCNMA1, AGTR1, MYH9, ARHGEF1, PRKCQ, RAF1, PPP1R12B, PLCB1, PLCB2, CALCB, CALCRL, ROCK1, ROCK2, NPR2, ADCY4, ITPR1, ADCY3, …	4425	134	8534	1.2089653427776372	0.983748676009126	0.05851938360864616	0.04614028322989408
KEGG_PATHWAY	hsa04916:Melanogenesis	65	0.5552708012984794	0.0124067	GSK3B, WNT2B, CALML6, CALML4, CREB3L2, EP300, PRKACA, PRKACB, PRKCG, MAP2K1, PRKCB, WNT9B, MITF, PRKCA, WNT9A, PLCB3, PLCB4, ADCY9, DCT, KIT, RAF1, PLCB1, PLCB2, CAMK2B, CAMK2D, TYRP1, TCF7, CAMK2A, ASIP, LEF1, ADCY4, GNAI3, ADCY3, ADCY2, ADCY1, ADCY8, ADCY7, GNAI1, GNAI2, ADCY5, NRAS, DVL3, MAPK1, WNT2, CAMK2G, WNT3, WNT4, FZD1, TCF7L2, FZD3, CREBBP, TCF7L1, FZD5, FZD4, WNT3A, FZD7, FZD6, FZD8, …	4425	101	8534	1.241170218716787	0.9893723580977146	0.06338646524785874	0.049977789906965546
KEGG_PATHWAY	hsa05169:Epstein-Barr virus infection	123	1.0507432086109687	0.012538	RB1, RBPJ, CCND2, TBK1, CCND1, PSMD2, AKT2, AKT3, PSMD3, PSMD1, AKT1, CIR1, HLA-DOA, SKP2, B2M, MAP3K7, PDIA3, IFNAR2, MAP2K3, MAP2K4, IFNA13, ENTPD1, ENTPD3, TAP2, ENTPD8, HLA-A, HLA-F, RUNX3, CCNE2, TP53, IFNAR1, PSMD12, PSMD11, PIK3R3, PIK3R1, BCL2L11, CD19, PLCG2, MAP2K7, HLA-DQA2, HLA-DQA1, MAP2K6, LYN, JUN, GADD45B, NFKB1, GADD45G, NFKB2, SEM1, NFKBIA, CXCL10, MAVS, SNW1, BCL2, CYCS, TAB2, …	4425	204	8534	1.1628248587570622	0.9898742895110351	0.06338646524785874	0.049977789906965546
KEGG_PATHWAY	hsa04727:GABAergic synapse	58	0.4954724073124893	0.0131044	GABRB3, GABRB2, ABAT, SLC6A1, PRKACA, PRKACB, GLUL, NSF, PRKCG, SLC38A1, SLC32A1, PRKCB, SLC6A13, SLC6A11, PRKCA, GABRG3, GABRG2, GABRG1, ADCY9, HAP1, SRC, CACNA1B, ADCY4, GNAI3, CACNA1A, ADCY3, CACNA1D, ADCY2, CACNA1C, ADCY1, CACNA1F, ADCY8, ADCY7, GNAI1, GNAI2, TRAK2, ADCY5, GNG10, GNG2, GNG5, GNG4, CACNA1S, GABRE, GABRD, SLC38A2, GABRQ, GABRA2, GABRP, GABRA1, KCNJ6, SLC12A5, GAD1, PLCL1, GAD2,…	4425	89	8534	1.2568323493937663	0.9917829901195663	0.0653427247668009	0.051520225296900715
KEGG_PATHWAY	hsa04150:mTOR signaling pathway	97	0.828634888091577	0.014171	IRS1, IGF1R, RPS6KA3, STK11, RPS6KA6, RPS6KA2, AKT2, AKT3, GRB10, AKT1, SKP2, ATP6V1E2, PRKCG, ATP6V1G1, MAP2K1, PRKCB, RPS6, TSC2, TSC1, PRKCA, CLIP1, RRAGA, RRAGC, RRAGB, DDIT4, ULK2, RAF1, ATP6V1A, SEH1L, MAPKAP1, NPRL2, NPRL3, PIK3R3, PIK3R1, DVL3, ATP6V1H, SLC38A9, WNT2, ATP6V1D, WNT3, WNT4, ATP6V1C2, FZD1, FZD3, WDR59, FZD5, FZD4, WNT3A, INSR, FZD7, FZD6, FZD8, BRAF, IGF1, RHEB, GSK3B, WNT2…	4425	158	8534	1.184006293356218	0.9944566485911966	0.06970619018254826	0.05496064995162458
KEGG_PATHWAY	hsa04721:Synaptic vesicle cycle	52	0.44421664103878356	0.0148833	SNAP25, RAB3A, CLTC, CLTB, AP2A1, SLC6A1, SLC6A2, AP2A2, SLC6A3, SLC6A4, SLC18A1, ATP6V1E2, AP2M1, SLC18A2, UNC13B, NSF, UNC13C, ATP6V1G1, UNC13A, SLC32A1, SLC6A13, SLC6A11, DNM1, DNM2, DNM3, STX1B, ATP6V1B2, ATP6V0D1, ATP6V0D2, ATP6V1A, STXBP1, SLC1A1, CACNA1B, SLC1A2, CACNA1A, SLC1A3, CPLX2, SLC1A6, CPLX4, CLTCL1, ATP6V0A2, ATP6V1H, SLC17A6, SLC17A7, STX3, ATP6V0E2, ATP6V1D, ATP6V1C2, SYT1, AP2…	4425	79	8534	1.2694500464850174	0.9957388796414494	0.07223338123003147	0.05695324289290942
KEGG_PATHWAY	hsa04911:Insulin secretion	56	0.47838715188792075	0.0152435	SNAP25, ATF2, CHRM3, RYR2, RAB3A, RIMS2, PCLO, CREB3L2, FFAR1, PRKACA, PRKACB, PRKCG, ABCC8, PRKCB, PRKCA, ATP1B1, KCNU1, PLCB3, PLCB4, ADCY9, KCNMA1, PLCB1, PLCB2, RAPGEF4, CREB5, CAMK2B, CAMK2D, ADCYAP1R1, GPR119, CAMK2A, ADCY4, ATP1A4, ADCY3, CACNA1D, ADCY2, ITPR3, CACNA1C, ATP1A1, ADCY1, CACNA1F, ADCY8, ADCY7, ADCY5, KCNMB1, GNA11, KCNMB2, KCNMB3, KCNMB4, CACNA1S, KCNN3, CAMK2G, TRPM4, CCK, G…	4425	86	8534	1.255824464590724	0.9962699934759164	0.07298941341721456	0.057549345194342245
KEGG_PATHWAY	hsa04520:Adherens junction	60	0.5125576627370578	0.0154401	CTNND1, PTPRM, PTPRJ, PTPRF, IGF1R, CDH1, EP300, RAC1, ACP1, MAP3K7, CSNK2A1, HEG1, ACTN1, CSNK2A2, LMO7, ACTN4, PARD3, CSNK2B, MET, SSX2IP, VCL, ROCK1, ROCK2, SRC, TCF7, LEF1, IQGAP1, NLK, MYL12A, EGFR, RAP1B, CDC42, CTNNA1, KRIT1, MAPK1, MYL10, CTNNA3, WASF1, WASF2, WASF3, FARP2, TCF7L2, CREBBP, TCF7L1, SMAD4, SMURF2, SMURF1, INSR, ARHGAP29, SORBS1, BAIAP2, TJP1, AFDN, PTPRB, FER, CTNNB1, CCM2,…	4425	93	8534	1.244250045562238	0.99653147101153	0.07298941341721456	0.057549345194342245
KEGG_PATHWAY	hsa04062:Chemokine signaling pathway	116	0.9909448146249786	0.017364	CXCL13, PREX1, AKT2, AKT3, AKT1, PRKACA, PRKACB, MAP2K1, PRKCB, ADCY9, PARD3, ELMO1, RAF1, SHC2, SHC3, SHC1, PXN, PIK3R3, PIK3R1, PIK3R6, PIK3R5, RAP1B, GRK1, GRK3, GNG10, GRK2, GRK5, GRK4, GRK7, GRK6, PLCG2, CCR10, CCR1, LYN, STAT5B, XCR1, BRAF, PTK2, NFKB1, NFKBIA, CXCL10, CXCL12, GNB1, GNB4, GNB5, NFKBIB, GSK3B, ITK, GSK3A, CXCL9, CXCL8, CXCL1, ARRB1, PIK3CB, CXCL2, PIK3CG, IKBKB, IKBKG, RAC1,…	4425	193	8534	1.1591510787154944	0.9982980762058851	0.0810317714861584	0.06389043521024027
KEGG_PATHWAY	hsa03083:Polycomb repressive complex	54	0.4613018964633521	0.0177366	PHF1, BMI1, DCAF7, SCML1, YY2, SCMH1, FBRSL1, EP300, YAF2, SKP1, KDM2A, SFMBT1, EED, SFMBT2, USP45, HCFC1, TFDP1, AEBP2, CSNK2B, LCOR, BCORL1, L3MBTL1, HDAC2, L3MBTL2, USP16, MAX, HDAC1, FOXK2, FOXK1, AURKB, RBBP7, FBRS, E2F6, PCGF6, CBX6, MBD5, CREBBP, PHC2, MBD6, PHC1, AUTS2, CBX3, PCGF5, MGA, CBX2, PHC3, ASXL1, RYBP, ASXL3, ASXL2, BCOR, EZH1, BAP1, EZH2	4425	83	8534	1.254743720645293	0.99851757683836	0.08172324104484013	0.0644356323622778
KEGG_PATHWAY	hsa04923:Regulation of lipolysis in adipocytes	40	0.341705108491372	0.0185586	IRS1, PDE3B, ADCY4, GNAI3, IRS4, P3R3URF-PIK3R3, AQP7, ADCY3, PIK3R3, IRS2, ADRB1, ADCY2, ABHD5, ADCY1, PIK3CB, PIK3R1, PTGS2, ADCY8, ADCY7, GNAI1, GNAI2, PTGS1, ADCY5, LIPE, AKT2, AKT3, ADORA1, AKT1, PRKG2, PRKACA, PRKACB, PRKG1, INSR, PLAAT2, TSHR, AQP7B, ADCY9, PIK3CA, GNAS, PLIN1	4425	59	8534	1.3075169970315044	0.9989069843210447	0.08444179033321178	0.06657910391657083
KEGG_PATHWAY	hsa04152:AMPK signaling pathway	76	0.6492397061336067	0.0195941	CRTC2, IRS1, IRS4, PRKAG1, PRKAG2, PPP2R2A, IRS2, PIK3CB, SLC2A4, ADRA1A, PRKAG3, IGF1R, RPTOR, GYS2, LIPE, STK11, PPP2R1B, CCND1, PPP2R1A, PPP2R5E, AKT2, HNF4A, AKT3, CREB3L2, LEPR, AKT1, MLYCD, MAP3K7, RAB8A, SREBF1, PRKAB2, STRADA, ADIPOQ, TSC2, TSC1, PPP2R5C, CPT1C, SIRT1, TBC1D1, PIK3CA, PPARG, CFTR, CREB5, PRKAA1, PRKAA2, PFKFB3, CAB39, PIK3R3, P3R3URF-PIK3R3, PIK3R1, HMGCR, ACACB, FOXO1, A…	4425	122	8534	1.2014152079281282	0.9992556926849502	0.08697872045694417	0.06857937574489828
KEGG_PATHWAY	hsa04071:Sphingolipid signaling pathway	76	0.6492397061336067	0.0195941	PTEN, PPP2R2A, PIK3CB, SPTLC1, PPP2R1B, SPTLC2, SPTLC3, PPP2R1A, PPP2R5E, AKT2, AKT3, ADORA1, BDKRB2, AKT1, RAC1, CTSD, MAP3K5, CERS3, PRKCG, CERS5, ABCC1, MAP2K1, CERS6, SPHK2, PRKCB, SPHK1, PRKCE, TRAF2, PRKCA, PPP2R5C, GAB2, PLCB3, PLCB4, PIK3CA, RAF1, PLCB1, PLCB2, TP53, CERS1, CERS2, NSMAF, ASAH1, SGMS1, ROCK1, ROCK2, GNAI3, PIK3R3, P3R3URF-PIK3R3, PIK3R1, PLD1, GNAI1, RELA, KNG1, GNAI2, PPP…	4425	122	8534	1.2014152079281282	0.9992556926849502	0.08697872045694417	0.06857937574489828
KEGG_PATHWAY	hsa04310:Wnt signaling pathway	105	0.8969759097898513	0.0204516	CCND2, CCND1, RUVBL1, CCN4, EP300, PRKACA, BTRC, PRKACB, MAP3K7, SKP1, TLE4, PRKCG, RNF43, TLE3, TLE2, TLE1, CSNK2A1, PRKCB, FBXW11, CSNK2A2, PRKCA, TLE6, RBX1, DAAM1, TBL1XR1, DAAM2, SFRP5, CSNK2B, ROR1, ROR2, TP53, CTBP2, CTBP1, TCF7, PSEN1, APCDD1, NLK, DVL3, WNT2, WNT3, WNT4, FZD1, FZD3, CREBBP, JUN, SMAD4, FZD5, FZD4, WNT3A, FZD7, SIAH1, FZD6, APCDD1L, NFATC3, FZD8, NFATC1, MCC, NFATC4, FOSL…	4425	174	8534	1.1638028443405415	0.9994587080416141	0.08894466591367964	0.07012944812424741
KEGG_PATHWAY	hsa04710:Circadian rhythm	25	0.21356569280710747	0.0205257	PRKAA1, PRKAA2, PRKAG1, BHLHE41, PRKAG2, RORA, RORB, PRKAG3, NPAS2, NFIL3, BTRC, SKP1, PRKAB2, FBXW11, NR1D2, NR1D1, RBX1, PER2, PER1, PER3, CRY2, CRY1, FBXL3, BMAL1, CLOCK	4425	34	8534	1.4180790960451977	0.9994734134911508	0.08894466591367964	0.07012944812424741
KEGG_PATHWAY	hsa03440:Homologous recombination	29	0.24773620365624466	0.0241884	MUS81, MRE11, ABRAXAS1, BRCA1, BRCA2, RAD54B, POLD3, BABAM1, POLD4, BABAM2, BRIP1, EME1, POLD1, RAD54L, TOPBP1, NBN, XRCC2, XRCC3, TOP3A, RPA1, RPA2, RAD51B, RAD52, SEM1, RAD51D, RAD50, ATM, SYCP3, SSBP1	4425	41	8534	1.3641229158054293	0.9998653450705355	0.10358308584922243	0.08167127922727153
KEGG_PATHWAY	hsa05162:Measles	85	0.7261233555441654	0.0247273	IFNA5, IFNA4, GSK3B, CLEC4M, IFNA1, IFNA2, CBLB, ADAR, PIK3CB, CD3D, IFIH1, CASP9, IKBKB, TBK1, CCND2, CCND1, CASP3, AKT2, AKT3, RACK1, IL12B, AKT1, IKBKG, JAK3, MAP3K7, JAK1, IFNAR2, IFNA13, CSNK2A1, APAF1, CHUK, CSNK2A2, TYK2, IRAK4, IL1A, PIK3CA, CCNE2, IRF3, TRAF3, OAS2, OAS3, IL1B, CSNK2B, IRF7, TLR7, CD46, TP53, IFNAR1, PIK3R3, P3R3URF-PIK3R3, PIK3R1, RELA, MAPK8, BAK1, BID, STAT5A, HSPA8, …	4425	139	8534	1.1793521115311143	0.9998898735931359	0.10465965955579619	0.08252011618822391
KEGG_PATHWAY	hsa04961:Endocrine and other factor-regulated calcium reabsorption	36	0.3075345976422348	0.0255576	CLTC, ATP1A4, CLTB, AP2A1, ATP1A1, AP2A2, SLC8A1, SLC8A2, CLTCL1, BDKRB2, PRKACA, PRKACB, AP2M1, PRKCG, KL, PRKCB, VDR, ATP2B4, ATP2B3, PRKCA, ATP2B2, AP2B1, ATP2B1, ATP1B1, ESR1, DNM1, DNM2, DNM3, SLC8A3, PLCB3, PLCB4, ADCY9, FXYD2, GNAS, PLCB1, PLCB2	4425	53	8534	1.3099840102334506	0.9999192306187428	0.10693065149379775	0.08431070598549438
KEGG_PATHWAY	hsa04012:ErbB signaling pathway	55	0.4698445241756364	0.026	GSK3B, CBLB, PIK3CB, AKT2, AKT3, AKT1, NCK1, PRKCG, MAP2K4, MAP2K1, PRKCB, GAB1, NRG1, PRKCA, PIK3CA, NRG3, RAF1, SOS1, SOS2, HBEGF, CAMK2B, SHC2, CAMK2D, SHC3, SRC, SHC1, CAMK2A, PIK3R3, P3R3URF-PIK3R3, PIK3R1, CBL, EGFR, NRAS, MAPK8, ERBB3, ERBB4, ABL1, PLCG2, ABL2, MAPK1, PAK3, MAP2K7, CAMK2G, PAK5, PAK4, STAT5A, STAT5B, JUN, EGF, BRAF, MTOR, PTK2, MAPK10, RPS6KB1, RPS6KB2	4425	86	8534	1.2333990277230324	0.9999315364890885	0.1075454835267386	0.08479547739608234
KEGG_PATHWAY	hsa04610:Complement and coagulation cascades	56	0.47838715188792075	0.0278895	SERPINA1, ITGAM, PROS1, SERPINE1, F13A1, PLAT, C4BPA, C8A, SERPINA5, C4B, C4A, ITGAX, BDKRB2, BDKRB1, FGB, FGA, CR2, CR1, VWF, FGG, PLAUR, F2, F3, F5, PROCR, F8, F9, SERPING1, MASP2, MASP1, CD46, CFB, C1QA, CFH, C1S, SERPINC1, C5AR1, CFI, PLG, C4B_2, TFPI, KNG1, C2, C3, C5, C6, C7, CD59, F12, CFHR2, CFHR1, CFHR4, CFHR3, CFHR5, F13B, KLKB1	4425	88	8534	1.2272829994863894	0.9999662336429711	0.11406508721787775	0.08993593415255745
KEGG_PATHWAY	hsa05161:Hepatitis B	98	0.8371775158038613	0.0284253	RB1, ATF2, TBK1, AKT2, AKT3, CREB3L2, AKT1, EP300, MAP3K7, PRKCG, MAP2K3, MAP2K4, IFNA13, MAP2K1, TICAM2, PRKCB, PRKCA, TICAM1, HSPG2, CCNE2, VDAC3, RAF1, TP53, IFNAR1, PIK3R3, PIK3R1, MAP2K7, MAP2K6, STAT5A, STAT5B, CREBBP, TGFB2, JUN, SMAD4, TGFB1, SLC10A1, NFATC3, BRAF, NFATC1, NFKB1, NFATC4, NFKBIA, MAVS, BCL2, CYCS, TAB2, TAB1, MYD88, RIGI, IFNA5, IFNA4, DDX3X, CXCL8, IFNA1, IFNA2, PIK3CB, C…	4425	163	8534	1.1595189074902084	0.9999723726597394	0.1149644644274439	0.09064505849086925
KEGG_PATHWAY	hsa05235:PD-L1 expression and PD-1 checkpoint pathway in cancer	57	0.48692977960020506	0.0298271	ALK, PTEN, PIK3CB, CD3D, IKBKB, PPP3CB, AKT2, AKT3, AKT1, IKBKG, JAK2, JAK1, MAP2K3, MAP2K1, TICAM2, CSNK2A1, CHUK, IFNGR2, CSNK2A2, TICAM1, EML4, ZAP70, PIK3CA, LCK, CSNK2B, PRKCQ, RAF1, PIK3R3, P3R3URF-PIK3R3, PIK3R1, RASGRP1, HIF1A, EGFR, RELA, NRAS, MAPK1, MAP2K6, JUN, EGF, STAT1, STAT3, NFATC3, NFATC1, MAPK12, MTOR, NFKB1, MAPK13, NFKBIA, MAPK11, CD4, RPS6KB1, RPS6KB2, CD28, CD247, NFKBIE, M…	4425	90	8534	1.2214387947269303	0.9999836660641046	0.11903068402541868	0.09385111625081088
KEGG_PATHWAY	hsa05031:Amphetamine addiction	45	0.3844182470527935	0.0300847	GRIA1, CAMK2B, GRIA2, ATF2, CAMK2D, HDAC2, MAOB, MAOA, CALML6, HDAC1, CAMK2A, CACNA1D, CACNA1C, CALML4, SLC6A3, ADCY5, PPP1CB, GRIN2A, PPP3CB, CREB3L2, PRKACA, SLC18A1, CAMK2G, PRKACB, GRIA3, SLC18A2, GRIA4, PRKCG, JUN, PRKCB, PRKCA, GRIN2C, PDYN, GRIN2B, SIRT1, GRIN1, GRIN2D, ARC, GRIN3A, CAMK4, PPP1R1B, GNAS, CALM3, CALM1, CREB5	4425	69	8534	1.2577745025792186	0.9999851710488374	0.11903068402541868	0.09385111625081088
KEGG_PATHWAY	hsa01522:Endocrine resistance	62	0.5296429181616266	0.0311708	RB1, PIK3CB, IGF1R, CCND1, AKT2, AKT3, AKT1, PRKACA, PRKACB, MED1, MAP2K1, NCOA3, MMP2, NCOR1, ADCY9, PIK3CA, RAF1, SOS1, TP53, SOS2, HBEGF, NOTCH2, NOTCH3, SHC2, SHC3, NOTCH1, SRC, SHC1, NOTCH4, ADCY4, PIK3R3, P3R3URF-PIK3R3, ADCY3, ADCY2, PIK3R1, ADCY1, ABCB11, ADCY8, ADCY7, EGFR, DLL3, ADCY5, NRAS, MAPK8, MAPK1, JAG2, JUN, BRAF, IGF1, ESR1, MAPK12, MTOR, ESR2, PTK2, MAPK13, MAPK10, MAPK11, RPS…	4425	99	8534	1.2078023169548593	0.9999901374788911	0.12194257039555935	0.09614702665803719
KEGG_PATHWAY	hsa02010:ABC transporters	31	0.2648214590808133	0.031499	ABCD4, ABCD2, ABCD3, ABCB1, ABCB6, ABCB5, ABCB8, ABCB11, ABCC11, ABCA13, ABCC12, ABCC3, ABCC4, ABCG8, ABCC1, ABCG5, ABCC2, ABCA5, ABCA6, ABCC8, ABCA4, ABCC6, TAP2, ABCA9, ABCC9, ABCA7, ABCA8, ABCB10, ABCG4, ABCG1, CFTR	4425	45	8534	1.3285825486503453	0.9999912816408703	0.12194257039555935	0.09614702665803719
KEGG_PATHWAY	hsa03013:Nucleocytoplasmic transport	67	0.572356056723048	0.0321607	IPO13, AHCTF1, IPO11, NUP188, CASC3, NXT2, IPO7, IPO5, GLE1, PNN, IPO9, XPO1, MAGOH, XPO5, KPNA6, KPNA4, KPNA5, TNPO1, TNPO2, TNPO3, KPNA1, NDC1, NUP214, SEC13, NUP133, NCBP1, NCBP2, THOC2, SENP2, NUP93, EEF1A1, POM121L2, NUP210L, NCBP2L, DDX39B, TMEM33, NUP54, NUP98, NUP58, KPNB1, NUP205, SEH1L, RBM8A, NMD3, AAAS, NXF3, NUP85, NUP42, TPR, NUP88, NUP43, RAE1, RANBP2, UBE2I, NUP155, RANBP17, PYM1,…	4425	108	8534	1.1964385854781334	0.9999932018973071	0.12194257039555935	0.09614702665803719
KEGG_PATHWAY	hsa04350:TGF-beta signaling pathway	67	0.572356056723048	0.0321607	BMPR2, NRROS, TFRC, HFE, LRRC32, PPP2R1B, PPP2R1A, SIN3A, EP300, PITX2, NEO1, SKP1, TGIF1, ACVR1, LEFTY1, FST, RGMB, DCN, RGMA, RBX1, GREM1, NCOR1, ZFYVE16, RBL1, TFDP1, TFR2, HDAC2, ROCK1, HDAC1, IGSF1, CHRD, ACVR1B, THBS1, LTBP1, THSD4, PPP2CA, PPP2CB, ACVR1C, MAPK1, LEFTY2, SKIL, SMAD2, SMAD1, TGFB2, CREBBP, SMAD4, TGFB1, SMURF2, SMURF1, BMP8A, SMAD9, GDF6, SMAD6, BMP7, ACVR2B, ACVR2A, BMP5, G…	4425	108	8534	1.1964385854781334	0.9999932018973071	0.12194257039555935	0.09614702665803719
KEGG_PATHWAY	hsa05120:Epithelial cell signaling in Helicobacter pylori infection	46	0.39296087476507774	0.0326165	ATP6V1A, IGSF5, CXCL8, SRC, NOD1, CXCL1, F11R, CXCL2, RELA, EGFR, IKBKB, CDC42, MAPK8, PTPRZ1, CASP3, PLCG2, ATP6V0A2, ATP6V1H, CSK, IKBKG, RAC1, ATP6V0E2, ATP6V1D, ATP6V1E2, GIT1, ATP6V1C2, LYN, MAP2K4, JUN, ATP6V1G1, ATP6AP1, CHUK, ADAM10, MAPK12, NFKB1, MAPK13, MAPK10, TJP1, NFKBIA, MAPK11, ADAM17, ATP6V1B2, ATP6V0D1, MET, ATP6V0D2, HBEGF	4425	71	8534	1.2495074401209518	0.9999942730309865	0.12239577977915202	0.09650436482586987
KEGG_PATHWAY	hsa05168:Herpes simplex virus 1 infection	108	0.9226037929267042	0.033911	PPP1CB, TBK1, AKT2, AKT3, IL12B, AKT1, HLA-DOA, B2M, MAP3K7, PDIA3, IFNAR2, IFNA13, TAP2, TSC2, TSC1, HLA-A, TICAM1, HLA-F, HCFC2, HCFC1, SRSF2, SRSF3, SRSF5, SRSF7, TP53, SRSF8, IFNAR1, PIK3R3, PIK3R1, ZC3HAV1, CFP, C3, SOCS3, C5, TNFRSF14, HLA-DQA2, HLA-DQA1, EIF2B4, POU2F1, TNFSF14, EIF2AK1, PILRB, EIF2AK4, EIF2S1, POU2F3, NFKB1, SRPK1, NFKBIA, MAVS, RHEB, BCL2, CYCS, TAB2, CALR, TAB1, MYD88, …	4425	182	8534	1.1444365803687837	0.9999964824965586	0.12476193617400959	0.09836998813719985
KEGG_PATHWAY	hsa04066:HIF-1 signaling pathway	68	0.5808986844353323	0.0339325	FLT1, TFRC, SERPINE1, PIK3CB, ENO2, ENO3, HK2, IGF1R, HK1, AKT2, AKT3, AKT1, EP300, ELOC, PDK1, PRKCG, MAP2K1, PRKCB, IFNGR2, RPS6, CYBB, PRKCA, RBX1, PIK3CA, ALDOB, ALDOA, EIF4E2, CAMK2B, CAMK2D, PFKFB3, EPAS1, CUL2, CAMK2A, PIK3R3, P3R3URF-PIK3R3, PDHB, PIK3R1, HIF1A, EGFR, RELA, LDHA, MKNK2, PLCG2, PGK1, MAPK1, CAMK2G, EGLN1, ANGPT4, EGLN3, CREBBP, EGLN2, ANGPT1, NOS2, EGF, INSR, STAT3, IGF1, …	4425	110	8534	1.1922177709296353	0.9999965108546685	0.12476193617400959	0.09836998813719985
KEGG_PATHWAY	hsa05142:Chagas disease	64	0.5467281735861951	0.0349575	CXCL8, SERPINE1, PPP2R2A, PIK3CB, CD3D, IKBKB, PPP2R1B, PPP2R1A, AKT2, AKT3, BDKRB2, IL12B, AKT1, IKBKG, IL10, MAP2K4, CHUK, IFNGR2, IRAK4, TICAM1, PLCB3, PLCB4, PIK3CA, IL1B, PLCB1, PLCB2, C1QA, GNAI3, PIK3R3, P3R3URF-PIK3R3, PIK3R1, ADCY1, GNAI1, RELA, KNG1, GNAI2, PPP2CA, C3, PPP2CB, MAPK8, GNA11, CCL2, MAPK1, SMAD2, TGFB2, JUN, TGFB1, NOS2, CFLAR, MAPK12, NFKB1, MAPK13, NFKBIA, GNAO1, MAPK10,…	4425	103	8534	1.1983456749492623	0.9999976291388571	0.12690121722315564	0.10005672896441117
KEGG_PATHWAY	hsa05223:Non-small cell lung cancer	47	0.4015035024773621	0.0352116	RET, RB1, ALK, P3R3URF-PIK3R3, PIK3R3, PIK3CB, PIK3R1, STK4, FHIT, EGFR, CASP9, RXRB, NRAS, RXRA, CCND1, KIF5C, RASSF5, AKT2, KIF5B, AKT3, KIF5A, PLCG2, AKT1, MAPK1, BAK1, POLK, JAK3, PRKCG, STAT5A, STAT5B, MAP2K1, GADD45B, PRKCB, EGF, HGF, STAT3, PRKCA, BRAF, GADD45G, EML4, PIK3CA, RARB, RAF1, SOS1, MET, TP53, SOS2	4425	73	8534	1.2416933673864252	0.9999978458577296	0.12690121722315564	0.10005672896441117
KEGG_PATHWAY	hsa05131:Shigellosis	145	1.2386810182812231	0.0368285	ARPC5L, TBK1, AKT2, AKT3, CAPN2, AKT1, PLCE1, CAPN1, BTRC, MAP3K7, SKP1, CAST, FNBP1, IL1R1, FBXW11, ACTN1, PRKCE, ACTN4, ATG12, RBX1, RRAGA, RRAGC, RRAGB, ELMO1, PFN4, ELMO2, PRKCQ, UBE2V1, TLN2, TLN1, UBA52, SQSTM1, TP53, NAIP, VCL, PXN, ITPR1, FOXO6, PIK3R3, ITPR2, ITPR3, PIK3R1, FOXO4, BCL10, ACTR3B, FOXO1, MYL12A, C3, ACTR3C, SHARPIN, PLCG2, MYL10, CD14, H3C6, JUN, CBX3, GLMN, ARPC4, ARPC5, …	4425	250	8534	1.118580790960452	0.9999988301655732	0.13042107298748307	0.10283199985551549
KEGG_PATHWAY	hsa04064:NF-kappa B signaling pathway	65	0.5552708012984794	0.0369049	CXCL8, CXCL1, TNFRSF13C, CXCL2, TNFSF13B, IKBKB, BLNK, TRIM25, ERC1, IKBKG, LBP, MAP3K7, CARD10, TICAM2, PARP1, CSNK2A1, SYK, CHUK, PRKCB, IL1R1, CSNK2A2, TRAF2, TRAF1, IRAK4, TICAM1, EDAR, ZAP70, TRAF3, LCK, IL1B, TRAF5, CSNK2B, PRKCQ, CARD14, CARD11, XIAP, BCL10, TNFRSF11A, PTGS2, MALT1, RELA, PLCG2, CD14, LYN, UBE2I, VCAM1, GADD45B, TNFSF14, CFLAR, NFKB1, GADD45G, NFKB2, NFKBIA, CYLD, CD40LG, …	4425	105	8534	1.1938875437180523	0.9999988634593525	0.13042107298748307	0.10283199985551549
KEGG_PATHWAY	hsa05160:Hepatitis C	95	0.8115496326670083	0.0376703	RB1, YWHAE, IFNA5, SCARB1, IFNA4, GSK3B, IFNA1, CD81, IFNA2, PPP2R2A, PIK3CB, IFIT1, CLDN1, CASP9, IKBKB, TBK1, PPP2R1B, CCND1, PPP2R1A, CLDN25, CASP3, AKT2, AKT3, CLDN23, AKT1, IKBKG, YWHAG, JAK1, IFNAR2, MAP2K1, IFNA13, RSAD2, APAF1, CHUK, TRAF2, TYK2, TICAM1, YWHAZ, PIAS1, CLDN11, CLDN4, PIK3CA, IRF3, TRAF3, OAS2, OAS3, CLDN8, IRF7, CLDN18, CLDN16, RAF1, PPARA, SOS1, TP53, SOS2, TLR3, IFNAR1, …	4425	159	8534	1.152300749742387	0.9999991490747082	0.13176965304346255	0.10389530336119163
KEGG_PATHWAY	hsa05215:Prostate cancer	61	0.5211002904493423	0.0380105	RB1, GSK3B, PTEN, PLAT, PIK3CB, IGF1R, CASP9, IKBKB, CCND1, AKT2, AKT3, CREB3L2, AKT1, EP300, IKBKG, PDGFRB, PDGFRA, MAP2K1, HSP90AA1, CHUK, INSRR, ETV5, AR, ZEB1, PIK3CA, CCNE2, ERG, RAF1, SOS1, TP53, SOS2, CREB5, TCF7, LEF1, PDGFA, PIK3R3, P3R3URF-PIK3R3, KLK3, PIK3R1, FOXO1, EGFR, RELA, HSP90B1, NRAS, PDGFD, PDGFC, MAPK1, TCF7L2, CREBBP, TCF7L1, SRD5A2, EGF, BRAF, IGF1, MTOR, NFKB1, NFKBIA, BC…	4425	98	8534	1.2004473653868326	0.9999992518226127	0.13176965304346255	0.10389530336119163
KEGG_PATHWAY	hsa04970:Salivary secretion	60	0.5125576627370578	0.0461035	CHRM3, AMY2A, AMY2B, CALML6, CALML4, SLC4A2, ADRA1A, HTN1, RYR3, DMBT1, CD38, PRKG2, NOS1, PRKACA, PRKACB, PRKG1, PRKCG, GUCY1A2, GUCY1A1, AMY1A, PRKCB, AMY1B, AMY1C, PRKCA, ATP1B1, MUC5AC, PLCB3, PLCB4, ADCY9, KCNMA1, PLCB1, PLCB2, ADCY4, ATP1A4, ITPR1, PRH2, ADCY3, ITPR2, ADRB1, LPO, ADCY2, ITPR3, ATP1A1, ADCY1, ADCY8, ADCY7, PRH1, SLC9A1, ADCY5, MUC7, SLC12A2, ATP2B4, ATP2B3, ATP2B2, ATP2B1, M…	4425	97	8534	1.1929407653328674	0.9999999654498546	0.15831782527228214	0.12482751608006862
KEGG_PATHWAY	hsa04142:Lysosome	80	0.683410216982744	0.0470017	SCARB2, HEXB, HEXA, CLTC, CTSZ, AP4E1, CLTB, GBA1, NAGPA, LITAF, CTSS, SGSH, MFSD8, AP4M1, CTSO, GNPTAB, NAGLU, AP1G2, AP1G1, HYAL1, LAMP3, CTSK, LAMP2, IDS, CTSH, WDR7, AP3S2, CTSF, AP1S3, CTSD, CTSC, CTSB, ARSA, HGSNAT, MANBA, ATP6AP1, ENTPD4, SLC11A1, SLC11A2, AP1B1, AP3B1, AP3B2, SUMF1, PLA2G15, NPC1, NCOA7, DNASE2, ATP6V0D1, ATP6V0D2, CD63, ASAH1, CLN5, GGA1, AP3M1, GGA3, NEU1, CLTCL1, ATP6V…	4425	133	8534	1.1600526740580264	0.9999999754795477	0.15989374355677505	0.12607006703514956
KEGG_PATHWAY	hsa05163:Human cytomegalovirus infection	131	1.119084230309243	0.0476835	RB1, ATF2, CALML6, CALML4, TBK1, CCND1, AKT2, AKT3, CREB3L2, AKT1, PRKACA, B2M, PRKACB, PDIA3, PRKCG, PDGFRA, IFNA13, MAP2K1, PRKCB, IL1R1, TAP2, TSC2, TSC1, PRKCA, HLA-A, HLA-F, ADCY9, RAF1, TP53, PXN, ITPR1, PIK3R3, ITPR2, ITPR3, PIK3R1, GNG10, MAP2K6, CCR1, NFATC3, NFATC1, PTK2, NFKB1, NFATC4, NFKBIA, GNAO1, CXCL12, SP1, RHEB, GNB1, GNB4, GNAS, CYCS, CALM3, CALR, GNB5, CALM1, IFNA5, IFNA4, GSK…	4425	226	8534	1.1178981050947452	0.9999999811027529	0.16071101400574284	0.12671445335068185
KEGG_PATHWAY	hsa05410:Hypertrophic cardiomyopathy	61	0.5211002904493423	0.0485331	ITGB1, RYR2, ITGB5, ITGB4, ITGA2B, PRKAG1, ATP2A3, PRKAG2, ATP2A2, PRKAG3, SLC8A1, SLC8A2, SGCD, DAG1, ITGB8, ITGAV, ITGB7, NOS1, PRKAB2, ITGA4, TPM3, ITGA3, TPM2, CACNA2D1, ITGA2, TPM1, ITGA1, CACNA2D2, CACNA2D4, CACNB1, CACNB2, CACNB3, CACNB4, TNNT2, ITGA8, ITGA7, ITGA6, MYH7, ITGA9, PRKAA1, PRKAA2, LAMA2, LAMA1, CACNA1D, CACNA1C, CACNA1F, TTN, CACNG8, DMD, CACNA1S, CACNG2, CACNG5, TGFB2, TGFB1…	4425	99	8534	1.1883216344233294	0.9999999863444743	0.16207369234712057	0.12778887281215276
KEGG_PATHWAY	hsa05214:Glioma	48	0.4100461301896463	0.0501849	RB1, CAMK2B, SHC2, CAMK2D, SHC3, SHC1, CALML6, CAMK2A, PTEN, PDGFA, P3R3URF-PIK3R3, PIK3R3, CALML4, PIK3CB, PIK3R1, EGFR, IGF1R, NRAS, CCND1, AKT2, AKT3, PLCG2, AKT1, MAPK1, BAK1, POLK, CAMK2G, PRKCG, PDGFRB, PDGFRA, MAP2K1, GADD45B, PRKCB, EGF, PRKCA, BRAF, IGF1, MTOR, GADD45G, PIK3CA, CAMK4, CALM3, RAF1, CALM1, SOS1, TP53, SOS2, CAMK1G	4425	76	8534	1.218055307760928	0.9999999927453891	0.16606654003301127	0.1309370796414127
KEGG_PATHWAY	hsa04924:Renin secretion	44	0.3758756193405091	0.0511375	ADCYAP1R1, PDE1C, PDE1B, CALML6, PDE1A, PDE3B, GNAI3, ITPR1, ITPR2, CACNA1D, ADRB1, ITPR3, CACNA1C, CALML4, CACNA1F, GNAI1, GNAI2, ADCY5, PPP3CB, EDNRA, ADORA1, PRKG2, CACNA1S, PRKACA, PRKACB, CLCA4, KCNJ2, CTSB, GUCY1A2, GUCY1A1, EDN2, EDN3, AGT, PLCB3, PLCB4, KCNMA1, PDE3A, GNAS, AGTR1, REN, CALM3, PLCB1, CALM1, PLCB2	4425	69	8534	1.2298239580774584	0.9999999949651237	0.1664634957301848	0.13125006394110725
KEGG_PATHWAY	hsa04148:Efferocytosis	93	0.7944643772424398	0.0512195	ATP8A2, ITGB5, MEGF10, PROS1, SIRPG, STAB2, ATP2A3, ATP2A2, DUSP16, SIRPB1, CASP3, BSG, CASP1, ITGAV, RAC1, JAK2, HAVCR1, VPS39, HAVCR2, IL10, DUSP4, DUSP5, ARG2, DUSP2, MAP2K1, SPHK2, ARG1, SPHK1, DNMT3A, ATP11C, ADAM10, ATP11B, ANO6, ANO4, CPT1C, ANO5, SIRT1, DUSP7, PLA2G15, ADAM17, ADGRB1, TYRO3, PECAM1, ELMO1, ADAM9, PPARG, SGK1, RAB7B, RAB7A, CAMK2B, C1QA, CAMK2D, RAB5B, LRP1, CAMK2A, TGFBRA…	4425	157	8534	1.1424117456547556	0.9999999951210442	0.1664634957301848	0.13125006394110725
KEGG_PATHWAY	hsa04330:Notch signaling pathway	40	0.341705108491372	0.0517197	NOTCH2, NOTCH3, NUMBL, HDAC2, NOTCH1, CTBP2, MAML2, CTBP1, HDAC1, NOTCH4, PSEN2, DTX1, PSEN1, DTX4, RBPJ, DLL3, APH1A, LFNG, NCSTN, ATXN1, ATXN1L, DVL3, EP300, CIR1, JAG2, SPEN, TLE4, TLE3, CREBBP, TLE2, TLE1, DTX3L, TLE6, HEYL, KAT2B, ADAM17, ITCH, KAT2A, SNW1, MFNG	4425	62	8534	1.244250045562238	0.9999999959731829	0.16660165143978944	0.13135899440444937
KEGG_PATHWAY	hsa05417:Lipid and atherosclerosis	125	1.0678284640355373	0.0556962	CALML6, NCF4, CALML4, TBK1, AKT2, AKT3, IL12B, AKT1, MAP3K7, MAP3K5, MAP2K3, MAP2K4, IFNA13, TICAM2, CYBB, PRKCA, TICAM1, ERN1, ATF6, TP53, ABCG1, ITPR1, PIK3R3, PIK3R1, HSP90B1, RAP1B, CYP2B6, CD14, APOB, MAP2K7, MAP2K6, CYP2J2, LYN, HSPA8, JUN, POU2F1, VCAM1, HSPA5, NFATC3, NFATC1, HSPA2, SELE, EIF2S1, POU2F3, PTK2, NFKB1, NFKBIA, CYP2C8, BCL2, CYCS, CALM3, TAB2, TAB1, CALM1, MYD88, NOX1, BCL2L…	4425	216	8534	1.1160807700355722	0.9999999991276788	0.17586447167429087	0.13866237189703703
KEGG_PATHWAY	hsa05132:Salmonella infection	144	1.2301383905689391	0.0559615	NCKAP1, CYFIP1, FHOD1, ARPC5L, GCC2, FBXO22, TXN2, TUBB8, KIF5C, AKT2, KIF5B, AKT3, KIF5A, AKT1, KPNA4, MAP3K7, VPS39, SKP1, KPNA1, DYNC2H1, MAP2K3, MAP2K4, MAP2K1, TUBA4A, DYNC1LI1, DYNC1LI2, ELMO1, PFN4, ELMO2, RAF1, NAIP, ARL8B, RAB5B, ARHGEF26, TCF7, KLC1, ACTR3B, MYL12A, HSP90B1, DYNC2LI1, KLC4, ACTR3C, KLC2, RRAS, PODXL, MYO6, VPS11, MYL10, SNX9, NCKAP1L, CD14, MAP2K7, VPS16, MAP2K6, JUN, T…	4425	251	8534	1.1064406779661018	0.9999999992125075	0.17586447167429087	0.13866237189703703
KEGG_PATHWAY	hsa01212:Fatty acid metabolism	37	0.31607722535451904	0.0560447	ACADVL, HACD1, ECHS1, HSD17B4, HACD2, ACACA, HACD4, FADS2, SCP2, CPT2, ACADM, HTD2, HADH, ACAA1, FADS1, MECR, ELOVL5, ACSL1, ELOVL2, ELOVL3, SCD5, ACSL6, ACSL4, ELOVL6, ACSL3, ELOVL7, CPT1C, ACSF3, MCAT, ACADSB, HADHB, HADHA, ACOX1, FASN, EHHADH, ACSBG1, PPT2	4425	57	8534	1.2518901774209537	0.9999999992373653	0.17586447167429087	0.13866237189703703
KEGG_PATHWAY	hsa00520:Amino sugar and nucleotide sugar metabolism	26	0.22210832051939178	0.0582026	GPI, GALT, HEXB, UXS1, HEXA, UAP1, HK2, HK1, UGP2, FPGT, GMPPA, UAP1L1, PGM3, PGM2, GFPT2, GFPT1, PMM2, RENBP, GCK, CHIT1, UGDH, GNPDA1, GNPDA2, FCSK, GALK2, GNE	4425	38	8534	1.319559916741005	0.9999999996684685	0.18107476484523596	0.14277048766643605
KEGG_PATHWAY	hsa05213:Endometrial cancer	38	0.32461985306680335	0.0603681	GSK3B, TCF7, LEF1, PTEN, ILK, P3R3URF-PIK3R3, PIK3R3, PIK3CB, PIK3R1, EGFR, CASP9, NRAS, CCND1, CDH1, AKT2, AKT3, CTNNA1, AKT1, MAPK1, CTNNA3, BAK1, POLK, TCF7L2, MAP2K1, TCF7L1, GADD45B, EGF, BRAF, AXIN2, MLH1, GADD45G, APC, PIK3CA, CTNNB1, RAF1, SOS1, TP53, SOS2	4425	59	8534	1.242141147179929	0.9999999998565755	0.18564704037465274	0.14637555106463004
KEGG_PATHWAY	hsa04913:Ovarian steroidogenesis	34	0.29044934221766616	0.0606923	SCARB1, ADCY4, ADCY3, ADCY2, ADCY1, PTGS2, ADCY8, ADCY7, CYP19A1, IGF1R, ADCY5, CYP17A1, CYP11A1, ALOX5, HSD17B2, CYP1B1, PRKACA, LDLR, PRKACB, CYP2J2, LHCGR, PLA2G4F, HSD3B2, PLA2G4E, INSR, HSD3B1, PLA2G4C, AKR1C3, IGF1, AKR1C8, ADCY9, STAR, JMJD7-PLA2G4B, GNAS	4425	52	8534	1.260999565406345	0.9999999998735063	0.18564704037465274	0.14637555106463004
KEGG_PATHWAY	hsa05207:Chemical carcinogenesis - receptor activation	124	1.0592858363232531	0.0631713	RB1, UGT1A10, ATF2, AHR, FGF2, FGF5, RPS6KA3, RPS6KA6, FGF7, CCND1, RPS6KA2, AKT2, AKT3, CREB3L2, KPNA6, CYP1B1, AKT1, KPNA4, KPNA5, PRKACA, PRKACB, KPNA1, PAQR8, CHRNB2, UGT2B10, PRKCG, MAP2K1, PAQR7, PAQR5, PRKCB, AIP, UGT2B17, PRKCA, AR, ADCY9, PGR, AIPL1, RAF1, KPNB1, NOTCH2, CHRNA4, CHRNA7, GSTT4, CACNA1B, CACNA1A, PIK3R3, MGST2, CACNA1D, ADRB1, CACNA1C, PIK3R1, CACNA1F, HSP90B1, CYP2B6, CAC…	4425	215	8534	1.1123016686374985	0.9999999999516592	0.19161950427611996	0.1510846091407869
KEGG_PATHWAY	hsa00601:Glycosphingolipid biosynthesis - lacto and neolacto series	20	0.170852554245686	0.0644501	B4GALT2, B3GALNT1, B4GALT3, B4GALT1, ST8SIA1, B3GALT5, ABO, FUT4, FUT3, FUT6, FUT5, FUT9, B3GNT5, ST3GAL4, GCNT2, ST3GAL6, A4GALT, B4GALNT2, B4GALT4, ST3GAL3	4425	28	8534	1.3775625504439064	0.9999999999705982	0.19388292620234068	0.15286923027492244
KEGG_PATHWAY	hsa05164:Influenza A	101	0.8628053989407142	0.0653635	TBK1, AKT2, AKT3, KPNA6, IL12B, TRIM25, AKT1, EP300, KPNA5, HLA-DOA, KPNA1, IFNAR2, IFNA13, MAP2K1, RSAD2, PRKCB, PRKCA, TICAM1, HNRNPUL1, NUP98, RAF1, IFNAR1, PIK3R3, PIK3R1, SOCS3, HLA-DQA2, HLA-DQA1, CPSF4, CREBBP, EIF2S1, NFKB1, NFKBIA, CXCL10, MAVS, CYCS, MYD88, HLA-DRB1, RIGI, NFKBIB, IFNA5, IFNA4, CIITA, CXCL8, IFNA1, CALCOCO2, IFNA2, ADAR, PIK3CB, NXT2, CASP9, IFIH1, IKBKB, XPO1, CASP3, C…	4425	173	8534	1.125938408281898	0.9999999999793958	0.19415070169752857	0.1530803609538206
KEGG_PATHWAY	hsa04660:T cell receptor signaling pathway	73	0.6236118229967538	0.0656059	GSK3B, ITK, PPP2R2A, CBLB, PIK3CB, CD3D, IKBKB, PPP3CB, PPP2R1B, PPP2R1A, PPP2R5E, AKT2, AKT3, AKT1, IKBKG, MAP3K7, NCK1, IL10, VAV3, MAP2K1, CHUK, CD8B2, PPP2R5C, VAV2, ZAP70, CD8B, PIK3CA, LCK, PRKCQ, LCP2, RAF1, SOS1, SOS2, CARD11, PIK3R3, P3R3URF-PIK3R3, PIK3R1, BCL10, RASGRP1, MALT1, RELA, PPP2CA, CDC42, PPP2CB, NRAS, MAPK8, MAPK1, PAK3, MAP2K7, PAK5, PAK4, JUN, NFATC3, NFATC1, PPP2R3B, PPP2…	4425	122	8534	1.1539909234046495	0.9999999999812519	0.19415070169752857	0.1530803609538206
KEGG_PATHWAY	hsa04726:Serotonergic synapse	69	0.5894413121476166	0.0688968	GABRB3, GABRB2, APP, HTR2B, HTR2C, HTR2A, HTR4, SLC6A4, CASP3, PRKACA, SLC18A1, PRKACB, SLC18A2, PRKCG, PLA2G4F, MAP2K1, KCND2, DUSP1, PRKCB, PLA2G4E, PLA2G4C, PRKCA, PLCB3, PLCB4, JMJD7-PLA2G4B, RAF1, PLCB1, PLCB2, RAPGEF3, TPH2, TPH1, MAOB, MAOA, CACNA1B, GNAI3, ITPR1, CACNA1A, ITPR2, CACNA1D, ITPR3, CACNA1C, CACNA1F, PTGS2, GNAI1, GNAI2, PTGS1, ADCY5, NRAS, GNG10, GNG2, GNG5, GNG4, ALOX5, MAPK…	4425	115	8534	1.1571525423728815	0.9999999999948096	0.2022455704019865	0.15946285358618165
KEGG_PATHWAY	hsa00380:Tryptophan metabolism	28	0.23919357594396037	0.0709207	GCDH, TPH2, TPH1, ECHS1, MAOB, MAOA, HAAO, DLST, DHTKD1, IL4I1, ALDH1B1, KYNU, AFMID, CYP1B1, AOX1, HADH, AOC1, AADAT, INMT, ALDH3A2, HADHA, EHHADH, CAT, KYAT1, ALDH8A1, DLD, ALDH7A1, IDO1	4425	42	8534	1.2857250470809793	0.9999999999976492	0.20652116486112737	0.1628339953712735
KEGG_PATHWAY	hsa04014:Ras signaling pathway	136	1.1617973688706646	0.0714936	CSF1, CALML6, CALML4, FGF1, FGF2, IGF1R, FGF5, FGF7, SYNGAP1, TBK1, RASSF5, AKT2, AKT3, KDR, AKT1, PLCE1, PRKACA, PRKACB, PDGFRB, PRKCG, PDGFRA, MAP2K1, RALGAPA1, PRKCB, HGF, RALGAPA2, PRKCA, RALGAPB, RAF1, RIN1, CSF1R, SHC2, RAB5B, SHC3, SHC1, PDGFA, PIK3R3, PIK3R1, PLA2G5, FOXO4, RASAL2, STK4, EFNA5, RASAL3, PLA2G6, PLD1, RASGRP1, RASGRP4, RASGRP3, RAP1B, GRIN2A, GNG10, RRAS, PDGFD, PDGFC, ABL1…	4425	238	8534	1.1020500403551252	0.999999999998122	0.20653716195071017	0.16284660846113685
KEGG_PATHWAY	hsa04666:Fc gamma R-mediated phagocytosis	60	0.5125576627370578	0.0728223	INPPL1, ARPC5L, PIK3CB, AKT2, AKT3, AKT1, RAC1, PRKCG, VAV3, ACTR3, ACTR2, PLA2G4F, MAP2K1, SYK, SPHK2, PRKCB, PLA2G4E, SPHK1, PRKCE, PLA2G4C, PRKCA, GAB2, VAV2, DNM2, PIK3CA, JMJD7-PLA2G4B, AMPH, RAF1, PLPP3, PIK3R3, P3R3URF-PIK3R3, ASAP1, PIK3R1, PLA2G6, PLD1, ACTR3B, CDC42, ACTR3C, SCIN, INPP5D, PLCG2, PIP5K1A, MAPK1, PIP5K1B, PIP5K1C, WASF1, WASF2, WASF3, LYN, GSN, MYO10, LIMK2, LIMK1, ARPC4,…	4425	99	8534	1.1688409518917993	0.9999999999988849	0.20734425407528925	0.16348296955936267
KEGG_PATHWAY	hsa04976:Bile secretion	55	0.4698445241756364	0.0729123	UGT1A10, SCARB1, AQP4, SLC4A2, SLC4A4, SLC4A5, UGT2A3, PRKACA, PRKACB, SLCO1B3-SLCO1B7, ABCC3, UGT2B10, ABCC4, ABCG8, ABCG5, ABCC2, UGT1A1, UGT2B17, ATP1B1, ADCY9, CFTR, SLC27A5, ABCB1, ADCY4, ATP1A4, ADCY3, ADCY2, HMGCR, ATP1A1, ADCY1, CYP3A4, ABCB11, ADCY8, ADCY7, SLC9A1, ADCY5, SLCO1B1, RXRA, SLCO1B3, UGT1A5, UGT1A4, UGT1A3, UGT1A9, UGT1A8, LDLR, UGT1A7, UGT1A6, SLC10A1, EPHX1, SCTR, NR1H4, FX…	4425	90	8534	1.1785812931575643	0.9999999999989235	0.20734425407528925	0.16348296955936267
KEGG_PATHWAY	hsa01232:Nucleotide metabolism	52	0.44421664103878356	0.0797466	HDDC2, PNP, GUK1, ENPP1, TK2, NUDT16, UPP1, ADSL, ENTPD1, ENTPD2, ENTPD3, ENTPD4, ENTPD5, ENTPD6, NME2, CTPS2, ENTPD8, AMPD2, CTPS1, NME4, AMPD3, NME1, NT5C3A, NT5C3B, RRM2B, NME7, HPRT1, CANT1, GMPR2, AK1, GMPS, AK2, AK3, AK4, AK5, NTPCR, TYMS, AK7, AK9, TYMP, NME1-NME2, NT5E, XDH, RRM1, RRM2, UCKL1, UCK2, NT5C1A, IMPDH2, ADSS1, ADSS2, ADA	4425	85	8534	1.1798418079096045	0.9999999999999272	0.22502138615864467	0.1774207083173929
KEGG_PATHWAY	hsa04723:Retrograde endocannabinoid signaling	87	0.743208610968734	0.0857232	GABRB3, GABRB2, FAAH, MT-ND5, NDUFA11, NDUFA12, NDUFA10, GRM1, GRM5, PRKACA, PRKACB, PRKCG, SLC32A1, PRKCB, PRKCA, NDUFC1, GABRG3, GABRG2, GABRG1, PLCB3, PLCB4, ADCY9, NDUFS8, NDUFS4, NDUFS2, NDUFS1, DAGLB, PLCB1, PLCB2, GRIA1, GRIA2, NDUFB9, NDUFB7, NDUFB11, NDUFB4, CACNA1B, ADCY4, GNAI3, ITPR1, CACNA1A, ADCY3, ITPR2, CACNA1D, ADCY2, ITPR3, CACNA1C, ADCY1, CACNA1F, PTGS2, ADCY8, ADCY7, GNAI1, GN…	4425	149	8534	1.126088044591059	0.9999999999999932	0.24002501690202993	0.18925049409583133
KEGG_PATHWAY	hsa04722:Neurotrophin signaling pathway	71	0.6065265675721851	0.0895753	YWHAE, GSK3B, PRDM4, IRS1, CALML6, PIK3CB, CALML4, IKBKB, RPS6KA3, RPS6KA6, ARHGDIA, RPS6KA2, AKT2, AKT3, AKT1, RAC1, MAP3K5, MAP2K1, RIPK2, GAB1, FRS2, IRAK4, NGF, PIK3CA, RAF1, SOS1, TP53, SOS2, CAMK2B, SHC2, CAMK2D, SHC3, SHC1, CAMK2A, PSEN2, PIK3R3, P3R3URF-PIK3R3, PSEN1, PIK3R1, RELA, RAP1B, CDC42, NRAS, MAPK8, MAPK7, IRAK2, ABL1, PLCG2, MAPK1, MAP2K7, CAMK2G, SH2B1, NTRK2, NGFR, JUN, SORT1,…	4425	120	8534	1.1410809792843692	0.9999999999999986	0.24889620791041994	0.19624508700629265
KEGG_PATHWAY	hsa04120:Ubiquitin mediated proteolysis	83	0.7090381001195968	0.0905663	DET1, UBE3C, CBLC, UBE3A, CBLB, BRCA1, UBE3B, PRPF19, UBE2Z, UBE2L3, CDC20, HERC4, HERC3, HERC2, UBE2Q1, HERC1, CDC26, CDC27, ELOC, SKP2, BTRC, SKP1, PIAS3, ANAPC7, FBXW11, FBXW7, UBE4A, UBE2QL1, UBE4B, MID1, PIAS2, PIAS1, RBX1, DDB1, UBE2R2, ANAPC4, BIRC6, ANAPC5, UBA52, ANAPC1, PRKN, UBA7, UBA6, AIRE, MGRN1, CUL3, CUL2, NEDD4L, XIAP, RNF7, KLHL13, UBE2J2, CBL, ANAPC10, UBE2J1, SOCS3, FZR1, UBR5…	4425	142	8534	1.1272730166308587	0.999999999999999	0.24974355872018927	0.19691319052938
KEGG_PATHWAY	hsa04550:Signaling pathways regulating pluripotency of stem cells	84	0.7175807278318811	0.0931103	GSK3B, BMPR2, WNT2B, RIF1, ONECUT1, PIK3CB, BMI1, FGF2, IGF1R, AKT2, AKT3, AKT1, SMARCAD1, HOXA1, JAK2, JAK3, JAK1, ACVR1, LEFTY1, MAP2K1, WNT9B, LIFR, PAX6, WNT9A, AXIN2, POU5F1, PIK3CA, KAT6A, RAF1, IL6ST, TCF7, PIK3R3, P3R3URF-PIK3R3, PIK3R1, ACVR1B, POU5F1B, NRAS, ACVR1C, DVL3, MAPK1, LEFTY2, WNT2, SKIL, WNT3, WNT4, FZD1, SMAD2, SMAD1, PCGF6, FZD3, ZFHX3, SMAD4, SETDB1, FZD5, FZD4, WNT3A, PCG…	4425	144	8534	1.1250094161958568	0.9999999999999997	0.25482808861277967	0.20092214679084552
KEGG_PATHWAY	hsa03273:Virion - Lassa virus and SFTS virus	13	0.11105416025969589	0.0947467	NRP2, PCDH9, CLEC4M, TFRC, PCDH7, PCDH20, CD209, LAMP2, DAG1, MYH14, MYH9, MYH11, MYH10	4425	17	8534	1.4748022598870056	0.9999999999999998	0.2573715309470772	0.20292755324673395
KEGG_PATHWAY	hsa04918:Thyroid hormone synthesis	46	0.39296087476507774	0.0956838	ATF2, ADCY4, ATP1A4, ITPR1, ADCY3, ITPR2, ADCY2, ITPR3, LRP2, TTF2, ATP1A1, ADCY1, TTF1, ADCY8, ADCY7, SERPINA7, SLC5A5, HSP90B1, ADCY5, TTR, IYD, CREB3L2, DUOXA2, PRKACA, PRKACB, PRKCG, HSPA5, PRKCB, GPX6, GPX5, GPX7, PRKCA, ATP1B1, TSHR, PDIA4, PLCB3, PLCB4, ADCY9, TG, PAX8, FXYD2, CANX, GNAS, PLCB1, PLCB2, CREB5	4425	75	8534	1.182867043314501	0.9999999999999999	0.25799177898663944	0.20341659497023495
KEGG_PATHWAY	hsa05224:Breast cancer	86	0.7346659832564497	0.0982128	RB1, GSK3B, WNT2B, FLT4, PTEN, BRCA1, PIK3CB, BRCA2, FGF1, FGF2, IGF1R, FGF5, FGF7, CCND1, AKT2, AKT3, AKT1, POLK, NCOA1, MAP2K1, NCOA3, WNT9B, WNT9A, AXIN2, PIK3CA, KIT, PGR, RAF1, SOS1, TP53, SOS2, NOTCH2, NOTCH3, SHC2, SHC3, NOTCH1, SHC1, NOTCH4, TCF7, LEF1, LRP5, PIK3R3, P3R3URF-PIK3R3, PIK3R1, EGFR, DLL3, LRP6, NRAS, DVL3, MAPK1, BAK1, FGF23, WNT2, WNT3, WNT4, FZD1, JAG2, TCF7L2, JUN, FZD3, …	4425	148	8534	1.120665750496259	1	0.2628635385092496	0.20725778997844682
KEGG_PATHWAY	hsa00512:Mucin type O-glycan biosynthesis	24	0.20502306509482315	0.0992224	GALNT7, GALNT12, GALNT11, GALNT6, ST6GALNAC1, GALNT14, GALNT5, ST6GALNAC2, GALNT13, GALNT16, GALNT3, GALNT15, GALNT2, C1GALT1, GCNT1, GALNT10, GALNTL5, GCNT4, GALNTL6, ST6GALNAC3, ST3GAL1, ST6GALNAC4, ST3GAL2, B4GALT5	4425	36	8534	1.2857250470809793	1	0.2636273085395986	0.20785999327160662
