# Supplementary material for: The effectiveness and potential regulatory mechanism of Blumea balsamifera derived extracellular vesicles in promoting burn wound healing
Source: Front Cell Dev Biol. 2026 Mar 19;14:1756718. doi: 10.3389/fcell.2026.1756718 (PMC13044083; doi:10.3389/fcell.2026.1756718)
Supplement: Supplementary file 1 [file DataSheet1.zip › Supplementary Materials/Table S6 Burn-related targets.csv]

Gene Symbol	Description	Category	Uniprot ID	Gifts	GC Id	Relevance score	GeneCards Link
TXNL4A	Thioredoxin Like 4A	Protein Coding	P83876	52	GC18M079970	25.1871910095215	https://www.genecards.org/cgi-bin/carddisp.pl?gene=TXNL4A
LOC130062794	ATAC-STARR-Seq Lymphoblastoid Silent Region 9585	Functional Element		6	GC18P079988	15.3750896453857	https://www.genecards.org/cgi-bin/carddisp.pl?gene=LOC130062794
IL6	Interleukin 6	Protein Coding	P05231	64	GC07P022725	14.465765953064	https://www.genecards.org/cgi-bin/carddisp.pl?gene=IL6
TNF	Tumor Necrosis Factor	Protein Coding	P01375	65	GC06P181893	14.294243812561	https://www.genecards.org/cgi-bin/carddisp.pl?gene=TNF
SCN9A	Sodium Voltage-Gated Channel Alpha Subunit 9	Protein Coding	Q15858	60	GC02M166195	14.1263227462769	https://www.genecards.org/cgi-bin/carddisp.pl?gene=SCN9A
IL1B	Interleukin 1 Beta	Protein Coding	P01584	60	GC02M112829	11.7874536514282	https://www.genecards.org/cgi-bin/carddisp.pl?gene=IL1B
POLR1A	RNA Polymerase I Subunit A	Protein Coding	O95602	57	GC02M086021	10.9458303451538	https://www.genecards.org/cgi-bin/carddisp.pl?gene=POLR1A
TTR	Transthyretin	Protein Coding	P02766	61	GC18P031557	9.95654106140137	https://www.genecards.org/cgi-bin/carddisp.pl?gene=TTR
IL10	Interleukin 10	Protein Coding	P22301	60	GC01M206767	9.82100582122803	https://www.genecards.org/cgi-bin/carddisp.pl?gene=IL10
CXCL8	C-X-C Motif Chemokine Ligand 8	Protein Coding	P10145	57	GC04P073740	9.58955001831055	https://www.genecards.org/cgi-bin/carddisp.pl?gene=CXCL8
TLR4	Toll Like Receptor 4	Protein Coding	O00206	64	GC09P117704	8.9447078704834	https://www.genecards.org/cgi-bin/carddisp.pl?gene=TLR4
TRPV1	Transient Receptor Potential Cation Channel Subfamily V Member 1	Protein Coding	Q8NER1	61	GC17M003565	8.50968837738037	https://www.genecards.org/cgi-bin/carddisp.pl?gene=TRPV1
ALB	Albumin	Protein Coding	P02768	61	GC04P073397	8.33932590484619	https://www.genecards.org/cgi-bin/carddisp.pl?gene=ALB
CRP	C-Reactive Protein	Protein Coding	P02741	58	GC01M167583	8.26581573486328	https://www.genecards.org/cgi-bin/carddisp.pl?gene=CRP
SCN11A	Sodium Voltage-Gated Channel Alpha Subunit 11	Protein Coding	Q9UI33	56	GC03M038857	8.25567626953125	https://www.genecards.org/cgi-bin/carddisp.pl?gene=SCN11A
SCN10A	Sodium Voltage-Gated Channel Alpha Subunit 10	Protein Coding	Q9Y5Y9	60	GC03M038851	8.22931098937988	https://www.genecards.org/cgi-bin/carddisp.pl?gene=SCN10A
FAS	Fas Cell Surface Death Receptor	Protein Coding	P25445	64	GC10P124091	8.18640613555908	https://www.genecards.org/cgi-bin/carddisp.pl?gene=FAS
CD14	CD14 Molecule	Protein Coding	P08571	58	GC05M140631	8.05794811248779	https://www.genecards.org/cgi-bin/carddisp.pl?gene=CD14
TGFB1	Transforming Growth Factor Beta 1	Protein Coding	P01137	65	GC19M041301	8.03095817565918	https://www.genecards.org/cgi-bin/carddisp.pl?gene=TGFB1
INS	Insulin	Protein Coding	P01308	61	GC11M002159	8.01572608947754	https://www.genecards.org/cgi-bin/carddisp.pl?gene=INS
TP53	Tumor Protein P53	Protein Coding	P04637	66	GC17M007661	7.9819393157959	https://www.genecards.org/cgi-bin/carddisp.pl?gene=TP53
TRPA1	Transient Receptor Potential Cation Channel Subfamily A Member 1	Protein Coding	O75762	60	GC08M072019	7.5761833190918	https://www.genecards.org/cgi-bin/carddisp.pl?gene=TRPA1
EGF	Epidermal Growth Factor	Protein Coding	P01133	64	GC04P109912	7.17833614349365	https://www.genecards.org/cgi-bin/carddisp.pl?gene=EGF
IL2	Interleukin 2	Protein Coding	P60568	58	GC04M122451	7.10695552825928	https://www.genecards.org/cgi-bin/carddisp.pl?gene=IL2
SCN1A-AS1	SCN1A And SCN9A Antisense RNA 1	RNA Gene		24	GC02P165959	6.87816429138184	https://www.genecards.org/cgi-bin/carddisp.pl?gene=SCN1A-AS1
NLRP3	NLR Family Pyrin Domain Containing 3	Protein Coding	Q96P20	62	GC01P247632	6.83454847335815	https://www.genecards.org/cgi-bin/carddisp.pl?gene=NLRP3
NGF	Nerve Growth Factor	Protein Coding	P01138	64	GC01M115285	6.73456525802612	https://www.genecards.org/cgi-bin/carddisp.pl?gene=NGF
MMP9	Matrix Metallopeptidase 9	Protein Coding	P14780	66	GC20P046008	6.44506645202637	https://www.genecards.org/cgi-bin/carddisp.pl?gene=MMP9
NFKB1	Nuclear Factor Kappa B Subunit 1	Protein Coding	P19838	66	GC04P102501	6.35576677322388	https://www.genecards.org/cgi-bin/carddisp.pl?gene=NFKB1
SMAD3	SMAD Family Member 3	Protein Coding	P84022	66	GC15P067063	6.29969882965088	https://www.genecards.org/cgi-bin/carddisp.pl?gene=SMAD3
ICAM1	Intercellular Adhesion Molecule 1	Protein Coding	P05362	63	GC19P151796	6.268141746521	https://www.genecards.org/cgi-bin/carddisp.pl?gene=ICAM1
MPO	Myeloperoxidase	Protein Coding	P05164	65	GC17M058269	6.22674703598022	https://www.genecards.org/cgi-bin/carddisp.pl?gene=MPO
CCL2	C-C Motif Chemokine Ligand 2	Protein Coding	P13500	62	GC17P034255	6.22078227996826	https://www.genecards.org/cgi-bin/carddisp.pl?gene=CCL2
POMC	Proopiomelanocortin	Protein Coding	P01189	61	GC02M025160	6.20050001144409	https://www.genecards.org/cgi-bin/carddisp.pl?gene=POMC
TCTN3	Tectonic Family Member 3	Protein Coding	Q6NUS6	52	GC10M095663	5.73792934417725	https://www.genecards.org/cgi-bin/carddisp.pl?gene=TCTN3
LOC130004408	ATAC-STARR-Seq Lymphoblastoid Active Region 3801	Functional Element		8	GC10P127632	5.73792934417725	https://www.genecards.org/cgi-bin/carddisp.pl?gene=LOC130004408
HMGB1	High Mobility Group Box 1	Protein Coding	P09429	62	GC13M030456	5.67545413970947	https://www.genecards.org/cgi-bin/carddisp.pl?gene=HMGB1
LINC02605	Long Intergenic Non-Protein Coding RNA 2605	RNA Gene		21	GC08P078838	5.6659688949585	https://www.genecards.org/cgi-bin/carddisp.pl?gene=LINC02605
MMP2	Matrix Metallopeptidase 2	Protein Coding	P08253	66	GC16P121565	5.58809375762939	https://www.genecards.org/cgi-bin/carddisp.pl?gene=MMP2
IL17A	Interleukin 17A	Protein Coding	Q16552	55	GC06P052186	5.50675773620605	https://www.genecards.org/cgi-bin/carddisp.pl?gene=IL17A
IL2RA	Interleukin 2 Receptor Subunit Alpha	Protein Coding	P01589	63	GC10M006010	5.45978450775146	https://www.genecards.org/cgi-bin/carddisp.pl?gene=IL2RA
TAC1	Tachykinin Precursor 1	Protein Coding	P20366	54	GC07P097734	5.45953035354614	https://www.genecards.org/cgi-bin/carddisp.pl?gene=TAC1
TIMP1	TIMP Metallopeptidase Inhibitor 1	Protein Coding	P01033	57	GC0XP060812	5.43499374389648	https://www.genecards.org/cgi-bin/carddisp.pl?gene=TIMP1
IL4	Interleukin 4	Protein Coding	P05112	59	GC05P132673	5.42153930664063	https://www.genecards.org/cgi-bin/carddisp.pl?gene=IL4
FGFR1	Fibroblast Growth Factor Receptor 1	Protein Coding	P11362	68	GC08M038400	5.35334348678589	https://www.genecards.org/cgi-bin/carddisp.pl?gene=FGFR1
CSF3	Colony Stimulating Factor 3	Protein Coding	P09919	55	GC17P040015	5.29379224777222	https://www.genecards.org/cgi-bin/carddisp.pl?gene=CSF3
VEGFA	Vascular Endothelial Growth Factor A	Protein Coding	P15692	61	GC06P043770	5.25220823287964	https://www.genecards.org/cgi-bin/carddisp.pl?gene=VEGFA
IGF1	Insulin Like Growth Factor 1	Protein Coding	P05019	61	GC12M102395	5.0971941947937	https://www.genecards.org/cgi-bin/carddisp.pl?gene=IGF1
CALCA	Calcitonin Related Polypeptide Alpha	Protein Coding	P06881	57	GC11M014966	5.00288677215576	https://www.genecards.org/cgi-bin/carddisp.pl?gene=CALCA
CASP3	Caspase 3	Protein Coding	P42574	62	GC04M184627	4.97556209564209	https://www.genecards.org/cgi-bin/carddisp.pl?gene=CASP3
IL1RN	Interleukin 1 Receptor Antagonist	Protein Coding	P18510	62	GC02P154111	4.96106481552124	https://www.genecards.org/cgi-bin/carddisp.pl?gene=IL1RN
MECP2	Methyl-CpG Binding Protein 2	Protein Coding	P51608	60	GC0XM154021	4.95624113082886	https://www.genecards.org/cgi-bin/carddisp.pl?gene=MECP2
COL1A1	Collagen Type I Alpha 1 Chain	Protein Coding	P02452	62	GC17M097561	4.91691732406616	https://www.genecards.org/cgi-bin/carddisp.pl?gene=COL1A1
NFKBIA	NFKB Inhibitor Alpha	Protein Coding	P25963	64	GC14M035401	4.91586828231812	https://www.genecards.org/cgi-bin/carddisp.pl?gene=NFKBIA
SOD1	Superoxide Dismutase 1	Protein Coding	P00441	66	GC21P031659	4.90684652328491	https://www.genecards.org/cgi-bin/carddisp.pl?gene=SOD1
TF	Transferrin	Protein Coding	P02787	64	GC03P143239	4.87310123443604	https://www.genecards.org/cgi-bin/carddisp.pl?gene=TF
NTRK1	Neurotrophic Receptor Tyrosine Kinase 1	Protein Coding	P04629	62	GC01P156815	4.8651294708252	https://www.genecards.org/cgi-bin/carddisp.pl?gene=NTRK1
POLG	DNA Polymerase Gamma, Catalytic Subunit	Protein Coding	P54098	61	GC15M163223	4.86115646362305	https://www.genecards.org/cgi-bin/carddisp.pl?gene=POLG
TERT	Telomerase Reverse Transcriptase	Protein Coding	O14746	64	GC05M001253	4.81394004821777	https://www.genecards.org/cgi-bin/carddisp.pl?gene=TERT
IL15	Interleukin 15	Protein Coding	P40933	55	GC04P141636	4.7713737487793	https://www.genecards.org/cgi-bin/carddisp.pl?gene=IL15
CCL3	C-C Motif Chemokine Ligand 3	Protein Coding	P10147	54	GC17M036088	4.71478319168091	https://www.genecards.org/cgi-bin/carddisp.pl?gene=CCL3
TRPV4	Transient Receptor Potential Cation Channel Subfamily V Member 4	Protein Coding	Q9HBA0	61	GC12M109783	4.70587635040283	https://www.genecards.org/cgi-bin/carddisp.pl?gene=TRPV4
RNU4ATAC	RNA, U4atac Small Nuclear	RNA Gene		26	GC02P154226	4.70226192474365	https://www.genecards.org/cgi-bin/carddisp.pl?gene=RNU4ATAC
IGFBP3	Insulin Like Growth Factor Binding Protein 3	Protein Coding	P17936	59	GC07M045912	4.68876647949219	https://www.genecards.org/cgi-bin/carddisp.pl?gene=IGFBP3
FLG	Filaggrin	Protein Coding	P20930	54	GC01M167330	4.62568378448486	https://www.genecards.org/cgi-bin/carddisp.pl?gene=FLG
NAGLU	N-Acetyl-Alpha-Glucosaminidase	Protein Coding	P54802	58	GC17P154848	4.58381748199463	https://www.genecards.org/cgi-bin/carddisp.pl?gene=NAGLU
GLA	Galactosidase Alpha	Protein Coding	P06280	62	GC0XM101393	4.57300424575806	https://www.genecards.org/cgi-bin/carddisp.pl?gene=GLA
IL13	Interleukin 13	Protein Coding	P35225	57	GC05P132656	4.55265665054321	https://www.genecards.org/cgi-bin/carddisp.pl?gene=IL13
MYD88	MYD88 Innate Immune Signal Transduction Adaptor	Protein Coding	Q99836	62	GC03P038501	4.55084705352783	https://www.genecards.org/cgi-bin/carddisp.pl?gene=MYD88
DEFB4A	Defensin Beta 4A	Protein Coding	O15263	48	GC08P011308	4.53758144378662	https://www.genecards.org/cgi-bin/carddisp.pl?gene=DEFB4A
ELN	Elastin	Protein Coding	P15502	56	GC07P074027	4.47955751419067	https://www.genecards.org/cgi-bin/carddisp.pl?gene=ELN
F2	Coagulation Factor II, Thrombin	Protein Coding	P00734	63	GC11P049059	4.47474670410156	https://www.genecards.org/cgi-bin/carddisp.pl?gene=F2
FASLG	Fas Ligand	Protein Coding	P48023	61	GC01P172659	4.47136783599854	https://www.genecards.org/cgi-bin/carddisp.pl?gene=FASLG
CSF2	Colony Stimulating Factor 2	Protein Coding	P04141	58	GC05P132073	4.45398044586182	https://www.genecards.org/cgi-bin/carddisp.pl?gene=CSF2
TNFRSF1A	TNF Receptor Superfamily Member 1A	Protein Coding	P19438	62	GC12M006328	4.37936210632324	https://www.genecards.org/cgi-bin/carddisp.pl?gene=TNFRSF1A
CXCR4	C-X-C Motif Chemokine Receptor 4	Protein Coding	P61073	65	GC02M136114	4.34183502197266	https://www.genecards.org/cgi-bin/carddisp.pl?gene=CXCR4
DCN	Decorin	Protein Coding	P07585	60	GC12M091140	4.32275676727295	https://www.genecards.org/cgi-bin/carddisp.pl?gene=DCN
HGF	Hepatocyte Growth Factor	Protein Coding	P14210	65	GC07M081699	4.32059812545776	https://www.genecards.org/cgi-bin/carddisp.pl?gene=HGF
ELANE	Elastase, Neutrophil Expressed	Protein Coding	P08246	64	GC19P151362	4.30663585662842	https://www.genecards.org/cgi-bin/carddisp.pl?gene=ELANE
NOX4	NADPH Oxidase 4	Protein Coding	Q9NPH5	55	GC11M089324	4.25757503509521	https://www.genecards.org/cgi-bin/carddisp.pl?gene=NOX4
P2RX3	Purinergic Receptor P2X 3	Protein Coding	P56373	55	GC11P057335	4.25091361999512	https://www.genecards.org/cgi-bin/carddisp.pl?gene=P2RX3
COMT	Catechol-O-Methyltransferase	Protein Coding	P21964	64	GC22P019941	4.18824291229248	https://www.genecards.org/cgi-bin/carddisp.pl?gene=COMT
CXCL12	C-X-C Motif Chemokine Ligand 12	Protein Coding	P48061	59	GC10M044370	4.18604040145874	https://www.genecards.org/cgi-bin/carddisp.pl?gene=CXCL12
SERPINC1	Serpin Family C Member 1	Protein Coding	P01008	62	GC01M175158	4.18568849563599	https://www.genecards.org/cgi-bin/carddisp.pl?gene=SERPINC1
S100A9	S100 Calcium Binding Protein A9	Protein Coding	P06702	56	GC01P153357	4.15688276290894	https://www.genecards.org/cgi-bin/carddisp.pl?gene=S100A9
IL18	Interleukin 18	Protein Coding	Q14116	57	GC11M112143	4.13655281066895	https://www.genecards.org/cgi-bin/carddisp.pl?gene=IL18
CTLA4	Cytotoxic T-Lymphocyte Associated Protein 4	Protein Coding	P16410	61	GC02P204860	4.12067222595215	https://www.genecards.org/cgi-bin/carddisp.pl?gene=CTLA4
NPPB	Natriuretic Peptide B	Protein Coding	P16860	55	GC01M022466	4.11006832122803	https://www.genecards.org/cgi-bin/carddisp.pl?gene=NPPB
LCN2	Lipocalin 2	Protein Coding	P80188	58	GC09P128149	4.10968589782715	https://www.genecards.org/cgi-bin/carddisp.pl?gene=LCN2
GPT	Glutamic--Pyruvic Transaminase	Protein Coding	P24298	55	GC08P144502	4.10251045227051	https://www.genecards.org/cgi-bin/carddisp.pl?gene=GPT
THPO	Thrombopoietin	Protein Coding	P40225	55	GC03M184371	4.09741306304932	https://www.genecards.org/cgi-bin/carddisp.pl?gene=THPO
MUC7	Mucin 7, Secreted	Protein Coding	Q8TAX7	47	GC04P070430	4.08181715011597	https://www.genecards.org/cgi-bin/carddisp.pl?gene=MUC7
HSPB1	Heat Shock Protein Family B (Small) Member 1	Protein Coding	P04792	65	GC07P076302	4.07687950134277	https://www.genecards.org/cgi-bin/carddisp.pl?gene=HSPB1
ZFHX2	Zinc Finger Homeobox 2	Protein Coding	Q9C0A1	44	GC14M023520	4.03245878219604	https://www.genecards.org/cgi-bin/carddisp.pl?gene=ZFHX2
PECAM1	Platelet And Endothelial Cell Adhesion Molecule 1	Protein Coding	P16284	54	GC17M064319	3.99027323722839	https://www.genecards.org/cgi-bin/carddisp.pl?gene=PECAM1
KRT3	Keratin 3	Protein Coding	P12035	51	GC12M052789	3.98947238922119	https://www.genecards.org/cgi-bin/carddisp.pl?gene=KRT3
IFNG	Interferon Gamma	Protein Coding	P01579	63	GC12M068154	3.98914313316345	https://www.genecards.org/cgi-bin/carddisp.pl?gene=IFNG
CYBB	Cytochrome B-245 Beta Chain	Protein Coding	P04839	61	GC0XP037780	3.98354268074036	https://www.genecards.org/cgi-bin/carddisp.pl?gene=CYBB
SCN4A	Sodium Voltage-Gated Channel Alpha Subunit 4	Protein Coding	P35499	58	GC17M063938	3.9791362285614	https://www.genecards.org/cgi-bin/carddisp.pl?gene=SCN4A
EDN1	Endothelin 1	Protein Coding	P05305	61	GC06P012910	3.97010135650635	https://www.genecards.org/cgi-bin/carddisp.pl?gene=EDN1
IL7	Interleukin 7	Protein Coding	P13232	55	GC08M078689	3.96616148948669	https://www.genecards.org/cgi-bin/carddisp.pl?gene=IL7
NOS2	Nitric Oxide Synthase 2	Protein Coding	P35228	62	GC17M027756	3.94130039215088	https://www.genecards.org/cgi-bin/carddisp.pl?gene=NOS2
TP63	Tumor Protein P63	Protein Coding	Q9H3D4	58	GC03P189598	3.92170238494873	https://www.genecards.org/cgi-bin/carddisp.pl?gene=TP63
CCL5	C-C Motif Chemokine Ligand 5	Protein Coding	P13501	56	GC17M035871	3.91835975646973	https://www.genecards.org/cgi-bin/carddisp.pl?gene=CCL5
SLC6A4	Solute Carrier Family 6 Member 4	Protein Coding	P31645	61	GC17M030194	3.91504120826721	https://www.genecards.org/cgi-bin/carddisp.pl?gene=SLC6A4
GJB1	Gap Junction Protein Beta 1	Protein Coding	P08034	60	GC0XP071212	3.90608882904053	https://www.genecards.org/cgi-bin/carddisp.pl?gene=GJB1
HLA-B	Major Histocompatibility Complex, Class I, B	Protein Coding	P01889	59	GC06M106436	3.86797857284546	https://www.genecards.org/cgi-bin/carddisp.pl?gene=HLA-B
AOC1	Amine Oxidase Copper Containing 1	Protein Coding	P19801	54	GC07P150824	3.86119627952576	https://www.genecards.org/cgi-bin/carddisp.pl?gene=AOC1
MIR223	MicroRNA 223	RNA Gene		30	GC0XP066018	3.81527876853943	https://www.genecards.org/cgi-bin/carddisp.pl?gene=MIR223
TFRC	Transferrin Receptor	Protein Coding	P02786	64	GC03M196703	3.81180095672607	https://www.genecards.org/cgi-bin/carddisp.pl?gene=TFRC
SERPINE1	Serpin Family E Member 1	Protein Coding	P05121	63	GC07P101127	3.80982208251953	https://www.genecards.org/cgi-bin/carddisp.pl?gene=SERPINE1
TLR2	Toll Like Receptor 2	Protein Coding	O60603	65	GC04P153684	3.79558849334717	https://www.genecards.org/cgi-bin/carddisp.pl?gene=TLR2
BCL2	BCL2 Apoptosis Regulator	Protein Coding	P10415	64	GC18M063123	3.75894975662231	https://www.genecards.org/cgi-bin/carddisp.pl?gene=BCL2
DST	Dystonin	Protein Coding	Q03001	55	GC06M056457	3.75762057304382	https://www.genecards.org/cgi-bin/carddisp.pl?gene=DST
REN	Renin	Protein Coding	P00797	61	GC01M204154	3.75184655189514	https://www.genecards.org/cgi-bin/carddisp.pl?gene=REN
CD8A	CD8 Subunit Alpha	Protein Coding	P01732	61	GC02M086784	3.74984312057495	https://www.genecards.org/cgi-bin/carddisp.pl?gene=CD8A
ARTN	Artemin	Protein Coding	Q5T4W7	53	GC01P043933	3.73912596702576	https://www.genecards.org/cgi-bin/carddisp.pl?gene=ARTN
JAK2	Janus Kinase 2	Protein Coding	O60674	66	GC09P004985	3.7309718132019	https://www.genecards.org/cgi-bin/carddisp.pl?gene=JAK2
C1S	Complement C1s	Protein Coding	P09871	60	GC12P074088	3.72164463996887	https://www.genecards.org/cgi-bin/carddisp.pl?gene=C1S
GJA1	Gap Junction Protein Alpha 1	Protein Coding	P17302	64	GC06P182951	3.70909643173218	https://www.genecards.org/cgi-bin/carddisp.pl?gene=GJA1
C3	Complement C3	Protein Coding	P01024	62	GC19M006677	3.68824243545532	https://www.genecards.org/cgi-bin/carddisp.pl?gene=C3
GALC	Galactosylceramidase	Protein Coding	P54803	58	GC14M087837	3.68171882629395	https://www.genecards.org/cgi-bin/carddisp.pl?gene=GALC
F3	Coagulation Factor III, Tissue Factor	Protein Coding	P13726	58	GC01M095040	3.67895412445068	https://www.genecards.org/cgi-bin/carddisp.pl?gene=F3
KRT5	Keratin 5	Protein Coding	P13647	58	GC12M052514	3.63871216773987	https://www.genecards.org/cgi-bin/carddisp.pl?gene=KRT5
STAT3	Signal Transducer And Activator Of Transcription 3	Protein Coding	P40763	67	GC17M042313	3.63725852966309	https://www.genecards.org/cgi-bin/carddisp.pl?gene=STAT3
THBD	Thrombomodulin	Protein Coding	P07204	58	GC20M023026	3.63311076164246	https://www.genecards.org/cgi-bin/carddisp.pl?gene=THBD
COL5A1	Collagen Type V Alpha 1 Chain	Protein Coding	P20908	60	GC09P134641	3.63127493858337	https://www.genecards.org/cgi-bin/carddisp.pl?gene=COL5A1
LACTB	Lactamase Beta	Protein Coding	P83111	51	GC15P194845	3.6216287612915	https://www.genecards.org/cgi-bin/carddisp.pl?gene=LACTB
CCL4	C-C Motif Chemokine Ligand 4	Protein Coding	P13236	52	GC17P036103	3.61421036720276	https://www.genecards.org/cgi-bin/carddisp.pl?gene=CCL4
FGFR3	Fibroblast Growth Factor Receptor 3	Protein Coding	P22607	68	GC04P029505	3.61400246620178	https://www.genecards.org/cgi-bin/carddisp.pl?gene=FGFR3
FECH	Ferrochelatase	Protein Coding	P22830	60	GC18M057544	3.59855818748474	https://www.genecards.org/cgi-bin/carddisp.pl?gene=FECH
TGFB2	Transforming Growth Factor Beta 2	Protein Coding	P61812	64	GC01P218345	3.57658529281616	https://www.genecards.org/cgi-bin/carddisp.pl?gene=TGFB2
IL1R1	Interleukin 1 Receptor Type 1	Protein Coding	P14778	60	GC02P102136	3.56314849853516	https://www.genecards.org/cgi-bin/carddisp.pl?gene=IL1R1
IFNA2	Interferon Alpha 2	Protein Coding	P01563	56	GC09M021384	3.54825782775879	https://www.genecards.org/cgi-bin/carddisp.pl?gene=IFNA2
GH1	Growth Hormone 1	Protein Coding	P01241	57	GC17M063917	3.54277753829956	https://www.genecards.org/cgi-bin/carddisp.pl?gene=GH1
PLAT	Plasminogen Activator, Tissue Type	Protein Coding	P00750	62	GC08M042174	3.51871609687805	https://www.genecards.org/cgi-bin/carddisp.pl?gene=PLAT
CD3E	CD3 Epsilon Subunit Of T-Cell Receptor Complex	Protein Coding	P07766	60	GC11P118304	3.50357794761658	https://www.genecards.org/cgi-bin/carddisp.pl?gene=CD3E
CD36	CD36 Molecule (CD36 Blood Group)	Protein Coding	P16671	63	GC07P080369	3.49960398674011	https://www.genecards.org/cgi-bin/carddisp.pl?gene=CD36
CFTR	CF Transmembrane Conductance Regulator	Protein Coding	P13569	66	GC07P117287	3.47595643997192	https://www.genecards.org/cgi-bin/carddisp.pl?gene=CFTR
KNG1	Kininogen 1	Protein Coding	P01042	61	GC03P186717	3.46691131591797	https://www.genecards.org/cgi-bin/carddisp.pl?gene=KNG1
CAT	Catalase	Protein Coding	P04040	64	GC11P034460	3.46407341957092	https://www.genecards.org/cgi-bin/carddisp.pl?gene=CAT
TRPM8	Transient Receptor Potential Cation Channel Subfamily M Member 8	Protein Coding	Q7Z2W7	58	GC02P233917	3.45927238464355	https://www.genecards.org/cgi-bin/carddisp.pl?gene=TRPM8
MC1R	Melanocortin 1 Receptor	Protein Coding	Q01726	60	GC16P089912	3.45495557785034	https://www.genecards.org/cgi-bin/carddisp.pl?gene=MC1R
LIN28A	Lin-28 Homolog A	Protein Coding	Q9H9Z2	54	GC01P026410	3.44731640815735	https://www.genecards.org/cgi-bin/carddisp.pl?gene=LIN28A
XDH	Xanthine Dehydrogenase	Protein Coding	P47989	60	GC02M031334	3.43136167526245	https://www.genecards.org/cgi-bin/carddisp.pl?gene=XDH
MIR155	MicroRNA 155	RNA Gene		30	GC21P025573	3.42175984382629	https://www.genecards.org/cgi-bin/carddisp.pl?gene=MIR155
MMP1	Matrix Metallopeptidase 1	Protein Coding	P03956	62	GC11M140392	3.39677619934082	https://www.genecards.org/cgi-bin/carddisp.pl?gene=MMP1
FMR1	Fragile X Messenger Ribonucleoprotein 1	Protein Coding	Q06787	57	GC0XP148000	3.39530491828918	https://www.genecards.org/cgi-bin/carddisp.pl?gene=FMR1
IDH1	Isocitrate Dehydrogenase (NADP(+)) 1	Protein Coding	O75874	65	GC02M208236	3.37699604034424	https://www.genecards.org/cgi-bin/carddisp.pl?gene=IDH1
KRT19	Keratin 19	Protein Coding	P08727	57	GC17M041523	3.35937523841858	https://www.genecards.org/cgi-bin/carddisp.pl?gene=KRT19
CXCL1	C-X-C Motif Chemokine Ligand 1	Protein Coding	P09341	56	GC04P073869	3.3589985370636	https://www.genecards.org/cgi-bin/carddisp.pl?gene=CXCL1
NPPA	Natriuretic Peptide A	Protein Coding	P01160	57	GC01M022465	3.35783100128174	https://www.genecards.org/cgi-bin/carddisp.pl?gene=NPPA
IKZF1	IKAROS Family Zinc Finger 1	Protein Coding	Q13422	61	GC07P050303	3.35714769363403	https://www.genecards.org/cgi-bin/carddisp.pl?gene=IKZF1
JAK1	Janus Kinase 1	Protein Coding	P23458	66	GC01M064833	3.35608720779419	https://www.genecards.org/cgi-bin/carddisp.pl?gene=JAK1
CD40LG	CD40 Ligand	Protein Coding	P29965	62	GC0XP136649	3.32792735099792	https://www.genecards.org/cgi-bin/carddisp.pl?gene=CD40LG
LOC130068854	ATAC-STARR-Seq Lymphoblastoid Silent Region 21085	Functional Element		9	GC0XP155161	3.31279516220093	https://www.genecards.org/cgi-bin/carddisp.pl?gene=LOC130068854
SELP	Selectin P	Protein Coding	P16109	59	GC01M169558	3.31149768829346	https://www.genecards.org/cgi-bin/carddisp.pl?gene=SELP
CLPX	Caseinolytic Mitochondrial Matrix Peptidase Chaperone Subunit X	Protein Coding	O76031	54	GC15M065148	3.31009459495544	https://www.genecards.org/cgi-bin/carddisp.pl?gene=CLPX
FGF7	Fibroblast Growth Factor 7	Protein Coding	P21781	57	GC15P049423	3.28349232673645	https://www.genecards.org/cgi-bin/carddisp.pl?gene=FGF7
CD27	CD27 Molecule	Protein Coding	P26842	60	GC12P074035	3.27641940116882	https://www.genecards.org/cgi-bin/carddisp.pl?gene=CD27
SCEL	Sciellin	Protein Coding	O95171	42	GC13P077535	3.2759006023407	https://www.genecards.org/cgi-bin/carddisp.pl?gene=SCEL
PRDM12	PR/SET Domain 12	Protein Coding	Q9H4Q4	48	GC09P130664	3.26976609230042	https://www.genecards.org/cgi-bin/carddisp.pl?gene=PRDM12
LBR	Lamin B Receptor	Protein Coding	Q14739	59	GC01M225401	3.25512742996216	https://www.genecards.org/cgi-bin/carddisp.pl?gene=LBR
HMOX1	Heme Oxygenase 1	Protein Coding	P09601	65	GC22P035380	3.253253698349	https://www.genecards.org/cgi-bin/carddisp.pl?gene=HMOX1
HFE	Homeostatic Iron Regulator	Protein Coding	Q30201	58	GC06P026087	3.25006580352783	https://www.genecards.org/cgi-bin/carddisp.pl?gene=HFE
ELP1	Elongator Acetyltransferase Complex Subunit 1	Protein Coding	O95163	56	GC09M122249	3.24276256561279	https://www.genecards.org/cgi-bin/carddisp.pl?gene=ELP1
GHRL	Ghrelin And Obestatin Prepropeptide	Protein Coding	Q9UBU3	54	GC03M010285	3.23597502708435	https://www.genecards.org/cgi-bin/carddisp.pl?gene=GHRL
SELE	Selectin E	Protein Coding	P16581	57	GC01M169722	3.23172426223755	https://www.genecards.org/cgi-bin/carddisp.pl?gene=SELE
VIP	Vasoactive Intestinal Peptide	Protein Coding	P01282	57	GC06P152750	3.23172426223755	https://www.genecards.org/cgi-bin/carddisp.pl?gene=VIP
SNHG14	Small Nucleolar RNA Host Gene 14	RNA Gene		25	GC15P192315	3.226243019104	https://www.genecards.org/cgi-bin/carddisp.pl?gene=SNHG14
ACE	Angiotensin I Converting Enzyme	Protein Coding	P12821	64	GC17P063477	3.21787238121033	https://www.genecards.org/cgi-bin/carddisp.pl?gene=ACE
ABCD1	ATP Binding Cassette Subfamily D Member 1	Protein Coding	P33897	59	GC0XP153724	3.21602296829224	https://www.genecards.org/cgi-bin/carddisp.pl?gene=ABCD1
HBEGF	Heparin Binding EGF Like Growth Factor	Protein Coding	Q99075	57	GC05M140332	3.21467876434326	https://www.genecards.org/cgi-bin/carddisp.pl?gene=HBEGF
DEFB1	Defensin Beta 1	Protein Coding	P60022	51	GC08M006870	3.20638179779053	https://www.genecards.org/cgi-bin/carddisp.pl?gene=DEFB1
LCN1	Lipocalin 1	Protein Coding	P31025	51	GC09P135521	3.20608019828796	https://www.genecards.org/cgi-bin/carddisp.pl?gene=LCN1
KRAS	KRAS Proto-Oncogene, GTPase	Protein Coding	P01116	66	GC12M035956	3.19330453872681	https://www.genecards.org/cgi-bin/carddisp.pl?gene=KRAS
IL5	Interleukin 5	Protein Coding	P05113	58	GC05M132541	3.16437172889709	https://www.genecards.org/cgi-bin/carddisp.pl?gene=IL5
IFNB1	Interferon Beta 1	Protein Coding	P01574	55	GC09M021077	3.15656185150146	https://www.genecards.org/cgi-bin/carddisp.pl?gene=IFNB1
FGF2	Fibroblast Growth Factor 2	Protein Coding	P09038	59	GC04P122826	3.1526346206665	https://www.genecards.org/cgi-bin/carddisp.pl?gene=FGF2
HP	Haptoglobin	Protein Coding	P00738	58	GC16P122099	3.15076112747192	https://www.genecards.org/cgi-bin/carddisp.pl?gene=HP
CALR	Calreticulin	Protein Coding	P27797	64	GC19P012938	3.1290168762207	https://www.genecards.org/cgi-bin/carddisp.pl?gene=CALR
PTGS2	Prostaglandin-Endoperoxide Synthase 2	Protein Coding	P35354	62	GC01M186671	3.12592458724976	https://www.genecards.org/cgi-bin/carddisp.pl?gene=PTGS2
AR	Androgen Receptor	Protein Coding	P10275	65	GC0XP067544	3.11881351470947	https://www.genecards.org/cgi-bin/carddisp.pl?gene=AR
CERNA3	Competing Endogenous LncRNA 3 For MiR-645	RNA Gene		21	GC08P056444	3.10729622840881	https://www.genecards.org/cgi-bin/carddisp.pl?gene=CERNA3
MME	Membrane Metalloendopeptidase	Protein Coding	P08473	62	GC03P155024	3.10593414306641	https://www.genecards.org/cgi-bin/carddisp.pl?gene=MME
ERCC8	ERCC Excision Repair 8, CSA Ubiquitin Ligase Complex Subunit	Protein Coding	Q13216	56	GC05M060921	3.10161137580872	https://www.genecards.org/cgi-bin/carddisp.pl?gene=ERCC8
AKT1	AKT Serine/Threonine Kinase 1	Protein Coding	P31749	66	GC14M104769	3.09938263893127	https://www.genecards.org/cgi-bin/carddisp.pl?gene=AKT1
NPY	Neuropeptide Y	Protein Coding	P01303	58	GC07P024850	3.09153532981873	https://www.genecards.org/cgi-bin/carddisp.pl?gene=NPY
ARSA	Arylsulfatase A	Protein Coding	P15289	60	GC22M050622	3.07995796203613	https://www.genecards.org/cgi-bin/carddisp.pl?gene=ARSA
FOXP3	Forkhead Box P3	Protein Coding	Q9BZS1	59	GC0XM049250	3.06621050834656	https://www.genecards.org/cgi-bin/carddisp.pl?gene=FOXP3
KLF4	KLF Transcription Factor 4	Protein Coding	O43474	60	GC09M107484	3.05444240570068	https://www.genecards.org/cgi-bin/carddisp.pl?gene=KLF4
RNU6ATAC	RNA, U6atac Small Nuclear	RNA Gene		22	GC09M134164	3.05172204971313	https://www.genecards.org/cgi-bin/carddisp.pl?gene=RNU6ATAC
MYLK	Myosin Light Chain Kinase	Protein Coding	Q15746	65	GC03M123610	3.0463855266571	https://www.genecards.org/cgi-bin/carddisp.pl?gene=MYLK
TNFAIP3	TNF Alpha Induced Protein 3	Protein Coding	P21580	62	GC06P137866	3.04050707817078	https://www.genecards.org/cgi-bin/carddisp.pl?gene=TNFAIP3
NCF2	Neutrophil Cytosolic Factor 2	Protein Coding	P19878	61	GC01M186893	3.04050707817078	https://www.genecards.org/cgi-bin/carddisp.pl?gene=NCF2
HSP90AA1	Heat Shock Protein 90 Alpha Family Class A Member 1	Protein Coding	P07900	64	GC14M102080	3.03676986694336	https://www.genecards.org/cgi-bin/carddisp.pl?gene=HSP90AA1
SLPI	Secretory Leukocyte Peptidase Inhibitor	Protein Coding	P03973	53	GC20M045252	3.01346850395203	https://www.genecards.org/cgi-bin/carddisp.pl?gene=SLPI
TGFA	Transforming Growth Factor Alpha	Protein Coding	P01135	58	GC02M070447	2.99613857269287	https://www.genecards.org/cgi-bin/carddisp.pl?gene=TGFA
MYC	MYC Proto-Oncogene, BHLH Transcription Factor	Protein Coding	P01106	65	GC08P127735	2.98700547218323	https://www.genecards.org/cgi-bin/carddisp.pl?gene=MYC
ITGAM	Integrin Subunit Alpha M	Protein Coding	P11215	62	GC16P121092	2.97990322113037	https://www.genecards.org/cgi-bin/carddisp.pl?gene=ITGAM
ACHE	Acetylcholinesterase (Yt Blood Group)	Protein Coding	P22303	61	GC07M100889	2.97354125976563	https://www.genecards.org/cgi-bin/carddisp.pl?gene=ACHE
PDGFRB	Platelet Derived Growth Factor Receptor Beta	Protein Coding	P09619	67	GC05M150113	2.96881246566772	https://www.genecards.org/cgi-bin/carddisp.pl?gene=PDGFRB
CD40	CD40 Molecule	Protein Coding	P25942	63	GC20P046118	2.96365189552307	https://www.genecards.org/cgi-bin/carddisp.pl?gene=CD40
NEFL	Neurofilament Light Chain	Protein Coding	P07196	58	GC08M024950	2.96365189552307	https://www.genecards.org/cgi-bin/carddisp.pl?gene=NEFL
MIR146A	MicroRNA 146a	RNA Gene		31	GC05P160485	2.96190905570984	https://www.genecards.org/cgi-bin/carddisp.pl?gene=MIR146A
STAT1	Signal Transducer And Activator Of Transcription 1	Protein Coding	P42224	65	GC02M190908	2.95777893066406	https://www.genecards.org/cgi-bin/carddisp.pl?gene=STAT1
LEP	Leptin	Protein Coding	P41159	59	GC07P128241	2.94855093955994	https://www.genecards.org/cgi-bin/carddisp.pl?gene=LEP
TET2	Tet Methylcytosine Dioxygenase 2	Protein Coding	Q6N021	58	GC04P105145	2.94466590881348	https://www.genecards.org/cgi-bin/carddisp.pl?gene=TET2
HSPA4	Heat Shock Protein Family A (Hsp70) Member 4	Protein Coding	P34932	55	GC05P133132	2.9390275478363	https://www.genecards.org/cgi-bin/carddisp.pl?gene=HSPA4
MIR126	MicroRNA 126	RNA Gene		31	GC09P136670	2.93320441246033	https://www.genecards.org/cgi-bin/carddisp.pl?gene=MIR126
TRPV3	Transient Receptor Potential Cation Channel Subfamily V Member 3	Protein Coding	Q8NET8	55	GC17M096001	2.92211532592773	https://www.genecards.org/cgi-bin/carddisp.pl?gene=TRPV3
CBS	Cystathionine Beta-Synthase	Protein Coding	P35520	64	GC21M043053	2.90229034423828	https://www.genecards.org/cgi-bin/carddisp.pl?gene=CBS
CP	Ceruloplasmin	Protein Coding	P00450	62	GC03M149162	2.88415861129761	https://www.genecards.org/cgi-bin/carddisp.pl?gene=CP
MT-ND1	Mitochondrially Encoded NADH:Ubiquinone Oxidoreductase Core Subunit 1	Protein Coding	P03886	47	GCMTP003309	2.88001418113708	https://www.genecards.org/cgi-bin/carddisp.pl?gene=MT-ND1
CRH	Corticotropin Releasing Hormone	Protein Coding	P06850	56	GC08M066176	2.87713956832886	https://www.genecards.org/cgi-bin/carddisp.pl?gene=CRH
ERBB2	Erb-B2 Receptor Tyrosine Kinase 2	Protein Coding	P04626	68	GC17P039687	2.87197685241699	https://www.genecards.org/cgi-bin/carddisp.pl?gene=ERBB2
MIRLET7B	MicroRNA Let-7b	RNA Gene		29	GC22P092388	2.87102937698364	https://www.genecards.org/cgi-bin/carddisp.pl?gene=MIRLET7B
VCAM1	Vascular Cell Adhesion Molecule 1	Protein Coding	P19320	58	GC01P100719	2.86963081359863	https://www.genecards.org/cgi-bin/carddisp.pl?gene=VCAM1
THTPA	Thiamine Triphosphatase	Protein Coding	Q9BU02	44	GC14P057558	2.86298227310181	https://www.genecards.org/cgi-bin/carddisp.pl?gene=THTPA
CXCL10	C-X-C Motif Chemokine Ligand 10	Protein Coding	P02778	57	GC04M076021	2.86004304885864	https://www.genecards.org/cgi-bin/carddisp.pl?gene=CXCL10
CARD9	Caspase Recruitment Domain Family Member 9	Protein Coding	Q9H257	58	GC09M136364	2.85754060745239	https://www.genecards.org/cgi-bin/carddisp.pl?gene=CARD9
PRL	Prolactin	Protein Coding	P01236	56	GC06M022287	2.84424376487732	https://www.genecards.org/cgi-bin/carddisp.pl?gene=PRL
TGFB3	Transforming Growth Factor Beta 3	Protein Coding	P10600	60	GC14M075958	2.84347367286682	https://www.genecards.org/cgi-bin/carddisp.pl?gene=TGFB3
VIM	Vimentin	Protein Coding	P08670	64	GC10P017227	2.83070778846741	https://www.genecards.org/cgi-bin/carddisp.pl?gene=VIM
OFD1	OFD1 Centriole And Centriolar Satellite Protein	Protein Coding	O75665	55	GC0XP013714	2.82589054107666	https://www.genecards.org/cgi-bin/carddisp.pl?gene=OFD1
COMP	Cartilage Oligomeric Matrix Protein	Protein Coding	P49747	60	GC19M108410	2.82001686096191	https://www.genecards.org/cgi-bin/carddisp.pl?gene=COMP
KRT14	Keratin 14	Protein Coding	P02533	60	GC17M041582	2.81710839271545	https://www.genecards.org/cgi-bin/carddisp.pl?gene=KRT14
CCN2	Cellular Communication Network Factor 2	Protein Coding	P29279	58	GC06M131948	2.81037282943726	https://www.genecards.org/cgi-bin/carddisp.pl?gene=CCN2
HLA-DRB1	Major Histocompatibility Complex, Class II, DR Beta 1	Protein Coding	P01911	60	GC06M106528	2.79403638839722	https://www.genecards.org/cgi-bin/carddisp.pl?gene=HLA-DRB1
SLC17A5	Solute Carrier Family 17 Member 5	Protein Coding	Q9NRA2	58	GC06M073593	2.77993392944336	https://www.genecards.org/cgi-bin/carddisp.pl?gene=SLC17A5
AMBP	Alpha-1-Microglobulin/Bikunin Precursor	Protein Coding	P02760	57	GC09M114060	2.77476835250854	https://www.genecards.org/cgi-bin/carddisp.pl?gene=AMBP
PMP22	Peripheral Myelin Protein 22	Protein Coding	Q01453	56	GC17M015229	2.7745578289032	https://www.genecards.org/cgi-bin/carddisp.pl?gene=PMP22
IVL	Involucrin	Protein Coding	P07476	51	GC01P176624	2.77134418487549	https://www.genecards.org/cgi-bin/carddisp.pl?gene=IVL
VWF	Von Willebrand Factor	Protein Coding	P04275	61	GC12M035631	2.76622533798218	https://www.genecards.org/cgi-bin/carddisp.pl?gene=VWF
MPL	MPL Proto-Oncogene, Thrombopoietin Receptor	Protein Coding	P40238	60	GC01P043337	2.76586937904358	https://www.genecards.org/cgi-bin/carddisp.pl?gene=MPL
SH2B3	SH2B Adaptor Protein 3	Protein Coding	Q9UQQ2	59	GC12P111405	2.76586937904358	https://www.genecards.org/cgi-bin/carddisp.pl?gene=SH2B3
CYCS	Cytochrome C, Somatic	Protein Coding	P99999	61	GC07M025118	2.76194858551025	https://www.genecards.org/cgi-bin/carddisp.pl?gene=CYCS
MIR100	MicroRNA 100	RNA Gene		30	GC11M122152	2.75350475311279	https://www.genecards.org/cgi-bin/carddisp.pl?gene=MIR100
CARMIL2	Capping Protein Regulator And Myosin 1 Linker 2	Protein Coding	Q6F5E8	47	GC16P067644	2.74197673797607	https://www.genecards.org/cgi-bin/carddisp.pl?gene=CARMIL2
JUN	Jun Proto-Oncogene, AP-1 Transcription Factor Subunit	Protein Coding	P05412	62	GC01M058780	2.73041868209839	https://www.genecards.org/cgi-bin/carddisp.pl?gene=JUN
EGFR	Epidermal Growth Factor Receptor	Protein Coding	P00533	68	GC07P055019	2.72965407371521	https://www.genecards.org/cgi-bin/carddisp.pl?gene=EGFR
ALAS2	5'-Aminolevulinate Synthase 2	Protein Coding	P22557	59	GC0XM055009	2.72640609741211	https://www.genecards.org/cgi-bin/carddisp.pl?gene=ALAS2
MIR182	MicroRNA 182	RNA Gene		30	GC07M129770	2.72060871124268	https://www.genecards.org/cgi-bin/carddisp.pl?gene=MIR182
NLRP1	NLR Family Pyrin Domain Containing 1	Protein Coding	Q9C000	57	GC17M005499	2.71118307113647	https://www.genecards.org/cgi-bin/carddisp.pl?gene=NLRP1
CD4	CD4 Molecule	Protein Coding	P01730	63	GC12P006786	2.70908880233765	https://www.genecards.org/cgi-bin/carddisp.pl?gene=CD4
CCR5	C-C Motif Chemokine Receptor 5	Protein Coding	P51681	60	GC03P064850	2.70799803733826	https://www.genecards.org/cgi-bin/carddisp.pl?gene=CCR5
CACNA1A	Calcium Voltage-Gated Channel Subunit Alpha1 A	Protein Coding	O00555	61	GC19M013206	2.70561480522156	https://www.genecards.org/cgi-bin/carddisp.pl?gene=CACNA1A
PIK3CD	Phosphatidylinositol-4,5-Bisphosphate 3-Kinase Catalytic Subunit Delta	Protein Coding	O00329	65	GC01P075262	2.69780945777893	https://www.genecards.org/cgi-bin/carddisp.pl?gene=PIK3CD
CD19	CD19 Molecule	Protein Coding	P15391	64	GC16P120912	2.69780945777893	https://www.genecards.org/cgi-bin/carddisp.pl?gene=CD19
ACTB	Actin Beta	Protein Coding	P60709	63	GC07M005854	2.69780945777893	https://www.genecards.org/cgi-bin/carddisp.pl?gene=ACTB
TUBB3	Tubulin Beta 3 Class III	Protein Coding	Q13509	63	GC16P122964	2.69780945777893	https://www.genecards.org/cgi-bin/carddisp.pl?gene=TUBB3
CHAT	Choline O-Acetyltransferase	Protein Coding	P28329	61	GC10P049609	2.69780945777893	https://www.genecards.org/cgi-bin/carddisp.pl?gene=CHAT
PRF1	Perforin 1	Protein Coding	P14222	60	GC10M070597	2.69780945777893	https://www.genecards.org/cgi-bin/carddisp.pl?gene=PRF1
MYH14	Myosin Heavy Chain 14	Protein Coding	Q7Z406	58	GC19P152909	2.69780945777893	https://www.genecards.org/cgi-bin/carddisp.pl?gene=MYH14
MPZ	Myelin Protein Zero	Protein Coding	P25189	55	GC01M167641	2.69736385345459	https://www.genecards.org/cgi-bin/carddisp.pl?gene=MPZ
SERPINA1	Serpin Family A Member 1	Protein Coding	P01009	62	GC14M094376	2.68400311470032	https://www.genecards.org/cgi-bin/carddisp.pl?gene=SERPINA1
SPTLC1	Serine Palmitoyltransferase Long Chain Base Subunit 1	Protein Coding	O15269	60	GC09M121881	2.6745080947876	https://www.genecards.org/cgi-bin/carddisp.pl?gene=SPTLC1
IRS1	Insulin Receptor Substrate 1	Protein Coding	P35568	61	GC02M226731	2.67362213134766	https://www.genecards.org/cgi-bin/carddisp.pl?gene=IRS1
BGLAP	Bone Gamma-Carboxyglutamate Protein	Protein Coding	P02818	52	GC01P156242	2.66372013092041	https://www.genecards.org/cgi-bin/carddisp.pl?gene=BGLAP
CD79A	CD79a Molecule	Protein Coding	P11912	61	GC19P041877	2.65708327293396	https://www.genecards.org/cgi-bin/carddisp.pl?gene=CD79A
IL1A	Interleukin 1 Alpha	Protein Coding	P01583	58	GC02M112773	2.646404504776	https://www.genecards.org/cgi-bin/carddisp.pl?gene=IL1A
FGFR2	Fibroblast Growth Factor Receptor 2	Protein Coding	P21802	68	GC10M121478	2.62621974945068	https://www.genecards.org/cgi-bin/carddisp.pl?gene=FGFR2
SPTLC2	Serine Palmitoyltransferase Long Chain Base Subunit 2	Protein Coding	O15270	61	GC14M077505	2.62413716316223	https://www.genecards.org/cgi-bin/carddisp.pl?gene=SPTLC2
DNM1L	Dynamin 1 Like	Protein Coding	O00429	61	GC12P032679	2.60378837585449	https://www.genecards.org/cgi-bin/carddisp.pl?gene=DNM1L
UCHL1	Ubiquitin C-Terminal Hydrolase L1	Protein Coding	P09936	65	GC04P041256	2.60214495658875	https://www.genecards.org/cgi-bin/carddisp.pl?gene=UCHL1
MMP3	Matrix Metallopeptidase 3	Protein Coding	P08254	62	GC11M102835	2.60177397727966	https://www.genecards.org/cgi-bin/carddisp.pl?gene=MMP3
PARP1	Poly(ADP-Ribose) Polymerase 1	Protein Coding	P09874	64	GC01M226360	2.59796977043152	https://www.genecards.org/cgi-bin/carddisp.pl?gene=PARP1
EZH2	Enhancer Of Zeste 2 Polycomb Repressive Complex 2 Subunit	Protein Coding	Q15910	66	GC07M148807	2.58765697479248	https://www.genecards.org/cgi-bin/carddisp.pl?gene=EZH2
NOS3	Nitric Oxide Synthase 3	Protein Coding	P29474	62	GC07P165997	2.58765697479248	https://www.genecards.org/cgi-bin/carddisp.pl?gene=NOS3
CXCR3	C-X-C Motif Chemokine Receptor 3	Protein Coding	P49682	58	GC0XM071615	2.58765697479248	https://www.genecards.org/cgi-bin/carddisp.pl?gene=CXCR3
ASAH1	N-Acylsphingosine Amidohydrolase 1	Protein Coding	Q13510	62	GC08M018055	2.56638956069946	https://www.genecards.org/cgi-bin/carddisp.pl?gene=ASAH1
PNKP	Polynucleotide Kinase 3'-Phosphatase	Protein Coding	Q96T60	59	GC19M109057	2.56638956069946	https://www.genecards.org/cgi-bin/carddisp.pl?gene=PNKP
DYNC1H1	Dynein Cytoplasmic 1 Heavy Chain 1	Protein Coding	Q14204	57	GC14P120395	2.56638956069946	https://www.genecards.org/cgi-bin/carddisp.pl?gene=DYNC1H1
ATL1	Atlastin GTPase 1	Protein Coding	Q8WXF7	52	GC14P050532	2.56638956069946	https://www.genecards.org/cgi-bin/carddisp.pl?gene=ATL1
VPS13B	Vacuolar Protein Sorting 13 Homolog B	Protein Coding	Q7Z7G8	52	GC08P099174	2.56638956069946	https://www.genecards.org/cgi-bin/carddisp.pl?gene=VPS13B
RNASEH2C	Ribonuclease H2 Subunit C	Protein Coding	Q8TDP1	51	GC11M065714	2.56638956069946	https://www.genecards.org/cgi-bin/carddisp.pl?gene=RNASEH2C
RNASEH2B	Ribonuclease H2 Subunit B	Protein Coding	Q5TBB1	48	GC13P050909	2.56638956069946	https://www.genecards.org/cgi-bin/carddisp.pl?gene=RNASEH2B
IGFBP1	Insulin Like Growth Factor Binding Protein 1	Protein Coding	P08833	55	GC07P051058	2.56563568115234	https://www.genecards.org/cgi-bin/carddisp.pl?gene=IGFBP1
CXCL2	C-X-C Motif Chemokine Ligand 2	Protein Coding	P19875	54	GC04M074097	2.56563568115234	https://www.genecards.org/cgi-bin/carddisp.pl?gene=CXCL2
WNK1	WNK Lysine Deficient Protein Kinase 1	Protein Coding	Q9H4A3	61	GC12P000857	2.55908632278442	https://www.genecards.org/cgi-bin/carddisp.pl?gene=WNK1
MEFV	MEFV Innate Immunity Regulator, Pyrin	Protein Coding	O15553	57	GC16M049968	2.55908632278442	https://www.genecards.org/cgi-bin/carddisp.pl?gene=MEFV
TAPBP	TAP Binding Protein	Protein Coding	O15533	55	GC06M033299	2.55908632278442	https://www.genecards.org/cgi-bin/carddisp.pl?gene=TAPBP
MMP28	Matrix Metallopeptidase 28	Protein Coding	Q9H239	48	GC17M035756	2.55298566818237	https://www.genecards.org/cgi-bin/carddisp.pl?gene=MMP28
CASP8	Caspase 8	Protein Coding	Q14790	65	GC02P201233	2.55264234542847	https://www.genecards.org/cgi-bin/carddisp.pl?gene=CASP8
DEFB103B	Defensin Beta 103B	Protein Coding	P81534	37	GC08M007430	2.54973697662354	https://www.genecards.org/cgi-bin/carddisp.pl?gene=DEFB103B
LPO	Lactoperoxidase	Protein Coding	P22079	54	GC17P058218	2.53968095779419	https://www.genecards.org/cgi-bin/carddisp.pl?gene=LPO
NTRK2	Neurotrophic Receptor Tyrosine Kinase 2	Protein Coding	Q16620	66	GC09P084668	2.53748965263367	https://www.genecards.org/cgi-bin/carddisp.pl?gene=NTRK2
BAX	BCL2 Associated X, Apoptosis Regulator	Protein Coding	Q07812	64	GC19P048954	2.53715944290161	https://www.genecards.org/cgi-bin/carddisp.pl?gene=BAX
PTPRC	Protein Tyrosine Phosphatase Receptor Type C	Protein Coding	P08575	65	GC01P198607	2.52842116355896	https://www.genecards.org/cgi-bin/carddisp.pl?gene=PTPRC
MB	Myoglobin	Protein Coding	P02144	58	GC22M035606	2.5130922794342	https://www.genecards.org/cgi-bin/carddisp.pl?gene=MB
STIM1	Stromal Interaction Molecule 1	Protein Coding	Q13586	62	GC11P020398	2.50491094589233	https://www.genecards.org/cgi-bin/carddisp.pl?gene=STIM1
RNASE3	Ribonuclease A Family Member 3	Protein Coding	P12724	52	GC14P020891	2.48483443260193	https://www.genecards.org/cgi-bin/carddisp.pl?gene=RNASE3
BDNF-AS	BDNF Antisense RNA	RNA Gene		31	GC11P027466	2.4794933795929	https://www.genecards.org/cgi-bin/carddisp.pl?gene=BDNF-AS
RPL36A-HNRNPH2	RPL36A-HNRNPH2 Readthrough	Protein Coding		25	GC0XP101423	2.47609400749207	https://www.genecards.org/cgi-bin/carddisp.pl?gene=RPL36A-HNRNPH2
PRPF8	Pre-MRNA Processing Factor 8	Protein Coding	Q6P2Q9	54	GC17M001650	2.47116899490356	https://www.genecards.org/cgi-bin/carddisp.pl?gene=PRPF8
ERN1	Endoplasmic Reticulum To Nucleus Signaling 1	Protein Coding	O75460	60	GC17M064039	2.47013211250305	https://www.genecards.org/cgi-bin/carddisp.pl?gene=ERN1
CSF1	Colony Stimulating Factor 1	Protein Coding	P09603	57	GC01P111947	2.47013211250305	https://www.genecards.org/cgi-bin/carddisp.pl?gene=CSF1
NCSTN	Nicastrin	Protein Coding	Q92542	62	GC01P160343	2.44534063339233	https://www.genecards.org/cgi-bin/carddisp.pl?gene=NCSTN
SNRNP200	Small Nuclear Ribonucleoprotein U5 Subunit 200	Protein Coding	O75643	55	GC02M102312	2.44083452224731	https://www.genecards.org/cgi-bin/carddisp.pl?gene=SNRNP200
RIGI	RNA Sensor RIG-I	Protein Coding	O95786	60	GC09M032561	2.44049596786499	https://www.genecards.org/cgi-bin/carddisp.pl?gene=RIGI
CASP1	Caspase 1	Protein Coding	P29466	61	GC11M105025	2.43723630905151	https://www.genecards.org/cgi-bin/carddisp.pl?gene=CASP1
MIR211	MicroRNA 211	RNA Gene		30	GC15M031065	2.42060780525208	https://www.genecards.org/cgi-bin/carddisp.pl?gene=MIR211
ADCY10	Adenylate Cyclase 10	Protein Coding	Q96PN6	56	GC01M167809	2.41816067695618	https://www.genecards.org/cgi-bin/carddisp.pl?gene=ADCY10
MIR506	MicroRNA 506	RNA Gene		24	GC0XM147230	2.41754961013794	https://www.genecards.org/cgi-bin/carddisp.pl?gene=MIR506
MVK	Mevalonate Kinase	Protein Coding	Q03426	60	GC12P109573	2.40866565704346	https://www.genecards.org/cgi-bin/carddisp.pl?gene=MVK
PEPD	Peptidase D	Protein Coding	P12955	58	GC19M033386	2.40866565704346	https://www.genecards.org/cgi-bin/carddisp.pl?gene=PEPD
BCHE	Butyrylcholinesterase	Protein Coding	P06276	62	GC03M165772	2.40789604187012	https://www.genecards.org/cgi-bin/carddisp.pl?gene=BCHE
ADAM17	ADAM Metallopeptidase Domain 17	Protein Coding	P78536	64	GC02M009488	2.3994779586792	https://www.genecards.org/cgi-bin/carddisp.pl?gene=ADAM17
LOC130062560	ATAC-STARR-Seq Lymphoblastoid Silent Region 9481	Functional Element		8	GC18P057590	2.39832806587219	https://www.genecards.org/cgi-bin/carddisp.pl?gene=LOC130062560
GFRA3	GDNF Family Receptor Alpha 3	Protein Coding	O60609	57	GC05M138263	2.38554549217224	https://www.genecards.org/cgi-bin/carddisp.pl?gene=GFRA3
KLK13	Kallikrein Related Peptidase 13	Protein Coding	Q9UKR3	54	GC19M109141	2.38554549217224	https://www.genecards.org/cgi-bin/carddisp.pl?gene=KLK13
AMY2B	Amylase Alpha 2B	Protein Coding	P19961	52	GC01P103554	2.38554549217224	https://www.genecards.org/cgi-bin/carddisp.pl?gene=AMY2B
AMY2A	Amylase Alpha 2A	Protein Coding	P04746	50	GC01P103616	2.38554549217224	https://www.genecards.org/cgi-bin/carddisp.pl?gene=AMY2A
AMY1B	Amylase Alpha 1B	Protein Coding	P0DTE7	40	GC01M103687	2.38554549217224	https://www.genecards.org/cgi-bin/carddisp.pl?gene=AMY1B
OPRPN	Opiorphin Prepropeptide	Protein Coding	Q99935	38	GC04P070398	2.38554549217224	https://www.genecards.org/cgi-bin/carddisp.pl?gene=OPRPN
IL2RB	Interleukin 2 Receptor Subunit Beta	Protein Coding	P14784	62	GC22M086125	2.37537956237793	https://www.genecards.org/cgi-bin/carddisp.pl?gene=IL2RB
FLT3LG	Fms Related Receptor Tyrosine Kinase 3 Ligand	Protein Coding	P49771	54	GC19P152864	2.37255048751831	https://www.genecards.org/cgi-bin/carddisp.pl?gene=FLT3LG
SERPINH1	Serpin Family H Member 1	Protein Coding	P50454	60	GC11P075562	2.37032079696655	https://www.genecards.org/cgi-bin/carddisp.pl?gene=SERPINH1
EIF4A3	Eukaryotic Translation Initiation Factor 4A3	Protein Coding	P38919	56	GC17M098176	2.367600440979	https://www.genecards.org/cgi-bin/carddisp.pl?gene=EIF4A3
EFTUD2	Elongation Factor Tu GTP Binding Domain Containing 2	Protein Coding	Q15029	54	GC17M097312	2.367600440979	https://www.genecards.org/cgi-bin/carddisp.pl?gene=EFTUD2
PUF60	Poly(U) Binding Splicing Factor 60	Protein Coding	Q9UHX1	54	GC08M143816	2.367600440979	https://www.genecards.org/cgi-bin/carddisp.pl?gene=PUF60
SF3B4	Splicing Factor 3b Subunit 4	Protein Coding	Q15427	54	GC01M149923	2.367600440979	https://www.genecards.org/cgi-bin/carddisp.pl?gene=SF3B4
SNRPB	Small Nuclear Ribonucleoprotein Polypeptides B And B1	Protein Coding	P14678	54	GC20M002461	2.367600440979	https://www.genecards.org/cgi-bin/carddisp.pl?gene=SNRPB
PRPF4	Pre-MRNA Splicing Tri-SnRNP Complex Factor PRPF4	Protein Coding	O43172	53	GC09P113275	2.367600440979	https://www.genecards.org/cgi-bin/carddisp.pl?gene=PRPF4
SERPINB8	Serpin Family B Member 8	Protein Coding	P50452	53	GC18P063992	2.367600440979	https://www.genecards.org/cgi-bin/carddisp.pl?gene=SERPINB8
CWC27	CWC27 Spliceosome Associated Cyclophilin	Protein Coding	Q6UX04	51	GC05P064768	2.367600440979	https://www.genecards.org/cgi-bin/carddisp.pl?gene=CWC27
LSM2	LSM2 Homolog, U6 Small Nuclear RNA And MRNA Degradation Associated	Protein Coding	Q9Y333	51	GC06M106493	2.367600440979	https://www.genecards.org/cgi-bin/carddisp.pl?gene=LSM2
PRPF6	Pre-MRNA Processing Factor 6	Protein Coding	O94906	51	GC20P063981	2.367600440979	https://www.genecards.org/cgi-bin/carddisp.pl?gene=PRPF6
SNRNP40	Small Nuclear Ribonucleoprotein U5 Subunit 40	Protein Coding	Q96DI7	45	GC01M031259	2.367600440979	https://www.genecards.org/cgi-bin/carddisp.pl?gene=SNRNP40
SNORD118	Small Nucleolar RNA, C/D Box 118	RNA Gene		26	GC17M096236	2.367600440979	https://www.genecards.org/cgi-bin/carddisp.pl?gene=SNORD118
RNU12-2P	RNA, U12 Small Nuclear 2, Pseudogene	Pseudogene		17	GC0XP060794	2.367600440979	https://www.genecards.org/cgi-bin/carddisp.pl?gene=RNU12-2P
SNAR-I	Small NF90 (ILF3) Associated RNA I	RNA Gene		11	GC03P190877	2.367600440979	https://www.genecards.org/cgi-bin/carddisp.pl?gene=SNAR-I
SOCS3	Suppressor Of Cytokine Signaling 3	Protein Coding	O14543	57	GC17M078356	2.36208653450012	https://www.genecards.org/cgi-bin/carddisp.pl?gene=SOCS3
CCND1	Cyclin D1	Protein Coding	P24385	65	GC11P069641	2.35954928398132	https://www.genecards.org/cgi-bin/carddisp.pl?gene=CCND1
BECN1	Beclin 1	Protein Coding	Q14457	59	GC17M042810	2.35954928398132	https://www.genecards.org/cgi-bin/carddisp.pl?gene=BECN1
FGFR4	Fibroblast Growth Factor Receptor 4	Protein Coding	P22455	64	GC05P177086	2.33500528335571	https://www.genecards.org/cgi-bin/carddisp.pl?gene=FGFR4
ATM	ATM Serine/Threonine Kinase	Protein Coding	Q13315	66	GC11P108222	2.33466196060181	https://www.genecards.org/cgi-bin/carddisp.pl?gene=ATM
DNMT1	DNA Methyltransferase 1	Protein Coding	P26358	66	GC19M010133	2.33466196060181	https://www.genecards.org/cgi-bin/carddisp.pl?gene=DNMT1
NRAS	NRAS Proto-Oncogene, GTPase	Protein Coding	P01111	64	GC01M114704	2.33466196060181	https://www.genecards.org/cgi-bin/carddisp.pl?gene=NRAS
VCP	Valosin Containing Protein	Protein Coding	P55072	62	GC09M035732	2.33466196060181	https://www.genecards.org/cgi-bin/carddisp.pl?gene=VCP
MFN2	Mitofusin 2	Protein Coding	O95140	61	GC01P011980	2.33466196060181	https://www.genecards.org/cgi-bin/carddisp.pl?gene=MFN2
CFH	Complement Factor H	Protein Coding	P08603	60	GC01P196621	2.33466196060181	https://www.genecards.org/cgi-bin/carddisp.pl?gene=CFH
FXN	Frataxin	Protein Coding	Q16595	60	GC09P069035	2.33466196060181	https://www.genecards.org/cgi-bin/carddisp.pl?gene=FXN
SIGMAR1	Sigma Non-Opioid Intracellular Receptor 1	Protein Coding	Q99720	59	GC09M034634	2.33466196060181	https://www.genecards.org/cgi-bin/carddisp.pl?gene=SIGMAR1
NEFH	Neurofilament Heavy Chain	Protein Coding	P12036	58	GC22P029480	2.33466196060181	https://www.genecards.org/cgi-bin/carddisp.pl?gene=NEFH
SOX10	SRY-Box Transcription Factor 10	Protein Coding	P56693	58	GC22M087782	2.33466196060181	https://www.genecards.org/cgi-bin/carddisp.pl?gene=SOX10
PLP1	Proteolipid Protein 1	Protein Coding	P60201	56	GC0XP103773	2.33466196060181	https://www.genecards.org/cgi-bin/carddisp.pl?gene=PLP1
IFNGR1	Interferon Gamma Receptor 1	Protein Coding	P15260	64	GC06M137197	2.33421635627747	https://www.genecards.org/cgi-bin/carddisp.pl?gene=IFNGR1
OAT	Ornithine Aminotransferase	Protein Coding	P04181	61	GC10M124397	2.33421635627747	https://www.genecards.org/cgi-bin/carddisp.pl?gene=OAT
PSENEN	Presenilin Enhancer, Gamma-Secretase Subunit	Protein Coding	Q9NZ42	57	GC19P152399	2.33421635627747	https://www.genecards.org/cgi-bin/carddisp.pl?gene=PSENEN
GDAP1	Ganglioside Induced Differentiation Associated Protein 1	Protein Coding	Q8TB36	55	GC08P074315	2.33421635627747	https://www.genecards.org/cgi-bin/carddisp.pl?gene=GDAP1
IL36RN	Interleukin 36 Receptor Antagonist	Protein Coding	Q9UBH0	54	GC02P154110	2.33421635627747	https://www.genecards.org/cgi-bin/carddisp.pl?gene=IL36RN
PTPRQ	Protein Tyrosine Phosphatase Receptor Type Q	Protein Coding	Q9UMZ3	45	GC12P080402	2.33421635627747	https://www.genecards.org/cgi-bin/carddisp.pl?gene=PTPRQ
CDKN1B	Cyclin Dependent Kinase Inhibitor 1B	Protein Coding	P46527	61	GC12P074277	2.32639527320862	https://www.genecards.org/cgi-bin/carddisp.pl?gene=CDKN1B
IL17RA	Interleukin 17 Receptor A	Protein Coding	Q96F46	60	GC22P091443	2.31824374198914	https://www.genecards.org/cgi-bin/carddisp.pl?gene=IL17RA
COL1A2	Collagen Type I Alpha 2 Chain	Protein Coding	P08123	61	GC07P094394	2.28469061851501	https://www.genecards.org/cgi-bin/carddisp.pl?gene=COL1A2
CDKN2A	Cyclin Dependent Kinase Inhibitor 2A	Protein Coding	Q8N726	64	GC09M021967	2.27273631095886	https://www.genecards.org/cgi-bin/carddisp.pl?gene=CDKN2A
CTNNB1	Catenin Beta 1	Protein Coding	P35222	67	GC03P041194	2.26898145675659	https://www.genecards.org/cgi-bin/carddisp.pl?gene=CTNNB1
SPG7	SPG7 Matrix AAA Peptidase Subunit, Paraplegin	Protein Coding	Q9UQ90	57	GC16P122938	2.26767706871033	https://www.genecards.org/cgi-bin/carddisp.pl?gene=SPG7
AQP3	Aquaporin 3 (Gill Blood Group)	Protein Coding	Q92482	58	GC09M033431	2.26423072814941	https://www.genecards.org/cgi-bin/carddisp.pl?gene=AQP3
G6PD	Glucose-6-Phosphate Dehydrogenase	Protein Coding	P11413	62	GC0XM154625	2.25831294059753	https://www.genecards.org/cgi-bin/carddisp.pl?gene=G6PD
IL10RA	Interleukin 10 Receptor Subunit Alpha	Protein Coding	Q13651	57	GC11P118000	2.25831294059753	https://www.genecards.org/cgi-bin/carddisp.pl?gene=IL10RA
INSR	Insulin Receptor	Protein Coding	P06213	67	GC19M007112	2.2521014213562	https://www.genecards.org/cgi-bin/carddisp.pl?gene=INSR
H19	H19 Imprinted Maternally Expressed Transcript	RNA Gene		37	GC11M001995	2.24073457717896	https://www.genecards.org/cgi-bin/carddisp.pl?gene=H19
STAT5B	Signal Transducer And Activator Of Transcription 5B	Protein Coding	P51692	62	GC17M042199	2.2373423576355	https://www.genecards.org/cgi-bin/carddisp.pl?gene=STAT5B
SMAD2	SMAD Family Member 2	Protein Coding	Q15796	65	GC18M047809	2.23678088188171	https://www.genecards.org/cgi-bin/carddisp.pl?gene=SMAD2
ABCB7	ATP Binding Cassette Subfamily B Member 7	Protein Coding	O75027	57	GC0XM075053	2.23401069641113	https://www.genecards.org/cgi-bin/carddisp.pl?gene=ABCB7
CCL11	C-C Motif Chemokine Ligand 11	Protein Coding	P51671	58	GC17P034285	2.23004293441772	https://www.genecards.org/cgi-bin/carddisp.pl?gene=CCL11
TMPO	Thymopoietin	Protein Coding	P42166	58	GC12P098515	2.22082614898682	https://www.genecards.org/cgi-bin/carddisp.pl?gene=TMPO
PIK3C2A	Phosphatidylinositol-4-Phosphate 3-Kinase Catalytic Subunit Type 2 Alpha	Protein Coding	O00443	60	GC11M018151	2.21833348274231	https://www.genecards.org/cgi-bin/carddisp.pl?gene=PIK3C2A
HSPD1	Heat Shock Protein Family D (Hsp60) Member 1	Protein Coding	P10809	61	GC02M197486	2.21123909950256	https://www.genecards.org/cgi-bin/carddisp.pl?gene=HSPD1
SCN8A	Sodium Voltage-Gated Channel Alpha Subunit 8	Protein Coding	Q9UQD0	62	GC12P051590	2.21107244491577	https://www.genecards.org/cgi-bin/carddisp.pl?gene=SCN8A
HK1	Hexokinase 1	Protein Coding	P19367	63	GC10P069269	2.20932292938232	https://www.genecards.org/cgi-bin/carddisp.pl?gene=HK1
INF2	Inverted Formin 2	Protein Coding	Q27J81	52	GC14P120422	2.20932292938232	https://www.genecards.org/cgi-bin/carddisp.pl?gene=INF2
BMP6	Bone Morphogenetic Protein 6	Protein Coding	P22004	57	GC06P007726	2.19188261032104	https://www.genecards.org/cgi-bin/carddisp.pl?gene=BMP6
PLG	Plasminogen	Protein Coding	P00747	62	GC06P160702	2.17886734008789	https://www.genecards.org/cgi-bin/carddisp.pl?gene=PLG
MIR1908	MicroRNA 1908	RNA Gene		24	GC11M061815	2.17183613777161	https://www.genecards.org/cgi-bin/carddisp.pl?gene=MIR1908
PTRH2	Peptidyl-TRNA Hydrolase 2	Protein Coding	Q9Y3E5	55	GC17M059674	2.16782307624817	https://www.genecards.org/cgi-bin/carddisp.pl?gene=PTRH2
HIF1A	Hypoxia Inducible Factor 1 Subunit Alpha	Protein Coding	Q16665	61	GC14P061695	2.16707634925842	https://www.genecards.org/cgi-bin/carddisp.pl?gene=HIF1A
TXN	Thioredoxin	Protein Coding	P10599	59	GC09M110243	2.16539216041565	https://www.genecards.org/cgi-bin/carddisp.pl?gene=TXN
MIR98	MicroRNA 98	RNA Gene		27	GC0XM053998	2.16539216041565	https://www.genecards.org/cgi-bin/carddisp.pl?gene=MIR98
MIR1224	MicroRNA 1224	RNA Gene		26	GC03P184241	2.16539216041565	https://www.genecards.org/cgi-bin/carddisp.pl?gene=MIR1224
TYK2	Tyrosine Kinase 2	Protein Coding	P29597	66	GC19M010350	2.16410827636719	https://www.genecards.org/cgi-bin/carddisp.pl?gene=TYK2
JAK3	Janus Kinase 3	Protein Coding	P52333	65	GC19M017824	2.16410827636719	https://www.genecards.org/cgi-bin/carddisp.pl?gene=JAK3
RAC2	Rac Family Small GTPase 2	Protein Coding	P15153	63	GC22M086126	2.16410827636719	https://www.genecards.org/cgi-bin/carddisp.pl?gene=RAC2
CSF3R	Colony Stimulating Factor 3 Receptor	Protein Coding	Q99062	60	GC01M036466	2.16410827636719	https://www.genecards.org/cgi-bin/carddisp.pl?gene=CSF3R
CIITA	Class II Major Histocompatibility Complex Transactivator	Protein Coding	P33076	56	GC16P120364	2.16410827636719	https://www.genecards.org/cgi-bin/carddisp.pl?gene=CIITA
PSTPIP1	Proline-Serine-Threonine Phosphatase Interacting Protein 1	Protein Coding	O43586	55	GC15P076993	2.16410827636719	https://www.genecards.org/cgi-bin/carddisp.pl?gene=PSTPIP1
CXCR2	C-X-C Motif Chemokine Receptor 2	Protein Coding	P25025	63	GC02P218125	2.1613085269928	https://www.genecards.org/cgi-bin/carddisp.pl?gene=CXCR2
FBN1	Fibrillin 1	Protein Coding	P35555	60	GC15M048408	2.1613085269928	https://www.genecards.org/cgi-bin/carddisp.pl?gene=FBN1
THBS1	Thrombospondin 1	Protein Coding	P07996	59	GC15P039581	2.1473228931427	https://www.genecards.org/cgi-bin/carddisp.pl?gene=THBS1
RBP4	Retinol Binding Protein 4	Protein Coding	P02753	58	GC10M093591	2.13623452186584	https://www.genecards.org/cgi-bin/carddisp.pl?gene=RBP4
GAST	Gastrin	Protein Coding	P01350	52	GC17P041712	2.13600373268127	https://www.genecards.org/cgi-bin/carddisp.pl?gene=GAST
FOS	Fos Proto-Oncogene, AP-1 Transcription Factor Subunit	Protein Coding	P01100	64	GC14P075278	2.12877249717712	https://www.genecards.org/cgi-bin/carddisp.pl?gene=FOS
GJB2	Gap Junction Protein Beta 2	Protein Coding	P29033	58	GC13M020187	2.12428069114685	https://www.genecards.org/cgi-bin/carddisp.pl?gene=GJB2
PTGS1	Prostaglandin-Endoperoxide Synthase 1	Protein Coding	P23219	60	GC09P122370	2.11462116241455	https://www.genecards.org/cgi-bin/carddisp.pl?gene=PTGS1
MIR221	MicroRNA 221	RNA Gene		29	GC0XM045746	2.10796213150024	https://www.genecards.org/cgi-bin/carddisp.pl?gene=MIR221
SOCS2	Suppressor Of Cytokine Signaling 2	Protein Coding	O14508	56	GC12P093569	2.10784697532654	https://www.genecards.org/cgi-bin/carddisp.pl?gene=SOCS2
MAPK8	Mitogen-Activated Protein Kinase 8	Protein Coding	P45983	62	GC10P048306	2.10698461532593	https://www.genecards.org/cgi-bin/carddisp.pl?gene=MAPK8
MIR409	MicroRNA 409	RNA Gene		28	GC14P121375	2.10698461532593	https://www.genecards.org/cgi-bin/carddisp.pl?gene=MIR409
ZAP70	Zeta Chain Of T Cell Receptor Associated Protein Kinase 70	Protein Coding	P43403	64	GC02P100091	2.0949113368988	https://www.genecards.org/cgi-bin/carddisp.pl?gene=ZAP70
TMEM216	Transmembrane Protein 216	Protein Coding	Q9P0N5	47	GC11P107409	2.09120011329651	https://www.genecards.org/cgi-bin/carddisp.pl?gene=TMEM216
CFI	Complement Factor I	Protein Coding	P05156	61	GC04M109732	2.08219313621521	https://www.genecards.org/cgi-bin/carddisp.pl?gene=CFI
CTSC	Cathepsin C	Protein Coding	P53634	60	GC11M140263	2.08219313621521	https://www.genecards.org/cgi-bin/carddisp.pl?gene=CTSC
ATP7A	ATPase Copper Transporting Alpha	Protein Coding	Q04656	59	GC0XP078257	2.08219313621521	https://www.genecards.org/cgi-bin/carddisp.pl?gene=ATP7A
PIGA	Phosphatidylinositol Glycan Anchor Biosynthesis Class A	Protein Coding	P37287	56	GC0XM015319	2.08219313621521	https://www.genecards.org/cgi-bin/carddisp.pl?gene=PIGA
KIF1B	Kinesin Family Member 1B	Protein Coding	O60333	55	GC01P010210	2.08219313621521	https://www.genecards.org/cgi-bin/carddisp.pl?gene=KIF1B
ADA2	Adenosine Deaminase 2	Protein Coding	Q9NZK5	54	GC22M018001	2.08219313621521	https://www.genecards.org/cgi-bin/carddisp.pl?gene=ADA2
MPV17	Mitochondrial Inner Membrane Protein MPV17	Protein Coding	P39210	53	GC02M027309	2.08219313621521	https://www.genecards.org/cgi-bin/carddisp.pl?gene=MPV17
SLC35C1	Solute Carrier Family 35 Member C1	Protein Coding	Q96A29	51	GC11P049033	2.08219313621521	https://www.genecards.org/cgi-bin/carddisp.pl?gene=SLC35C1
BRD4	Bromodomain Containing 4	Protein Coding	O60885	60	GC19M108289	2.08040738105774	https://www.genecards.org/cgi-bin/carddisp.pl?gene=BRD4
AZU1	Azurocidin 1	Protein Coding	P20160	52	GC19P000825	2.07525491714478	https://www.genecards.org/cgi-bin/carddisp.pl?gene=AZU1
SERPINF2	Serpin Family F Member 2	Protein Coding	P08697	57	GC17P001742	2.07402992248535	https://www.genecards.org/cgi-bin/carddisp.pl?gene=SERPINF2
RHOA	Ras Homolog Family Member A	Protein Coding	P61586	62	GC03M049359	2.04709434509277	https://www.genecards.org/cgi-bin/carddisp.pl?gene=RHOA
IFIH1	Interferon Induced With Helicase C Domain 1	Protein Coding	Q9BYX4	61	GC02M162267	2.04551792144775	https://www.genecards.org/cgi-bin/carddisp.pl?gene=IFIH1
ADAR	Adenosine Deaminase RNA Specific	Protein Coding	P55265	60	GC01M167413	2.04551792144775	https://www.genecards.org/cgi-bin/carddisp.pl?gene=ADAR
CAMP	Cathelicidin Antimicrobial Peptide	Protein Coding	P49913	53	GC03P064957	2.04320359230042	https://www.genecards.org/cgi-bin/carddisp.pl?gene=CAMP
IL6R	Interleukin 6 Receptor	Protein Coding	P08887	63	GC01P154405	2.03894424438477	https://www.genecards.org/cgi-bin/carddisp.pl?gene=IL6R
MAPK1	Mitogen-Activated Protein Kinase 1	Protein Coding	P28482	65	GC22M021759	2.03770232200623	https://www.genecards.org/cgi-bin/carddisp.pl?gene=MAPK1
ITGB1	Integrin Subunit Beta 1	Protein Coding	P05556	62	GC10M037195	2.03770232200623	https://www.genecards.org/cgi-bin/carddisp.pl?gene=ITGB1
MIR181C	MicroRNA 181c	RNA Gene		28	GC19P151979	2.03770232200623	https://www.genecards.org/cgi-bin/carddisp.pl?gene=MIR181C
TREM1	Triggering Receptor Expressed On Myeloid Cells 1	Protein Coding	Q9NP99	55	GC06M041267	2.03403425216675	https://www.genecards.org/cgi-bin/carddisp.pl?gene=TREM1
HLA-A	Major Histocompatibility Complex, Class I, A	Protein Coding	P04439	59	GC06P181854	2.03363132476807	https://www.genecards.org/cgi-bin/carddisp.pl?gene=HLA-A
ABCG2	ATP Binding Cassette Subfamily G Member 2 (JR Blood Group)	Protein Coding	Q9UNQ0	62	GC04M088090	2.03286862373352	https://www.genecards.org/cgi-bin/carddisp.pl?gene=ABCG2
BDNF	Brain Derived Neurotrophic Factor	Protein Coding	P23560	62	GC11M027654	2.02586674690247	https://www.genecards.org/cgi-bin/carddisp.pl?gene=BDNF
MIR125B1	MicroRNA 125b-1	RNA Gene		30	GC11M140706	2.01610159873962	https://www.genecards.org/cgi-bin/carddisp.pl?gene=MIR125B1
BTK	Bruton Tyrosine Kinase	Protein Coding	Q06187	67	GC0XM101349	2.01368761062622	https://www.genecards.org/cgi-bin/carddisp.pl?gene=BTK
PLCG2	Phospholipase C Gamma 2	Protein Coding	P16885	65	GC16P122357	2.01368761062622	https://www.genecards.org/cgi-bin/carddisp.pl?gene=PLCG2
LMNA	Lamin A/C	Protein Coding	P02545	63	GC01P156082	2.01368761062622	https://www.genecards.org/cgi-bin/carddisp.pl?gene=LMNA
PNP	Purine Nucleoside Phosphorylase	Protein Coding	P00491	62	GC14P057221	2.01368761062622	https://www.genecards.org/cgi-bin/carddisp.pl?gene=PNP
PSMB8	Proteasome 20S Subunit Beta 8	Protein Coding	P28062	62	GC06M032840	2.01368761062622	https://www.genecards.org/cgi-bin/carddisp.pl?gene=PSMB8
NOD2	Nucleotide Binding Oligomerization Domain Containing 2	Protein Coding	Q9HC29	61	GC16P050693	2.01368761062622	https://www.genecards.org/cgi-bin/carddisp.pl?gene=NOD2
CD59	CD59 Molecule (CD59 Blood Group)	Protein Coding	P13987	59	GC11M033737	2.01368761062622	https://www.genecards.org/cgi-bin/carddisp.pl?gene=CD59
PRPS1	Phosphoribosyl Pyrophosphate Synthetase 1	Protein Coding	P60891	59	GC0XP107628	2.01368761062622	https://www.genecards.org/cgi-bin/carddisp.pl?gene=PRPS1
CTPS1	CTP Synthase 1	Protein Coding	P17812	58	GC01P040979	2.01368761062622	https://www.genecards.org/cgi-bin/carddisp.pl?gene=CTPS1
EGR2	Early Growth Response 2	Protein Coding	P11161	58	GC10M062811	2.01368761062622	https://www.genecards.org/cgi-bin/carddisp.pl?gene=EGR2
IDUA	Alpha-L-Iduronidase	Protein Coding	P35475	58	GC04P000986	2.01368761062622	https://www.genecards.org/cgi-bin/carddisp.pl?gene=IDUA
IL12RB1	Interleukin 12 Receptor Subunit Beta 1	Protein Coding	P42701	58	GC19M018058	2.01368761062622	https://www.genecards.org/cgi-bin/carddisp.pl?gene=IL12RB1
MYO5A	Myosin VA	Protein Coding	Q9Y4I1	57	GC15M164123	2.01368761062622	https://www.genecards.org/cgi-bin/carddisp.pl?gene=MYO5A
NDRG1	N-Myc Downstream Regulated 1	Protein Coding	Q92597	57	GC08M133237	2.01368761062622	https://www.genecards.org/cgi-bin/carddisp.pl?gene=NDRG1
ORAI1	ORAI Calcium Release-Activated Calcium Modulator 1	Protein Coding	Q96D31	57	GC12P138918	2.01368761062622	https://www.genecards.org/cgi-bin/carddisp.pl?gene=ORAI1
CNTNAP1	Contactin Associated Protein 1	Protein Coding	P78357	56	GC17P042682	2.01368761062622	https://www.genecards.org/cgi-bin/carddisp.pl?gene=CNTNAP1
KIF1A	Kinesin Family Member 1A	Protein Coding	Q12756	56	GC02M240713	2.01368761062622	https://www.genecards.org/cgi-bin/carddisp.pl?gene=KIF1A
NLRC4	NLR Family CARD Domain Containing 4	Protein Coding	Q9NPP4	56	GC02M032224	2.01368761062622	https://www.genecards.org/cgi-bin/carddisp.pl?gene=NLRC4
BSCL2	BSCL2 Lipid Droplet Biogenesis Associated, Seipin	Protein Coding	Q96G97	55	GC11M139665	2.01368761062622	https://www.genecards.org/cgi-bin/carddisp.pl?gene=BSCL2
DARS2	Aspartyl-TRNA Synthetase 2, Mitochondrial	Protein Coding	Q6PI48	55	GC01P173824	2.01368761062622	https://www.genecards.org/cgi-bin/carddisp.pl?gene=DARS2
LITAF	Lipopolysaccharide Induced TNF Factor	Protein Coding	Q99732	55	GC16M050243	2.01368761062622	https://www.genecards.org/cgi-bin/carddisp.pl?gene=LITAF
PEX7	Peroxisomal Biogenesis Factor 7	Protein Coding	O00628	55	GC06P136822	2.01368761062622	https://www.genecards.org/cgi-bin/carddisp.pl?gene=PEX7
ABHD12	Abhydrolase Domain Containing 12, Lysophospholipase	Protein Coding	Q8N2K0	54	GC20M025294	2.01368761062622	https://www.genecards.org/cgi-bin/carddisp.pl?gene=ABHD12
CARD14	Caspase Recruitment Domain Family Member 14	Protein Coding	Q9BXL6	54	GC17P155735	2.01368761062622	https://www.genecards.org/cgi-bin/carddisp.pl?gene=CARD14
DHH	Desert Hedgehog Signaling Molecule	Protein Coding	O43323	54	GC12M052303	2.01368761062622	https://www.genecards.org/cgi-bin/carddisp.pl?gene=DHH
NLRP12	NLR Family Pyrin Domain Containing 12	Protein Coding	P59046	54	GC19M109240	2.01368761062622	https://www.genecards.org/cgi-bin/carddisp.pl?gene=NLRP12
PRX	Periaxin	Protein Coding	Q9BXM0	54	GC19M040393	2.01368761062622	https://www.genecards.org/cgi-bin/carddisp.pl?gene=PRX
SPINK5	Serine Peptidase Inhibitor Kazal Type 5	Protein Coding	Q9NQ38	53	GC05P148025	2.01368761062622	https://www.genecards.org/cgi-bin/carddisp.pl?gene=SPINK5
LPIN2	Lipin 2	Protein Coding	Q92539	52	GC18M004017	2.01368761062622	https://www.genecards.org/cgi-bin/carddisp.pl?gene=LPIN2
SEPTIN9	Septin 9	Protein Coding	Q9UHD8	52	GC17P155653	2.01368761062622	https://www.genecards.org/cgi-bin/carddisp.pl?gene=SEPTIN9
EPG5	Ectopic P-Granules 5 Autophagy Tethering Factor	Protein Coding	Q9HCE0	51	GC18M045800	2.01368761062622	https://www.genecards.org/cgi-bin/carddisp.pl?gene=EPG5
SH3TC2	SH3 Domain And Tetratricopeptide Repeats 2	Protein Coding	Q8TF17	50	GC05M148923	2.01368761062622	https://www.genecards.org/cgi-bin/carddisp.pl?gene=SH3TC2
SLC25A46	Solute Carrier Family 25 Member 46	Protein Coding	Q96AG3	50	GC05P110738	2.01368761062622	https://www.genecards.org/cgi-bin/carddisp.pl?gene=SLC25A46
SAMD9L	Sterile Alpha Motif Domain Containing 9 Like	Protein Coding	Q8IVG5	49	GC07M093130	2.01368761062622	https://www.genecards.org/cgi-bin/carddisp.pl?gene=SAMD9L
MT-ATP6	Mitochondrially Encoded ATP Synthase Membrane Subunit 6	Protein Coding	P00846	44	GCMTP008531	2.01368761062622	https://www.genecards.org/cgi-bin/carddisp.pl?gene=MT-ATP6
MIR208B	MicroRNA 208b	RNA Gene		30	GC14M023417	2.01223182678223	https://www.genecards.org/cgi-bin/carddisp.pl?gene=MIR208B
SCN2A	Sodium Voltage-Gated Channel Alpha Subunit 2	Protein Coding	Q99250	61	GC02P165194	2.01115608215332	https://www.genecards.org/cgi-bin/carddisp.pl?gene=SCN2A
TPT1	Tumor Protein, Translationally-Controlled 1	Protein Coding	P13693	60	GC13M045333	2.00717329978943	https://www.genecards.org/cgi-bin/carddisp.pl?gene=TPT1
SLURP1	Secreted LY6/PLAUR Domain Containing 1	Protein Coding	P55000	50	GC08M142740	2.00717329978943	https://www.genecards.org/cgi-bin/carddisp.pl?gene=SLURP1
FLT3	Fms Related Receptor Tyrosine Kinase 3	Protein Coding	P36888	66	GC13M028003	1.99483871459961	https://www.genecards.org/cgi-bin/carddisp.pl?gene=FLT3
BMP2	Bone Morphogenetic Protein 2	Protein Coding	P12643	58	GC20P006767	1.99483871459961	https://www.genecards.org/cgi-bin/carddisp.pl?gene=BMP2
SCN1A	Sodium Voltage-Gated Channel Alpha Subunit 1	Protein Coding	P35498	61	GC02M165989	1.99463069438934	https://www.genecards.org/cgi-bin/carddisp.pl?gene=SCN1A
S100A8	S100 Calcium Binding Protein A8	Protein Coding	P05109	55	GC01M167351	1.98257052898407	https://www.genecards.org/cgi-bin/carddisp.pl?gene=S100A8
PMS2	PMS1 Homolog 2, Mismatch Repair System Component	Protein Coding	P54278	61	GC07M005973	1.96976029872894	https://www.genecards.org/cgi-bin/carddisp.pl?gene=PMS2
ADRB2	Adrenoceptor Beta 2	Protein Coding	P07550	62	GC05P159202	1.96901381015778	https://www.genecards.org/cgi-bin/carddisp.pl?gene=ADRB2
SERPINA6	Serpin Family A Member 6	Protein Coding	P08185	58	GC14M124249	1.96571016311646	https://www.genecards.org/cgi-bin/carddisp.pl?gene=SERPINA6
NPTN-IT1	NPTN Intronic Transcript 1	RNA Gene		19	GC15M073566	1.96571016311646	https://www.genecards.org/cgi-bin/carddisp.pl?gene=NPTN-IT1
PWAR1	Prader Willi/Angelman Region RNA 1	RNA Gene		22	GC15P025135	1.95366787910461	https://www.genecards.org/cgi-bin/carddisp.pl?gene=PWAR1
PDCD1	Programmed Cell Death 1	Protein Coding	Q15116	60	GC02M241849	1.9477117061615	https://www.genecards.org/cgi-bin/carddisp.pl?gene=PDCD1
MIR495	MicroRNA 495	RNA Gene		25	GC14P121385	1.94741177558899	https://www.genecards.org/cgi-bin/carddisp.pl?gene=MIR495
KIT	KIT Proto-Oncogene, Receptor Tyrosine Kinase	Protein Coding	P10721	66	GC04P054657	1.94563853740692	https://www.genecards.org/cgi-bin/carddisp.pl?gene=KIT
MIR466	MicroRNA 466	RNA Gene		11	GC03M031161	1.94489896297455	https://www.genecards.org/cgi-bin/carddisp.pl?gene=MIR466
KDR	Kinase Insert Domain Receptor	Protein Coding	P35968	67	GC04M055078	1.93704080581665	https://www.genecards.org/cgi-bin/carddisp.pl?gene=KDR
CD69	CD69 Molecule	Protein Coding	Q07108	54	GC12M035789	1.9364310503006	https://www.genecards.org/cgi-bin/carddisp.pl?gene=CD69
CDH1	Cadherin 1	Protein Coding	P12830	62	GC16P068737	1.9310417175293	https://www.genecards.org/cgi-bin/carddisp.pl?gene=CDH1
LCK	LCK Proto-Oncogene, Src Family Tyrosine Kinase	Protein Coding	P06239	65	GC01P032251	1.92455720901489	https://www.genecards.org/cgi-bin/carddisp.pl?gene=LCK
CD55	CD55 Molecule (Cromer Blood Group)	Protein Coding	P08174	62	GC01P207321	1.91751050949097	https://www.genecards.org/cgi-bin/carddisp.pl?gene=CD55
NOS1	Nitric Oxide Synthase 1	Protein Coding	P29475	62	GC12M117208	1.91604554653168	https://www.genecards.org/cgi-bin/carddisp.pl?gene=NOS1
HSPA5	Heat Shock Protein Family A (Hsp70) Member 5	Protein Coding	P11021	61	GC09M125234	1.91604554653168	https://www.genecards.org/cgi-bin/carddisp.pl?gene=HSPA5
HSP90AB1	Heat Shock Protein 90 Alpha Family Class B Member 1	Protein Coding	P08238	62	GC06P044246	1.90591192245483	https://www.genecards.org/cgi-bin/carddisp.pl?gene=HSP90AB1
SST	Somatostatin	Protein Coding	P61278	54	GC03M187668	1.90535485744476	https://www.genecards.org/cgi-bin/carddisp.pl?gene=SST
LTF	Lactotransferrin	Protein Coding	P02788	58	GC03M046435	1.90488934516907	https://www.genecards.org/cgi-bin/carddisp.pl?gene=LTF
IL3	Interleukin 3	Protein Coding	P08700	57	GC05P132060	1.90353512763977	https://www.genecards.org/cgi-bin/carddisp.pl?gene=IL3
TNFAIP6	TNF Alpha Induced Protein 6	Protein Coding	P98066	54	GC02P151357	1.89175820350647	https://www.genecards.org/cgi-bin/carddisp.pl?gene=TNFAIP6
PRKN	Parkin RBR E3 Ubiquitin Protein Ligase	Protein Coding	O60260	62	GC06M161348	1.88208782672882	https://www.genecards.org/cgi-bin/carddisp.pl?gene=PRKN
PRNP	Prion Protein (Kanno Blood Group)	Protein Coding	F7VJQ1	61	GC20P004686	1.87569916248322	https://www.genecards.org/cgi-bin/carddisp.pl?gene=PRNP
KCNN4	Potassium Calcium-Activated Channel Subfamily N Member 4	Protein Coding	O15554	61	GC19M108842	1.87106680870056	https://www.genecards.org/cgi-bin/carddisp.pl?gene=KCNN4
GSN	Gelsolin	Protein Coding	P06396	62	GC09P121201	1.87086343765259	https://www.genecards.org/cgi-bin/carddisp.pl?gene=GSN
MSTN	Myostatin	Protein Coding	O14793	59	GC02M190055	1.87086343765259	https://www.genecards.org/cgi-bin/carddisp.pl?gene=MSTN
KIF5A	Kinesin Family Member 5A	Protein Coding	Q12840	58	GC12P075496	1.86852049827576	https://www.genecards.org/cgi-bin/carddisp.pl?gene=KIF5A
CFP	Complement Factor Properdin	Protein Coding	P27918	55	GC0XM047623	1.86852049827576	https://www.genecards.org/cgi-bin/carddisp.pl?gene=CFP
MBP	Myelin Basic Protein	Protein Coding	P02686	58	GC18M076978	1.86539363861084	https://www.genecards.org/cgi-bin/carddisp.pl?gene=MBP
DNMT3A	DNA Methyltransferase 3 Alpha	Protein Coding	Q9Y6K1	65	GC02M025228	1.86107075214386	https://www.genecards.org/cgi-bin/carddisp.pl?gene=DNMT3A
TNC	Tenascin C	Protein Coding	P24821	62	GC09M115019	1.85303783416748	https://www.genecards.org/cgi-bin/carddisp.pl?gene=TNC
ACTA1	Actin Alpha 1, Skeletal Muscle	Protein Coding	P68133	61	GC01M230668	1.85303783416748	https://www.genecards.org/cgi-bin/carddisp.pl?gene=ACTA1
F13A1	Coagulation Factor XIII A Chain	Protein Coding	P00488	60	GC06M006144	1.85303783416748	https://www.genecards.org/cgi-bin/carddisp.pl?gene=F13A1
INHBA	Inhibin Subunit Beta A	Protein Coding	P08476	57	GC07M041670	1.85303783416748	https://www.genecards.org/cgi-bin/carddisp.pl?gene=INHBA
TAGLN	Transgelin	Protein Coding	Q01995	57	GC11P117199	1.85303783416748	https://www.genecards.org/cgi-bin/carddisp.pl?gene=TAGLN
CHRNA7	Cholinergic Receptor Nicotinic Alpha 7 Subunit	Protein Coding	P36544	56	GC15P031923	1.85303783416748	https://www.genecards.org/cgi-bin/carddisp.pl?gene=CHRNA7
LGALS1	Galectin 1	Protein Coding	P09382	56	GC22P037675	1.85303783416748	https://www.genecards.org/cgi-bin/carddisp.pl?gene=LGALS1
CDK16	Cyclin Dependent Kinase 16	Protein Coding	Q00536	55	GC0XP047217	1.85303783416748	https://www.genecards.org/cgi-bin/carddisp.pl?gene=CDK16
KRT6A	Keratin 6A	Protein Coding	P02538	55	GC12M052488	1.85303783416748	https://www.genecards.org/cgi-bin/carddisp.pl?gene=KRT6A
SNAI2	Snail Family Transcriptional Repressor 2	Protein Coding	O43623	55	GC08M048917	1.85303783416748	https://www.genecards.org/cgi-bin/carddisp.pl?gene=SNAI2
S100A11	S100 Calcium Binding Protein A11	Protein Coding	P31949	54	GC01M152032	1.85303783416748	https://www.genecards.org/cgi-bin/carddisp.pl?gene=S100A11
S100A6	S100 Calcium Binding Protein A6	Protein Coding	P06703	54	GC01M167362	1.85303783416748	https://www.genecards.org/cgi-bin/carddisp.pl?gene=S100A6
FOXE1	Forkhead Box E1	Protein Coding	O00358	52	GC09P097853	1.85303783416748	https://www.genecards.org/cgi-bin/carddisp.pl?gene=FOXE1
SFRP2	Secreted Frizzled Related Protein 2	Protein Coding	Q96HF1	52	GC04M153780	1.85303783416748	https://www.genecards.org/cgi-bin/carddisp.pl?gene=SFRP2
CHRFAM7A	CHRNA7 (Exons 5-10) And FAM7A (Exons A-E) Fusion	Protein Coding	Q494W8	45	GC15M030360	1.85303783416748	https://www.genecards.org/cgi-bin/carddisp.pl?gene=CHRFAM7A
KRT222	Keratin 222	Protein Coding	Q8N1A0	43	GC17M040654	1.85303783416748	https://www.genecards.org/cgi-bin/carddisp.pl?gene=KRT222
HEXD	Hexosaminidase D	Protein Coding	Q8WVB3	41	GC17P155811	1.85303783416748	https://www.genecards.org/cgi-bin/carddisp.pl?gene=HEXD
TGFBR1	Transforming Growth Factor Beta Receptor 1	Protein Coding	P36897	67	GC09P107186	1.8414112329483	https://www.genecards.org/cgi-bin/carddisp.pl?gene=TGFBR1
IFNA1	Interferon Alpha 1	Protein Coding	P01562	51	GC09P021955	1.82747292518616	https://www.genecards.org/cgi-bin/carddisp.pl?gene=IFNA1
KRT10	Keratin 10	Protein Coding	P13645	56	GC17M040818	1.82207298278809	https://www.genecards.org/cgi-bin/carddisp.pl?gene=KRT10
GUSB	Glucuronidase Beta	Protein Coding	P08236	62	GC07M065960	1.81659269332886	https://www.genecards.org/cgi-bin/carddisp.pl?gene=GUSB
NREP	Neuronal Regeneration Related Protein	Protein Coding	Q16612	42	GC05M111662	1.80600380897522	https://www.genecards.org/cgi-bin/carddisp.pl?gene=NREP
ADA	Adenosine Deaminase	Protein Coding	P00813	64	GC20M044620	1.80467557907104	https://www.genecards.org/cgi-bin/carddisp.pl?gene=ADA
CD46	CD46 Molecule	Protein Coding	P15529	61	GC01P207752	1.80467557907104	https://www.genecards.org/cgi-bin/carddisp.pl?gene=CD46
FADD	Fas Associated Via Death Domain	Protein Coding	Q13158	60	GC11P070203	1.80467557907104	https://www.genecards.org/cgi-bin/carddisp.pl?gene=FADD
SLC12A6	Solute Carrier Family 12 Member 6	Protein Coding	Q9UHW9	59	GC15M034229	1.80467557907104	https://www.genecards.org/cgi-bin/carddisp.pl?gene=SLC12A6
ATP2C1	ATPase Secretory Pathway Ca2+ Transporting 1	Protein Coding	P98194	55	GC03P130850	1.80467557907104	https://www.genecards.org/cgi-bin/carddisp.pl?gene=ATP2C1
SBF1	SET Binding Factor 1	Protein Coding	O95248	54	GC22M086278	1.80467557907104	https://www.genecards.org/cgi-bin/carddisp.pl?gene=SBF1
ATAD3A	ATPase Family AAA Domain Containing 3A	Protein Coding	Q9NVI7	52	GC01P074940	1.80467557907104	https://www.genecards.org/cgi-bin/carddisp.pl?gene=ATAD3A
MTX2	Metaxin 2	Protein Coding	O75431	52	GC02P176269	1.80467557907104	https://www.genecards.org/cgi-bin/carddisp.pl?gene=MTX2
MIR27B	MicroRNA 27b	RNA Gene		30	GC09P107001	1.80273377895355	https://www.genecards.org/cgi-bin/carddisp.pl?gene=MIR27B
KRT20	Keratin 20	Protein Coding	P35900	53	GC17M040875	1.7984619140625	https://www.genecards.org/cgi-bin/carddisp.pl?gene=KRT20
LIF	LIF Interleukin 6 Family Cytokine	Protein Coding	P15018	56	GC22M030240	1.78601038455963	https://www.genecards.org/cgi-bin/carddisp.pl?gene=LIF
MIR199A1	MicroRNA 199a-1	RNA Gene		29	GC19M010817	1.78486979007721	https://www.genecards.org/cgi-bin/carddisp.pl?gene=MIR199A1
MIR212	MicroRNA 212	RNA Gene		29	GC17M002050	1.78486979007721	https://www.genecards.org/cgi-bin/carddisp.pl?gene=MIR212
IL18R1	Interleukin 18 Receptor 1	Protein Coding	Q13478	56	GC02P102311	1.78451716899872	https://www.genecards.org/cgi-bin/carddisp.pl?gene=IL18R1
CD247	CD247 Molecule	Protein Coding	P20963	62	GC01M167425	1.77738535404205	https://www.genecards.org/cgi-bin/carddisp.pl?gene=CD247
TBX1	T-Box Transcription Factor 1	Protein Coding	O43435	54	GC22P091527	1.77738535404205	https://www.genecards.org/cgi-bin/carddisp.pl?gene=TBX1
LBP	Lipopolysaccharide Binding Protein	Protein Coding	P18428	56	GC20P038346	1.75720059871674	https://www.genecards.org/cgi-bin/carddisp.pl?gene=LBP
TWNK	Twinkle MtDNA Helicase	Protein Coding	Q96RR1	55	GC10P124377	1.75410878658295	https://www.genecards.org/cgi-bin/carddisp.pl?gene=TWNK
SACS	Sacsin Molecular Chaperone	Protein Coding	Q9NZJ4	50	GC13M023288	1.75410878658295	https://www.genecards.org/cgi-bin/carddisp.pl?gene=SACS
CCL27	C-C Motif Chemokine Ligand 27	Protein Coding	Q9Y4X3	47	GC09M035856	1.7531144618988	https://www.genecards.org/cgi-bin/carddisp.pl?gene=CCL27
MIR21	MicroRNA 21	RNA Gene		33	GC17P059841	1.75061976909637	https://www.genecards.org/cgi-bin/carddisp.pl?gene=MIR21
MAOA	Monoamine Oxidase A	Protein Coding	P21397	62	GC0XP043654	1.7447646856308	https://www.genecards.org/cgi-bin/carddisp.pl?gene=MAOA
SNCA	Synuclein Alpha	Protein Coding	P37840	65	GC04M089724	1.74393856525421	https://www.genecards.org/cgi-bin/carddisp.pl?gene=SNCA
GSTM1	Glutathione S-Transferase Mu 1	Protein Coding	P09488	55	GC01P109687	1.73702430725098	https://www.genecards.org/cgi-bin/carddisp.pl?gene=GSTM1
TJP1	Tight Junction Protein 1	Protein Coding	Q07157	58	GC15M029699	1.73272907733917	https://www.genecards.org/cgi-bin/carddisp.pl?gene=TJP1
BDKRB1	Bradykinin Receptor B1	Protein Coding	P46663	52	GC14P096362	1.73155534267426	https://www.genecards.org/cgi-bin/carddisp.pl?gene=BDKRB1
GDNF	Glial Cell Derived Neurotrophic Factor	Protein Coding	P39905	62	GC05M037812	1.73016786575317	https://www.genecards.org/cgi-bin/carddisp.pl?gene=GDNF
GFAP	Glial Fibrillary Acidic Protein	Protein Coding	P14136	61	GC17M097317	1.72778344154358	https://www.genecards.org/cgi-bin/carddisp.pl?gene=GFAP
ATP12A	ATPase H+/K+ Transporting Non-Gastric Alpha2 Subunit	Protein Coding	P54707	55	GC13P024680	1.72778344154358	https://www.genecards.org/cgi-bin/carddisp.pl?gene=ATP12A
ITGB2	Integrin Subunit Beta 2	Protein Coding	P05107	63	GC21M044885	1.72377419471741	https://www.genecards.org/cgi-bin/carddisp.pl?gene=ITGB2
C1QA	Complement C1q A Chain	Protein Coding	P02745	60	GC01P076178	1.72377419471741	https://www.genecards.org/cgi-bin/carddisp.pl?gene=C1QA
CD81	CD81 Molecule	Protein Coding	P60033	59	GC11P020330	1.72377419471741	https://www.genecards.org/cgi-bin/carddisp.pl?gene=CD81
AIRE	Autoimmune Regulator	Protein Coding	O43918	57	GC21P044285	1.72377419471741	https://www.genecards.org/cgi-bin/carddisp.pl?gene=AIRE
C1QB	Complement C1q B Chain	Protein Coding	P02746	57	GC01P022652	1.72377419471741	https://www.genecards.org/cgi-bin/carddisp.pl?gene=C1QB
EP300	E1A Binding Protein P300	Protein Coding	Q09472	65	GC22P092249	1.72354745864868	https://www.genecards.org/cgi-bin/carddisp.pl?gene=EP300
FBXO32	F-Box Protein 32	Protein Coding	Q969P5	53	GC08M123640	1.72041535377502	https://www.genecards.org/cgi-bin/carddisp.pl?gene=FBXO32
CS	Citrate Synthase	Protein Coding	O75390	58	GC12M056271	1.71672809123993	https://www.genecards.org/cgi-bin/carddisp.pl?gene=CS
SCN3A	Sodium Voltage-Gated Channel Alpha Subunit 3	Protein Coding	Q9NY46	61	GC02M165087	1.71125817298889	https://www.genecards.org/cgi-bin/carddisp.pl?gene=SCN3A
HPRT1	Hypoxanthine Phosphoribosyltransferase 1	Protein Coding	P00492	61	GC0XP134460	1.70705306529999	https://www.genecards.org/cgi-bin/carddisp.pl?gene=HPRT1
HBG2	Hemoglobin Subunit Gamma 2	Protein Coding	P69892	55	GC11M015239	1.70259833335876	https://www.genecards.org/cgi-bin/carddisp.pl?gene=HBG2
ADRA1A	Adrenoceptor Alpha 1A	Protein Coding	P35348	59	GC08M026747	1.69768404960632	https://www.genecards.org/cgi-bin/carddisp.pl?gene=ADRA1A
MIR338	MicroRNA 338	RNA Gene		27	GC17M098223	1.6937894821167	https://www.genecards.org/cgi-bin/carddisp.pl?gene=MIR338
APOE	Apolipoprotein E	Protein Coding	P02649	62	GC19P152697	1.68591618537903	https://www.genecards.org/cgi-bin/carddisp.pl?gene=APOE
F5	Coagulation Factor V	Protein Coding	P12259	60	GC01M169511	1.68178343772888	https://www.genecards.org/cgi-bin/carddisp.pl?gene=F5
KRT7	Keratin 7	Protein Coding	P08729	55	GC12P052232	1.67992413043976	https://www.genecards.org/cgi-bin/carddisp.pl?gene=KRT7
F9	Coagulation Factor IX	Protein Coding	P00740	60	GC0XP139530	1.67542767524719	https://www.genecards.org/cgi-bin/carddisp.pl?gene=F9
RASA1	RAS P21 Protein Activator 1	Protein Coding	P20936	60	GC05P087267	1.67542767524719	https://www.genecards.org/cgi-bin/carddisp.pl?gene=RASA1
TFF3	Trefoil Factor 3	Protein Coding	Q07654	54	GC21M042311	1.67542767524719	https://www.genecards.org/cgi-bin/carddisp.pl?gene=TFF3
CDKN1A	Cyclin Dependent Kinase Inhibitor 1A	Protein Coding	P38936	63	GC06P182020	1.65559923648834	https://www.genecards.org/cgi-bin/carddisp.pl?gene=CDKN1A
ADIPOQ	Adiponectin, C1Q And Collagen Domain Containing	Protein Coding	Q15848	59	GC03P186842	1.65504217147827	https://www.genecards.org/cgi-bin/carddisp.pl?gene=ADIPOQ
CCK	Cholecystokinin	Protein Coding	P06307	56	GC03M042274	1.65504217147827	https://www.genecards.org/cgi-bin/carddisp.pl?gene=CCK
IKBKB	Inhibitor Of Nuclear Factor Kappa B Kinase Subunit Beta	Protein Coding	O14920	67	GC08P042271	1.6505401134491	https://www.genecards.org/cgi-bin/carddisp.pl?gene=IKBKB
NFKB2	Nuclear Factor Kappa B Subunit 2	Protein Coding	Q00653	65	GC10P102394	1.6505401134491	https://www.genecards.org/cgi-bin/carddisp.pl?gene=NFKB2
PIK3R1	Phosphoinositide-3-Kinase Regulatory Subunit 1	Protein Coding	P27986	65	GC05P068215	1.6505401134491	https://www.genecards.org/cgi-bin/carddisp.pl?gene=PIK3R1
PRKCD	Protein Kinase C Delta	Protein Coding	Q05655	65	GC03P053156	1.6505401134491	https://www.genecards.org/cgi-bin/carddisp.pl?gene=PRKCD
RPS6KA3	Ribosomal Protein S6 Kinase A3	Protein Coding	P51812	65	GC0XM020149	1.6505401134491	https://www.genecards.org/cgi-bin/carddisp.pl?gene=RPS6KA3
DNMT3B	DNA Methyltransferase 3 Beta	Protein Coding	Q9UBC3	64	GC20P032762	1.6505401134491	https://www.genecards.org/cgi-bin/carddisp.pl?gene=DNMT3B
ITK	IL2 Inducible T Cell Kinase	Protein Coding	Q08881	64	GC05P159566	1.6505401134491	https://www.genecards.org/cgi-bin/carddisp.pl?gene=ITK
XIAP	X-Linked Inhibitor Of Apoptosis	Protein Coding	P98170	64	GC0XP123859	1.6505401134491	https://www.genecards.org/cgi-bin/carddisp.pl?gene=XIAP
AIFM1	Apoptosis Inducing Factor Mitochondria Associated 1	Protein Coding	O95831	63	GC0XM130129	1.6505401134491	https://www.genecards.org/cgi-bin/carddisp.pl?gene=AIFM1
DNM2	Dynamin 2	Protein Coding	P50570	63	GC19P010718	1.6505401134491	https://www.genecards.org/cgi-bin/carddisp.pl?gene=DNM2
PRKDC	Protein Kinase, DNA-Activated, Catalytic Subunit	Protein Coding	P78527	63	GC08M047773	1.6505401134491	https://www.genecards.org/cgi-bin/carddisp.pl?gene=PRKDC
ATP1A1	ATPase Na+/K+ Transporting Subunit Alpha 1	Protein Coding	P05023	62	GC01P116372	1.6505401134491	https://www.genecards.org/cgi-bin/carddisp.pl?gene=ATP1A1
BLM	BLM RecQ Like Helicase	Protein Coding	P54132	62	GC15P090717	1.6505401134491	https://www.genecards.org/cgi-bin/carddisp.pl?gene=BLM
GATA2	GATA Binding Protein 2	Protein Coding	P23769	62	GC03M128479	1.6505401134491	https://www.genecards.org/cgi-bin/carddisp.pl?gene=GATA2
IRAK4	Interleukin 1 Receptor Associated Kinase 4	Protein Coding	Q9NWZ3	62	GC12P043758	1.6505401134491	https://www.genecards.org/cgi-bin/carddisp.pl?gene=IRAK4
RAB7A	RAB7A, Member RAS Oncogene Family	Protein Coding	P51149	62	GC03P143091	1.6505401134491	https://www.genecards.org/cgi-bin/carddisp.pl?gene=RAB7A
STAT2	Signal Transducer And Activator Of Transcription 2	Protein Coding	P52630	62	GC12M056341	1.6505401134491	https://www.genecards.org/cgi-bin/carddisp.pl?gene=STAT2
IFNAR2	Interferon Alpha And Beta Receptor Subunit 2	Protein Coding	P48551	61	GC21P033229	1.6505401134491	https://www.genecards.org/cgi-bin/carddisp.pl?gene=IFNAR2
IL2RG	Interleukin 2 Receptor Subunit Gamma	Protein Coding	P31785	61	GC0XM071127	1.6505401134491	https://www.genecards.org/cgi-bin/carddisp.pl?gene=IL2RG
MRE11	MRE11 Homolog, Double Strand Break Repair Nuclease	Protein Coding	P49959	61	GC11M140320	1.6505401134491	https://www.genecards.org/cgi-bin/carddisp.pl?gene=MRE11
NBN	Nibrin	Protein Coding	O60934	61	GC08M089933	1.6505401134491	https://www.genecards.org/cgi-bin/carddisp.pl?gene=NBN
POLE	DNA Polymerase Epsilon, Catalytic Subunit	Protein Coding	Q07864	61	GC12M132821	1.6505401134491	https://www.genecards.org/cgi-bin/carddisp.pl?gene=POLE
STK4	Serine/Threonine Kinase 4	Protein Coding	Q13043	61	GC20P044966	1.6505401134491	https://www.genecards.org/cgi-bin/carddisp.pl?gene=STK4
TAP1	Transporter 1, ATP Binding Cassette Subfamily B Member	Protein Coding	Q03518	61	GC06M106547	1.6505401134491	https://www.genecards.org/cgi-bin/carddisp.pl?gene=TAP1
WAS	WASP Actin Nucleation Promoting Factor	Protein Coding	P42768	61	GC0XP048676	1.6505401134491	https://www.genecards.org/cgi-bin/carddisp.pl?gene=WAS
AK2	Adenylate Kinase 2	Protein Coding	P54819	60	GC01M033007	1.6505401134491	https://www.genecards.org/cgi-bin/carddisp.pl?gene=AK2
CASP10	Caspase 10	Protein Coding	Q92851	60	GC02P201182	1.6505401134491	https://www.genecards.org/cgi-bin/carddisp.pl?gene=CASP10
CFB	Complement Factor B	Protein Coding	P00751	60	GC06P031945	1.6505401134491	https://www.genecards.org/cgi-bin/carddisp.pl?gene=CFB
CYBA	Cytochrome B-245 Alpha Chain	Protein Coding	P13498	60	GC16M088643	1.6505401134491	https://www.genecards.org/cgi-bin/carddisp.pl?gene=CYBA
DCTN1	Dynactin Subunit 1	Protein Coding	Q14203	60	GC02M074361	1.6505401134491	https://www.genecards.org/cgi-bin/carddisp.pl?gene=DCTN1
DKC1	Dyskerin Pseudouridine Synthase 1	Protein Coding	O60832	60	GC0XP154762	1.6505401134491	https://www.genecards.org/cgi-bin/carddisp.pl?gene=DKC1
FBLN5	Fibulin 5	Protein Coding	Q9UBX5	60	GC14M091869	1.6505401134491	https://www.genecards.org/cgi-bin/carddisp.pl?gene=FBLN5
LAT	Linker For Activation Of T Cells	Protein Coding	O43561	60	GC16P120916	1.6505401134491	https://www.genecards.org/cgi-bin/carddisp.pl?gene=LAT
LIG4	DNA Ligase 4	Protein Coding	P49917	60	GC13M108207	1.6505401134491	https://www.genecards.org/cgi-bin/carddisp.pl?gene=LIG4
MALT1	MALT1 Paracaspase	Protein Coding	Q9UDY8	60	GC18P058671	1.6505401134491	https://www.genecards.org/cgi-bin/carddisp.pl?gene=MALT1
MASP1	MBL Associated Serine Protease 1	Protein Coding	P48740	60	GC03M187216	1.6505401134491	https://www.genecards.org/cgi-bin/carddisp.pl?gene=MASP1
MSN	Moesin	Protein Coding	P26038	60	GC0XP065588	1.6505401134491	https://www.genecards.org/cgi-bin/carddisp.pl?gene=MSN
NCF1	Neutrophil Cytosolic Factor 1	Protein Coding	P14598	60	GC07P095211	1.6505401134491	https://www.genecards.org/cgi-bin/carddisp.pl?gene=NCF1
NCF4	Neutrophil Cytosolic Factor 4	Protein Coding	Q15080	60	GC22P036860	1.6505401134491	https://www.genecards.org/cgi-bin/carddisp.pl?gene=NCF4
PTPRZ1	Protein Tyrosine Phosphatase Receptor Type Z1	Protein Coding	P23471	60	GC07P121873	1.6505401134491	https://www.genecards.org/cgi-bin/carddisp.pl?gene=PTPRZ1
RAB27A	RAB27A, Member RAS Oncogene Family	Protein Coding	P51159	60	GC15M055202	1.6505401134491	https://www.genecards.org/cgi-bin/carddisp.pl?gene=RAB27A
SGPL1	Sphingosine-1-Phosphate Lyase 1	Protein Coding	O95470	60	GC10P070815	1.6505401134491	https://www.genecards.org/cgi-bin/carddisp.pl?gene=SGPL1
SH2D1A	SH2 Domain Containing 1A	Protein Coding	O60880	60	GC0XP124227	1.6505401134491	https://www.genecards.org/cgi-bin/carddisp.pl?gene=SH2D1A
SORD	Sorbitol Dehydrogenase	Protein Coding	Q00796	60	GC15P045023	1.6505401134491	https://www.genecards.org/cgi-bin/carddisp.pl?gene=SORD
TNFRSF13B	TNF Receptor Superfamily Member 13B	Protein Coding	O14836	60	GC17M016929	1.6505401134491	https://www.genecards.org/cgi-bin/carddisp.pl?gene=TNFRSF13B
TYMP	Thymidine Phosphorylase	Protein Coding	P19971	60	GC22M050525	1.6505401134491	https://www.genecards.org/cgi-bin/carddisp.pl?gene=TYMP
ABCC8	ATP Binding Cassette Subfamily C Member 8	Protein Coding	Q09428	59	GC11M017392	1.6505401134491	https://www.genecards.org/cgi-bin/carddisp.pl?gene=ABCC8
ACP5	Acid Phosphatase 5, Tartrate Resistant	Protein Coding	P13686	59	GC19M011574	1.6505401134491	https://www.genecards.org/cgi-bin/carddisp.pl?gene=ACP5
C2	Complement C2	Protein Coding	P06681	59	GC06P031897	1.6505401134491	https://www.genecards.org/cgi-bin/carddisp.pl?gene=C2
CARD11	Caspase Recruitment Domain Family Member 11	Protein Coding	Q9BXL7	59	GC07M002906	1.6505401134491	https://www.genecards.org/cgi-bin/carddisp.pl?gene=CARD11
CD3D	CD3 Delta Subunit Of T-Cell Receptor Complex	Protein Coding	P04234	59	GC11M140617	1.6505401134491	https://www.genecards.org/cgi-bin/carddisp.pl?gene=CD3D
CD3G	CD3 Gamma Subunit Of T-Cell Receptor Complex	Protein Coding	P09693	59	GC11P118344	1.6505401134491	https://www.genecards.org/cgi-bin/carddisp.pl?gene=CD3G
CD79B	CD79b Molecule	Protein Coding	P40259	59	GC17M063928	1.6505401134491	https://www.genecards.org/cgi-bin/carddisp.pl?gene=CD79B
CR2	Complement C3d Receptor 2	Protein Coding	P20023	59	GC01P207454	1.6505401134491	https://www.genecards.org/cgi-bin/carddisp.pl?gene=CR2
HADHB	Hydroxyacyl-CoA Dehydrogenase Trifunctional Multienzyme Complex Subunit Beta	Protein Coding	P55084	59	GC02P026243	1.6505401134491	https://www.genecards.org/cgi-bin/carddisp.pl?gene=HADHB
IL7R	Interleukin 7 Receptor	Protein Coding	P16871	59	GC05P035852	1.6505401134491	https://www.genecards.org/cgi-bin/carddisp.pl?gene=IL7R
IRF8	Interferon Regulatory Factor 8	Protein Coding	Q02556	59	GC16P122611	1.6505401134491	https://www.genecards.org/cgi-bin/carddisp.pl?gene=IRF8
ISG15	ISG15 Ubiquitin Like Modifier	Protein Coding	P05161	59	GC01P001001	1.6505401134491	https://www.genecards.org/cgi-bin/carddisp.pl?gene=ISG15
MTHFD1	Methylenetetrahydrofolate Dehydrogenase, Cyclohydrolase And Formyltetrahydrofolate Synthetase 1	Protein Coding	P11586	59	GC14P064388	1.6505401134491	https://www.genecards.org/cgi-bin/carddisp.pl?gene=MTHFD1
RPSA	Ribosomal Protein SA	Protein Coding	P08865	59	GC03P039406	1.6505401134491	https://www.genecards.org/cgi-bin/carddisp.pl?gene=RPSA
TCF3	Transcription Factor 3	Protein Coding	P15923	59	GC19M001609	1.6505401134491	https://www.genecards.org/cgi-bin/carddisp.pl?gene=TCF3
UNG	Uracil DNA Glycosylase	Protein Coding	P13051	59	GC12P109097	1.6505401134491	https://www.genecards.org/cgi-bin/carddisp.pl?gene=UNG
AMACR	Alpha-Methylacyl-CoA Racemase	Protein Coding	Q9UHK6	58	GC05M033986	1.6505401134491	https://www.genecards.org/cgi-bin/carddisp.pl?gene=AMACR
BCL10	BCL10 Immune Signaling Adaptor	Protein Coding	O95999	58	GC01M085265	1.6505401134491	https://www.genecards.org/cgi-bin/carddisp.pl?gene=BCL10
C1QC	Complement C1q C Chain	Protein Coding	P02747	58	GC01P022643	1.6505401134491	https://www.genecards.org/cgi-bin/carddisp.pl?gene=C1QC
CLCN7	Chloride Voltage-Gated Channel 7	Protein Coding	P51798	58	GC16M001444	1.6505401134491	https://www.genecards.org/cgi-bin/carddisp.pl?gene=CLCN7
CSF2RA	Colony Stimulating Factor 2 Receptor Subunit Alpha	Protein Coding	P15509	58	GC0XP002887	1.6505401134491	https://www.genecards.org/cgi-bin/carddisp.pl?gene=CSF2RA
CSF2RB	Colony Stimulating Factor 2 Receptor Subunit Beta	Protein Coding	P32927	58	GC22P036913	1.6505401134491	https://www.genecards.org/cgi-bin/carddisp.pl?gene=CSF2RB
DGKE	Diacylglycerol Kinase Epsilon	Protein Coding	P52429	58	GC17P056834	1.6505401134491	https://www.genecards.org/cgi-bin/carddisp.pl?gene=DGKE
DOCK8	Dedicator Of Cytokinesis 8	Protein Coding	Q8NF50	58	GC09P000341	1.6505401134491	https://www.genecards.org/cgi-bin/carddisp.pl?gene=DOCK8
ERCC5	ERCC Excision Repair 5, Endonuclease	Protein Coding	P28715	58	GC13P102845	1.6505401134491	https://www.genecards.org/cgi-bin/carddisp.pl?gene=ERCC5
GARS1	Glycyl-TRNA Synthetase 1	Protein Coding	P41250	58	GC07P030580	1.6505401134491	https://www.genecards.org/cgi-bin/carddisp.pl?gene=GARS1
HELLS	Helicase, Lymphoid Specific	Protein Coding	Q9NRZ9	58	GC10P124190	1.6505401134491	https://www.genecards.org/cgi-bin/carddisp.pl?gene=HELLS
HINT1	Histidine Triad Nucleotide Binding Protein 1	Protein Coding	P49773	58	GC05M131159	1.6505401134491	https://www.genecards.org/cgi-bin/carddisp.pl?gene=HINT1
HYOU1	Hypoxia Up-Regulated 1	Protein Coding	Q9Y4L1	58	GC11M140647	1.6505401134491	https://www.genecards.org/cgi-bin/carddisp.pl?gene=HYOU1
MARS1	Methionyl-TRNA Synthetase 1	Protein Coding	P56192	58	GC12P075486	1.6505401134491	https://www.genecards.org/cgi-bin/carddisp.pl?gene=MARS1
MTMR2	Myotubularin Related Protein 2	Protein Coding	Q13614	58	GC11M140340	1.6505401134491	https://www.genecards.org/cgi-bin/carddisp.pl?gene=MTMR2
PDK3	Pyruvate Dehydrogenase Kinase 3	Protein Coding	Q15120	58	GC0XP024465	1.6505401134491	https://www.genecards.org/cgi-bin/carddisp.pl?gene=PDK3
RASGRP1	RAS Guanyl Releasing Protein 1	Protein Coding	O95267	58	GC15M038488	1.6505401134491	https://www.genecards.org/cgi-bin/carddisp.pl?gene=RASGRP1
SCO2	Synthesis Of Cytochrome C Oxidase 2	Protein Coding	O43819	58	GC22M050523	1.6505401134491	https://www.genecards.org/cgi-bin/carddisp.pl?gene=SCO2
SERPING1	Serpin Family G Member 1	Protein Coding	P05155	58	GC11P057597	1.6505401134491	https://www.genecards.org/cgi-bin/carddisp.pl?gene=SERPING1
SMARCAL1	SNF2 Related Chromatin Remodeling Annealing Helicase 1	Protein Coding	Q9NZC9	58	GC02P216412	1.6505401134491	https://www.genecards.org/cgi-bin/carddisp.pl?gene=SMARCAL1
TAP2	Transporter 2, ATP Binding Cassette Subfamily B Member	Protein Coding	Q03519	58	GC06M032821	1.6505401134491	https://www.genecards.org/cgi-bin/carddisp.pl?gene=TAP2
TDP1	Tyrosyl-DNA Phosphodiesterase 1	Protein Coding	Q9NUW8	58	GC14P089954	1.6505401134491	https://www.genecards.org/cgi-bin/carddisp.pl?gene=TDP1
WARS1	Tryptophanyl-TRNA Synthetase 1	Protein Coding	P23381	58	GC14M124313	1.6505401134491	https://www.genecards.org/cgi-bin/carddisp.pl?gene=WARS1
AICDA	Activation Induced Cytidine Deaminase	Protein Coding	Q9GZX7	57	GC12M008602	1.6505401134491	https://www.genecards.org/cgi-bin/carddisp.pl?gene=AICDA
AP3B1	Adaptor Related Protein Complex 3 Subunit Beta 1	Protein Coding	O00203	57	GC05M081668	1.6505401134491	https://www.genecards.org/cgi-bin/carddisp.pl?gene=AP3B1
BLNK	B Cell Linker	Protein Coding	Q8WV28	57	GC10M096327	1.6505401134491	https://www.genecards.org/cgi-bin/carddisp.pl?gene=BLNK
CFD	Complement Factor D	Protein Coding	P00746	57	GC19P000859	1.6505401134491	https://www.genecards.org/cgi-bin/carddisp.pl?gene=CFD
CHD7	Chromodomain Helicase DNA Binding Protein 7	Protein Coding	Q9P2D1	57	GC08P060678	1.6505401134491	https://www.genecards.org/cgi-bin/carddisp.pl?gene=CHD7
DHX9	DExH-Box Helicase 9	Protein Coding	Q08211	57	GC01P182839	1.6505401134491	https://www.genecards.org/cgi-bin/carddisp.pl?gene=DHX9
DOCK2	Dedicator Of Cytokinesis 2	Protein Coding	Q92608	57	GC05P169637	1.6505401134491	https://www.genecards.org/cgi-bin/carddisp.pl?gene=DOCK2
HSPB8	Heat Shock Protein Family B (Small) Member 8	Protein Coding	Q9UJY1	57	GC12P119173	1.6505401134491	https://www.genecards.org/cgi-bin/carddisp.pl?gene=HSPB8
ICOS	Inducible T Cell Costimulator	Protein Coding	Q9Y6W8	57	GC02P204862	1.6505401134491	https://www.genecards.org/cgi-bin/carddisp.pl?gene=ICOS
IL10RB	Interleukin 10 Receptor Subunit Beta	Protein Coding	Q08334	57	GC21P033266	1.6505401134491	https://www.genecards.org/cgi-bin/carddisp.pl?gene=IL10RB
IL12B	Interleukin 12B	Protein Coding	P29460	57	GC05M159314	1.6505401134491	https://www.genecards.org/cgi-bin/carddisp.pl?gene=IL12B
IL21	Interleukin 21	Protein Coding	Q9HBE4	57	GC04M122612	1.6505401134491	https://www.genecards.org/cgi-bin/carddisp.pl?gene=IL21
KARS1	Lysyl-TRNA Synthetase 1	Protein Coding	Q15046	57	GC16M076115	1.6505401134491	https://www.genecards.org/cgi-bin/carddisp.pl?gene=KARS1
LAMA2	Laminin Subunit Alpha 2	Protein Coding	P24043	57	GC06P183055	1.6505401134491	https://www.genecards.org/cgi-bin/carddisp.pl?gene=LAMA2
MAP3K14	Mitogen-Activated Protein Kinase Kinase Kinase 14	Protein Coding	Q99558	57	GC17M045263	1.6505401134491	https://www.genecards.org/cgi-bin/carddisp.pl?gene=MAP3K14
MOGS	Mannosyl-Oligosaccharide Glucosidase	Protein Coding	Q13724	57	GC02M074461	1.6505401134491	https://www.genecards.org/cgi-bin/carddisp.pl?gene=MOGS
PHYH	Phytanoyl-CoA 2-Hydroxylase	Protein Coding	O14832	57	GC10M013277	1.6505401134491	https://www.genecards.org/cgi-bin/carddisp.pl?gene=PHYH
POFUT1	Protein O-Fucosyltransferase 1	Protein Coding	Q9H488	57	GC20P032207	1.6505401134491	https://www.genecards.org/cgi-bin/carddisp.pl?gene=POFUT1
RNASEH2A	Ribonuclease H2 Subunit A	Protein Coding	O75792	57	GC19P151931	1.6505401134491	https://www.genecards.org/cgi-bin/carddisp.pl?gene=RNASEH2A
SLC7A7	Solute Carrier Family 7 Member 7	Protein Coding	Q9UM01	57	GC14M022773	1.6505401134491	https://www.genecards.org/cgi-bin/carddisp.pl?gene=SLC7A7
STXBP2	Syntaxin Binding Protein 2	Protein Coding	Q15833	57	GC19P151643	1.6505401134491	https://www.genecards.org/cgi-bin/carddisp.pl?gene=STXBP2
TNFRSF4	TNF Receptor Superfamily Member 4	Protein Coding	P43489	57	GC01M001211	1.6505401134491	https://www.genecards.org/cgi-bin/carddisp.pl?gene=TNFRSF4
UNC13D	Unc-13 Homolog D	Protein Coding	Q70J99	57	GC17M075827	1.6505401134491	https://www.genecards.org/cgi-bin/carddisp.pl?gene=UNC13D
AARS1	Alanyl-TRNA Synthetase 1	Protein Coding	P49588	56	GC16M075123	1.6505401134491	https://www.genecards.org/cgi-bin/carddisp.pl?gene=AARS1
CCT5	Chaperonin Containing TCP1 Subunit 5	Protein Coding	P48643	56	GC05P010249	1.6505401134491	https://www.genecards.org/cgi-bin/carddisp.pl?gene=CCT5
CLPB	ClpB Family Mitochondrial Disaggregase	Protein Coding	Q9H078	56	GC11M139993	1.6505401134491	https://www.genecards.org/cgi-bin/carddisp.pl?gene=CLPB
COX10	Cytochrome C Oxidase Assembly Factor Heme A:Farnesyltransferase COX10	Protein Coding	Q12887	56	GC17P014069	1.6505401134491	https://www.genecards.org/cgi-bin/carddisp.pl?gene=COX10
DCLRE1C	DNA Cross-Link Repair 1C	Protein Coding	Q96SD1	56	GC10M014897	1.6505401134491	https://www.genecards.org/cgi-bin/carddisp.pl?gene=DCLRE1C
EXTL3	Exostosin Like Glycosyltransferase 3	Protein Coding	O43909	56	GC08P032236	1.6505401134491	https://www.genecards.org/cgi-bin/carddisp.pl?gene=EXTL3
FGD4	FYVE, RhoGEF And PH Domain Containing 4	Protein Coding	Q96M96	56	GC12P074679	1.6505401134491	https://www.genecards.org/cgi-bin/carddisp.pl?gene=FGD4
FIG4	FIG4 Phosphoinositide 5-Phosphatase	Protein Coding	Q92562	56	GC06P182745	1.6505401134491	https://www.genecards.org/cgi-bin/carddisp.pl?gene=FIG4
GBF1	Golgi Brefeldin A Resistant Guanine Nucleotide Exchange Factor 1	Protein Coding	Q92538	56	GC10P124472	1.6505401134491	https://www.genecards.org/cgi-bin/carddisp.pl?gene=GBF1
HARS1	Histidyl-TRNA Synthetase 1	Protein Coding	P12081	56	GC05M140673	1.6505401134491	https://www.genecards.org/cgi-bin/carddisp.pl?gene=HARS1
IFNGR2	Interferon Gamma Receptor 2	Protein Coding	P38484	56	GC21P033402	1.6505401134491	https://www.genecards.org/cgi-bin/carddisp.pl?gene=IFNGR2
KIF23	Kinesin Family Member 23	Protein Coding	Q02241	56	GC15P069414	1.6505401134491	https://www.genecards.org/cgi-bin/carddisp.pl?gene=KIF23
PARN	Poly(A)-Specific Ribonuclease	Protein Coding	O95453	56	GC16M014435	1.6505401134491	https://www.genecards.org/cgi-bin/carddisp.pl?gene=PARN
RAG1	Recombination Activating 1	Protein Coding	P15918	56	GC11P036554	1.6505401134491	https://www.genecards.org/cgi-bin/carddisp.pl?gene=RAG1
RORC	RAR Related Orphan Receptor C	Protein Coding	P51449	56	GC01M151806	1.6505401134491	https://www.genecards.org/cgi-bin/carddisp.pl?gene=RORC
SLC5A7	Solute Carrier Family 5 Member 7	Protein Coding	Q9GZV3	56	GC02P107969	1.6505401134491	https://www.genecards.org/cgi-bin/carddisp.pl?gene=SLC5A7
TRAF3IP2	TRAF3 Interacting Protein 2	Protein Coding	O43734	56	GC06M111555	1.6505401134491	https://www.genecards.org/cgi-bin/carddisp.pl?gene=TRAF3IP2
ARPC1B	Actin Related Protein 2/3 Complex Subunit 1B	Protein Coding	O15143	55	GC07P099374	1.6505401134491	https://www.genecards.org/cgi-bin/carddisp.pl?gene=ARPC1B
BAG3	BAG Cochaperone 3	Protein Coding	O95817	55	GC10P119651	1.6505401134491	https://www.genecards.org/cgi-bin/carddisp.pl?gene=BAG3
BCL11B	BCL11 Transcription Factor B	Protein Coding	Q9C0K0	55	GC14M099169	1.6505401134491	https://www.genecards.org/cgi-bin/carddisp.pl?gene=BCL11B
CD70	CD70 Molecule	Protein Coding	P32970	55	GC19M107967	1.6505401134491	https://www.genecards.org/cgi-bin/carddisp.pl?gene=CD70
COPA	COPI Coat Complex Subunit Alpha	Protein Coding	P53621	55	GC01M160288	1.6505401134491	https://www.genecards.org/cgi-bin/carddisp.pl?gene=COPA
CORO1A	Coronin 1A	Protein Coding	P31146	55	GC16P121016	1.6505401134491	https://www.genecards.org/cgi-bin/carddisp.pl?gene=CORO1A
COX6A1	Cytochrome C Oxidase Subunit 6A1	Protein Coding	P12074	55	GC12P138864	1.6505401134491	https://www.genecards.org/cgi-bin/carddisp.pl?gene=COX6A1
DGAT2	Diacylglycerol O-Acyltransferase 2	Protein Coding	Q96PD7	55	GC11P075759	1.6505401134491	https://www.genecards.org/cgi-bin/carddisp.pl?gene=DGAT2
DNAJB2	DnaJ Heat Shock Protein Family (Hsp40) Member B2	Protein Coding	P25686	55	GC02P219279	1.6505401134491	https://www.genecards.org/cgi-bin/carddisp.pl?gene=DNAJB2
DNASE1L3	Deoxyribonuclease 1L3	Protein Coding	Q13609	55	GC03M058192	1.6505401134491	https://www.genecards.org/cgi-bin/carddisp.pl?gene=DNASE1L3
FERMT3	FERM Domain Containing Kindlin 3	Protein Coding	Q86UX7	55	GC11P107684	1.6505401134491	https://www.genecards.org/cgi-bin/carddisp.pl?gene=FERMT3
GNB4	G Protein Subunit Beta 4	Protein Coding	Q9HAV0	55	GC03M179397	1.6505401134491	https://www.genecards.org/cgi-bin/carddisp.pl?gene=GNB4
GNE	Glucosamine (UDP-N-Acetyl)-2-Epimerase/N-Acetylmannosamine Kinase	Protein Coding	Q9Y223	55	GC09M036214	1.6505401134491	https://www.genecards.org/cgi-bin/carddisp.pl?gene=GNE
HAX1	HCLS1 Associated Protein X-1	Protein Coding	O00165	55	GC01P176681	1.6505401134491	https://www.genecards.org/cgi-bin/carddisp.pl?gene=HAX1
IL21R	Interleukin 21 Receptor	Protein Coding	Q9HBE5	55	GC16P120791	1.6505401134491	https://www.genecards.org/cgi-bin/carddisp.pl?gene=IL21R
NHEJ1	Non-Homologous End Joining Factor 1	Protein Coding	Q9H9Q4	55	GC02M219203	1.6505401134491	https://www.genecards.org/cgi-bin/carddisp.pl?gene=NHEJ1
NHP2	NHP2 Ribonucleoprotein	Protein Coding	Q9NX24	55	GC05M178149	1.6505401134491	https://www.genecards.org/cgi-bin/carddisp.pl?gene=NHP2
PGM3	Phosphoglucomutase 3	Protein Coding	O95394	55	GC06M107911	1.6505401134491	https://www.genecards.org/cgi-bin/carddisp.pl?gene=PGM3
POLE2	DNA Polymerase Epsilon 2, Accessory Subunit	Protein Coding	P56282	55	GC14M049643	1.6505401134491	https://www.genecards.org/cgi-bin/carddisp.pl?gene=POLE2
RHOH	Ras Homolog Family Member H	Protein Coding	Q15669	55	GC04P040293	1.6505401134491	https://www.genecards.org/cgi-bin/carddisp.pl?gene=RHOH
RNF168	Ring Finger Protein 168	Protein Coding	Q8IYW5	55	GC03M196468	1.6505401134491	https://www.genecards.org/cgi-bin/carddisp.pl?gene=RNF168
SAMHD1	SAM And HD Domain Containing Deoxynucleoside Triphosphate Triphosphohydrolase 1	Protein Coding	Q9Y3Z3	55	GC20M036890	1.6505401134491	https://www.genecards.org/cgi-bin/carddisp.pl?gene=SAMHD1
SBDS	SBDS Ribosome Maturation Factor	Protein Coding	Q9Y3A5	55	GC07M066987	1.6505401134491	https://www.genecards.org/cgi-bin/carddisp.pl?gene=SBDS
SLC29A3	Solute Carrier Family 29 Member 3	Protein Coding	Q9BZD2	55	GC10P075830	1.6505401134491	https://www.genecards.org/cgi-bin/carddisp.pl?gene=SLC29A3
SLC46A1	Solute Carrier Family 46 Member 1	Protein Coding	Q96NT5	55	GC17M096697	1.6505401134491	https://www.genecards.org/cgi-bin/carddisp.pl?gene=SLC46A1
STING1	Stimulator Of Interferon Response CGAMP Interactor 1	Protein Coding	Q86WV6	55	GC05M139501	1.6505401134491	https://www.genecards.org/cgi-bin/carddisp.pl?gene=STING1
SURF1	SURF1 Cytochrome C Oxidase Assembly Factor	Protein Coding	Q15526	55	GC09M133351	1.6505401134491	https://www.genecards.org/cgi-bin/carddisp.pl?gene=SURF1
TCN2	Transcobalamin 2	Protein Coding	P20062	55	GC22P091923	1.6505401134491	https://www.genecards.org/cgi-bin/carddisp.pl?gene=TCN2
TFG	Trafficking From ER To Golgi Regulator	Protein Coding	Q92734	55	GC03P100709	1.6505401134491	https://www.genecards.org/cgi-bin/carddisp.pl?gene=TFG
TREX1	Three Prime Repair Exonuclease 1	Protein Coding	Q9NSU2	55	GC03P064970	1.6505401134491	https://www.genecards.org/cgi-bin/carddisp.pl?gene=TREX1
TSFM	Ts Translation Elongation Factor, Mitochondrial	Protein Coding	P43897	55	GC12P057782	1.6505401134491	https://www.genecards.org/cgi-bin/carddisp.pl?gene=TSFM
UNC119	Unc-119 Lipid Binding Chaperone	Protein Coding	Q13432	55	GC17M028546	1.6505401134491	https://www.genecards.org/cgi-bin/carddisp.pl?gene=UNC119
YARS1	Tyrosyl-TRNA Synthetase 1	Protein Coding	P54577	55	GC01M035650	1.6505401134491	https://www.genecards.org/cgi-bin/carddisp.pl?gene=YARS1
ACD	ACD Shelterin Complex Subunit And Telomerase Recruitment Factor	Protein Coding	Q96AP0	54	GC16M067865	1.6505401134491	https://www.genecards.org/cgi-bin/carddisp.pl?gene=ACD
ARHGEF10	Rho Guanine Nucleotide Exchange Factor 10	Protein Coding	O15013	54	GC08P001823	1.6505401134491	https://www.genecards.org/cgi-bin/carddisp.pl?gene=ARHGEF10
BACH2	BTB Domain And CNC Homolog 2	Protein Coding	Q9BYV9	54	GC06M089926	1.6505401134491	https://www.genecards.org/cgi-bin/carddisp.pl?gene=BACH2
CEBPE	CCAAT Enhancer Binding Protein Epsilon	Protein Coding	Q15744	54	GC14M023117	1.6505401134491	https://www.genecards.org/cgi-bin/carddisp.pl?gene=CEBPE
CTDP1	CTD Phosphatase Subunit 1	Protein Coding	Q9Y5B0	54	GC18P079691	1.6505401134491	https://www.genecards.org/cgi-bin/carddisp.pl?gene=CTDP1
G6PC3	Glucose-6-Phosphatase Catalytic Subunit 3	Protein Coding	Q9BUM1	54	GC17P044070	1.6505401134491	https://www.genecards.org/cgi-bin/carddisp.pl?gene=G6PC3
IGHMBP2	Immunoglobulin Mu DNA Binding Protein 2	Protein Coding	P38935	54	GC11P068903	1.6505401134491	https://www.genecards.org/cgi-bin/carddisp.pl?gene=IGHMBP2
IGLL1	Immunoglobulin Lambda Like Polypeptide 1	Protein Coding	P15814	54	GC22M023573	1.6505401134491	https://www.genecards.org/cgi-bin/carddisp.pl?gene=IGLL1
LDB3	LIM Domain Binding 3	Protein Coding	O75112	54	GC10P086666	1.6505401134491	https://www.genecards.org/cgi-bin/carddisp.pl?gene=LDB3
PLD3	Phospholipase D Family Member 3	Protein Coding	Q8IV08	54	GC19P040348	1.6505401134491	https://www.genecards.org/cgi-bin/carddisp.pl?gene=PLD3
PMP2	Peripheral Myelin Protein 2	Protein Coding	P02689	54	GC08M081440	1.6505401134491	https://www.genecards.org/cgi-bin/carddisp.pl?gene=PMP2
RECQL4	RecQ Like Helicase 4	Protein Coding	O94761	54	GC08M147404	1.6505401134491	https://www.genecards.org/cgi-bin/carddisp.pl?gene=RECQL4
RNF31	Ring Finger Protein 31	Protein Coding	Q96EP0	54	GC14P024146	1.6505401134491	https://www.genecards.org/cgi-bin/carddisp.pl?gene=RNF31
RTEL1	Regulator Of Telomere Elongation Helicase 1	Protein Coding	Q9NZ71	54	GC20P069269	1.6505401134491	https://www.genecards.org/cgi-bin/carddisp.pl?gene=RTEL1
SETX	Senataxin	Protein Coding	Q7Z333	54	GC09M132261	1.6505401134491	https://www.genecards.org/cgi-bin/carddisp.pl?gene=SETX
SLC37A4	Solute Carrier Family 37 Member 4	Protein Coding	O43826	54	GC11M140642	1.6505401134491	https://www.genecards.org/cgi-bin/carddisp.pl?gene=SLC37A4
STX11	Syntaxin 11	Protein Coding	O75558	54	GC06P183460	1.6505401134491	https://www.genecards.org/cgi-bin/carddisp.pl?gene=STX11
TMC6	Transmembrane Channel Like 6	Protein Coding	Q7Z403	54	GC17M098134	1.6505401134491	https://www.genecards.org/cgi-bin/carddisp.pl?gene=TMC6
TRNT1	TRNA Nucleotidyl Transferase 1	Protein Coding	Q96Q11	54	GC03P003126	1.6505401134491	https://www.genecards.org/cgi-bin/carddisp.pl?gene=TRNT1
WIPF1	WAS/WASL Interacting Protein Family Member 1	Protein Coding	O43516	54	GC02M174559	1.6505401134491	https://www.genecards.org/cgi-bin/carddisp.pl?gene=WIPF1
ACTL6A	Actin Like 6A	Protein Coding	O96019	53	GC03P179562	1.6505401134491	https://www.genecards.org/cgi-bin/carddisp.pl?gene=ACTL6A
BICD2	BICD Cargo Adaptor 2	Protein Coding	Q8TD16	53	GC09M092711	1.6505401134491	https://www.genecards.org/cgi-bin/carddisp.pl?gene=BICD2
COLEC11	Collectin Subfamily Member 11	Protein Coding	Q9BWP8	53	GC02P003594	1.6505401134491	https://www.genecards.org/cgi-bin/carddisp.pl?gene=COLEC11
DHTKD1	Dehydrogenase E1 And Transketolase Domain Containing 1	Protein Coding	Q96HY7	53	GC10P012068	1.6505401134491	https://www.genecards.org/cgi-bin/carddisp.pl?gene=DHTKD1
GFI1	Growth Factor Independent 1 Transcriptional Repressor	Protein Coding	Q99684	53	GC01M092474	1.6505401134491	https://www.genecards.org/cgi-bin/carddisp.pl?gene=GFI1
HNRNPH2	Heterogeneous Nuclear Ribonucleoprotein H2	Protein Coding	P55795	53	GC0XP101408	1.6505401134491	https://www.genecards.org/cgi-bin/carddisp.pl?gene=HNRNPH2
MAGT1	Magnesium Transporter 1	Protein Coding	Q9H0U3	53	GC0XM078326	1.6505401134491	https://www.genecards.org/cgi-bin/carddisp.pl?gene=MAGT1
POGLUT1	Protein O-Glucosyltransferase 1	Protein Coding	Q8NBL1	53	GC03P119468	1.6505401134491	https://www.genecards.org/cgi-bin/carddisp.pl?gene=POGLUT1
RBCK1	RANBP2-Type And C3HC4-Type Zinc Finger Containing 1	Protein Coding	Q9BYM8	53	GC20P000407	1.6505401134491	https://www.genecards.org/cgi-bin/carddisp.pl?gene=RBCK1
RFX5	Regulatory Factor X5	Protein Coding	P48382	53	GC01M151340	1.6505401134491	https://www.genecards.org/cgi-bin/carddisp.pl?gene=RFX5
TINF2	TERF1 Interacting Nuclear Factor 2	Protein Coding	Q9BSI4	53	GC14M028843	1.6505401134491	https://www.genecards.org/cgi-bin/carddisp.pl?gene=TINF2
CADM3	Cell Adhesion Molecule 3	Protein Coding	Q8N126	52	GC01P176921	1.6505401134491	https://www.genecards.org/cgi-bin/carddisp.pl?gene=CADM3
CDCA7	Cell Division Cycle Associated 7	Protein Coding	Q9BWT1	52	GC02P173354	1.6505401134491	https://www.genecards.org/cgi-bin/carddisp.pl?gene=CDCA7
CHCHD10	Coiled-Coil-Helix-Coiled-Coil-Helix Domain Containing 10	Protein Coding	Q8WYQ3	52	GC22M023765	1.6505401134491	https://www.genecards.org/cgi-bin/carddisp.pl?gene=CHCHD10
EXOSC9	Exosome Component 9	Protein Coding	Q06265	52	GC04P121801	1.6505401134491	https://www.genecards.org/cgi-bin/carddisp.pl?gene=EXOSC9
FOXN1	Forkhead Box N1	Protein Coding	O15353	52	GC17P028506	1.6505401134491	https://www.genecards.org/cgi-bin/carddisp.pl?gene=FOXN1
GAN	Gigaxonin	Protein Coding	Q9H2C0	52	GC16P122313	1.6505401134491	https://www.genecards.org/cgi-bin/carddisp.pl?gene=GAN
IL17RC	Interleukin 17 Receptor C	Protein Coding	Q8NAC3	52	GC03P009917	1.6505401134491	https://www.genecards.org/cgi-bin/carddisp.pl?gene=IL17RC
LAMTOR2	Late Endosomal/Lysosomal Adaptor, MAPK And MTOR Activator 2	Protein Coding	Q9Y2Q5	52	GC01P156054	1.6505401134491	https://www.genecards.org/cgi-bin/carddisp.pl?gene=LAMTOR2
LRBA	LPS Responsive Beige-Like Anchor Protein	Protein Coding	P50851	52	GC04M150264	1.6505401134491	https://www.genecards.org/cgi-bin/carddisp.pl?gene=LRBA
LRSAM1	Leucine Rich Repeat And Sterile Alpha Motif Containing 1	Protein Coding	Q6UWE0	52	GC09P127451	1.6505401134491	https://www.genecards.org/cgi-bin/carddisp.pl?gene=LRSAM1
MCM3AP	Minichromosome Maintenance Complex Component 3 Associated Protein	Protein Coding	O60318	52	GC21M046235	1.6505401134491	https://www.genecards.org/cgi-bin/carddisp.pl?gene=MCM3AP
MORC2	MORC Family CW-Type Zinc Finger 2	Protein Coding	Q9Y6X9	52	GC22M030925	1.6505401134491	https://www.genecards.org/cgi-bin/carddisp.pl?gene=MORC2
MRTFA	Myocardin Related Transcription Factor A	Protein Coding	Q969V6	52	GC22M086972	1.6505401134491	https://www.genecards.org/cgi-bin/carddisp.pl?gene=MRTFA
MYOT	Myotilin	Protein Coding	Q9UBF9	52	GC05P137867	1.6505401134491	https://www.genecards.org/cgi-bin/carddisp.pl?gene=MYOT
NOP10	NOP10 Ribonucleoprotein	Protein Coding	Q9NPE3	52	GC15M047894	1.6505401134491	https://www.genecards.org/cgi-bin/carddisp.pl?gene=NOP10
OTULIN	OTU Deubiquitinase With Linear Linkage Specificity	Protein Coding	Q96BN8	52	GC05P015795	1.6505401134491	https://www.genecards.org/cgi-bin/carddisp.pl?gene=OTULIN
PLEKHG5	Pleckstrin Homology And RhoGEF Domain Containing G5	Protein Coding	O94827	52	GC01M022301	1.6505401134491	https://www.genecards.org/cgi-bin/carddisp.pl?gene=PLEKHG5
RAG2	Recombination Activating 2	Protein Coding	P55895	52	GC11M036575	1.6505401134491	https://www.genecards.org/cgi-bin/carddisp.pl?gene=RAG2
REEP1	Receptor Accessory Protein 1	Protein Coding	Q9H902	52	GC02M086213	1.6505401134491	https://www.genecards.org/cgi-bin/carddisp.pl?gene=REEP1
SMARCD2	SWI/SNF Related BAF Chromatin Remodeling Complex Subunit D2	Protein Coding	Q92925	52	GC17M063832	1.6505401134491	https://www.genecards.org/cgi-bin/carddisp.pl?gene=SMARCD2
SPG11	SPG11 Vesicle Trafficking Associated, Spatacsin	Protein Coding	Q96JI7	52	GC15M048180	1.6505401134491	https://www.genecards.org/cgi-bin/carddisp.pl?gene=SPG11
SRP72	Signal Recognition Particle 72	Protein Coding	O76094	52	GC04P056484	1.6505401134491	https://www.genecards.org/cgi-bin/carddisp.pl?gene=SRP72
TRIM2	Tripartite Motif Containing 2	Protein Coding	Q9C040	52	GC04P153152	1.6505401134491	https://www.genecards.org/cgi-bin/carddisp.pl?gene=TRIM2
USP18	Ubiquitin Specific Peptidase 18	Protein Coding	Q9UMW8	52	GC22P018149	1.6505401134491	https://www.genecards.org/cgi-bin/carddisp.pl?gene=USP18
WDR1	WD Repeat Domain 1	Protein Coding	O75083	52	GC04M010073	1.6505401134491	https://www.genecards.org/cgi-bin/carddisp.pl?gene=WDR1
WRAP53	WD Repeat Containing Antisense To TP53	Protein Coding	Q9BUR4	52	GC17P153763	1.6505401134491	https://www.genecards.org/cgi-bin/carddisp.pl?gene=WRAP53
ATL3	Atlastin GTPase 3	Protein Coding	Q6DD88	51	GC11M063624	1.6505401134491	https://www.genecards.org/cgi-bin/carddisp.pl?gene=ATL3
GINS1	GINS Complex Subunit 1	Protein Coding	Q14691	51	GC20P026681	1.6505401134491	https://www.genecards.org/cgi-bin/carddisp.pl?gene=GINS1
MED25	Mediator Complex Subunit 25	Protein Coding	Q71SY5	51	GC19P152883	1.6505401134491	https://www.genecards.org/cgi-bin/carddisp.pl?gene=MED25
SLC26A1	Solute Carrier Family 26 Member 1	Protein Coding	Q9H2B4	51	GC04M006254	1.6505401134491	https://www.genecards.org/cgi-bin/carddisp.pl?gene=SLC26A1
TMC8	Transmembrane Channel Like 8	Protein Coding	Q8IU68	51	GC17P078130	1.6505401134491	https://www.genecards.org/cgi-bin/carddisp.pl?gene=TMC8
TTC7A	Tetratricopeptide Repeat Domain 7A	Protein Coding	Q9ULT0	51	GC02P046928	1.6505401134491	https://www.genecards.org/cgi-bin/carddisp.pl?gene=TTC7A
VPS45	Vacuolar Protein Sorting 45 Homolog	Protein Coding	Q9NRW7	51	GC01P176465	1.6505401134491	https://www.genecards.org/cgi-bin/carddisp.pl?gene=VPS45
ZFYVE26	Zinc Finger FYVE-Type Containing 26	Protein Coding	Q68DK2	51	GC14M067727	1.6505401134491	https://www.genecards.org/cgi-bin/carddisp.pl?gene=ZFYVE26
CDAN1	Codanin 1	Protein Coding	Q8IWY9	50	GC15M042723	1.6505401134491	https://www.genecards.org/cgi-bin/carddisp.pl?gene=CDAN1
ERCC6L2	ERCC Excision Repair 6 Like 2	Protein Coding	Q5T890	50	GC09P095871	1.6505401134491	https://www.genecards.org/cgi-bin/carddisp.pl?gene=ERCC6L2
LYST	Lysosomal Trafficking Regulator	Protein Coding	Q99698	50	GC01M235661	1.6505401134491	https://www.genecards.org/cgi-bin/carddisp.pl?gene=LYST
NSMCE3	NSE3 Homolog, SMC5-SMC6 Complex Component	Protein Coding	Q96MG7	50	GC15M047612	1.6505401134491	https://www.genecards.org/cgi-bin/carddisp.pl?gene=NSMCE3
RETREG1	Reticulophagy Regulator 1	Protein Coding	Q9H6L5	50	GC05M016650	1.6505401134491	https://www.genecards.org/cgi-bin/carddisp.pl?gene=RETREG1
RFXANK	Regulatory Factor X Associated Ankyrin Containing Protein	Protein Coding	O14593	50	GC19P019192	1.6505401134491	https://www.genecards.org/cgi-bin/carddisp.pl?gene=RFXANK
SBF2	SET Binding Factor 2	Protein Coding	Q86WG5	50	GC11M015403	1.6505401134491	https://www.genecards.org/cgi-bin/carddisp.pl?gene=SBF2
SP110	SP110 Nuclear Body Protein	Protein Coding	Q9HB58	50	GC02M230167	1.6505401134491	https://www.genecards.org/cgi-bin/carddisp.pl?gene=SP110
UNC93B1	Unc-93 Homolog B1, TLR Signaling Regulator	Protein Coding	Q9H1C4	50	GC11M067991	1.6505401134491	https://www.genecards.org/cgi-bin/carddisp.pl?gene=UNC93B1
VWA1	Von Willebrand Factor A Domain Containing 1	Protein Coding	Q6PCB0	50	GC01P001434	1.6505401134491	https://www.genecards.org/cgi-bin/carddisp.pl?gene=VWA1
ZBTB24	Zinc Finger And BTB Domain Containing 24	Protein Coding	O43167	50	GC06M110941	1.6505401134491	https://www.genecards.org/cgi-bin/carddisp.pl?gene=ZBTB24
DCAF8	DDB1 And CUL4 Associated Factor 8	Protein Coding	Q5TAQ9	49	GC01M160215	1.6505401134491	https://www.genecards.org/cgi-bin/carddisp.pl?gene=DCAF8
DCLRE1B	DNA Cross-Link Repair 1B	Protein Coding	Q9H816	49	GC01P113905	1.6505401134491	https://www.genecards.org/cgi-bin/carddisp.pl?gene=DCLRE1B
AP1S3	Adaptor Related Protein Complex 1 Subunit Sigma 3	Protein Coding	Q96PC3	48	GC02M223667	1.6505401134491	https://www.genecards.org/cgi-bin/carddisp.pl?gene=AP1S3
CTC1	CST Telomere Replication Complex Component 1	Protein Coding	Q2NKJ3	48	GC17M096249	1.6505401134491	https://www.genecards.org/cgi-bin/carddisp.pl?gene=CTC1
DRP2	Dystrophin Related Protein 2	Protein Coding	Q13474	48	GC0XP101219	1.6505401134491	https://www.genecards.org/cgi-bin/carddisp.pl?gene=DRP2
FBXO38	F-Box Protein 38	Protein Coding	Q6PIJ6	48	GC05P148383	1.6505401134491	https://www.genecards.org/cgi-bin/carddisp.pl?gene=FBXO38
HYCC1	Hyccin PI4KA Lipid Kinase Complex Subunit 1	Protein Coding	Q9BYI3	48	GC07M022994	1.6505401134491	https://www.genecards.org/cgi-bin/carddisp.pl?gene=HYCC1
IRF2BP2	Interferon Regulatory Factor 2 Binding Protein 2	Protein Coding	Q7Z5L9	48	GC01M234604	1.6505401134491	https://www.genecards.org/cgi-bin/carddisp.pl?gene=IRF2BP2
SAMD9	Sterile Alpha Motif Domain Containing 9	Protein Coding	Q5K651	48	GC07M093099	1.6505401134491	https://www.genecards.org/cgi-bin/carddisp.pl?gene=SAMD9
VPS13D	Vacuolar Protein Sorting 13 Homolog D	Protein Coding	Q5THJ4	48	GC01P075469	1.6505401134491	https://www.genecards.org/cgi-bin/carddisp.pl?gene=VPS13D
TAMM41	TAM41 Mitochondrial Translocator Assembly And Maintenance Homolog	Protein Coding	Q96BW9	47	GC03M011721	1.6505401134491	https://www.genecards.org/cgi-bin/carddisp.pl?gene=TAMM41
COA7	Cytochrome C Oxidase Assembly Factor 7	Protein Coding	Q96BR5	46	GC01M052684	1.6505401134491	https://www.genecards.org/cgi-bin/carddisp.pl?gene=COA7
DNAJC21	DnaJ Heat Shock Protein Family (Hsp40) Member C21	Protein Coding	Q5F1R6	46	GC05P034929	1.6505401134491	https://www.genecards.org/cgi-bin/carddisp.pl?gene=DNAJC21
MTRFR	Mitochondrial Translation Release Factor In Rescue	Protein Coding	Q9H3J6	46	GC12P138940	1.6505401134491	https://www.genecards.org/cgi-bin/carddisp.pl?gene=MTRFR
RFXAP	Regulatory Factor X Associated Protein	Protein Coding	O00287	46	GC13P036819	1.6505401134491	https://www.genecards.org/cgi-bin/carddisp.pl?gene=RFXAP
USB1	U6 SnRNA Biogenesis Phosphodiesterase 1	Protein Coding	Q9BQ65	46	GC16P057999	1.6505401134491	https://www.genecards.org/cgi-bin/carddisp.pl?gene=USB1
JAGN1	Jagunal Homolog 1	Protein Coding	Q8N5M9	45	GC03P009890	1.6505401134491	https://www.genecards.org/cgi-bin/carddisp.pl?gene=JAGN1
ZNF341	Zinc Finger Protein 341	Protein Coding	Q9BYN7	45	GC20P033731	1.6505401134491	https://www.genecards.org/cgi-bin/carddisp.pl?gene=ZNF341
CFAP276	Cilia And Flagella Associated Protein 276	Protein Coding	Q5T5A4	41	GC01M109256	1.6505401134491	https://www.genecards.org/cgi-bin/carddisp.pl?gene=CFAP276
FAM120AOS	Family With Sequence Similarity 120 Member A Opposite Strand	Protein Coding	Q5T036	41	GC09M093431	1.6505401134491	https://www.genecards.org/cgi-bin/carddisp.pl?gene=FAM120AOS
LRRN4CL	LRRN4 C-Terminal Like	Protein Coding	Q8ND94	41	GC11M062686	1.6505401134491	https://www.genecards.org/cgi-bin/carddisp.pl?gene=LRRN4CL
TERC	Telomerase RNA Component	RNA Gene		36	GC03M169765	1.6505401134491	https://www.genecards.org/cgi-bin/carddisp.pl?gene=TERC
RMRP	RNA Component Of Mitochondrial RNA Processing Endoribonuclease	RNA Gene		31	GC09M035916	1.6505401134491	https://www.genecards.org/cgi-bin/carddisp.pl?gene=RMRP
IFNG-AS1	IFNG Regulatory Antisense RNA 1	RNA Gene		27	GC12P067989	1.6505401134491	https://www.genecards.org/cgi-bin/carddisp.pl?gene=IFNG-AS1
BIVM-ERCC5	BIVM-ERCC5 Readthrough	Protein Coding		26	GC13P102873	1.6505401134491	https://www.genecards.org/cgi-bin/carddisp.pl?gene=BIVM-ERCC5
HNRNPUL2-BSCL2	HNRNPUL2-BSCL2 Readthrough (NMD Candidate)	RNA Gene		25	GC11M139666	1.6505401134491	https://www.genecards.org/cgi-bin/carddisp.pl?gene=HNRNPUL2-BSCL2
LINC00426	Long Intergenic Non-Protein Coding RNA 426	RNA Gene		22	GC13M030630	1.6505401134491	https://www.genecards.org/cgi-bin/carddisp.pl?gene=LINC00426
CXCR2P1	C-X-C Motif Chemokine Receptor 2 Pseudogene 1	Pseudogene		20	GC02M218059	1.6505401134491	https://www.genecards.org/cgi-bin/carddisp.pl?gene=CXCR2P1
LINC02384	Long Intergenic Non-Protein Coding RNA 2384	RNA Gene		19	GC12M068334	1.6505401134491	https://www.genecards.org/cgi-bin/carddisp.pl?gene=LINC02384
LOC108663984	ALAS2 Intron 1 And 3 Erythroid Regulatory Elements	Functional Element		8	GC0XP055023	1.6505401134491	https://www.genecards.org/cgi-bin/carddisp.pl?gene=LOC108663984
LOC129933280	ATAC-STARR-Seq Lymphoblastoid Silent Region 11244	Functional Element		8	GC02P025161	1.6505401134491	https://www.genecards.org/cgi-bin/carddisp.pl?gene=LOC129933280
LOC130000622	ATAC-STARR-Seq Lymphoblastoid Active Region 27542	Functional Element		8	GC08P074351	1.6505401134491	https://www.genecards.org/cgi-bin/carddisp.pl?gene=LOC130000622
LOC130059818	ATAC-STARR-Seq Lymphoblastoid Silent Region 7911	Functional Element		8	GC16P127375	1.6505401134491	https://www.genecards.org/cgi-bin/carddisp.pl?gene=LOC130059818
LOC130064454	ATAC-STARR-Seq Lymphoblastoid Active Region 14650	Functional Element		7	GC19P159173	1.6505401134491	https://www.genecards.org/cgi-bin/carddisp.pl?gene=LOC130064454
LOC108167315	POMC Promoter Region	Functional Element		6	GC02P029576	1.6505401134491	https://www.genecards.org/cgi-bin/carddisp.pl?gene=LOC108167315
DUPC1	Dupuytren Contracture 1	Genetic Locus		4	GC16U900663	1.6505401134491	https://www.genecards.org/cgi-bin/carddisp.pl?gene=DUPC1
GER	Gastroesophageal Reflux	Genetic Locus		4	GC13U990061	1.6505401134491	https://www.genecards.org/cgi-bin/carddisp.pl?gene=GER
ABCA1	ATP Binding Cassette Subfamily A Member 1	Protein Coding	O95477	62	GC09M104781	1.64926946163177	https://www.genecards.org/cgi-bin/carddisp.pl?gene=ABCA1
SETBP1	SET Binding Protein 1	Protein Coding	Q9Y6X0	54	GC18P044680	1.64214468002319	https://www.genecards.org/cgi-bin/carddisp.pl?gene=SETBP1
MIR34A	MicroRNA 34a	RNA Gene		31	GC01M009151	1.63519787788391	https://www.genecards.org/cgi-bin/carddisp.pl?gene=MIR34A
NF1	Neurofibromin 1	Protein Coding	P21359	61	GC17P031094	1.62934291362762	https://www.genecards.org/cgi-bin/carddisp.pl?gene=NF1
EPX	Eosinophil Peroxidase	Protein Coding	P11678	57	GC17P058192	1.62643766403198	https://www.genecards.org/cgi-bin/carddisp.pl?gene=EPX
NEAT1	Nuclear Paraspeckle Assembly Transcript 1	RNA Gene		34	GC11P107808	1.62643766403198	https://www.genecards.org/cgi-bin/carddisp.pl?gene=NEAT1
GATA1	GATA Binding Protein 1	Protein Coding	P15976	59	GC0XP048786	1.61922609806061	https://www.genecards.org/cgi-bin/carddisp.pl?gene=GATA1
COL17A1	Collagen Type XVII Alpha 1 Chain	Protein Coding	Q9UMD9	58	GC10M104031	1.60975623130798	https://www.genecards.org/cgi-bin/carddisp.pl?gene=COL17A1
EPO	Erythropoietin	Protein Coding	P01588	55	GC07P100720	1.6094925403595	https://www.genecards.org/cgi-bin/carddisp.pl?gene=EPO
FCGR3B	Fc Gamma Receptor IIIb	Protein Coding	O75015	55	GC01M161623	1.60605216026306	https://www.genecards.org/cgi-bin/carddisp.pl?gene=FCGR3B
SMAD7	SMAD Family Member 7	Protein Coding	O15105	57	GC18M048919	1.60389280319214	https://www.genecards.org/cgi-bin/carddisp.pl?gene=SMAD7
KLK11	Kallikrein Related Peptidase 11	Protein Coding	Q9UBX7	54	GC19M109138	1.60306525230408	https://www.genecards.org/cgi-bin/carddisp.pl?gene=KLK11
UMOD	Uromodulin	Protein Coding	P07911	56	GC16M050522	1.60197842121124	https://www.genecards.org/cgi-bin/carddisp.pl?gene=UMOD
CISH	Cytokine Inducible SH2 Containing Protein	Protein Coding	Q9NSE2	58	GC03M054843	1.59427869319916	https://www.genecards.org/cgi-bin/carddisp.pl?gene=CISH
FCGR3A	Fc Gamma Receptor IIIa	Protein Coding	P08637	60	GC01M161541	1.58948504924774	https://www.genecards.org/cgi-bin/carddisp.pl?gene=FCGR3A
NAV1	Neuron Navigator 1	Protein Coding	Q8NEY1	48	GC01P201712	1.5857195854187	https://www.genecards.org/cgi-bin/carddisp.pl?gene=NAV1
HMBS	Hydroxymethylbilane Synthase	Protein Coding	P08397	57	GC11P119084	1.58151435852051	https://www.genecards.org/cgi-bin/carddisp.pl?gene=HMBS
CDK5	Cyclin Dependent Kinase 5	Protein Coding	Q00535	66	GC07M151053	1.57603526115417	https://www.genecards.org/cgi-bin/carddisp.pl?gene=CDK5
ATP4A	ATPase H+/K+ Transporting Subunit Alpha	Protein Coding	P20648	54	GC19M109447	1.57364797592163	https://www.genecards.org/cgi-bin/carddisp.pl?gene=ATP4A
NGFR	Nerve Growth Factor Receptor	Protein Coding	P08138	60	GC17P049495	1.57308125495911	https://www.genecards.org/cgi-bin/carddisp.pl?gene=NGFR
PTK2	Protein Tyrosine Kinase 2	Protein Coding	Q05397	61	GC08M140657	1.56402778625488	https://www.genecards.org/cgi-bin/carddisp.pl?gene=PTK2
MIR17	MicroRNA 17	RNA Gene		28	GC13P091350	1.55858135223389	https://www.genecards.org/cgi-bin/carddisp.pl?gene=MIR17
MIR335	MicroRNA 335	RNA Gene		28	GC07P130496	1.55858135223389	https://www.genecards.org/cgi-bin/carddisp.pl?gene=MIR335
MIR29C	MicroRNA 29c	RNA Gene		27	GC01M207838	1.55858135223389	https://www.genecards.org/cgi-bin/carddisp.pl?gene=MIR29C
PPARD	Peroxisome Proliferator Activated Receptor Delta	Protein Coding	Q03181	59	GC06P182001	1.55651903152466	https://www.genecards.org/cgi-bin/carddisp.pl?gene=PPARD
TRIM63	Tripartite Motif Containing 63	Protein Coding	Q969Q1	54	GC01M034728	1.55651903152466	https://www.genecards.org/cgi-bin/carddisp.pl?gene=TRIM63
NLRC3	NLR Family CARD Domain Containing 3	Protein Coding	Q7RTR2	45	GC16M003539	1.55651903152466	https://www.genecards.org/cgi-bin/carddisp.pl?gene=NLRC3
AMY1A	Amylase Alpha 1A	Protein Coding	P0DUB6	42	GC01P103651	1.55651903152466	https://www.genecards.org/cgi-bin/carddisp.pl?gene=AMY1A
PCNA	Proliferating Cell Nuclear Antigen	Protein Coding	P12004	63	GC20M005114	1.54276430606842	https://www.genecards.org/cgi-bin/carddisp.pl?gene=PCNA
PIK3CG	Phosphatidylinositol-4,5-Bisphosphate 3-Kinase Catalytic Subunit Gamma	Protein Coding	P48736	62	GC07P106865	1.54048132896423	https://www.genecards.org/cgi-bin/carddisp.pl?gene=PIK3CG
DYNC2I1	Dynein 2 Intermediate Chain 1	Protein Coding	Q8WVS4	47	GC07P158839	1.53849816322327	https://www.genecards.org/cgi-bin/carddisp.pl?gene=DYNC2I1
IGFBP2	Insulin Like Growth Factor Binding Protein 2	Protein Coding	P18065	57	GC02P216632	1.53272867202759	https://www.genecards.org/cgi-bin/carddisp.pl?gene=IGFBP2
TNFSF12	TNF Superfamily Member 12	Protein Coding	O43508	51	GC17P153754	1.53272867202759	https://www.genecards.org/cgi-bin/carddisp.pl?gene=TNFSF12
TREML1	Triggering Receptor Expressed On Myeloid Cells Like 1	Protein Coding	Q86YW5	45	GC06M106679	1.53272867202759	https://www.genecards.org/cgi-bin/carddisp.pl?gene=TREML1
S100A4	S100 Calcium Binding Protein A4	Protein Coding	P26447	57	GC01M153543	1.53113198280334	https://www.genecards.org/cgi-bin/carddisp.pl?gene=S100A4
SOD3	Superoxide Dismutase 3	Protein Coding	P08294	55	GC04P030197	1.53113198280334	https://www.genecards.org/cgi-bin/carddisp.pl?gene=SOD3
GCG	Glucagon	Protein Coding	P01275	55	GC02M162142	1.53109216690063	https://www.genecards.org/cgi-bin/carddisp.pl?gene=GCG
GSTT1	Glutathione S-Transferase Theta 1	Protein Coding	P30711	44	GC22Mi00270	1.53006100654602	https://www.genecards.org/cgi-bin/carddisp.pl?gene=GSTT1
XBP1	X-Box Binding Protein 1	Protein Coding	P17861	59	GC22M028794	1.52923679351807	https://www.genecards.org/cgi-bin/carddisp.pl?gene=XBP1
MIR24-1	MicroRNA 24-1	RNA Gene		27	GC09P095086	1.52627718448639	https://www.genecards.org/cgi-bin/carddisp.pl?gene=MIR24-1
MAPT	Microtubule Associated Protein Tau	Protein Coding	P10636	62	GC17P045894	1.52024924755096	https://www.genecards.org/cgi-bin/carddisp.pl?gene=MAPT
CD74	CD74 Molecule	Protein Coding	P04233	58	GC05M150378	1.50771594047546	https://www.genecards.org/cgi-bin/carddisp.pl?gene=CD74
GHR	Growth Hormone Receptor	Protein Coding	P10912	58	GC05P042429	1.50771594047546	https://www.genecards.org/cgi-bin/carddisp.pl?gene=GHR
IGFBP4	Insulin Like Growth Factor Binding Protein 4	Protein Coding	P22692	56	GC17P040443	1.50771594047546	https://www.genecards.org/cgi-bin/carddisp.pl?gene=IGFBP4
NUDT6	Nudix Hydrolase 6	Protein Coding	P53370	48	GC04M122888	1.50771594047546	https://www.genecards.org/cgi-bin/carddisp.pl?gene=NUDT6
DDT	D-Dopachrome Tautomerase	Protein Coding	P30046	47	GC22M085846	1.50771594047546	https://www.genecards.org/cgi-bin/carddisp.pl?gene=DDT
SOD2-OT1	SOD2 Overlapping Transcript 1	RNA Gene		20	GC06M159772	1.50753307342529	https://www.genecards.org/cgi-bin/carddisp.pl?gene=SOD2-OT1
SCN5A	Sodium Voltage-Gated Channel Alpha Subunit 5	Protein Coding	Q14524	63	GC03M038850	1.49614441394806	https://www.genecards.org/cgi-bin/carddisp.pl?gene=SCN5A
CYP3A4	Cytochrome P450 Family 3 Subfamily A Member 4	Protein Coding	P08684	61	GC07M106698	1.49614441394806	https://www.genecards.org/cgi-bin/carddisp.pl?gene=CYP3A4
IL22	Interleukin 22	Protein Coding	Q9GZX6	54	GC12M068248	1.49614441394806	https://www.genecards.org/cgi-bin/carddisp.pl?gene=IL22
KCNS1	Potassium Voltage-Gated Channel Modifier Subfamily S Member 1	Protein Coding	Q96KK3	52	GC20M045099	1.49614441394806	https://www.genecards.org/cgi-bin/carddisp.pl?gene=KCNS1
PLAU	Plasminogen Activator, Urokinase	Protein Coding	P00749	64	GC10P073909	1.49474549293518	https://www.genecards.org/cgi-bin/carddisp.pl?gene=PLAU
PLAUR	Plasminogen Activator, Urokinase Receptor	Protein Coding	Q03405	57	GC19M043646	1.49474549293518	https://www.genecards.org/cgi-bin/carddisp.pl?gene=PLAUR
HRH2	Histamine Receptor H2	Protein Coding	P25021	56	GC05P175678	1.48624765872955	https://www.genecards.org/cgi-bin/carddisp.pl?gene=HRH2
RUNX2	RUNX Family Transcription Factor 2	Protein Coding	Q13950	60	GC06P182087	1.48127043247223	https://www.genecards.org/cgi-bin/carddisp.pl?gene=RUNX2
SLC2A4	Solute Carrier Family 2 Member 4	Protein Coding	P14672	60	GC17P153733	1.48127043247223	https://www.genecards.org/cgi-bin/carddisp.pl?gene=SLC2A4
UCP2	Uncoupling Protein 2	Protein Coding	P55851	58	GC11M073974	1.48127043247223	https://www.genecards.org/cgi-bin/carddisp.pl?gene=UCP2
CPB2	Carboxypeptidase B2	Protein Coding	Q96IY4	57	GC13M046053	1.48127043247223	https://www.genecards.org/cgi-bin/carddisp.pl?gene=CPB2
CHGA	Chromogranin A	Protein Coding	P10645	56	GC14P095285	1.48127043247223	https://www.genecards.org/cgi-bin/carddisp.pl?gene=CHGA
MYLK3	Myosin Light Chain Kinase 3	Protein Coding	Q32MK0	53	GC16M051463	1.48127043247223	https://www.genecards.org/cgi-bin/carddisp.pl?gene=MYLK3
MATN2	Matrilin 2	Protein Coding	O00339	46	GC08P097868	1.48127043247223	https://www.genecards.org/cgi-bin/carddisp.pl?gene=MATN2
TRA-TGC7-1	TRNA-Ala (Anticodon TGC) 7-1	RNA Gene		14	GC06M106311	1.48127043247223	https://www.genecards.org/cgi-bin/carddisp.pl?gene=TRA-TGC7-1
FN1	Fibronectin 1	Protein Coding	P02751	63	GC02M215360	1.48106241226196	https://www.genecards.org/cgi-bin/carddisp.pl?gene=FN1
MIR150	MicroRNA 150	RNA Gene		30	GC19M049500	1.48106241226196	https://www.genecards.org/cgi-bin/carddisp.pl?gene=MIR150
MIR183	MicroRNA 183	RNA Gene		28	GC07M129901	1.48106241226196	https://www.genecards.org/cgi-bin/carddisp.pl?gene=MIR183
MIR490	MicroRNA 490	RNA Gene		26	GC07P136903	1.48106241226196	https://www.genecards.org/cgi-bin/carddisp.pl?gene=MIR490
MIR142	MicroRNA 142	RNA Gene		30	GC17M058331	1.48031377792358	https://www.genecards.org/cgi-bin/carddisp.pl?gene=MIR142
BRAF	B-Raf Proto-Oncogene, Serine/Threonine Kinase	Protein Coding	P15056	67	GC07M140793	1.47892224788666	https://www.genecards.org/cgi-bin/carddisp.pl?gene=BRAF
NOTCH3	Notch Receptor 3	Protein Coding	Q9UM47	64	GC19M015159	1.47892224788666	https://www.genecards.org/cgi-bin/carddisp.pl?gene=NOTCH3
AP4B1	Adaptor Related Protein Complex 4 Subunit Beta 1	Protein Coding	Q9Y6B7	51	GC01M113894	1.47443270683289	https://www.genecards.org/cgi-bin/carddisp.pl?gene=AP4B1
CNTNAP2	Contactin Associated Protein 2	Protein Coding	Q9UHC6	58	GC07P146116	1.46724724769592	https://www.genecards.org/cgi-bin/carddisp.pl?gene=CNTNAP2
CD34	CD34 Molecule	Protein Coding	P28906	58	GC01M207880	1.45958006381989	https://www.genecards.org/cgi-bin/carddisp.pl?gene=CD34
GBA1	Glucosylceramidase Beta 1	Protein Coding	P04062	62	GC01M167453	1.45539402961731	https://www.genecards.org/cgi-bin/carddisp.pl?gene=GBA1
ADM	Adrenomedullin	Protein Coding	P35318	57	GC11P021130	1.45311367511749	https://www.genecards.org/cgi-bin/carddisp.pl?gene=ADM
DPP3	Dipeptidyl Peptidase 3	Protein Coding	Q9NY33	51	GC11P107926	1.45311367511749	https://www.genecards.org/cgi-bin/carddisp.pl?gene=DPP3
PWAR4	Prader Willi/Angelman Region RNA 4	RNA Gene		17	GC15P025211	1.45311367511749	https://www.genecards.org/cgi-bin/carddisp.pl?gene=PWAR4
ATRX	ATRX Chromatin Remodeler	Protein Coding	P46100	60	GC0XM077504	1.45107126235962	https://www.genecards.org/cgi-bin/carddisp.pl?gene=ATRX
BNC2	Basonuclin Zinc Finger Protein 2	Protein Coding	Q6ZN30	49	GC09M016410	1.44973945617676	https://www.genecards.org/cgi-bin/carddisp.pl?gene=BNC2
MIR106B	MicroRNA 106b	RNA Gene		30	GC07M106713	1.4494616985321	https://www.genecards.org/cgi-bin/carddisp.pl?gene=MIR106B
SRC	SRC Proto-Oncogene, Non-Receptor Tyrosine Kinase	Protein Coding	P12931	64	GC20P037344	1.43995702266693	https://www.genecards.org/cgi-bin/carddisp.pl?gene=SRC
SUB1	SUB1 Regulator Of Transcription	Protein Coding	P53999	48	GC05P033745	1.43671441078186	https://www.genecards.org/cgi-bin/carddisp.pl?gene=SUB1
PSEN1	Presenilin 1	Protein Coding	P49768	66	GC14P073136	1.42941784858704	https://www.genecards.org/cgi-bin/carddisp.pl?gene=PSEN1
PTEN	Phosphatase And Tensin Homolog	Protein Coding	P60484	65	GC10P124078	1.42941784858704	https://www.genecards.org/cgi-bin/carddisp.pl?gene=PTEN
MCOLN1	Mucolipin TRP Cation Channel 1	Protein Coding	Q9GZU1	56	GC19P151636	1.42941784858704	https://www.genecards.org/cgi-bin/carddisp.pl?gene=MCOLN1
SPI1	Spi-1 Proto-Oncogene	Protein Coding	P17947	56	GC11M139453	1.42681467533112	https://www.genecards.org/cgi-bin/carddisp.pl?gene=SPI1
DRD2	Dopamine Receptor D2	Protein Coding	P14416	62	GC11M113409	1.42505955696106	https://www.genecards.org/cgi-bin/carddisp.pl?gene=DRD2
PARK7	Parkinsonism Associated Deglycase	Protein Coding	Q99497	60	GC01P075179	1.42505955696106	https://www.genecards.org/cgi-bin/carddisp.pl?gene=PARK7
SATB1	SATB Homeobox 1	Protein Coding	Q01826	56	GC03M028758	1.42286276817322	https://www.genecards.org/cgi-bin/carddisp.pl?gene=SATB1
PTPN5	Protein Tyrosine Phosphatase Non-Receptor Type 5	Protein Coding	P54829	54	GC11M018727	1.42286276817322	https://www.genecards.org/cgi-bin/carddisp.pl?gene=PTPN5
DCD	Dermcidin	Protein Coding	P81605	48	GC12M054644	1.42286276817322	https://www.genecards.org/cgi-bin/carddisp.pl?gene=DCD
MIR451A	MicroRNA 451a	RNA Gene		25	GC17M028861	1.42286276817322	https://www.genecards.org/cgi-bin/carddisp.pl?gene=MIR451A
MIR663A	MicroRNA 663a	RNA Gene		23	GC20M026208	1.42286276817322	https://www.genecards.org/cgi-bin/carddisp.pl?gene=MIR663A
MIR1197	MicroRNA 1197	RNA Gene		17	GC14P120391	1.42286276817322	https://www.genecards.org/cgi-bin/carddisp.pl?gene=MIR1197
MIR520F	MicroRNA 520f	RNA Gene		15	GC19P053682	1.42286276817322	https://www.genecards.org/cgi-bin/carddisp.pl?gene=MIR520F
LRRK2	Leucine Rich Repeat Kinase 2	Protein Coding	Q5S007	62	GC12P040196	1.421107172966	https://www.genecards.org/cgi-bin/carddisp.pl?gene=LRRK2
CREBBP	CREB Binding Protein	Protein Coding	Q92793	67	GC16M049995	1.42073667049408	https://www.genecards.org/cgi-bin/carddisp.pl?gene=CREBBP
PPARG	Peroxisome Proliferator Activated Receptor Gamma	Protein Coding	P37231	65	GC03P012287	1.42007374763489	https://www.genecards.org/cgi-bin/carddisp.pl?gene=PPARG
TLR3	Toll Like Receptor 3	Protein Coding	O15455	64	GC04P186059	1.41894578933716	https://www.genecards.org/cgi-bin/carddisp.pl?gene=TLR3
FOXG1	Forkhead Box G1	Protein Coding	P55316	57	GC14P057625	1.41078746318817	https://www.genecards.org/cgi-bin/carddisp.pl?gene=FOXG1
CD28	CD28 Molecule	Protein Coding	P10747	61	GC02P203706	1.41041684150696	https://www.genecards.org/cgi-bin/carddisp.pl?gene=CD28
CKM	Creatine Kinase, M-Type	Protein Coding	P06732	58	GC19M045306	1.41041684150696	https://www.genecards.org/cgi-bin/carddisp.pl?gene=CKM
CYP2C19	Cytochrome P450 Family 2 Subfamily C Member 19	Protein Coding	P33261	58	GC10P094762	1.41041684150696	https://www.genecards.org/cgi-bin/carddisp.pl?gene=CYP2C19
CKB	Creatine Kinase B	Protein Coding	P12277	57	GC14M103519	1.41041684150696	https://www.genecards.org/cgi-bin/carddisp.pl?gene=CKB
CKMT2	Creatine Kinase, Mitochondrial 2	Protein Coding	P17540	54	GC05P081233	1.41041684150696	https://www.genecards.org/cgi-bin/carddisp.pl?gene=CKMT2
OXT	Oxytocin/Neurophysin I Prepropeptide	Protein Coding	P01178	50	GC20P010955	1.41041684150696	https://www.genecards.org/cgi-bin/carddisp.pl?gene=OXT
CKMT1B	Creatine Kinase, Mitochondrial 1B	Protein Coding	P12532	48	GC15P192950	1.41041684150696	https://www.genecards.org/cgi-bin/carddisp.pl?gene=CKMT1B
MBL2	Mannose Binding Lectin 2	Protein Coding	P11226	60	GC10M052760	1.40845727920532	https://www.genecards.org/cgi-bin/carddisp.pl?gene=MBL2
B2M	Beta-2-Microglobulin	Protein Coding	P61769	62	GC15P044711	1.40816080570221	https://www.genecards.org/cgi-bin/carddisp.pl?gene=B2M
PROX1	Prospero Homeobox 1	Protein Coding	Q92786	55	GC01P213983	1.40445506572723	https://www.genecards.org/cgi-bin/carddisp.pl?gene=PROX1
AGT	Angiotensinogen	Protein Coding	P01019	62	GC01M230690	1.39676558971405	https://www.genecards.org/cgi-bin/carddisp.pl?gene=AGT
PRKAR1A	Protein Kinase CAMP-Dependent Type I Regulatory Subunit Alpha	Protein Coding	P10644	64	GC17P155470	1.38996696472168	https://www.genecards.org/cgi-bin/carddisp.pl?gene=PRKAR1A
FGA	Fibrinogen Alpha Chain	Protein Coding	P02671	62	GC04M154583	1.38996696472168	https://www.genecards.org/cgi-bin/carddisp.pl?gene=FGA
TNFRSF1B	TNF Receptor Superfamily Member 1B	Protein Coding	P20333	61	GC01P075466	1.38996696472168	https://www.genecards.org/cgi-bin/carddisp.pl?gene=TNFRSF1B
FGF1	Fibroblast Growth Factor 1	Protein Coding	P05230	60	GC05M142555	1.38996696472168	https://www.genecards.org/cgi-bin/carddisp.pl?gene=FGF1
MYLK2	Myosin Light Chain Kinase 2	Protein Coding	Q9H1R3	59	GC20P031819	1.38996696472168	https://www.genecards.org/cgi-bin/carddisp.pl?gene=MYLK2
GDF15	Growth Differentiation Factor 15	Protein Coding	Q99988	56	GC19P152105	1.38996696472168	https://www.genecards.org/cgi-bin/carddisp.pl?gene=GDF15
STOM	Stomatin	Protein Coding	P27105	54	GC09M121338	1.38996696472168	https://www.genecards.org/cgi-bin/carddisp.pl?gene=STOM
HOTAIR	HOX Transcript Antisense RNA	RNA Gene		31	GC12M053962	1.38996696472168	https://www.genecards.org/cgi-bin/carddisp.pl?gene=HOTAIR
GGT1	Gamma-Glutamyltransferase 1	Protein Coding	P19440	62	GC22P024583	1.38551414012909	https://www.genecards.org/cgi-bin/carddisp.pl?gene=GGT1
RASA2	RAS P21 Protein Activator 2	Protein Coding	Q15283	51	GC03P141487	1.38551414012909	https://www.genecards.org/cgi-bin/carddisp.pl?gene=RASA2
NQO1	NAD(P)H Quinone Dehydrogenase 1	Protein Coding	P15559	61	GC16M069706	1.3840696811676	https://www.genecards.org/cgi-bin/carddisp.pl?gene=NQO1
LDLR	Low Density Lipoprotein Receptor	Protein Coding	P01130	64	GC19P151814	1.38024294376373	https://www.genecards.org/cgi-bin/carddisp.pl?gene=LDLR
HLA-DQB1	Major Histocompatibility Complex, Class II, DQ Beta 1	Protein Coding	P01920	57	GC06M106540	1.37573647499084	https://www.genecards.org/cgi-bin/carddisp.pl?gene=HLA-DQB1
CACNA1B	Calcium Voltage-Gated Channel Subunit Alpha1 B	Protein Coding	Q00975	62	GC09P137877	1.37060570716858	https://www.genecards.org/cgi-bin/carddisp.pl?gene=CACNA1B
PRKCB	Protein Kinase C Beta	Protein Coding	P05771	62	GC16P120735	1.35358047485352	https://www.genecards.org/cgi-bin/carddisp.pl?gene=PRKCB
ITGAV	Integrin Subunit Alpha V	Protein Coding	P06756	61	GC02P186589	1.35358047485352	https://www.genecards.org/cgi-bin/carddisp.pl?gene=ITGAV
ADRA1B	Adrenoceptor Alpha 1B	Protein Coding	P35368	59	GC05P160583	1.35358047485352	https://www.genecards.org/cgi-bin/carddisp.pl?gene=ADRA1B
ADRA1D	Adrenoceptor Alpha 1D	Protein Coding	P25100	57	GC20M004220	1.35358047485352	https://www.genecards.org/cgi-bin/carddisp.pl?gene=ADRA1D
APCS	Amyloid P Component, Serum	Protein Coding	P02743	55	GC01P159587	1.35358047485352	https://www.genecards.org/cgi-bin/carddisp.pl?gene=APCS
H1-2	H1.2 Linker Histone, Cluster Member	Protein Coding	P16403	54	GC06M106083	1.35358047485352	https://www.genecards.org/cgi-bin/carddisp.pl?gene=H1-2
PTAFR	Platelet Activating Factor Receptor	Protein Coding	P25105	54	GC01M028147	1.35358047485352	https://www.genecards.org/cgi-bin/carddisp.pl?gene=PTAFR
CXCL5	C-X-C Motif Chemokine Ligand 5	Protein Coding	P42830	52	GC04M073995	1.35358047485352	https://www.genecards.org/cgi-bin/carddisp.pl?gene=CXCL5
TNXA	Tenascin XA (Pseudogene)	Pseudogene	Q16473	32	GC06M106497	1.35358047485352	https://www.genecards.org/cgi-bin/carddisp.pl?gene=TNXA
MIR155HG	MIR155 Host Gene	RNA Gene	C0HMA1	29	GC21P025861	1.35358047485352	https://www.genecards.org/cgi-bin/carddisp.pl?gene=MIR155HG
TRG	T Cell Receptor Gamma Locus	Protein Coding		20	GC07M038240	1.35358047485352	https://www.genecards.org/cgi-bin/carddisp.pl?gene=TRG
TRD	T Cell Receptor Delta Locus	Protein Coding		17	GC14P057428	1.35358047485352	https://www.genecards.org/cgi-bin/carddisp.pl?gene=TRD
MIR762	MicroRNA 762	RNA Gene		15	GC16P030893	1.35358047485352	https://www.genecards.org/cgi-bin/carddisp.pl?gene=MIR762
CPOX	Coproporphyrinogen Oxidase	Protein Coding	P36551	58	GC03M098576	1.35338354110718	https://www.genecards.org/cgi-bin/carddisp.pl?gene=CPOX
PPOX	Protoporphyrinogen Oxidase	Protein Coding	P50336	57	GC01P177000	1.35338354110718	https://www.genecards.org/cgi-bin/carddisp.pl?gene=PPOX
UROD	Uroporphyrinogen Decarboxylase	Protein Coding	P06132	57	GC01P077695	1.35338354110718	https://www.genecards.org/cgi-bin/carddisp.pl?gene=UROD
UROS	Uroporphyrinogen III Synthase	Protein Coding	P10746	54	GC10M125784	1.35338354110718	https://www.genecards.org/cgi-bin/carddisp.pl?gene=UROS
NOTCH1	Notch Receptor 1	Protein Coding	P46531	66	GC09M139264	1.35182535648346	https://www.genecards.org/cgi-bin/carddisp.pl?gene=NOTCH1
ACE2	Angiotensin Converting Enzyme 2	Protein Coding	Q9BYF1	62	GC0XM015494	1.35182535648346	https://www.genecards.org/cgi-bin/carddisp.pl?gene=ACE2
BCL2L1	BCL2 Like 1	Protein Coding	Q07817	62	GC20M031664	1.35182535648346	https://www.genecards.org/cgi-bin/carddisp.pl?gene=BCL2L1
CAV1	Caveolin 1	Protein Coding	Q03135	61	GC07P116524	1.35182535648346	https://www.genecards.org/cgi-bin/carddisp.pl?gene=CAV1
CCR7	C-C Motif Chemokine Receptor 7	Protein Coding	P32248	57	GC17M097145	1.35182535648346	https://www.genecards.org/cgi-bin/carddisp.pl?gene=CCR7
THY1	Thy-1 Cell Surface Antigen	Protein Coding	P04216	56	GC11M140671	1.35182535648346	https://www.genecards.org/cgi-bin/carddisp.pl?gene=THY1
PINK1	PTEN Induced Kinase 1	Protein Coding	Q9BXM7	60	GC01P076060	1.3478729724884	https://www.genecards.org/cgi-bin/carddisp.pl?gene=PINK1
MTHFR	Methylenetetrahydrofolate Reductase	Protein Coding	P42898	61	GC01M011785	1.34686267375946	https://www.genecards.org/cgi-bin/carddisp.pl?gene=MTHFR
SLC6A3	Solute Carrier Family 6 Member 3	Protein Coding	Q01959	63	GC05M001392	1.34415817260742	https://www.genecards.org/cgi-bin/carddisp.pl?gene=SLC6A3
TGIF1	TGFB Induced Factor Homeobox 1	Protein Coding	Q15583	57	GC18P003411	1.34061014652252	https://www.genecards.org/cgi-bin/carddisp.pl?gene=TGIF1
LOC110806262	Solute Carrier Family 6 Member 4 Gene Promoter	Functional Element		9	GC17P030235	1.33652424812317	https://www.genecards.org/cgi-bin/carddisp.pl?gene=LOC110806262
NR3C1	Nuclear Receptor Subfamily 3 Group C Member 1	Protein Coding	P04150	62	GC05M143277	1.3337550163269	https://www.genecards.org/cgi-bin/carddisp.pl?gene=NR3C1
MIR31	MicroRNA 31	RNA Gene		29	GC09M022327	1.33064186573029	https://www.genecards.org/cgi-bin/carddisp.pl?gene=MIR31
MIR455	MicroRNA 455	RNA Gene		29	GC09P114209	1.33064186573029	https://www.genecards.org/cgi-bin/carddisp.pl?gene=MIR455
MIR101-1	MicroRNA 101-1	RNA Gene		28	GC01M065058	1.33064186573029	https://www.genecards.org/cgi-bin/carddisp.pl?gene=MIR101-1
MIR486-1	MicroRNA 486-1	RNA Gene		28	GC08M041660	1.33064186573029	https://www.genecards.org/cgi-bin/carddisp.pl?gene=MIR486-1
MIR590	MicroRNA 590	RNA Gene		28	GC07P074191	1.33064186573029	https://www.genecards.org/cgi-bin/carddisp.pl?gene=MIR590
MIR92A1	MicroRNA 92a-1	RNA Gene		28	GC13P091746	1.33064186573029	https://www.genecards.org/cgi-bin/carddisp.pl?gene=MIR92A1
MIR19B1	MicroRNA 19b-1	RNA Gene		26	GC13P091745	1.33064186573029	https://www.genecards.org/cgi-bin/carddisp.pl?gene=MIR19B1
RYR1	Ryanodine Receptor 1	Protein Coding	P21817	62	GC19P152460	1.32356643676758	https://www.genecards.org/cgi-bin/carddisp.pl?gene=RYR1
AGER	Advanced Glycosylation End-Product Specific Receptor	Protein Coding	Q15109	59	GC06M032180	1.3202246427536	https://www.genecards.org/cgi-bin/carddisp.pl?gene=AGER
ABCB1	ATP Binding Cassette Subfamily B Member 1	Protein Coding	P08183	64	GC07M087504	1.31872177124023	https://www.genecards.org/cgi-bin/carddisp.pl?gene=ABCB1
AHR	Aryl Hydrocarbon Receptor	Protein Coding	P35869	61	GC07P016916	1.3142397403717	https://www.genecards.org/cgi-bin/carddisp.pl?gene=AHR
BIN1	Bridging Integrator 1	Protein Coding	O00499	60	GC02M127048	1.31311178207397	https://www.genecards.org/cgi-bin/carddisp.pl?gene=BIN1
ATXN3	Ataxin 3	Protein Coding	P54252	59	GC14M124227	1.31311178207397	https://www.genecards.org/cgi-bin/carddisp.pl?gene=ATXN3
ATXN1	Ataxin 1	Protein Coding	P54253	57	GC06M016299	1.31311178207397	https://www.genecards.org/cgi-bin/carddisp.pl?gene=ATXN1
GAD2	Glutamate Decarboxylase 2	Protein Coding	Q05329	57	GC10P026216	1.31311178207397	https://www.genecards.org/cgi-bin/carddisp.pl?gene=GAD2
MAOB	Monoamine Oxidase B	Protein Coding	P27338	57	GC0XM043766	1.31311178207397	https://www.genecards.org/cgi-bin/carddisp.pl?gene=MAOB
ATXN2	Ataxin 2	Protein Coding	Q99700	56	GC12M111443	1.31311178207397	https://www.genecards.org/cgi-bin/carddisp.pl?gene=ATXN2
CNP	2',3'-Cyclic Nucleotide 3' Phosphodiesterase	Protein Coding	P09543	56	GC17P041966	1.31311178207397	https://www.genecards.org/cgi-bin/carddisp.pl?gene=CNP
CD80	CD80 Molecule	Protein Coding	P33681	55	GC03M119524	1.31311178207397	https://www.genecards.org/cgi-bin/carddisp.pl?gene=CD80
ATXN7	Ataxin 7	Protein Coding	O15265	54	GC03P065355	1.31311178207397	https://www.genecards.org/cgi-bin/carddisp.pl?gene=ATXN7
C9orf72	C9orf72-SMCR8 Complex Subunit	Protein Coding	Q96LT7	54	GC09M030157	1.31311178207397	https://www.genecards.org/cgi-bin/carddisp.pl?gene=C9orf72
CNTF	Ciliary Neurotrophic Factor	Protein Coding	P26441	54	GC11P058622	1.31311178207397	https://www.genecards.org/cgi-bin/carddisp.pl?gene=CNTF
PPIG	Peptidylprolyl Isomerase G	Protein Coding	Q13427	53	GC02P169584	1.31311178207397	https://www.genecards.org/cgi-bin/carddisp.pl?gene=PPIG
DNAH8	Dynein Axonemal Heavy Chain 8	Protein Coding	Q96JB1	50	GC06P182037	1.31311178207397	https://www.genecards.org/cgi-bin/carddisp.pl?gene=DNAH8
MT-CO1	Mitochondrially Encoded Cytochrome C Oxidase I	Protein Coding	P00395	47	GCMTP005906	1.31311178207397	https://www.genecards.org/cgi-bin/carddisp.pl?gene=MT-CO1
PLA2G7	Phospholipase A2 Group VII	Protein Coding	Q13093	63	GC06M046704	1.31228005886078	https://www.genecards.org/cgi-bin/carddisp.pl?gene=PLA2G7
F8	Coagulation Factor VIII	Protein Coding	P00451	61	GC0XM154835	1.31228005886078	https://www.genecards.org/cgi-bin/carddisp.pl?gene=F8
F11	Coagulation Factor XI	Protein Coding	P03951	60	GC04P186447	1.31228005886078	https://www.genecards.org/cgi-bin/carddisp.pl?gene=F11
KRT1	Keratin 1	Protein Coding	P04264	60	GC12M052674	1.31228005886078	https://www.genecards.org/cgi-bin/carddisp.pl?gene=KRT1
PLA2G2A	Phospholipase A2 Group IIA	Protein Coding	P14555	60	GC01M019975	1.31228005886078	https://www.genecards.org/cgi-bin/carddisp.pl?gene=PLA2G2A
CNR1	Cannabinoid Receptor 1	Protein Coding	P21554	59	GC06M088139	1.31228005886078	https://www.genecards.org/cgi-bin/carddisp.pl?gene=CNR1
APEX1	Apurinic/Apyrimidinic Endodeoxyribonuclease 1	Protein Coding	P27695	58	GC14P020455	1.31228005886078	https://www.genecards.org/cgi-bin/carddisp.pl?gene=APEX1
GC	GC Vitamin D Binding Protein	Protein Coding	P02774	58	GC04M071741	1.31228005886078	https://www.genecards.org/cgi-bin/carddisp.pl?gene=GC
ALPP	Alkaline Phosphatase, Placental	Protein Coding	P05187	57	GC02P232378	1.31228005886078	https://www.genecards.org/cgi-bin/carddisp.pl?gene=ALPP
IL3RA	Interleukin 3 Receptor Subunit Alpha	Protein Coding	P26951	57	GC0XP001336	1.31228005886078	https://www.genecards.org/cgi-bin/carddisp.pl?gene=IL3RA
FCER2	Fc Epsilon Receptor II	Protein Coding	P06734	56	GC19M108008	1.31228005886078	https://www.genecards.org/cgi-bin/carddisp.pl?gene=FCER2
AASS	Aminoadipate-Semialdehyde Synthase	Protein Coding	Q9UDR5	55	GC07M122073	1.31228005886078	https://www.genecards.org/cgi-bin/carddisp.pl?gene=AASS
SERPINB1	Serpin Family B Member 1	Protein Coding	P30740	53	GC06M004145	1.31228005886078	https://www.genecards.org/cgi-bin/carddisp.pl?gene=SERPINB1
SAA4	Serum Amyloid A4, Constitutive	Protein Coding	P35542	51	GC11M018234	1.31228005886078	https://www.genecards.org/cgi-bin/carddisp.pl?gene=SAA4
SERPINB4	Serpin Family B Member 4	Protein Coding	P48594	48	GC18M063637	1.31228005886078	https://www.genecards.org/cgi-bin/carddisp.pl?gene=SERPINB4
ZNF318	Zinc Finger Protein 318	Protein Coding	Q5VUA4	44	GC06M106750	1.31228005886078	https://www.genecards.org/cgi-bin/carddisp.pl?gene=ZNF318
KCNV2	Potassium Voltage-Gated Channel Modifier Subfamily V Member 2	Protein Coding	Q8TDN2	54	GC09P002717	1.3108274936676	https://www.genecards.org/cgi-bin/carddisp.pl?gene=KCNV2
MTOR	Mechanistic Target Of Rapamycin Kinase	Protein Coding	P42345	68	GC01M011106	1.30723869800568	https://www.genecards.org/cgi-bin/carddisp.pl?gene=MTOR
HPGD	15-Hydroxyprostaglandin Dehydrogenase	Protein Coding	P15428	58	GC04M174490	1.30639612674713	https://www.genecards.org/cgi-bin/carddisp.pl?gene=HPGD
ESR1	Estrogen Receptor 1	Protein Coding	P03372	67	GC06P151656	1.30352401733398	https://www.genecards.org/cgi-bin/carddisp.pl?gene=ESR1
CREB1	CAMP Responsive Element Binding Protein 1	Protein Coding	P16220	62	GC02P207529	1.29189455509186	https://www.genecards.org/cgi-bin/carddisp.pl?gene=CREB1
GSR	Glutathione-Disulfide Reductase	Protein Coding	P00390	62	GC08M030678	1.29189455509186	https://www.genecards.org/cgi-bin/carddisp.pl?gene=GSR
CDH5	Cadherin 5	Protein Coding	P33151	60	GC16P066366	1.29189455509186	https://www.genecards.org/cgi-bin/carddisp.pl?gene=CDH5
SYP	Synaptophysin	Protein Coding	P08247	59	GC0XM049187	1.29189455509186	https://www.genecards.org/cgi-bin/carddisp.pl?gene=SYP
SCN7A	Sodium Voltage-Gated Channel Alpha Subunit 7	Protein Coding	Q01118	55	GC02M166403	1.29013168811798	https://www.genecards.org/cgi-bin/carddisp.pl?gene=SCN7A
IREB2	Iron Responsive Element Binding Protein 2	Protein Coding	P48200	58	GC15P078437	1.28487825393677	https://www.genecards.org/cgi-bin/carddisp.pl?gene=IREB2
HAMP	Hepcidin Antimicrobial Peptide	Protein Coding	P81172	56	GC19P152385	1.28487825393677	https://www.genecards.org/cgi-bin/carddisp.pl?gene=HAMP
FUCA1	Alpha-L-Fucosidase 1	Protein Coding	P04066	61	GC01M023845	1.27899718284607	https://www.genecards.org/cgi-bin/carddisp.pl?gene=FUCA1
PLA2G6	Phospholipase A2 Group VI	Protein Coding	O60733	61	GC22M087757	1.27899718284607	https://www.genecards.org/cgi-bin/carddisp.pl?gene=PLA2G6
POMGNT1	Protein O-Linked Mannose N-Acetylglucosaminyltransferase 1 (Beta 1,2-)	Protein Coding	Q8WZA1	57	GC01M046188	1.27899718284607	https://www.genecards.org/cgi-bin/carddisp.pl?gene=POMGNT1
EXOSC3	Exosome Component 3	Protein Coding	Q9NQT5	55	GC09M037772	1.27899718284607	https://www.genecards.org/cgi-bin/carddisp.pl?gene=EXOSC3
GJC2	Gap Junction Protein Gamma 2	Protein Coding	Q5T442	54	GC01P233253	1.27899718284607	https://www.genecards.org/cgi-bin/carddisp.pl?gene=GJC2
TBC1D24	TBC1 Domain Family Member 24	Protein Coding	Q9ULP9	51	GC16P002475	1.27899718284607	https://www.genecards.org/cgi-bin/carddisp.pl?gene=TBC1D24
TSEN54	TRNA Splicing Endonuclease Subunit 54	Protein Coding	Q7Z6J9	51	GC17P075515	1.27899718284607	https://www.genecards.org/cgi-bin/carddisp.pl?gene=TSEN54
PIK3CA	Phosphatidylinositol-4,5-Bisphosphate 3-Kinase Catalytic Subunit Alpha	Protein Coding	P42336	65	GC03P179148	1.27092409133911	https://www.genecards.org/cgi-bin/carddisp.pl?gene=PIK3CA
HTR2A	5-Hydroxytryptamine Receptor 2A	Protein Coding	P28223	61	GC13M046831	1.27092409133911	https://www.genecards.org/cgi-bin/carddisp.pl?gene=HTR2A
TYR	Tyrosinase	Protein Coding	P14679	61	GC11P089177	1.26524972915649	https://www.genecards.org/cgi-bin/carddisp.pl?gene=TYR
GRM5	Glutamate Metabotropic Receptor 5	Protein Coding	P41594	60	GC11M088504	1.26524972915649	https://www.genecards.org/cgi-bin/carddisp.pl?gene=GRM5
SPP1	Secreted Phosphoprotein 1	Protein Coding	P10451	57	GC04P087975	1.26524972915649	https://www.genecards.org/cgi-bin/carddisp.pl?gene=SPP1
PAX5	Paired Box 5	Protein Coding	Q02548	60	GC09M037145	1.26329004764557	https://www.genecards.org/cgi-bin/carddisp.pl?gene=PAX5
CNR2	Cannabinoid Receptor 2	Protein Coding	P34972	57	GC01M023870	1.26329004764557	https://www.genecards.org/cgi-bin/carddisp.pl?gene=CNR2
SKI	SKI Proto-Oncogene	Protein Coding	P12755	57	GC01P074968	1.26329004764557	https://www.genecards.org/cgi-bin/carddisp.pl?gene=SKI
GSTA1	Glutathione S-Transferase Alpha 1	Protein Coding	P08263	54	GC06M052791	1.26329004764557	https://www.genecards.org/cgi-bin/carddisp.pl?gene=GSTA1
TFF2	Trefoil Factor 2	Protein Coding	Q03403	52	GC21M042346	1.26329004764557	https://www.genecards.org/cgi-bin/carddisp.pl?gene=TFF2
CPQ	Carboxypeptidase Q	Protein Coding	Q9Y646	51	GC08P096645	1.26329004764557	https://www.genecards.org/cgi-bin/carddisp.pl?gene=CPQ
MCRS1	Microspherule Protein 1	Protein Coding	Q96EZ8	48	GC12M052325	1.26329004764557	https://www.genecards.org/cgi-bin/carddisp.pl?gene=MCRS1
KRT12	Keratin 12	Protein Coding	Q99456	52	GC17M040861	1.25291907787323	https://www.genecards.org/cgi-bin/carddisp.pl?gene=KRT12
GAPDH	Glyceraldehyde-3-Phosphate Dehydrogenase	Protein Coding	P04406	64	GC12P074057	1.24634492397308	https://www.genecards.org/cgi-bin/carddisp.pl?gene=GAPDH
SNAI1	Snail Family Transcriptional Repressor 1	Protein Coding	O95863	57	GC20P049982	1.24634492397308	https://www.genecards.org/cgi-bin/carddisp.pl?gene=SNAI1
CST3	Cystatin C	Protein Coding	P01034	56	GC20M024204	1.24634492397308	https://www.genecards.org/cgi-bin/carddisp.pl?gene=CST3
MIR103A1	MicroRNA 103a-1	RNA Gene		27	GC05M168560	1.24634492397308	https://www.genecards.org/cgi-bin/carddisp.pl?gene=MIR103A1
MIR28	MicroRNA 28	RNA Gene		27	GC03P188688	1.24634492397308	https://www.genecards.org/cgi-bin/carddisp.pl?gene=MIR28
TEK	TEK Receptor Tyrosine Kinase	Protein Coding	Q02763	64	GC09P027109	1.24290466308594	https://www.genecards.org/cgi-bin/carddisp.pl?gene=TEK
FGF10	Fibroblast Growth Factor 10	Protein Coding	O15520	60	GC05M045229	1.24290466308594	https://www.genecards.org/cgi-bin/carddisp.pl?gene=FGF10
H2BC21	H2B Clustered Histone 21	Protein Coding	Q16778	51	GC01M167228	1.24290466308594	https://www.genecards.org/cgi-bin/carddisp.pl?gene=H2BC21
COL4A5	Collagen Type IV Alpha 5 Chain	Protein Coding	P29400	57	GC0XP108439	1.23943948745728	https://www.genecards.org/cgi-bin/carddisp.pl?gene=COL4A5
PAPPA-AS1	PAPPA Antisense RNA 1	RNA Gene	Q5QFB9	25	GC09M116398	1.23844790458679	https://www.genecards.org/cgi-bin/carddisp.pl?gene=PAPPA-AS1
FLVCR1	FLVCR Choline And Heme Transporter 1	Protein Coding	Q9Y5Y0	51	GC01P212858	1.23000144958496	https://www.genecards.org/cgi-bin/carddisp.pl?gene=FLVCR1
MIR877	MicroRNA 877	RNA Gene		28	GC06P030584	1.22399985790253	https://www.genecards.org/cgi-bin/carddisp.pl?gene=MIR877
UCP1	Uncoupling Protein 1	Protein Coding	P25874	56	GC04M140559	1.21571660041809	https://www.genecards.org/cgi-bin/carddisp.pl?gene=UCP1
CACNA1H	Calcium Voltage-Gated Channel Subunit Alpha1 H	Protein Coding	O95180	62	GC16P001153	1.2070004940033	https://www.genecards.org/cgi-bin/carddisp.pl?gene=CACNA1H
CYP51A1	Cytochrome P450 Family 51 Subfamily A Member 1	Protein Coding	Q16850	55	GC07M092112	1.2070004940033	https://www.genecards.org/cgi-bin/carddisp.pl?gene=CYP51A1
APP	Amyloid Beta Precursor Protein	Protein Coding	P05067	63	GC21M025880	1.20140469074249	https://www.genecards.org/cgi-bin/carddisp.pl?gene=APP
HDAC1	Histone Deacetylase 1	Protein Coding	Q13547	63	GC01P032292	1.20140469074249	https://www.genecards.org/cgi-bin/carddisp.pl?gene=HDAC1
GLB1	Galactosidase Beta 1	Protein Coding	P16278	62	GC03M032963	1.20140469074249	https://www.genecards.org/cgi-bin/carddisp.pl?gene=GLB1
HSPA8	Heat Shock Protein Family A (Hsp70) Member 8	Protein Coding	P11142	62	GC11M123057	1.20140469074249	https://www.genecards.org/cgi-bin/carddisp.pl?gene=HSPA8
SIRT1	Sirtuin 1	Protein Coding	Q96EB6	62	GC10P067884	1.20140469074249	https://www.genecards.org/cgi-bin/carddisp.pl?gene=SIRT1
PAX6	Paired Box 6	Protein Coding	P26367	61	GC11M031784	1.20140469074249	https://www.genecards.org/cgi-bin/carddisp.pl?gene=PAX6
AKR1B1	Aldo-Keto Reductase Family 1 Member B	Protein Coding	P15121	59	GC07M134442	1.20140469074249	https://www.genecards.org/cgi-bin/carddisp.pl?gene=AKR1B1
NTF3	Neurotrophin 3	Protein Coding	P20783	57	GC12P074017	1.20140469074249	https://www.genecards.org/cgi-bin/carddisp.pl?gene=NTF3
GAP43	Growth Associated Protein 43	Protein Coding	P17677	56	GC03P115623	1.20140469074249	https://www.genecards.org/cgi-bin/carddisp.pl?gene=GAP43
CALM3	Calmodulin 3	Protein Coding	P0DP25	55	GC19P046601	1.20140469074249	https://www.genecards.org/cgi-bin/carddisp.pl?gene=CALM3
NES	Nestin	Protein Coding	P48681	52	GC01M156668	1.20140469074249	https://www.genecards.org/cgi-bin/carddisp.pl?gene=NES
HADH	Hydroxyacyl-CoA Dehydrogenase	Protein Coding	Q16836	60	GC04P107989	1.19944512844086	https://www.genecards.org/cgi-bin/carddisp.pl?gene=HADH
HSD17B10	Hydroxysteroid 17-Beta Dehydrogenase 10	Protein Coding	Q99714	60	GC0XM053431	1.19944512844086	https://www.genecards.org/cgi-bin/carddisp.pl?gene=HSD17B10
VEGFC	Vascular Endothelial Growth Factor C	Protein Coding	P49767	60	GC04M176683	1.19944512844086	https://www.genecards.org/cgi-bin/carddisp.pl?gene=VEGFC
SND1	Staphylococcal Nuclease And Tudor Domain Containing 1	Protein Coding	Q7KZF4	52	GC07P127652	1.19944512844086	https://www.genecards.org/cgi-bin/carddisp.pl?gene=SND1
N4BP1	NEDD4 Binding Protein 1	Protein Coding	O75113	44	GC16M048538	1.19944512844086	https://www.genecards.org/cgi-bin/carddisp.pl?gene=N4BP1
TINCR	TINCR Ubiquitin Domain Containing	Protein Coding	A0A2R8Y7D0	32	GC19M005558	1.19944512844086	https://www.genecards.org/cgi-bin/carddisp.pl?gene=TINCR
ABL1	ABL Proto-Oncogene 1, Non-Receptor Tyrosine Kinase	Protein Coding	P00519	65	GC09P130713	1.1976900100708	https://www.genecards.org/cgi-bin/carddisp.pl?gene=ABL1
CTSD	Cathepsin D	Protein Coding	P07339	65	GC11M001752	1.1976900100708	https://www.genecards.org/cgi-bin/carddisp.pl?gene=CTSD
IDH2	Isocitrate Dehydrogenase (NADP(+)) 2	Protein Coding	P48735	65	GC15M090083	1.1976900100708	https://www.genecards.org/cgi-bin/carddisp.pl?gene=IDH2
MAPK3	Mitogen-Activated Protein Kinase 3	Protein Coding	P27361	62	GC16M051076	1.1976900100708	https://www.genecards.org/cgi-bin/carddisp.pl?gene=MAPK3
SLC1A2	Solute Carrier Family 1 Member 2	Protein Coding	P43004	62	GC11M035281	1.1976900100708	https://www.genecards.org/cgi-bin/carddisp.pl?gene=SLC1A2
SNAP25	Synaptosome Associated Protein 25	Protein Coding	P60880	62	GC20P011116	1.1976900100708	https://www.genecards.org/cgi-bin/carddisp.pl?gene=SNAP25
TBP	TATA-Box Binding Protein	Protein Coding	P20226	62	GC06P170554	1.1976900100708	https://www.genecards.org/cgi-bin/carddisp.pl?gene=TBP
GZMB	Granzyme B	Protein Coding	P10144	60	GC14M024630	1.1976900100708	https://www.genecards.org/cgi-bin/carddisp.pl?gene=GZMB
MAG	Myelin Associated Glycoprotein	Protein Coding	P20916	60	GC19P035292	1.1976900100708	https://www.genecards.org/cgi-bin/carddisp.pl?gene=MAG
SLC5A2	Solute Carrier Family 5 Member 2	Protein Coding	P31639	60	GC16P121110	1.1976900100708	https://www.genecards.org/cgi-bin/carddisp.pl?gene=SLC5A2
CHI3L1	Chitinase 3 Like 1	Protein Coding	P36222	59	GC01M203148	1.1976900100708	https://www.genecards.org/cgi-bin/carddisp.pl?gene=CHI3L1
AVP	Arginine Vasopressin	Protein Coding	P01185	58	GC20M003082	1.1976900100708	https://www.genecards.org/cgi-bin/carddisp.pl?gene=AVP
CD274	CD274 Molecule	Protein Coding	Q9NZQ7	58	GC09P005450	1.1976900100708	https://www.genecards.org/cgi-bin/carddisp.pl?gene=CD274
CTSS	Cathepsin S	Protein Coding	P25774	58	GC01M150730	1.1976900100708	https://www.genecards.org/cgi-bin/carddisp.pl?gene=CTSS
MOG	Myelin Oligodendrocyte Glycoprotein	Protein Coding	Q16653	58	GC06P181837	1.1976900100708	https://www.genecards.org/cgi-bin/carddisp.pl?gene=MOG
PTH	Parathyroid Hormone	Protein Coding	P01270	58	GC11M013492	1.1976900100708	https://www.genecards.org/cgi-bin/carddisp.pl?gene=PTH
LAMP1	Lysosomal Associated Membrane Protein 1	Protein Coding	P11279	57	GC13P113297	1.1976900100708	https://www.genecards.org/cgi-bin/carddisp.pl?gene=LAMP1
LGI1	Leucine Rich Glioma Inactivated 1	Protein Coding	O95970	57	GC10P093757	1.1976900100708	https://www.genecards.org/cgi-bin/carddisp.pl?gene=LGI1
ITIH4	Inter-Alpha-Trypsin Inhibitor Heavy Chain 4	Protein Coding	Q14624	55	GC03M052812	1.1976900100708	https://www.genecards.org/cgi-bin/carddisp.pl?gene=ITIH4
TFEB	Transcription Factor EB	Protein Coding	P19484	55	GC06M106693	1.1976900100708	https://www.genecards.org/cgi-bin/carddisp.pl?gene=TFEB
HCRT	Hypocretin Neuropeptide Precursor	Protein Coding	O43612	53	GC17M097206	1.1976900100708	https://www.genecards.org/cgi-bin/carddisp.pl?gene=HCRT
PVALB	Parvalbumin	Protein Coding	P20472	52	GC22M036800	1.1976900100708	https://www.genecards.org/cgi-bin/carddisp.pl?gene=PVALB
MIR548D1	MicroRNA 548d-1	RNA Gene		16	GC08M123348	1.1976900100708	https://www.genecards.org/cgi-bin/carddisp.pl?gene=MIR548D1
ACO1	Aconitase 1	Protein Coding	P21399	56	GC09P032374	1.18757319450378	https://www.genecards.org/cgi-bin/carddisp.pl?gene=ACO1
AVIL	Advillin	Protein Coding	O75366	49	GC12M060485	1.18757319450378	https://www.genecards.org/cgi-bin/carddisp.pl?gene=AVIL
MIR34C	MicroRNA 34c	RNA Gene		30	GC11P113442	1.18547463417053	https://www.genecards.org/cgi-bin/carddisp.pl?gene=MIR34C
MIR146B	MicroRNA 146b	RNA Gene		29	GC10P102436	1.18547463417053	https://www.genecards.org/cgi-bin/carddisp.pl?gene=MIR146B
MIR193A	MicroRNA 193a	RNA Gene		28	GC17P031559	1.18547463417053	https://www.genecards.org/cgi-bin/carddisp.pl?gene=MIR193A
ENO2	Enolase 2	Protein Coding	P09104	60	GC12P006913	1.17905962467194	https://www.genecards.org/cgi-bin/carddisp.pl?gene=ENO2
EGR1	Early Growth Response 1	Protein Coding	P18146	57	GC05P138465	1.17905962467194	https://www.genecards.org/cgi-bin/carddisp.pl?gene=EGR1
IFT122	Intraflagellar Transport 122	Protein Coding	Q9HBG6	52	GC03P143116	1.17535054683685	https://www.genecards.org/cgi-bin/carddisp.pl?gene=IFT122
IFT43	Intraflagellar Transport 43	Protein Coding	Q96FT9	52	GC14P075902	1.17535054683685	https://www.genecards.org/cgi-bin/carddisp.pl?gene=IFT43
C2CD3	C2 Domain Containing 3 Centriole Elongation Regulator	Protein Coding	Q4AC94	51	GC11M074012	1.17535054683685	https://www.genecards.org/cgi-bin/carddisp.pl?gene=C2CD3
KIF7	Kinesin Family Member 7	Protein Coding	Q2M1P5	51	GC15M089608	1.17535054683685	https://www.genecards.org/cgi-bin/carddisp.pl?gene=KIF7
TTC21B	Tetratricopeptide Repeat Domain 21B	Protein Coding	Q7Z4L5	51	GC02M165905	1.17535054683685	https://www.genecards.org/cgi-bin/carddisp.pl?gene=TTC21B
DDX59	DEAD-Box Helicase 59	Protein Coding	Q5T1V6	50	GC01M200594	1.17535054683685	https://www.genecards.org/cgi-bin/carddisp.pl?gene=DDX59
HYLS1	HYLS1 Centriolar And Ciliogenesis Associated	Protein Coding	Q96M11	50	GC11P125883	1.17535054683685	https://www.genecards.org/cgi-bin/carddisp.pl?gene=HYLS1
DYNC2I2	Dynein 2 Intermediate Chain 2	Protein Coding	Q96EX3	48	GC09M131875	1.17535054683685	https://www.genecards.org/cgi-bin/carddisp.pl?gene=DYNC2I2
CPLANE1	Ciliogenesis And Planar Polarity Effector Complex Subunit 1	Protein Coding	Q9H799	45	GC05M038781	1.17535054683685	https://www.genecards.org/cgi-bin/carddisp.pl?gene=CPLANE1
HTT	Huntingtin	Protein Coding	P42858	57	GC04P003041	1.17411458492279	https://www.genecards.org/cgi-bin/carddisp.pl?gene=HTT
APRT	Adenine Phosphoribosyltransferase	Protein Coding	P07741	60	GC16M088810	1.17335200309753	https://www.genecards.org/cgi-bin/carddisp.pl?gene=APRT
DSE	Dermatan Sulfate Epimerase	Protein Coding	Q9UL01	51	GC06P182885	1.16903257369995	https://www.genecards.org/cgi-bin/carddisp.pl?gene=DSE
GAS5	Growth Arrest Specific 5	RNA Gene		32	GC01M175146	1.16691339015961	https://www.genecards.org/cgi-bin/carddisp.pl?gene=GAS5
ITGB4	Integrin Subunit Beta 4	Protein Coding	P16144	62	GC17P075721	1.16320157051086	https://www.genecards.org/cgi-bin/carddisp.pl?gene=ITGB4
ESR2	Estrogen Receptor 2	Protein Coding	Q92731	61	GC14M064084	1.15310335159302	https://www.genecards.org/cgi-bin/carddisp.pl?gene=ESR2
KCNQ2	Potassium Voltage-Gated Channel Subfamily Q Member 2	Protein Coding	O43526	61	GC20M063400	1.15310335159302	https://www.genecards.org/cgi-bin/carddisp.pl?gene=KCNQ2
KLK3	Kallikrein Related Peptidase 3	Protein Coding	P07288	60	GC19P050854	1.15310335159302	https://www.genecards.org/cgi-bin/carddisp.pl?gene=KLK3
ATG5	Autophagy Related 5	Protein Coding	Q9H1Y0	58	GC06M106045	1.15310335159302	https://www.genecards.org/cgi-bin/carddisp.pl?gene=ATG5
MIR518D	MicroRNA 518d	RNA Gene		22	GC19P053734	1.15310335159302	https://www.genecards.org/cgi-bin/carddisp.pl?gene=MIR518D
RHO	Rhodopsin	Protein Coding	P08100	60	GC03P143117	1.15083801746368	https://www.genecards.org/cgi-bin/carddisp.pl?gene=RHO
MIR550A1	MicroRNA 550a-1	RNA Gene		25	GC07P030289	1.14046800136566	https://www.genecards.org/cgi-bin/carddisp.pl?gene=MIR550A1
MIR718	MicroRNA 718	RNA Gene		21	GC0XM154019	1.14046800136566	https://www.genecards.org/cgi-bin/carddisp.pl?gene=MIR718
MIR4754	MicroRNA 4754	RNA Gene		17	GC19M058386	1.14046800136566	https://www.genecards.org/cgi-bin/carddisp.pl?gene=MIR4754
MIR4739	MicroRNA 4739	RNA Gene		15	GC17M079707	1.14046800136566	https://www.genecards.org/cgi-bin/carddisp.pl?gene=MIR4739
MIR550A2	MicroRNA 550a-2	RNA Gene		15	GC07P034262	1.14046800136566	https://www.genecards.org/cgi-bin/carddisp.pl?gene=MIR550A2
MIR550A3	MicroRNA 550a-3	RNA Gene		14	GC07M031695	1.14046800136566	https://www.genecards.org/cgi-bin/carddisp.pl?gene=MIR550A3
MIR6754	MicroRNA 6754	RNA Gene		7	GC11P071473	1.14046800136566	https://www.genecards.org/cgi-bin/carddisp.pl?gene=MIR6754
CPT2	Carnitine Palmitoyltransferase 2	Protein Coding	P23786	62	GC01P053196	1.13382995128632	https://www.genecards.org/cgi-bin/carddisp.pl?gene=CPT2
CCL17	C-C Motif Chemokine Ligand 17	Protein Coding	Q92583	52	GC16P121634	1.12392795085907	https://www.genecards.org/cgi-bin/carddisp.pl?gene=CCL17
PF4	Platelet Factor 4	Protein Coding	P02776	52	GC04M073980	1.12392795085907	https://www.genecards.org/cgi-bin/carddisp.pl?gene=PF4
MIR22	MicroRNA 22	RNA Gene		31	GC17M001713	1.12162971496582	https://www.genecards.org/cgi-bin/carddisp.pl?gene=MIR22
MIR185	MicroRNA 185	RNA Gene		30	GC22P091538	1.12162971496582	https://www.genecards.org/cgi-bin/carddisp.pl?gene=MIR185
MIR195	MicroRNA 195	RNA Gene		28	GC17M096171	1.12162971496582	https://www.genecards.org/cgi-bin/carddisp.pl?gene=MIR195
MIR29B1	MicroRNA 29b-1	RNA Gene		28	GC07M130877	1.12162971496582	https://www.genecards.org/cgi-bin/carddisp.pl?gene=MIR29B1
GSK3B	Glycogen Synthase Kinase 3 Beta	Protein Coding	P49841	64	GC03M119821	1.12050342559814	https://www.genecards.org/cgi-bin/carddisp.pl?gene=GSK3B
PSEN2	Presenilin 2	Protein Coding	P49810	63	GC01P226870	1.12050342559814	https://www.genecards.org/cgi-bin/carddisp.pl?gene=PSEN2
SQSTM1	Sequestosome 1	Protein Coding	Q13501	62	GC05P179806	1.12050342559814	https://www.genecards.org/cgi-bin/carddisp.pl?gene=SQSTM1
PPARGC1A	PPARG Coactivator 1 Alpha	Protein Coding	Q9UBK2	60	GC04M023755	1.12050342559814	https://www.genecards.org/cgi-bin/carddisp.pl?gene=PPARGC1A
GSDMD	Gasdermin D	Protein Coding	P57764	52	GC08P143553	1.12050342559814	https://www.genecards.org/cgi-bin/carddisp.pl?gene=GSDMD
TRE-TTC3-1	TRNA-Glu (Anticodon TTC) 3-1	RNA Gene		17	GC01P075884	1.1174840927124	https://www.genecards.org/cgi-bin/carddisp.pl?gene=TRE-TTC3-1
MIR214	MicroRNA 214	RNA Gene		31	GC01M172234	1.11716616153717	https://www.genecards.org/cgi-bin/carddisp.pl?gene=MIR214
GRIN2A	Glutamate Ionotropic Receptor NMDA Type Subunit 2A	Protein Coding	Q12879	65	GC16M009753	1.11577463150024	https://www.genecards.org/cgi-bin/carddisp.pl?gene=GRIN2A
SLC1A3	Solute Carrier Family 1 Member 3	Protein Coding	P43003	62	GC05P036736	1.11577463150024	https://www.genecards.org/cgi-bin/carddisp.pl?gene=SLC1A3
LRP1	LDL Receptor Related Protein 1	Protein Coding	Q07954	61	GC12P057128	1.11577463150024	https://www.genecards.org/cgi-bin/carddisp.pl?gene=LRP1
HAVCR2	Hepatitis A Virus Cellular Receptor 2	Protein Coding	Q8TDQ0	58	GC05M157063	1.11231112480164	https://www.genecards.org/cgi-bin/carddisp.pl?gene=HAVCR2
BTLA	B And T Lymphocyte Associated	Protein Coding	Q7Z6A9	52	GC03M112463	1.11231112480164	https://www.genecards.org/cgi-bin/carddisp.pl?gene=BTLA
BIRC5	Baculoviral IAP Repeat Containing 5	Protein Coding	O15392	58	GC17P078214	1.10117781162262	https://www.genecards.org/cgi-bin/carddisp.pl?gene=BIRC5
LAMC2	Laminin Subunit Gamma 2	Protein Coding	Q13753	60	GC01P183186	1.09143662452698	https://www.genecards.org/cgi-bin/carddisp.pl?gene=LAMC2
LAMB3	Laminin Subunit Beta 3	Protein Coding	Q13751	58	GC01M209614	1.09143662452698	https://www.genecards.org/cgi-bin/carddisp.pl?gene=LAMB3
LAMA3	Laminin Subunit Alpha 3	Protein Coding	Q16787	57	GC18P023689	1.09143662452698	https://www.genecards.org/cgi-bin/carddisp.pl?gene=LAMA3
PPARA	Peroxisome Proliferator Activated Receptor Alpha	Protein Coding	Q07869	57	GC22P046150	1.07793736457825	https://www.genecards.org/cgi-bin/carddisp.pl?gene=PPARA
CACNG2	Calcium Voltage-Gated Channel Auxiliary Subunit Gamma 2	Protein Coding	Q9Y698	57	GC22M086112	1.0758661031723	https://www.genecards.org/cgi-bin/carddisp.pl?gene=CACNG2
ABCB10	ATP Binding Cassette Subfamily B Member 10	Protein Coding	Q9NRK6	53	GC01M229516	1.0758661031723	https://www.genecards.org/cgi-bin/carddisp.pl?gene=ABCB10
SOCS1	Suppressor Of Cytokine Signaling 1	Protein Coding	O15524	58	GC16M050219	1.07235109806061	https://www.genecards.org/cgi-bin/carddisp.pl?gene=SOCS1
AGTR1	Angiotensin II Receptor Type 1	Protein Coding	P30556	65	GC03P148697	1.07215130329132	https://www.genecards.org/cgi-bin/carddisp.pl?gene=AGTR1
DPYD	Dihydropyrimidine Dehydrogenase	Protein Coding	Q12882	64	GC01M097015	1.07215130329132	https://www.genecards.org/cgi-bin/carddisp.pl?gene=DPYD
SCN2B	Sodium Voltage-Gated Channel Beta Subunit 2	Protein Coding	O60939	58	GC11M140606	1.07215130329132	https://www.genecards.org/cgi-bin/carddisp.pl?gene=SCN2B
UPK3A	Uroplakin 3A	Protein Coding	O75631	50	GC22P045284	1.07215130329132	https://www.genecards.org/cgi-bin/carddisp.pl?gene=UPK3A
AAAS	Aladin WD Repeat Nucleoporin	Protein Coding	Q9NRG9	51	GC12M053307	1.0699850320816	https://www.genecards.org/cgi-bin/carddisp.pl?gene=AAAS
MIAT	Myocardial Infarction Associated Transcript	RNA Gene		34	GC22P026646	1.0699850320816	https://www.genecards.org/cgi-bin/carddisp.pl?gene=MIAT
PRKAG2	Protein Kinase AMP-Activated Non-Catalytic Subunit Gamma 2	Protein Coding	Q9UGJ0	62	GC07M151556	1.06765472888947	https://www.genecards.org/cgi-bin/carddisp.pl?gene=PRKAG2
AZGP1	Alpha-2-Glycoprotein 1, Zinc-Binding	Protein Coding	P25311	55	GC07M106710	1.04916441440582	https://www.genecards.org/cgi-bin/carddisp.pl?gene=AZGP1
VPS33A	VPS33A Core Subunit Of CORVET And HOPS Complexes	Protein Coding	Q96AX1	52	GC12M122229	1.04916441440582	https://www.genecards.org/cgi-bin/carddisp.pl?gene=VPS33A
HDAC6	Histone Deacetylase 6	Protein Coding	Q9UBN7	66	GC0XP048801	1.04726934432983	https://www.genecards.org/cgi-bin/carddisp.pl?gene=HDAC6
PRKACA	Protein Kinase CAMP-Activated Catalytic Subunit Alpha	Protein Coding	P17612	65	GC19M108254	1.04726934432983	https://www.genecards.org/cgi-bin/carddisp.pl?gene=PRKACA
CTSB	Cathepsin B	Protein Coding	P07858	64	GC08M011842	1.04726934432983	https://www.genecards.org/cgi-bin/carddisp.pl?gene=CTSB
CDC42	Cell Division Cycle 42	Protein Coding	P60953	63	GC01P022052	1.04726934432983	https://www.genecards.org/cgi-bin/carddisp.pl?gene=CDC42
EIF2AK3	Eukaryotic Translation Initiation Factor 2 Alpha Kinase 3	Protein Coding	Q9NZJ5	63	GC02M088556	1.04726934432983	https://www.genecards.org/cgi-bin/carddisp.pl?gene=EIF2AK3
HDAC9	Histone Deacetylase 9	Protein Coding	Q9UKV0	63	GC07P018086	1.04726934432983	https://www.genecards.org/cgi-bin/carddisp.pl?gene=HDAC9
DPP4	Dipeptidyl Peptidase 4	Protein Coding	P27487	62	GC02M161992	1.04726934432983	https://www.genecards.org/cgi-bin/carddisp.pl?gene=DPP4
GAD1	Glutamate Decarboxylase 1	Protein Coding	Q99259	62	GC02P170813	1.04726934432983	https://www.genecards.org/cgi-bin/carddisp.pl?gene=GAD1
ITPR1	Inositol 1,4,5-Trisphosphate Receptor Type 1	Protein Coding	Q14643	62	GC03P004496	1.04726934432983	https://www.genecards.org/cgi-bin/carddisp.pl?gene=ITPR1
PCSK9	Proprotein Convertase Subtilisin/Kexin Type 9	Protein Coding	Q8NBP7	62	GC01P055039	1.04726934432983	https://www.genecards.org/cgi-bin/carddisp.pl?gene=PCSK9
TBK1	TANK Binding Kinase 1	Protein Coding	Q9UHD2	62	GC12P075684	1.04726934432983	https://www.genecards.org/cgi-bin/carddisp.pl?gene=TBK1
ATF6	Activating Transcription Factor 6	Protein Coding	P18850	61	GC01P161766	1.04726934432983	https://www.genecards.org/cgi-bin/carddisp.pl?gene=ATF6
DLG4	Discs Large MAGUK Scaffold Protein 4	Protein Coding	P78352	61	GC17M096179	1.04726934432983	https://www.genecards.org/cgi-bin/carddisp.pl?gene=DLG4
MITF	Melanocyte Inducing Transcription Factor	Protein Coding	O75030	61	GC03P069740	1.04726934432983	https://www.genecards.org/cgi-bin/carddisp.pl?gene=MITF
MUSK	Muscle Associated Receptor Tyrosine Kinase	Protein Coding	O15146	61	GC09P110668	1.04726934432983	https://www.genecards.org/cgi-bin/carddisp.pl?gene=MUSK
PIK3C3	Phosphatidylinositol 3-Kinase Catalytic Subunit Type 3	Protein Coding	Q8NEB9	61	GC18P041955	1.04726934432983	https://www.genecards.org/cgi-bin/carddisp.pl?gene=PIK3C3
PIK3CB	Phosphatidylinositol-4,5-Bisphosphate 3-Kinase Catalytic Subunit Beta	Protein Coding	P42338	61	GC03M138652	1.04726934432983	https://www.genecards.org/cgi-bin/carddisp.pl?gene=PIK3CB
PRKACB	Protein Kinase CAMP-Activated Catalytic Subunit Beta	Protein Coding	P22694	61	GC01P084078	1.04726934432983	https://www.genecards.org/cgi-bin/carddisp.pl?gene=PRKACB
BACE1	Beta-Secretase 1	Protein Coding	P56817	60	GC11M117285	1.04726934432983	https://www.genecards.org/cgi-bin/carddisp.pl?gene=BACE1
CLU	Clusterin	Protein Coding	P10909	60	GC08M027596	1.04726934432983	https://www.genecards.org/cgi-bin/carddisp.pl?gene=CLU
GLP1R	Glucagon Like Peptide 1 Receptor	Protein Coding	P43220	60	GC06P039048	1.04726934432983	https://www.genecards.org/cgi-bin/carddisp.pl?gene=GLP1R
L1CAM	L1 Cell Adhesion Molecule	Protein Coding	P32004	60	GC0XM153864	1.04726934432983	https://www.genecards.org/cgi-bin/carddisp.pl?gene=L1CAM
LOX	Lysyl Oxidase	Protein Coding	P28300	60	GC05M122063	1.04726934432983	https://www.genecards.org/cgi-bin/carddisp.pl?gene=LOX
PROM1	Prominin 1	Protein Coding	O43490	60	GC04M015965	1.04726934432983	https://www.genecards.org/cgi-bin/carddisp.pl?gene=PROM1
TARDBP	TAR DNA Binding Protein	Protein Coding	Q13148	60	GC01P075344	1.04726934432983	https://www.genecards.org/cgi-bin/carddisp.pl?gene=TARDBP
HTR1A	5-Hydroxytryptamine Receptor 1A	Protein Coding	P08908	59	GC05M063960	1.04726934432983	https://www.genecards.org/cgi-bin/carddisp.pl?gene=HTR1A
MYCN	MYCN Proto-Oncogene, BHLH Transcription Factor	Protein Coding	P04198	59	GC02P015992	1.04726934432983	https://www.genecards.org/cgi-bin/carddisp.pl?gene=MYCN
VDAC1	Voltage Dependent Anion Channel 1	Protein Coding	P21796	59	GC05M133975	1.04726934432983	https://www.genecards.org/cgi-bin/carddisp.pl?gene=VDAC1
DMD	Dystrophin	Protein Coding	P11532	58	GC0XM031097	1.04726934432983	https://www.genecards.org/cgi-bin/carddisp.pl?gene=DMD
FUS	FUS RNA Binding Protein	Protein Coding	P35637	58	GC16P031180	1.04726934432983	https://www.genecards.org/cgi-bin/carddisp.pl?gene=FUS
IRF3	Interferon Regulatory Factor 3	Protein Coding	Q14653	58	GC19M049659	1.04726934432983	https://www.genecards.org/cgi-bin/carddisp.pl?gene=IRF3
KCNA1	Potassium Voltage-Gated Channel Subfamily A Member 1	Protein Coding	Q09470	58	GC12P074010	1.04726934432983	https://www.genecards.org/cgi-bin/carddisp.pl?gene=KCNA1
MAF	MAF BZIP Transcription Factor	Protein Coding	O75444	58	GC16M079204	1.04726934432983	https://www.genecards.org/cgi-bin/carddisp.pl?gene=MAF
MAP1B	Microtubule Associated Protein 1B	Protein Coding	P46821	58	GC05P072107	1.04726934432983	https://www.genecards.org/cgi-bin/carddisp.pl?gene=MAP1B
PRKACG	Protein Kinase CAMP-Activated Catalytic Subunit Gamma	Protein Coding	P22612	58	GC09M072009	1.04726934432983	https://www.genecards.org/cgi-bin/carddisp.pl?gene=PRKACG
S100B	S100 Calcium Binding Protein B	Protein Coding	P04271	58	GC21M054960	1.04726934432983	https://www.genecards.org/cgi-bin/carddisp.pl?gene=S100B
SOX2	SRY-Box Transcription Factor 2	Protein Coding	P48431	58	GC03P181711	1.04726934432983	https://www.genecards.org/cgi-bin/carddisp.pl?gene=SOX2
SV2A	Synaptic Vesicle Glycoprotein 2A	Protein Coding	Q7L0J3	58	GC01M149903	1.04726934432983	https://www.genecards.org/cgi-bin/carddisp.pl?gene=SV2A
TSPO	Translocator Protein	Protein Coding	B1AH88	58	GC22P043151	1.04726934432983	https://www.genecards.org/cgi-bin/carddisp.pl?gene=TSPO
ATP13A2	ATPase Cation Transporting 13A2	Protein Coding	Q9NQ11	57	GC01M016985	1.04726934432983	https://www.genecards.org/cgi-bin/carddisp.pl?gene=ATP13A2
CD86	CD86 Molecule	Protein Coding	P42081	57	GC03P122055	1.04726934432983	https://www.genecards.org/cgi-bin/carddisp.pl?gene=CD86
LGALS3	Galectin 3	Protein Coding	P17931	57	GC14P055124	1.04726934432983	https://www.genecards.org/cgi-bin/carddisp.pl?gene=LGALS3
PXDN	Peroxidasin	Protein Coding	Q92626	57	GC02M001635	1.04726934432983	https://www.genecards.org/cgi-bin/carddisp.pl?gene=PXDN
SYN1	Synapsin I	Protein Coding	P17600	57	GC0XM047571	1.04726934432983	https://www.genecards.org/cgi-bin/carddisp.pl?gene=SYN1
TFAM	Transcription Factor A, Mitochondrial	Protein Coding	Q00059	57	GC10P058385	1.04726934432983	https://www.genecards.org/cgi-bin/carddisp.pl?gene=TFAM
ULK1	Unc-51 Like Autophagy Activating Kinase 1	Protein Coding	O75385	57	GC12P131894	1.04726934432983	https://www.genecards.org/cgi-bin/carddisp.pl?gene=ULK1
OPTN	Optineurin	Protein Coding	Q96CV9	56	GC10P013099	1.04726934432983	https://www.genecards.org/cgi-bin/carddisp.pl?gene=OPTN
ATG7	Autophagy Related 7	Protein Coding	O95352	55	GC03P027034	1.04726934432983	https://www.genecards.org/cgi-bin/carddisp.pl?gene=ATG7
MFN1	Mitofusin 1	Protein Coding	Q8IWA4	55	GC03P179347	1.04726934432983	https://www.genecards.org/cgi-bin/carddisp.pl?gene=MFN1
VPS35	VPS35 Retromer Complex Component	Protein Coding	Q96QK1	55	GC16M051451	1.04726934432983	https://www.genecards.org/cgi-bin/carddisp.pl?gene=VPS35
MAP1LC3B	Microtubule Associated Protein 1 Light Chain 3 Beta	Protein Coding	Q9GZQ8	54	GC16P122703	1.04726934432983	https://www.genecards.org/cgi-bin/carddisp.pl?gene=MAP1LC3B
OLIG2	Oligodendrocyte Transcription Factor 2	Protein Coding	Q13516	54	GC21P033025	1.04726934432983	https://www.genecards.org/cgi-bin/carddisp.pl?gene=OLIG2
SMN1	Survival Of Motor Neuron 1, Telomeric	Protein Coding	Q16637	54	GC05P070924	1.04726934432983	https://www.genecards.org/cgi-bin/carddisp.pl?gene=SMN1
SPAST	Spastin	Protein Coding	Q9UBP0	54	GC02P032063	1.04726934432983	https://www.genecards.org/cgi-bin/carddisp.pl?gene=SPAST
CALML3	Calmodulin Like 3	Protein Coding	P27482	52	GC10P005524	1.04726934432983	https://www.genecards.org/cgi-bin/carddisp.pl?gene=CALML3
TBL1X	Transducin Beta Like 1 X-Linked	Protein Coding	O60907	52	GC0XP009463	1.04726934432983	https://www.genecards.org/cgi-bin/carddisp.pl?gene=TBL1X
AIF1	Allograft Inflammatory Factor 1	Protein Coding	P55008	51	GC06P181892	1.04726934432983	https://www.genecards.org/cgi-bin/carddisp.pl?gene=AIF1
CXCL9	C-X-C Motif Chemokine Ligand 9	Protein Coding	Q07325	51	GC04M076001	1.04726934432983	https://www.genecards.org/cgi-bin/carddisp.pl?gene=CXCL9
FIS1	Fission, Mitochondrial 1	Protein Coding	Q9Y3D6	51	GC07M101239	1.04726934432983	https://www.genecards.org/cgi-bin/carddisp.pl?gene=FIS1
HSPB3	Heat Shock Protein Family B (Small) Member 3	Protein Coding	Q12988	51	GC05P055032	1.04726934432983	https://www.genecards.org/cgi-bin/carddisp.pl?gene=HSPB3
LGALS4	Galectin 4	Protein Coding	P56470	51	GC19M108718	1.04726934432983	https://www.genecards.org/cgi-bin/carddisp.pl?gene=LGALS4
SMN2	Survival Of Motor Neuron 2, Centromeric	Protein Coding	Q16637	51	GC05P070049	1.04726934432983	https://www.genecards.org/cgi-bin/carddisp.pl?gene=SMN2
CALML5	Calmodulin Like 5	Protein Coding	Q9NZT1	49	GC10M005498	1.04726934432983	https://www.genecards.org/cgi-bin/carddisp.pl?gene=CALML5
SLCO6A1	Solute Carrier Organic Anion Transporter Family Member 6A1	Protein Coding	Q86UG4	48	GC05M102371	1.04726934432983	https://www.genecards.org/cgi-bin/carddisp.pl?gene=SLCO6A1
ERVW-1	Endogenous Retrovirus Group W Member 1, Envelope	Protein Coding	Q9UQF0	47	GC07M092468	1.04726934432983	https://www.genecards.org/cgi-bin/carddisp.pl?gene=ERVW-1
CALML4	Calmodulin Like 4	Protein Coding	Q96GE6	46	GC15M068190	1.04726934432983	https://www.genecards.org/cgi-bin/carddisp.pl?gene=CALML4
ATXN3L	Ataxin 3 Like	Protein Coding	Q9H3M9	45	GC0XM016310	1.04726934432983	https://www.genecards.org/cgi-bin/carddisp.pl?gene=ATXN3L
PXDNL	Peroxidasin Like	Protein Coding	A1KZ92	45	GC08M051319	1.04726934432983	https://www.genecards.org/cgi-bin/carddisp.pl?gene=PXDNL
CALML6	Calmodulin Like 6	Protein Coding	Q8TD86	44	GC01P074960	1.04726934432983	https://www.genecards.org/cgi-bin/carddisp.pl?gene=CALML6
MIR425	MicroRNA 425	RNA Gene		29	GC03M054741	1.04726934432983	https://www.genecards.org/cgi-bin/carddisp.pl?gene=MIR425
MIR187	MicroRNA 187	RNA Gene		27	GC18M035904	1.04726934432983	https://www.genecards.org/cgi-bin/carddisp.pl?gene=MIR187
MIR576	MicroRNA 576	RNA Gene		24	GC04P109488	1.04726934432983	https://www.genecards.org/cgi-bin/carddisp.pl?gene=MIR576
CYP2D6	Cytochrome P450 Family 2 Subfamily D Member 6 (Gene/Pseudogene)	Protein Coding	P10635	60	GC22M042126	1.0460489988327	https://www.genecards.org/cgi-bin/carddisp.pl?gene=CYP2D6
SMURF2	SMAD Specific E3 Ubiquitin Protein Ligase 2	Protein Coding	Q9HAU4	55	GC17M064542	1.04530966281891	https://www.genecards.org/cgi-bin/carddisp.pl?gene=SMURF2
LBX1	Ladybird Homeobox 1	Protein Coding	P52954	49	GC10M101226	1.04530966281891	https://www.genecards.org/cgi-bin/carddisp.pl?gene=LBX1
GCH1	GTP Cyclohydrolase 1	Protein Coding	P30793	60	GC14M054842	1.04233419895172	https://www.genecards.org/cgi-bin/carddisp.pl?gene=GCH1
WDR45	WD Repeat Domain 45	Protein Coding	Q9Y484	52	GC0XM049074	1.0417366027832	https://www.genecards.org/cgi-bin/carddisp.pl?gene=WDR45
MIR122	MicroRNA 122	RNA Gene		30	GC18P058451	1.03733277320862	https://www.genecards.org/cgi-bin/carddisp.pl?gene=MIR122
CCL20	C-C Motif Chemokine Ligand 20	Protein Coding	P78556	54	GC02P227846	1.0239679813385	https://www.genecards.org/cgi-bin/carddisp.pl?gene=CCL20
ASIC3	Acid Sensing Ion Channel Subunit 3	Protein Coding	Q9UHC3	52	GC07P151048	1.0239679813385	https://www.genecards.org/cgi-bin/carddisp.pl?gene=ASIC3
AGXT	Alanine--Glyoxylate Aminotransferase	Protein Coding	P21549	58	GC02P240868	1.02293133735657	https://www.genecards.org/cgi-bin/carddisp.pl?gene=AGXT
HOGA1	4-Hydroxy-2-Oxoglutarate Aldolase 1	Protein Coding	Q86XE5	52	GC10P124264	1.02293133735657	https://www.genecards.org/cgi-bin/carddisp.pl?gene=HOGA1
CEP290	Centrosomal Protein 290	Protein Coding	O15078	54	GC12M088049	1.01941823959351	https://www.genecards.org/cgi-bin/carddisp.pl?gene=CEP290
MIR138-1	MicroRNA 138-1	RNA Gene		29	GC03P044271	1.00793612003326	https://www.genecards.org/cgi-bin/carddisp.pl?gene=MIR138-1
BRCA1	BRCA1 DNA Repair Associated	Protein Coding	P38398	63	GC17M043044	1.00567078590393	https://www.genecards.org/cgi-bin/carddisp.pl?gene=BRCA1
TGFBR2	Transforming Growth Factor Beta Receptor 2	Protein Coding	P37173	65	GC03P030609	0.999825000762939	https://www.genecards.org/cgi-bin/carddisp.pl?gene=TGFBR2
FLT1	Fms Related Receptor Tyrosine Kinase 1	Protein Coding	P17948	64	GC13M028300	0.992392539978027	https://www.genecards.org/cgi-bin/carddisp.pl?gene=FLT1
TSC2	TSC Complex Subunit 2	Protein Coding	P49815	64	GC16P120169	0.989083707332611	https://www.genecards.org/cgi-bin/carddisp.pl?gene=TSC2
NTRK3	Neurotrophic Receptor Tyrosine Kinase 3	Protein Coding	Q16288	65	GC15M087859	0.981780230998993	https://www.genecards.org/cgi-bin/carddisp.pl?gene=NTRK3
PVT1	Pvt1 Oncogene	RNA Gene		33	GC08P128394	0.971477508544922	https://www.genecards.org/cgi-bin/carddisp.pl?gene=PVT1
HULC	Hepatocellular Carcinoma Up-Regulated Long Non-Coding RNA	RNA Gene		29	GC06P009612	0.971477508544922	https://www.genecards.org/cgi-bin/carddisp.pl?gene=HULC
KRT16	Keratin 16	Protein Coding	P08779	55	GC17M041609	0.970920443534851	https://www.genecards.org/cgi-bin/carddisp.pl?gene=KRT16
TIMP2	TIMP Metallopeptidase Inhibitor 2	Protein Coding	P16035	54	GC17M078852	0.970920443534851	https://www.genecards.org/cgi-bin/carddisp.pl?gene=TIMP2
PI3	Peptidase Inhibitor 3	Protein Coding	P19957	50	GC20P045174	0.970920443534851	https://www.genecards.org/cgi-bin/carddisp.pl?gene=PI3
HSPG2	Heparan Sulfate Proteoglycan 2	Protein Coding	P98160	61	GC01M021822	0.969792544841766	https://www.genecards.org/cgi-bin/carddisp.pl?gene=HSPG2
MIR140	MicroRNA 140	RNA Gene		32	GC16P122015	0.967494249343872	https://www.genecards.org/cgi-bin/carddisp.pl?gene=MIR140
MIR143	MicroRNA 143	RNA Gene		32	GC05P159244	0.967494249343872	https://www.genecards.org/cgi-bin/carddisp.pl?gene=MIR143
MIR145	MicroRNA 145	RNA Gene		32	GC05P149430	0.967494249343872	https://www.genecards.org/cgi-bin/carddisp.pl?gene=MIR145
MIR27A	MicroRNA 27a	RNA Gene		32	GC19M108247	0.967494249343872	https://www.genecards.org/cgi-bin/carddisp.pl?gene=MIR27A
MIR10B	MicroRNA 10b	RNA Gene		31	GC02P176150	0.967494249343872	https://www.genecards.org/cgi-bin/carddisp.pl?gene=MIR10B
MIR149	MicroRNA 149	RNA Gene		31	GC02P240456	0.967494249343872	https://www.genecards.org/cgi-bin/carddisp.pl?gene=MIR149
MIR200C	MicroRNA 200c	RNA Gene		31	GC12P074084	0.967494249343872	https://www.genecards.org/cgi-bin/carddisp.pl?gene=MIR200C
MIR204	MicroRNA 204	RNA Gene		31	GC09M070809	0.967494249343872	https://www.genecards.org/cgi-bin/carddisp.pl?gene=MIR204
MIR29A	MicroRNA 29a	RNA Gene		31	GC07M130876	0.967494249343872	https://www.genecards.org/cgi-bin/carddisp.pl?gene=MIR29A
MIR30E	MicroRNA 30e	RNA Gene		31	GC01P040754	0.967494249343872	https://www.genecards.org/cgi-bin/carddisp.pl?gene=MIR30E
MIR378A	MicroRNA 378a	RNA Gene		31	GC05P149732	0.967494249343872	https://www.genecards.org/cgi-bin/carddisp.pl?gene=MIR378A
MIRLET7A1	MicroRNA Let-7a-1	RNA Gene		31	GC09P094175	0.967494249343872	https://www.genecards.org/cgi-bin/carddisp.pl?gene=MIRLET7A1
MIRLET7D	MicroRNA Let-7d	RNA Gene		31	GC09P094178	0.967494249343872	https://www.genecards.org/cgi-bin/carddisp.pl?gene=MIRLET7D
MIR10A	MicroRNA 10a	RNA Gene		30	GC17M048579	0.967494249343872	https://www.genecards.org/cgi-bin/carddisp.pl?gene=MIR10A
MIR125A	MicroRNA 125a	RNA Gene		30	GC19P152978	0.967494249343872	https://www.genecards.org/cgi-bin/carddisp.pl?gene=MIR125A
MIR127	MicroRNA 127	RNA Gene		30	GC14P120346	0.967494249343872	https://www.genecards.org/cgi-bin/carddisp.pl?gene=MIR127
MIR130A	MicroRNA 130a	RNA Gene		30	GC11P057641	0.967494249343872	https://www.genecards.org/cgi-bin/carddisp.pl?gene=MIR130A
MIR135A1	MicroRNA 135a-1	RNA Gene		30	GC03M054893	0.967494249343872	https://www.genecards.org/cgi-bin/carddisp.pl?gene=MIR135A1
MIR139	MicroRNA 139	RNA Gene		30	GC11M072615	0.967494249343872	https://www.genecards.org/cgi-bin/carddisp.pl?gene=MIR139
MIR141	MicroRNA 141	RNA Gene		30	GC12P074085	0.967494249343872	https://www.genecards.org/cgi-bin/carddisp.pl?gene=MIR141
MIR152	MicroRNA 152	RNA Gene		30	GC17M048037	0.967494249343872	https://www.genecards.org/cgi-bin/carddisp.pl?gene=MIR152
MIR16-1	MicroRNA 16-1	RNA Gene		30	GC13M050048	0.967494249343872	https://www.genecards.org/cgi-bin/carddisp.pl?gene=MIR16-1
MIR196A1	MicroRNA 196a-1	RNA Gene		30	GC17M048632	0.967494249343872	https://www.genecards.org/cgi-bin/carddisp.pl?gene=MIR196A1
MIR200B	MicroRNA 200b	RNA Gene		30	GC01P001167	0.967494249343872	https://www.genecards.org/cgi-bin/carddisp.pl?gene=MIR200B
MIR210	MicroRNA 210	RNA Gene		30	GC11M015053	0.967494249343872	https://www.genecards.org/cgi-bin/carddisp.pl?gene=MIR210
MIR23A	MicroRNA 23a	RNA Gene		30	GC19M108248	0.967494249343872	https://www.genecards.org/cgi-bin/carddisp.pl?gene=MIR23A
MIR30B	MicroRNA 30b	RNA Gene		30	GC08M134800	0.967494249343872	https://www.genecards.org/cgi-bin/carddisp.pl?gene=MIR30B
MIR30C1	MicroRNA 30c-1	RNA Gene		30	GC01P040757	0.967494249343872	https://www.genecards.org/cgi-bin/carddisp.pl?gene=MIR30C1
MIR330	MicroRNA 330	RNA Gene		30	GC19M108899	0.967494249343872	https://www.genecards.org/cgi-bin/carddisp.pl?gene=MIR330
MIR342	MicroRNA 342	RNA Gene		30	GC14P100109	0.967494249343872	https://www.genecards.org/cgi-bin/carddisp.pl?gene=MIR342
MIR370	MicroRNA 370	RNA Gene		30	GC14P120347	0.967494249343872	https://www.genecards.org/cgi-bin/carddisp.pl?gene=MIR370
MIR483	MicroRNA 483	RNA Gene		30	GC11M015126	0.967494249343872	https://www.genecards.org/cgi-bin/carddisp.pl?gene=MIR483
MIR9-1	MicroRNA 9-1	RNA Gene		30	GC01M156420	0.967494249343872	https://www.genecards.org/cgi-bin/carddisp.pl?gene=MIR9-1
MIR93	MicroRNA 93	RNA Gene		30	GC07M106714	0.967494249343872	https://www.genecards.org/cgi-bin/carddisp.pl?gene=MIR93
MIR99A	MicroRNA 99a	RNA Gene		30	GC21P016539	0.967494249343872	https://www.genecards.org/cgi-bin/carddisp.pl?gene=MIR99A
MIR200A	MicroRNA 200a	RNA Gene		29	GC01P074920	0.967494249343872	https://www.genecards.org/cgi-bin/carddisp.pl?gene=MIR200A
MIR20A	MicroRNA 20a	RNA Gene		29	GC13P091744	0.967494249343872	https://www.genecards.org/cgi-bin/carddisp.pl?gene=MIR20A
MIR222	MicroRNA 222	RNA Gene		29	GC0XM045747	0.967494249343872	https://www.genecards.org/cgi-bin/carddisp.pl?gene=MIR222
MIR23B	MicroRNA 23b	RNA Gene		29	GC09P095085	0.967494249343872	https://www.genecards.org/cgi-bin/carddisp.pl?gene=MIR23B
MIR25	MicroRNA 25	RNA Gene		29	GC07M100093	0.967494249343872	https://www.genecards.org/cgi-bin/carddisp.pl?gene=MIR25
MIR574	MicroRNA 574	RNA Gene		29	GC04P039849	0.967494249343872	https://www.genecards.org/cgi-bin/carddisp.pl?gene=MIR574
MIR124-1	MicroRNA 124-1	RNA Gene		28	GC08M009903	0.967494249343872	https://www.genecards.org/cgi-bin/carddisp.pl?gene=MIR124-1
MIR130B	MicroRNA 130b	RNA Gene		28	GC22P096300	0.967494249343872	https://www.genecards.org/cgi-bin/carddisp.pl?gene=MIR130B
MIR151A	MicroRNA 151a	RNA Gene		28	GC08M141050	0.967494249343872	https://www.genecards.org/cgi-bin/carddisp.pl?gene=MIR151A
MIR15B	MicroRNA 15b	RNA Gene		28	GC03P160404	0.967494249343872	https://www.genecards.org/cgi-bin/carddisp.pl?gene=MIR15B
MIR186	MicroRNA 186	RNA Gene		28	GC01M071067	0.967494249343872	https://www.genecards.org/cgi-bin/carddisp.pl?gene=MIR186
MIR18A	MicroRNA 18a	RNA Gene		28	GC13P091750	0.967494249343872	https://www.genecards.org/cgi-bin/carddisp.pl?gene=MIR18A
MIR205	MicroRNA 205	RNA Gene		28	GC01P209432	0.967494249343872	https://www.genecards.org/cgi-bin/carddisp.pl?gene=MIR205
MIR30A	MicroRNA 30a	RNA Gene		28	GC06M071403	0.967494249343872	https://www.genecards.org/cgi-bin/carddisp.pl?gene=MIR30A
MIR324	MicroRNA 324	RNA Gene		28	GC17M007223	0.967494249343872	https://www.genecards.org/cgi-bin/carddisp.pl?gene=MIR324
MIR582	MicroRNA 582	RNA Gene		28	GC05M059703	0.967494249343872	https://www.genecards.org/cgi-bin/carddisp.pl?gene=MIR582
MIR106A	MicroRNA 106a	RNA Gene		27	GC0XM135412	0.967494249343872	https://www.genecards.org/cgi-bin/carddisp.pl?gene=MIR106A
MIR181A1	MicroRNA 181a-1	RNA Gene		27	GC01M198860	0.967494249343872	https://www.genecards.org/cgi-bin/carddisp.pl?gene=MIR181A1
MIR361	MicroRNA 361	RNA Gene		27	GC0XM085903	0.967494249343872	https://www.genecards.org/cgi-bin/carddisp.pl?gene=MIR361
MIR423	MicroRNA 423	RNA Gene		27	GC17P030117	0.967494249343872	https://www.genecards.org/cgi-bin/carddisp.pl?gene=MIR423
MIR424	MicroRNA 424	RNA Gene		27	GC0XM135398	0.967494249343872	https://www.genecards.org/cgi-bin/carddisp.pl?gene=MIR424
MIR485	MicroRNA 485	RNA Gene		27	GC14P121379	0.967494249343872	https://www.genecards.org/cgi-bin/carddisp.pl?gene=MIR485
MIR129-1	MicroRNA 129-1	RNA Gene		26	GC07P128207	0.967494249343872	https://www.genecards.org/cgi-bin/carddisp.pl?gene=MIR129-1
MIR144	MicroRNA 144	RNA Gene		26	GC17M096703	0.967494249343872	https://www.genecards.org/cgi-bin/carddisp.pl?gene=MIR144
MIR518A1	MicroRNA 518a-1	RNA Gene		26	GC19P153081	0.967494249343872	https://www.genecards.org/cgi-bin/carddisp.pl?gene=MIR518A1
MIR133A1	MicroRNA 133a-1	RNA Gene		25	GC18M038257	0.967494249343872	https://www.genecards.org/cgi-bin/carddisp.pl?gene=MIR133A1
MIR15A	MicroRNA 15a	RNA Gene		25	GC13M050049	0.967494249343872	https://www.genecards.org/cgi-bin/carddisp.pl?gene=MIR15A
MIR224	MicroRNA 224	RNA Gene		25	GC0XM151958	0.967494249343872	https://www.genecards.org/cgi-bin/carddisp.pl?gene=MIR224
MIR296	MicroRNA 296	RNA Gene		25	GC20M058817	0.967494249343872	https://www.genecards.org/cgi-bin/carddisp.pl?gene=MIR296
MIR532	MicroRNA 532	RNA Gene		25	GC0XP060936	0.967494249343872	https://www.genecards.org/cgi-bin/carddisp.pl?gene=MIR532
CLEC7A	C-Type Lectin Domain Containing 7A	Protein Coding	Q9BXN2	58	GC12M035794	0.966158092021942	https://www.genecards.org/cgi-bin/carddisp.pl?gene=CLEC7A
DKK1	Dickkopf WNT Signaling Pathway Inhibitor 1	Protein Coding	O94907	57	GC10P052314	0.960418939590454	https://www.genecards.org/cgi-bin/carddisp.pl?gene=DKK1
DAOA-AS1	DAOA Antisense RNA 1	RNA Gene		24	GC13M105467	0.94555938243866	https://www.genecards.org/cgi-bin/carddisp.pl?gene=DAOA-AS1
EPAS1	Endothelial PAS Domain Protein 1	Protein Coding	Q99814	64	GC02P046293	0.945221185684204	https://www.genecards.org/cgi-bin/carddisp.pl?gene=EPAS1
RUNX1	RUNX Family Transcription Factor 1	Protein Coding	Q01196	62	GC21M034787	0.945221185684204	https://www.genecards.org/cgi-bin/carddisp.pl?gene=RUNX1
ASXL1	ASXL Transcriptional Regulator 1	Protein Coding	Q8IXJ9	55	GC20P053105	0.945221185684204	https://www.genecards.org/cgi-bin/carddisp.pl?gene=ASXL1
SRSF2	Serine And Arginine Rich Splicing Factor 2	Protein Coding	Q01130	55	GC17M076734	0.945221185684204	https://www.genecards.org/cgi-bin/carddisp.pl?gene=SRSF2
RNF170	Ring Finger Protein 170	Protein Coding	Q96K19	48	GC08M044548	0.945221185684204	https://www.genecards.org/cgi-bin/carddisp.pl?gene=RNF170
HNRNPK	Heterogeneous Nuclear Ribonucleoprotein K	Protein Coding	P61978	58	GC09M121666	0.923743844032288	https://www.genecards.org/cgi-bin/carddisp.pl?gene=HNRNPK
SREBF1	Sterol Regulatory Element Binding Transcription Factor 1	Protein Coding	P36956	61	GC17M017810	0.922487556934357	https://www.genecards.org/cgi-bin/carddisp.pl?gene=SREBF1
SCARNA22	Small Cajal Body-Specific RNA 22	RNA Gene		18	GC04P029509	0.922487556934357	https://www.genecards.org/cgi-bin/carddisp.pl?gene=SCARNA22
CHRM3	Cholinergic Receptor Muscarinic 3	Protein Coding	P20309	61	GC01P239386	0.921730637550354	https://www.genecards.org/cgi-bin/carddisp.pl?gene=CHRM3
NPHS1	NPHS1 Adhesion Molecule, Nephrin	Protein Coding	O60500	60	GC19M035825	0.921730637550354	https://www.genecards.org/cgi-bin/carddisp.pl?gene=NPHS1
ALAD	Aminolevulinate Dehydratase	Protein Coding	P13716	59	GC09M113386	0.921730637550354	https://www.genecards.org/cgi-bin/carddisp.pl?gene=ALAD
ABCB6	ATP Binding Cassette Subfamily B Member 6 (LAN Blood Group)	Protein Coding	Q9NP58	57	GC02M219209	0.921730637550354	https://www.genecards.org/cgi-bin/carddisp.pl?gene=ABCB6
SCN3B	Sodium Voltage-Gated Channel Beta Subunit 3	Protein Coding	Q9NY72	57	GC11M123629	0.921730637550354	https://www.genecards.org/cgi-bin/carddisp.pl?gene=SCN3B
ALAS1	5'-Aminolevulinate Synthase 1	Protein Coding	P13196	55	GC03P052198	0.921730637550354	https://www.genecards.org/cgi-bin/carddisp.pl?gene=ALAS1
HAVCR1	Hepatitis A Virus Cellular Receptor 1	Protein Coding	Q96D42	55	GC05M157028	0.921730637550354	https://www.genecards.org/cgi-bin/carddisp.pl?gene=HAVCR1
MC5R	Melanocortin 5 Receptor	Protein Coding	P33032	54	GC18P013824	0.921730637550354	https://www.genecards.org/cgi-bin/carddisp.pl?gene=MC5R
GLRX5	Glutaredoxin 5	Protein Coding	Q86SX6	52	GC14P095533	0.921730637550354	https://www.genecards.org/cgi-bin/carddisp.pl?gene=GLRX5
SLC25A37	Solute Carrier Family 25 Member 37	Protein Coding	Q9NYZ2	50	GC08P023528	0.921730637550354	https://www.genecards.org/cgi-bin/carddisp.pl?gene=SLC25A37
HSCB	HscB Mitochondrial Iron-Sulfur Cluster Cochaperone	Protein Coding	Q8IWL3	49	GC22P028742	0.921730637550354	https://www.genecards.org/cgi-bin/carddisp.pl?gene=HSCB
SLC25A38	Solute Carrier Family 25 Member 38	Protein Coding	Q96DW6	49	GC03P042186	0.921730637550354	https://www.genecards.org/cgi-bin/carddisp.pl?gene=SLC25A38
SLC25A28	Solute Carrier Family 25 Member 28	Protein Coding	Q96A46	48	GC10M099610	0.921730637550354	https://www.genecards.org/cgi-bin/carddisp.pl?gene=SLC25A28
SLC25A39	Solute Carrier Family 25 Member 39	Protein Coding	Q9BZJ4	47	GC17M044319	0.921730637550354	https://www.genecards.org/cgi-bin/carddisp.pl?gene=SLC25A39
TMEM14C	Transmembrane Protein 14C	Protein Coding	Q9P0S9	46	GC06P012839	0.921730637550354	https://www.genecards.org/cgi-bin/carddisp.pl?gene=TMEM14C
CAMK2B	Calcium/Calmodulin Dependent Protein Kinase II Beta	Protein Coding	Q13554	62	GC07M045687	0.915849566459656	https://www.genecards.org/cgi-bin/carddisp.pl?gene=CAMK2B
CASK	Calcium/Calmodulin Dependent Serine Protein Kinase	Protein Coding	O14936	62	GC0XM041514	0.915849566459656	https://www.genecards.org/cgi-bin/carddisp.pl?gene=CASK
TUBA1A	Tubulin Alpha 1a	Protein Coding	Q71U36	62	GC12M049184	0.915849566459656	https://www.genecards.org/cgi-bin/carddisp.pl?gene=TUBA1A
SMC1A	Structural Maintenance Of Chromosomes 1A	Protein Coding	Q14683	61	GC0XM053374	0.915849566459656	https://www.genecards.org/cgi-bin/carddisp.pl?gene=SMC1A
VLDLR	Very Low Density Lipoprotein Receptor	Protein Coding	P98155	61	GC09P002611	0.915849566459656	https://www.genecards.org/cgi-bin/carddisp.pl?gene=VLDLR
ZEB2	Zinc Finger E-Box Binding Homeobox 2	Protein Coding	O60315	61	GC02M144384	0.915849566459656	https://www.genecards.org/cgi-bin/carddisp.pl?gene=ZEB2
ALDH7A1	Aldehyde Dehydrogenase 7 Family Member A1	Protein Coding	P49419	60	GC05M126541	0.915849566459656	https://www.genecards.org/cgi-bin/carddisp.pl?gene=ALDH7A1
GAMT	Guanidinoacetate N-Methyltransferase	Protein Coding	Q14353	60	GC19M001397	0.915849566459656	https://www.genecards.org/cgi-bin/carddisp.pl?gene=GAMT
GNAO1	G Protein Subunit Alpha O1	Protein Coding	P09471	60	GC16P121581	0.915849566459656	https://www.genecards.org/cgi-bin/carddisp.pl?gene=GNAO1
HSD17B4	Hydroxysteroid 17-Beta Dehydrogenase 4	Protein Coding	P51659	60	GC05P119452	0.915849566459656	https://www.genecards.org/cgi-bin/carddisp.pl?gene=HSD17B4
PPT1	Palmitoyl-Protein Thioesterase 1	Protein Coding	P50897	60	GC01M040273	0.915849566459656	https://www.genecards.org/cgi-bin/carddisp.pl?gene=PPT1
SLC22A5	Solute Carrier Family 22 Member 5	Protein Coding	O76082	60	GC05P132369	0.915849566459656	https://www.genecards.org/cgi-bin/carddisp.pl?gene=SLC22A5
TUBB4A	Tubulin Beta 4A Class IVa	Protein Coding	P04350	60	GC19M107957	0.915849566459656	https://www.genecards.org/cgi-bin/carddisp.pl?gene=TUBB4A
WWOX	WW Domain Containing Oxidoreductase	Protein Coding	Q9NZC7	60	GC16P078099	0.915849566459656	https://www.genecards.org/cgi-bin/carddisp.pl?gene=WWOX
TPP1	Tripeptidyl Peptidase 1	Protein Coding	O14773	59	GC11M015315	0.915849566459656	https://www.genecards.org/cgi-bin/carddisp.pl?gene=TPP1
ALDH18A1	Aldehyde Dehydrogenase 18 Family Member A1	Protein Coding	P54886	58	GC10M095605	0.915849566459656	https://www.genecards.org/cgi-bin/carddisp.pl?gene=ALDH18A1
AMPD2	Adenosine Monophosphate Deaminase 2	Protein Coding	Q01433	58	GC01P109616	0.915849566459656	https://www.genecards.org/cgi-bin/carddisp.pl?gene=AMPD2
DCX	Doublecortin	Protein Coding	O43602	58	GC0XM111293	0.915849566459656	https://www.genecards.org/cgi-bin/carddisp.pl?gene=DCX
KCNJ10	Potassium Inwardly Rectifying Channel Subfamily J Member 10	Protein Coding	P78508	58	GC01M159998	0.915849566459656	https://www.genecards.org/cgi-bin/carddisp.pl?gene=KCNJ10
POMT1	Protein O-Mannosyltransferase 1	Protein Coding	Q9Y6A1	58	GC09P131502	0.915849566459656	https://www.genecards.org/cgi-bin/carddisp.pl?gene=POMT1
PURA	Purine Rich Element Binding Protein A	Protein Coding	Q00577	58	GC05P159032	0.915849566459656	https://www.genecards.org/cgi-bin/carddisp.pl?gene=PURA
SERPINI1	Serpin Family I Member 1	Protein Coding	Q99574	58	GC03P167735	0.915849566459656	https://www.genecards.org/cgi-bin/carddisp.pl?gene=SERPINI1
EIF2B2	Eukaryotic Translation Initiation Factor 2B Subunit Beta	Protein Coding	P49770	57	GC14P075002	0.915849566459656	https://www.genecards.org/cgi-bin/carddisp.pl?gene=EIF2B2
GNB5	G Protein Subunit Beta 5	Protein Coding	O14775	57	GC15M163582	0.915849566459656	https://www.genecards.org/cgi-bin/carddisp.pl?gene=GNB5
KMT2D	Lysine Methyltransferase 2D	Protein Coding	O14686	57	GC12M049018	0.915849566459656	https://www.genecards.org/cgi-bin/carddisp.pl?gene=KMT2D
OPHN1	Oligophrenin 1	Protein Coding	O60890	57	GC0XM067949	0.915849566459656	https://www.genecards.org/cgi-bin/carddisp.pl?gene=OPHN1
ANK3	Ankyrin 3	Protein Coding	Q12955	56	GC10M060026	0.915849566459656	https://www.genecards.org/cgi-bin/carddisp.pl?gene=ANK3
CDKL5	Cyclin Dependent Kinase Like 5	Protein Coding	O76039	56	GC0XP018425	0.915849566459656	https://www.genecards.org/cgi-bin/carddisp.pl?gene=CDKL5
ADGRG1	Adhesion G Protein-Coupled Receptor G1	Protein Coding	Q9Y653	55	GC16P057610	0.915849566459656	https://www.genecards.org/cgi-bin/carddisp.pl?gene=ADGRG1
COQ8A	Coenzyme Q8A	Protein Coding	Q8NI60	55	GC01P226957	0.915849566459656	https://www.genecards.org/cgi-bin/carddisp.pl?gene=COQ8A
CYP2U1	Cytochrome P450 Family 2 Subfamily U Member 1	Protein Coding	Q7Z449	55	GC04P107931	0.915849566459656	https://www.genecards.org/cgi-bin/carddisp.pl?gene=CYP2U1
ERLIN2	ER Lipid Raft Associated 2	Protein Coding	O94905	55	GC08P037736	0.915849566459656	https://www.genecards.org/cgi-bin/carddisp.pl?gene=ERLIN2
ETHE1	ETHE1 Persulfide Dioxygenase	Protein Coding	O95571	55	GC19M043506	0.915849566459656	https://www.genecards.org/cgi-bin/carddisp.pl?gene=ETHE1
MICU1	Mitochondrial Calcium Uptake 1	Protein Coding	Q9BPX6	55	GC10M072367	0.915849566459656	https://www.genecards.org/cgi-bin/carddisp.pl?gene=MICU1
ZIC2	Zic Family Member 2	Protein Coding	O95409	55	GC13P099981	0.915849566459656	https://www.genecards.org/cgi-bin/carddisp.pl?gene=ZIC2
EPM2A	EPM2A Glucan Phosphatase, Laforin	Protein Coding	B3EWF7	54	GC06M145382	0.915849566459656	https://www.genecards.org/cgi-bin/carddisp.pl?gene=EPM2A
NALCN	Sodium Leak Channel, Non-Selective	Protein Coding	Q8IZF0	54	GC13M101053	0.915849566459656	https://www.genecards.org/cgi-bin/carddisp.pl?gene=NALCN
SRD5A3	Steroid 5 Alpha-Reductase 3	Protein Coding	Q9H8P0	54	GC04P055346	0.915849566459656	https://www.genecards.org/cgi-bin/carddisp.pl?gene=SRD5A3
TUSC3	Tumor Suppressor Candidate 3	Protein Coding	Q13454	54	GC08P015417	0.915849566459656	https://www.genecards.org/cgi-bin/carddisp.pl?gene=TUSC3
HECW2	HECT, C2 And WW Domain Containing E3 Ubiquitin Protein Ligase 2	Protein Coding	Q9P2P5	53	GC02M196194	0.915849566459656	https://www.genecards.org/cgi-bin/carddisp.pl?gene=HECW2
MLC1	Modulator Of VRAC Current 1	Protein Coding	Q15049	53	GC22M050059	0.915849566459656	https://www.genecards.org/cgi-bin/carddisp.pl?gene=MLC1
VPS13A	Vacuolar Protein Sorting 13 Homolog A	Protein Coding	Q96RL7	53	GC09P077177	0.915849566459656	https://www.genecards.org/cgi-bin/carddisp.pl?gene=VPS13A
MCPH1	Microcephalin 1	Protein Coding	Q8NEM0	52	GC08P006406	0.915849566459656	https://www.genecards.org/cgi-bin/carddisp.pl?gene=MCPH1
NTNG2	Netrin G2	Protein Coding	Q96CW9	52	GC09P132161	0.915849566459656	https://www.genecards.org/cgi-bin/carddisp.pl?gene=NTNG2
TBCK	TBC1 Domain Containing Kinase	Protein Coding	Q8TEA7	52	GC04M106041	0.915849566459656	https://www.genecards.org/cgi-bin/carddisp.pl?gene=TBCK
TMEM67	Transmembrane Protein 67	Protein Coding	Q5HYA8	52	GC08P093754	0.915849566459656	https://www.genecards.org/cgi-bin/carddisp.pl?gene=TMEM67
AP4M1	Adaptor Related Protein Complex 4 Subunit Mu 1	Protein Coding	O00189	51	GC07P110754	0.915849566459656	https://www.genecards.org/cgi-bin/carddisp.pl?gene=AP4M1
COQ4	Coenzyme Q4	Protein Coding	Q9Y3A0	51	GC09P128322	0.915849566459656	https://www.genecards.org/cgi-bin/carddisp.pl?gene=COQ4
TRAPPC9	Trafficking Protein Particle Complex Subunit 9	Protein Coding	Q96Q05	51	GC08M139728	0.915849566459656	https://www.genecards.org/cgi-bin/carddisp.pl?gene=TRAPPC9
TSPAN1	Tetraspanin 1	Protein Coding	O60635	51	GC01P046175	0.915849566459656	https://www.genecards.org/cgi-bin/carddisp.pl?gene=TSPAN1
UFSP2	UFM1 Specific Peptidase 2	Protein Coding	Q9NUQ7	51	GC04M185399	0.915849566459656	https://www.genecards.org/cgi-bin/carddisp.pl?gene=UFSP2
WDR62	WD Repeat Domain 62	Protein Coding	O43379	51	GC19P036054	0.915849566459656	https://www.genecards.org/cgi-bin/carddisp.pl?gene=WDR62
ANKRD11	Ankyrin Repeat Domain Containing 11	Protein Coding	Q6UB99	50	GC16M089267	0.915849566459656	https://www.genecards.org/cgi-bin/carddisp.pl?gene=ANKRD11
ASPM	Assembly Factor For Spindle Microtubules	Protein Coding	Q8IZT6	50	GC01M197084	0.915849566459656	https://www.genecards.org/cgi-bin/carddisp.pl?gene=ASPM
CLN6	CLN6 Transmembrane ER Protein	Protein Coding	Q9NWW5	50	GC15M068206	0.915849566459656	https://www.genecards.org/cgi-bin/carddisp.pl?gene=CLN6
RMND1	Required For Meiotic Nuclear Division 1 Homolog	Protein Coding	Q9NWS8	50	GC06M151404	0.915849566459656	https://www.genecards.org/cgi-bin/carddisp.pl?gene=RMND1
TMX2	Thioredoxin Related Transmembrane Protein 2	Protein Coding	Q9Y320	50	GC11P059449	0.915849566459656	https://www.genecards.org/cgi-bin/carddisp.pl?gene=TMX2
AP4E1	Adaptor Related Protein Complex 4 Subunit Epsilon 1	Protein Coding	Q9UPM8	48	GC15P193088	0.915849566459656	https://www.genecards.org/cgi-bin/carddisp.pl?gene=AP4E1
MFSD8	Major Facilitator Superfamily Domain Containing 8	Protein Coding	Q8NHS3	48	GC04M127917	0.915849566459656	https://www.genecards.org/cgi-bin/carddisp.pl?gene=MFSD8
WDR73	WD Repeat Domain 73	Protein Coding	Q6P4I2	48	GC15M084639	0.915849566459656	https://www.genecards.org/cgi-bin/carddisp.pl?gene=WDR73
ARV1	ARV1 Homolog, Fatty Acid Homeostasis Modulator	Protein Coding	Q9H2C2	47	GC01P230978	0.915849566459656	https://www.genecards.org/cgi-bin/carddisp.pl?gene=ARV1
TMEM94	Transmembrane Protein 94	Protein Coding	Q12767	47	GC17P155592	0.915849566459656	https://www.genecards.org/cgi-bin/carddisp.pl?gene=TMEM94
TRMT10A	TRNA Methyltransferase 10A	Protein Coding	Q8TBZ6	47	GC04M099546	0.915849566459656	https://www.genecards.org/cgi-bin/carddisp.pl?gene=TRMT10A
BBS12	Bardet-Biedl Syndrome 12	Protein Coding	Q6ZW61	46	GC04P122702	0.915849566459656	https://www.genecards.org/cgi-bin/carddisp.pl?gene=BBS12
CFAP96	Cilia And Flagella Associated Protein 96	Protein Coding	A7E2U8	35	GC04P185408	0.915849566459656	https://www.genecards.org/cgi-bin/carddisp.pl?gene=CFAP96
DLX6-AS1	DLX6 Antisense RNA 1	RNA Gene		30	GC07M097024	0.915849566459656	https://www.genecards.org/cgi-bin/carddisp.pl?gene=DLX6-AS1
AP4B1-AS1	AP4B1 Antisense RNA 1	RNA Gene		21	GC01P113837	0.915849566459656	https://www.genecards.org/cgi-bin/carddisp.pl?gene=AP4B1-AS1
SRD5A3-AS1	SRD5A3 Antisense RNA 1	RNA Gene		20	GC04M055363	0.915849566459656	https://www.genecards.org/cgi-bin/carddisp.pl?gene=SRD5A3-AS1
TMX2-CTNND1	TMX2-CTNND1 Readthrough (NMD Candidate)	RNA Gene		18	GC11P057712	0.915849566459656	https://www.genecards.org/cgi-bin/carddisp.pl?gene=TMX2-CTNND1
DHFR	Dihydrofolate Reductase	Protein Coding	P00374	61	GC05M080626	0.908546090126038	https://www.genecards.org/cgi-bin/carddisp.pl?gene=DHFR
FCGR2A	Fc Gamma Receptor IIa	Protein Coding	P12318	61	GC01P161505	0.908546090126038	https://www.genecards.org/cgi-bin/carddisp.pl?gene=FCGR2A
KCNA2	Potassium Voltage-Gated Channel Subfamily A Member 2	Protein Coding	P16389	59	GC01M110519	0.908546090126038	https://www.genecards.org/cgi-bin/carddisp.pl?gene=KCNA2
NTF4	Neurotrophin 4	Protein Coding	P34130	59	GC19M109030	0.908546090126038	https://www.genecards.org/cgi-bin/carddisp.pl?gene=NTF4
CACNA1I	Calcium Voltage-Gated Channel Subunit Alpha1 I	Protein Coding	Q9P0X4	57	GC22P039570	0.908546090126038	https://www.genecards.org/cgi-bin/carddisp.pl?gene=CACNA1I
SCN4B	Sodium Voltage-Gated Channel Beta Subunit 4	Protein Coding	Q8IWT1	57	GC11M140603	0.908546090126038	https://www.genecards.org/cgi-bin/carddisp.pl?gene=SCN4B
SQLE	Squalene Epoxidase	Protein Coding	Q14534	57	GC08P124998	0.908546090126038	https://www.genecards.org/cgi-bin/carddisp.pl?gene=SQLE
GYPC	Glycophorin C (Gerbich Blood Group)	Protein Coding	P04921	55	GC02P154272	0.908546090126038	https://www.genecards.org/cgi-bin/carddisp.pl?gene=GYPC
CD83	CD83 Molecule	Protein Coding	Q01151	53	GC06P014117	0.908546090126038	https://www.genecards.org/cgi-bin/carddisp.pl?gene=CD83
IL17RB	Interleukin 17 Receptor B	Protein Coding	Q9NRM6	52	GC03P065151	0.908546090126038	https://www.genecards.org/cgi-bin/carddisp.pl?gene=IL17RB
PENK	Proenkephalin	Protein Coding	P01210	51	GC08M056436	0.908546090126038	https://www.genecards.org/cgi-bin/carddisp.pl?gene=PENK
HS3ST4	Heparan Sulfate-Glucosamine 3-Sulfotransferase 4	Protein Coding	Q9Y661	48	GC16P120774	0.908546090126038	https://www.genecards.org/cgi-bin/carddisp.pl?gene=HS3ST4
TINAG	Tubulointerstitial Nephritis Antigen	Protein Coding	Q9UJW2	48	GC06P182191	0.908546090126038	https://www.genecards.org/cgi-bin/carddisp.pl?gene=TINAG
HCP5	HLA Complex P5	RNA Gene	Q6MZN7	37	GC06P031400	0.908546090126038	https://www.genecards.org/cgi-bin/carddisp.pl?gene=HCP5
MIR190B	MicroRNA 190b	RNA Gene		21	GC01M154193	0.908546090126038	https://www.genecards.org/cgi-bin/carddisp.pl?gene=MIR190B
BMP4	Bone Morphogenetic Protein 4	Protein Coding	P12644	62	GC14M053949	0.902102112770081	https://www.genecards.org/cgi-bin/carddisp.pl?gene=BMP4
SOD2	Superoxide Dismutase 2	Protein Coding	P04179	61	GC06M159669	0.902102112770081	https://www.genecards.org/cgi-bin/carddisp.pl?gene=SOD2
HNF1A-AS1	HNF1A Antisense RNA 1	RNA Gene		28	GC12M124665	0.899585366249084	https://www.genecards.org/cgi-bin/carddisp.pl?gene=HNF1A-AS1
SERPINF1	Serpin Family F Member 1	Protein Coding	P36955	58	GC17P153476	0.898558020591736	https://www.genecards.org/cgi-bin/carddisp.pl?gene=SERPINF1
CD68	CD68 Molecule	Protein Coding	P34810	52	GC17P007579	0.883197367191315	https://www.genecards.org/cgi-bin/carddisp.pl?gene=CD68
MIR192	MicroRNA 192	RNA Gene		30	GC11M064891	0.883197367191315	https://www.genecards.org/cgi-bin/carddisp.pl?gene=MIR192
MIR26A1	MicroRNA 26a-1	RNA Gene		30	GC03P037969	0.883197367191315	https://www.genecards.org/cgi-bin/carddisp.pl?gene=MIR26A1
MIRLET7I	MicroRNA Let-7i	RNA Gene		30	GC12P075610	0.883197367191315	https://www.genecards.org/cgi-bin/carddisp.pl?gene=MIRLET7I
MIR328	MicroRNA 328	RNA Gene		29	GC16M067836	0.883197367191315	https://www.genecards.org/cgi-bin/carddisp.pl?gene=MIR328
MIR216A	MicroRNA 216a	RNA Gene		28	GC02M055988	0.883197367191315	https://www.genecards.org/cgi-bin/carddisp.pl?gene=MIR216A
MIR675	MicroRNA 675	RNA Gene		28	GC11M015120	0.883197367191315	https://www.genecards.org/cgi-bin/carddisp.pl?gene=MIR675
MIR299	MicroRNA 299	RNA Gene		26	GC14P121357	0.883197367191315	https://www.genecards.org/cgi-bin/carddisp.pl?gene=MIR299
MIR362	MicroRNA 362	RNA Gene		24	GC0XP060937	0.883197367191315	https://www.genecards.org/cgi-bin/carddisp.pl?gene=MIR362
CDR1-AS	CDR1 Antisense RNA	RNA Gene		13	GC0XU902169	0.883197367191315	https://www.genecards.org/cgi-bin/carddisp.pl?gene=CDR1-AS
FYN	FYN Proto-Oncogene, Src Family Tyrosine Kinase	Protein Coding	P06241	60	GC06M111660	0.863507986068726	https://www.genecards.org/cgi-bin/carddisp.pl?gene=FYN
HPX	Hemopexin	Protein Coding	P02790	54	GC11M015302	0.859520673751831	https://www.genecards.org/cgi-bin/carddisp.pl?gene=HPX
HSP90B1	Heat Shock Protein 90 Beta Family Member 1	Protein Coding	P14625	60	GC12P103930	0.858642578125	https://www.genecards.org/cgi-bin/carddisp.pl?gene=HSP90B1
FNDC5	Fibronectin Type III Domain Containing 5	Protein Coding	Q8NAU1	47	GC01M035669	0.858642578125	https://www.genecards.org/cgi-bin/carddisp.pl?gene=FNDC5
MUC1	Mucin 1, Cell Surface Associated	Protein Coding	P15941	61	GC01M155185	0.858085513114929	https://www.genecards.org/cgi-bin/carddisp.pl?gene=MUC1
CCR4	C-C Motif Chemokine Receptor 4	Protein Coding	P51679	57	GC03P032951	0.858085513114929	https://www.genecards.org/cgi-bin/carddisp.pl?gene=CCR4
AIM2	Absent In Melanoma 2	Protein Coding	O14862	53	GC01M167570	0.858085513114929	https://www.genecards.org/cgi-bin/carddisp.pl?gene=AIM2
POSTN	Periostin	Protein Coding	Q15063	55	GC13M037562	0.845115065574646	https://www.genecards.org/cgi-bin/carddisp.pl?gene=POSTN
CDK4	Cyclin Dependent Kinase 4	Protein Coding	P11802	67	GC12M060483	0.838257133960724	https://www.genecards.org/cgi-bin/carddisp.pl?gene=CDK4
HDAC2	Histone Deacetylase 2	Protein Coding	Q92769	65	GC06M113933	0.838257133960724	https://www.genecards.org/cgi-bin/carddisp.pl?gene=HDAC2
ALK	ALK Receptor Tyrosine Kinase	Protein Coding	Q9UM73	64	GC02M029307	0.838257133960724	https://www.genecards.org/cgi-bin/carddisp.pl?gene=ALK
NFE2L2	NFE2 Like BZIP Transcription Factor 2	Protein Coding	Q16236	64	GC02M177227	0.838257133960724	https://www.genecards.org/cgi-bin/carddisp.pl?gene=NFE2L2
PTCH1	Patched 1	Protein Coding	Q13635	64	GC09M095442	0.838257133960724	https://www.genecards.org/cgi-bin/carddisp.pl?gene=PTCH1
APOA1	Apolipoprotein A1	Protein Coding	P02647	63	GC11M116835	0.838257133960724	https://www.genecards.org/cgi-bin/carddisp.pl?gene=APOA1
SHH	Sonic Hedgehog Signaling Molecule	Protein Coding	Q15465	63	GC07M155799	0.838257133960724	https://www.genecards.org/cgi-bin/carddisp.pl?gene=SHH
AFP	Alpha Fetoprotein	Protein Coding	P02771	60	GC04P073431	0.838257133960724	https://www.genecards.org/cgi-bin/carddisp.pl?gene=AFP
APOB	Apolipoprotein B	Protein Coding	P04114	59	GC02M020956	0.838257133960724	https://www.genecards.org/cgi-bin/carddisp.pl?gene=APOB
GPT2	Glutamic--Pyruvic Transaminase 2	Protein Coding	Q8TD30	58	GC16P121343	0.838257133960724	https://www.genecards.org/cgi-bin/carddisp.pl?gene=GPT2
MAP2	Microtubule Associated Protein 2	Protein Coding	P11137	57	GC02P209424	0.838257133960724	https://www.genecards.org/cgi-bin/carddisp.pl?gene=MAP2
MIR874	MicroRNA 874	RNA Gene		27	GC05M137647	0.838257133960724	https://www.genecards.org/cgi-bin/carddisp.pl?gene=MIR874
SLC15A1	Solute Carrier Family 15 Member 1	Protein Coding	P46059	54	GC13M098683	0.826624751091003	https://www.genecards.org/cgi-bin/carddisp.pl?gene=SLC15A1
OPRM1	Opioid Receptor Mu 1	Protein Coding	P35372	61	GC06P183705	0.812022686004639	https://www.genecards.org/cgi-bin/carddisp.pl?gene=OPRM1
RET	Ret Proto-Oncogene	Protein Coding	P07949	67	GC10P052615	0.794800519943237	https://www.genecards.org/cgi-bin/carddisp.pl?gene=RET
ALDH2	Aldehyde Dehydrogenase 2 Family Member	Protein Coding	P05091	64	GC12P111766	0.794800519943237	https://www.genecards.org/cgi-bin/carddisp.pl?gene=ALDH2
ATP1A3	ATPase Na+/K+ Transporting Subunit Alpha 3	Protein Coding	P13637	61	GC19M041966	0.794800519943237	https://www.genecards.org/cgi-bin/carddisp.pl?gene=ATP1A3
COL3A1	Collagen Type III Alpha 1 Chain	Protein Coding	P02461	61	GC02P188974	0.794800519943237	https://www.genecards.org/cgi-bin/carddisp.pl?gene=COL3A1
GABRG2	Gamma-Aminobutyric Acid Type A Receptor Subunit Gamma2	Protein Coding	P18507	61	GC05P162000	0.794800519943237	https://www.genecards.org/cgi-bin/carddisp.pl?gene=GABRG2
MDH2	Malate Dehydrogenase 2	Protein Coding	P40926	60	GC07P076048	0.794800519943237	https://www.genecards.org/cgi-bin/carddisp.pl?gene=MDH2
NMNAT1	Nicotinamide Nucleotide Adenylyltransferase 1	Protein Coding	Q9HAN9	60	GC01P075281	0.794800519943237	https://www.genecards.org/cgi-bin/carddisp.pl?gene=NMNAT1
OCRL	OCRL Inositol Polyphosphate-5-Phosphatase	Protein Coding	Q01968	58	GC0XP129539	0.794800519943237	https://www.genecards.org/cgi-bin/carddisp.pl?gene=OCRL
PLEC	Plectin	Protein Coding	Q15149	57	GC08M147374	0.794800519943237	https://www.genecards.org/cgi-bin/carddisp.pl?gene=PLEC
GJB6	Gap Junction Protein Beta 6	Protein Coding	O95452	55	GC13M020221	0.794800519943237	https://www.genecards.org/cgi-bin/carddisp.pl?gene=GJB6
LEMD3	LEM Domain Containing 3	Protein Coding	Q9Y2U8	52	GC12P065169	0.794800519943237	https://www.genecards.org/cgi-bin/carddisp.pl?gene=LEMD3
TRPM3	Transient Receptor Potential Cation Channel Subfamily M Member 3	Protein Coding	Q9HCF6	54	GC09M070529	0.790238380432129	https://www.genecards.org/cgi-bin/carddisp.pl?gene=TRPM3
LSP1	Lymphocyte Specific Protein 1	Protein Coding	P33241	52	GC11P020301	0.790238380432129	https://www.genecards.org/cgi-bin/carddisp.pl?gene=LSP1
EIF2AK2	Eukaryotic Translation Initiation Factor 2 Alpha Kinase 2	Protein Coding	P19525	62	GC02M037099	0.789955735206604	https://www.genecards.org/cgi-bin/carddisp.pl?gene=EIF2AK2
FGF20	Fibroblast Growth Factor 20	Protein Coding	Q9NP95	51	GC08M016992	0.789955735206604	https://www.genecards.org/cgi-bin/carddisp.pl?gene=FGF20
MIRLET7C	MicroRNA Let-7c	RNA Gene		31	GC21P021313	0.789955735206604	https://www.genecards.org/cgi-bin/carddisp.pl?gene=MIRLET7C
MIR148B	MicroRNA 148b	RNA Gene		30	GC12P054337	0.789955735206604	https://www.genecards.org/cgi-bin/carddisp.pl?gene=MIR148B
MIR148A	MicroRNA 148a	RNA Gene		29	GC07M025950	0.789955735206604	https://www.genecards.org/cgi-bin/carddisp.pl?gene=MIR148A
MIR193B	MicroRNA 193b	RNA Gene		29	GC16P120415	0.789955735206604	https://www.genecards.org/cgi-bin/carddisp.pl?gene=MIR193B
MIR134	MicroRNA 134	RNA Gene		28	GC14P121354	0.789955735206604	https://www.genecards.org/cgi-bin/carddisp.pl?gene=MIR134
MIR181B1	MicroRNA 181b-1	RNA Gene		28	GC01M198858	0.789955735206604	https://www.genecards.org/cgi-bin/carddisp.pl?gene=MIR181B1
MIR197	MicroRNA 197	RNA Gene		28	GC01P109598	0.789955735206604	https://www.genecards.org/cgi-bin/carddisp.pl?gene=MIR197
MIR19A	MicroRNA 19a	RNA Gene		28	GC13P091748	0.789955735206604	https://www.genecards.org/cgi-bin/carddisp.pl?gene=MIR19A
MIR503	MicroRNA 503	RNA Gene		28	GC0XM135397	0.789955735206604	https://www.genecards.org/cgi-bin/carddisp.pl?gene=MIR503
MIR654	MicroRNA 654	RNA Gene		28	GC14P121390	0.789955735206604	https://www.genecards.org/cgi-bin/carddisp.pl?gene=MIR654
MIR202	MicroRNA 202	RNA Gene		27	GC10M133247	0.789955735206604	https://www.genecards.org/cgi-bin/carddisp.pl?gene=MIR202
MIR215	MicroRNA 215	RNA Gene		27	GC01M220117	0.789955735206604	https://www.genecards.org/cgi-bin/carddisp.pl?gene=MIR215
MIR365A	MicroRNA 365a	RNA Gene		27	GC16P014309	0.789955735206604	https://www.genecards.org/cgi-bin/carddisp.pl?gene=MIR365A
MIR497	MicroRNA 497	RNA Gene		27	GC17M096172	0.789955735206604	https://www.genecards.org/cgi-bin/carddisp.pl?gene=MIR497
MIR520A	MicroRNA 520a	RNA Gene		27	GC19P053690	0.789955735206604	https://www.genecards.org/cgi-bin/carddisp.pl?gene=MIR520A
MIR542	MicroRNA 542	RNA Gene		26	GC0XM135415	0.789955735206604	https://www.genecards.org/cgi-bin/carddisp.pl?gene=MIR542
MIR382	MicroRNA 382	RNA Gene		25	GC14P121374	0.789955735206604	https://www.genecards.org/cgi-bin/carddisp.pl?gene=MIR382
MIR509-1	MicroRNA 509-1	RNA Gene		24	GC0XM147260	0.789955735206604	https://www.genecards.org/cgi-bin/carddisp.pl?gene=MIR509-1
ADAM10	ADAM Metallopeptidase Domain 10	Protein Coding	O14672	67	GC15M058588	0.787690460681915	https://www.genecards.org/cgi-bin/carddisp.pl?gene=ADAM10
ABCA4	ATP Binding Cassette Subfamily A Member 4	Protein Coding	P78363	58	GC01M093992	0.787690460681915	https://www.genecards.org/cgi-bin/carddisp.pl?gene=ABCA4
PDE6B	Phosphodiesterase 6B	Protein Coding	P35913	58	GC04P029445	0.787690460681915	https://www.genecards.org/cgi-bin/carddisp.pl?gene=PDE6B
CRX	Cone-Rod Homeobox	Protein Coding	O43186	54	GC19P047819	0.787690460681915	https://www.genecards.org/cgi-bin/carddisp.pl?gene=CRX
PPBP	Pro-Platelet Basic Protein	Protein Coding	P02775	55	GC04M073986	0.783125460147858	https://www.genecards.org/cgi-bin/carddisp.pl?gene=PPBP
VDR	Vitamin D Receptor	Protein Coding	P11473	61	GC12M047841	0.780538558959961	https://www.genecards.org/cgi-bin/carddisp.pl?gene=VDR
TNFSF10	TNF Superfamily Member 10	Protein Coding	P50591	58	GC03M172505	0.776763319969177	https://www.genecards.org/cgi-bin/carddisp.pl?gene=TNFSF10
CBL	Cbl Proto-Oncogene	Protein Coding	P22681	64	GC11P119206	0.772455453872681	https://www.genecards.org/cgi-bin/carddisp.pl?gene=CBL
WFS1	Wolframin ER Transmembrane Glycoprotein	Protein Coding	O76024	58	GC04P006269	0.763352453708649	https://www.genecards.org/cgi-bin/carddisp.pl?gene=WFS1
KCNB1	Potassium Voltage-Gated Channel Subfamily B Member 1	Protein Coding	Q14721	60	GC20M049293	0.758125424385071	https://www.genecards.org/cgi-bin/carddisp.pl?gene=KCNB1
SCN1B	Sodium Voltage-Gated Channel Beta Subunit 1	Protein Coding	Q07699	58	GC19P035030	0.758125424385071	https://www.genecards.org/cgi-bin/carddisp.pl?gene=SCN1B
KCND2	Potassium Voltage-Gated Channel Subfamily D Member 2	Protein Coding	Q9NZV8	57	GC07P120273	0.758125424385071	https://www.genecards.org/cgi-bin/carddisp.pl?gene=KCND2
RPL10	Ribosomal Protein L10	Protein Coding	P27635	57	GC0XP154389	0.758125424385071	https://www.genecards.org/cgi-bin/carddisp.pl?gene=RPL10
ASIC2	Acid Sensing Ion Channel Subunit 2	Protein Coding	Q16515	55	GC17M033013	0.758125424385071	https://www.genecards.org/cgi-bin/carddisp.pl?gene=ASIC2
KCNK4	Potassium Two Pore Domain Channel Subfamily K Member 4	Protein Coding	Q9NYG8	54	GC11P107693	0.758125424385071	https://www.genecards.org/cgi-bin/carddisp.pl?gene=KCNK4
MX1	MX Dynamin Like GTPase 1	Protein Coding	P20591	52	GC21P041420	0.758125424385071	https://www.genecards.org/cgi-bin/carddisp.pl?gene=MX1
SASH1	SAM And SH3 Domain Containing 1	Protein Coding	O94885	50	GC06P148193	0.758125424385071	https://www.genecards.org/cgi-bin/carddisp.pl?gene=SASH1
TEF	TEF Transcription Factor, PAR BZIP Family Member	Protein Coding	Q10587	48	GC22P041367	0.758125424385071	https://www.genecards.org/cgi-bin/carddisp.pl?gene=TEF
BRIX1	Biogenesis Of Ribosomes BRX1	Protein Coding	Q8TDN6	45	GC05P035527	0.758125424385071	https://www.genecards.org/cgi-bin/carddisp.pl?gene=BRIX1
DEFB103A	Defensin Beta 103A	Protein Coding	P81534	37	GC08P007881	0.758125424385071	https://www.genecards.org/cgi-bin/carddisp.pl?gene=DEFB103A
MT-TM	Mitochondrially Encoded TRNA-Met (AUA/G)	RNA Gene		21	GCMTP004404	0.758125424385071	https://www.genecards.org/cgi-bin/carddisp.pl?gene=MT-TM
ENG	Endoglin	Protein Coding	P17813	60	GC09M131710	0.757355868816376	https://www.genecards.org/cgi-bin/carddisp.pl?gene=ENG
TOR1A	Torsin Family 1 Member A	Protein Coding	O14656	59	GC09M129812	0.757355868816376	https://www.genecards.org/cgi-bin/carddisp.pl?gene=TOR1A
SCARB2	Scavenger Receptor Class B Member 2	Protein Coding	Q14108	58	GC04M076158	0.757355868816376	https://www.genecards.org/cgi-bin/carddisp.pl?gene=SCARB2
FGF4	Fibroblast Growth Factor 4	Protein Coding	P08620	57	GC11M139942	0.757355868816376	https://www.genecards.org/cgi-bin/carddisp.pl?gene=FGF4
RBP3	Retinol Binding Protein 3	Protein Coding	P10745	54	GC10P047348	0.757355868816376	https://www.genecards.org/cgi-bin/carddisp.pl?gene=RBP3
EEF2	Eukaryotic Translation Elongation Factor 2	Protein Coding	P13639	61	GC19M003976	0.748606443405151	https://www.genecards.org/cgi-bin/carddisp.pl?gene=EEF2
EEF2K	Eukaryotic Elongation Factor 2 Kinase	Protein Coding	O00418	60	GC16P120695	0.748606443405151	https://www.genecards.org/cgi-bin/carddisp.pl?gene=EEF2K
RETN	Resistin	Protein Coding	Q9HD89	55	GC19P007669	0.748606443405151	https://www.genecards.org/cgi-bin/carddisp.pl?gene=RETN
HPSE2	Heparanase 2 (Inactive)	Protein Coding	Q8WWQ2	52	GC10M098457	0.74778801202774	https://www.genecards.org/cgi-bin/carddisp.pl?gene=HPSE2
LRIG2	Leucine Rich Repeats And Immunoglobulin Like Domains 2	Protein Coding	O94898	50	GC01P113073	0.74778801202774	https://www.genecards.org/cgi-bin/carddisp.pl?gene=LRIG2
ITGA6	Integrin Subunit Alpha 6	Protein Coding	P23229	62	GC02P172244	0.731548607349396	https://www.genecards.org/cgi-bin/carddisp.pl?gene=ITGA6
PDGFA	Platelet Derived Growth Factor Subunit A	Protein Coding	P04085	57	GC07M000497	0.731548607349396	https://www.genecards.org/cgi-bin/carddisp.pl?gene=PDGFA
TACR1	Tachykinin Receptor 1	Protein Coding	P25103	59	GC02M075860	0.726295173168182	https://www.genecards.org/cgi-bin/carddisp.pl?gene=TACR1
APOH	Apolipoprotein H	Protein Coding	P02749	58	GC17M066212	0.726295173168182	https://www.genecards.org/cgi-bin/carddisp.pl?gene=APOH
LGMN	Legumain	Protein Coding	Q99538	55	GC14M092703	0.726295173168182	https://www.genecards.org/cgi-bin/carddisp.pl?gene=LGMN
CLEC6A	C-Type Lectin Domain Containing 6A	Protein Coding	Q6EIG7	50	GC12P008455	0.726295173168182	https://www.genecards.org/cgi-bin/carddisp.pl?gene=CLEC6A
THBS4	Thrombospondin 4	Protein Coding	P35443	55	GC05P079991	0.722307443618774	https://www.genecards.org/cgi-bin/carddisp.pl?gene=THBS4
FTL	Ferritin Light Chain	Protein Coding	P02792	58	GC19P048965	0.720705628395081	https://www.genecards.org/cgi-bin/carddisp.pl?gene=FTL
ANKRD2	Ankyrin Repeat Domain 2	Protein Coding	Q9GZV1	49	GC10P097572	0.712718486785889	https://www.genecards.org/cgi-bin/carddisp.pl?gene=ANKRD2
TYRP1	Tyrosinase Related Protein 1	Protein Coding	P17643	58	GC09P012683	0.70780485868454	https://www.genecards.org/cgi-bin/carddisp.pl?gene=TYRP1
ADAMTS4	ADAM Metallopeptidase With Thrombospondin Type 1 Motif 4	Protein Coding	O75173	57	GC01M161184	0.705296397209167	https://www.genecards.org/cgi-bin/carddisp.pl?gene=ADAMTS4
TRPC1	Transient Receptor Potential Cation Channel Subfamily C Member 1	Protein Coding	P48995	52	GC03P142724	0.704507172107697	https://www.genecards.org/cgi-bin/carddisp.pl?gene=TRPC1
MT-TG	Mitochondrially Encoded TRNA-Gly (GGN)	RNA Gene		20	GCMTP009993	0.704507172107697	https://www.genecards.org/cgi-bin/carddisp.pl?gene=MT-TG
NRG1	Neuregulin 1	Protein Coding	Q02297	61	GC08P031639	0.703950047492981	https://www.genecards.org/cgi-bin/carddisp.pl?gene=NRG1
TNNT2	Troponin T2, Cardiac Type	Protein Coding	P45379	61	GC01M201359	0.703950047492981	https://www.genecards.org/cgi-bin/carddisp.pl?gene=TNNT2
ITGAL	Integrin Subunit Alpha L	Protein Coding	P20701	60	GC16P030472	0.70222419500351	https://www.genecards.org/cgi-bin/carddisp.pl?gene=ITGAL
MST1R	Macrophage Stimulating 1 Receptor	Protein Coding	Q04912	62	GC03M054793	0.699947893619537	https://www.genecards.org/cgi-bin/carddisp.pl?gene=MST1R
KRT8	Keratin 8	Protein Coding	P05787	60	GC12M052897	0.699947893619537	https://www.genecards.org/cgi-bin/carddisp.pl?gene=KRT8
CR1	Complement C3b/C4b Receptor 1 (Knops Blood Group)	Protein Coding	P17927	57	GC01P207496	0.699947893619537	https://www.genecards.org/cgi-bin/carddisp.pl?gene=CR1
MKI67	Marker Of Proliferation Ki-67	Protein Coding	P46013	57	GC10M128096	0.699947893619537	https://www.genecards.org/cgi-bin/carddisp.pl?gene=MKI67
G6PC1	Glucose-6-Phosphatase Catalytic Subunit 1	Protein Coding	P35575	56	GC17P156244	0.699947893619537	https://www.genecards.org/cgi-bin/carddisp.pl?gene=G6PC1
FLII	FLII Actin Remodeling Protein	Protein Coding	Q13045	55	GC17M018244	0.699947893619537	https://www.genecards.org/cgi-bin/carddisp.pl?gene=FLII
DNAH10	Dynein Axonemal Heavy Chain 10	Protein Coding	Q8IVF4	48	GC12P123762	0.699947893619537	https://www.genecards.org/cgi-bin/carddisp.pl?gene=DNAH10
TNFRSF10B	TNF Receptor Superfamily Member 10b	Protein Coding	O14763	62	GC08M023006	0.685459733009338	https://www.genecards.org/cgi-bin/carddisp.pl?gene=TNFRSF10B
KRT17	Keratin 17	Protein Coding	Q04695	58	GC17M041619	0.685459733009338	https://www.genecards.org/cgi-bin/carddisp.pl?gene=KRT17
TNFRSF10C	TNF Receptor Superfamily Member 10c	Protein Coding	O14798	52	GC08P023102	0.685459733009338	https://www.genecards.org/cgi-bin/carddisp.pl?gene=TNFRSF10C
IGF1R	Insulin Like Growth Factor 1 Receptor	Protein Coding	P08069	68	GC15P098648	0.68412172794342	https://www.genecards.org/cgi-bin/carddisp.pl?gene=IGF1R
MAP2K1	Mitogen-Activated Protein Kinase Kinase 1	Protein Coding	Q02750	67	GC15P066386	0.68412172794342	https://www.genecards.org/cgi-bin/carddisp.pl?gene=MAP2K1
MDM2	MDM2 Proto-Oncogene	Protein Coding	Q00987	67	GC12P068808	0.68412172794342	https://www.genecards.org/cgi-bin/carddisp.pl?gene=MDM2
MET	MET Proto-Oncogene, Receptor Tyrosine Kinase	Protein Coding	P08581	67	GC07P116672	0.68412172794342	https://www.genecards.org/cgi-bin/carddisp.pl?gene=MET
PDGFRA	Platelet Derived Growth Factor Receptor Alpha	Protein Coding	P16234	66	GC04P054229	0.68412172794342	https://www.genecards.org/cgi-bin/carddisp.pl?gene=PDGFRA
SLC2A1	Solute Carrier Family 2 Member 1	Protein Coding	P11166	66	GC01M042925	0.68412172794342	https://www.genecards.org/cgi-bin/carddisp.pl?gene=SLC2A1
CAMK2A	Calcium/Calmodulin Dependent Protein Kinase II Alpha	Protein Coding	Q9UQM7	65	GC05M150219	0.68412172794342	https://www.genecards.org/cgi-bin/carddisp.pl?gene=CAMK2A
CHEK1	Checkpoint Kinase 1	Protein Coding	O14757	65	GC11P125625	0.68412172794342	https://www.genecards.org/cgi-bin/carddisp.pl?gene=CHEK1
CSF1R	Colony Stimulating Factor 1 Receptor	Protein Coding	P07333	65	GC05M150053	0.68412172794342	https://www.genecards.org/cgi-bin/carddisp.pl?gene=CSF1R
GRIN2B	Glutamate Ionotropic Receptor NMDA Type Subunit 2B	Protein Coding	Q13224	65	GC12M013437	0.68412172794342	https://www.genecards.org/cgi-bin/carddisp.pl?gene=GRIN2B
NT5E	5'-Nucleotidase Ecto	Protein Coding	P21589	65	GC06P085449	0.68412172794342	https://www.genecards.org/cgi-bin/carddisp.pl?gene=NT5E
AXL	AXL Receptor Tyrosine Kinase	Protein Coding	P30530	64	GC19P041219	0.68412172794342	https://www.genecards.org/cgi-bin/carddisp.pl?gene=AXL
CDH2	Cadherin 2	Protein Coding	P19022	64	GC18M038314	0.68412172794342	https://www.genecards.org/cgi-bin/carddisp.pl?gene=CDH2
CDK2	Cyclin Dependent Kinase 2	Protein Coding	P24941	64	GC12P055966	0.68412172794342	https://www.genecards.org/cgi-bin/carddisp.pl?gene=CDK2
CDK6	Cyclin Dependent Kinase 6	Protein Coding	Q00534	64	GC07M092604	0.68412172794342	https://www.genecards.org/cgi-bin/carddisp.pl?gene=CDK6
FOXO1	Forkhead Box O1	Protein Coding	Q12778	64	GC13M040555	0.68412172794342	https://www.genecards.org/cgi-bin/carddisp.pl?gene=FOXO1
GRIA2	Glutamate Ionotropic Receptor AMPA Type Subunit 2	Protein Coding	P42262	64	GC04P157204	0.68412172794342	https://www.genecards.org/cgi-bin/carddisp.pl?gene=GRIA2
GRIN1	Glutamate Ionotropic Receptor NMDA Type Subunit 1	Protein Coding	Q05586	64	GC09P137138	0.68412172794342	https://www.genecards.org/cgi-bin/carddisp.pl?gene=GRIN1
RELA	RELA Proto-Oncogene, NF-KB Subunit	Protein Coding	Q04206	64	GC11M065653	0.68412172794342	https://www.genecards.org/cgi-bin/carddisp.pl?gene=RELA
SMO	Smoothened, Frizzled Class Receptor	Protein Coding	Q99835	64	GC07P165509	0.68412172794342	https://www.genecards.org/cgi-bin/carddisp.pl?gene=SMO
DDC	Dopa Decarboxylase	Protein Coding	P20711	63	GC07M050458	0.68412172794342	https://www.genecards.org/cgi-bin/carddisp.pl?gene=DDC
RPS6KB1	Ribosomal Protein S6 Kinase B1	Protein Coding	P23443	63	GC17P059893	0.68412172794342	https://www.genecards.org/cgi-bin/carddisp.pl?gene=RPS6KB1
TH	Tyrosine Hydroxylase	Protein Coding	P07101	63	GC11M002163	0.68412172794342	https://www.genecards.org/cgi-bin/carddisp.pl?gene=TH
ARG1	Arginase 1	Protein Coding	P05089	62	GC06P183096	0.68412172794342	https://www.genecards.org/cgi-bin/carddisp.pl?gene=ARG1
GRIA1	Glutamate Ionotropic Receptor AMPA Type Subunit 1	Protein Coding	P42261	62	GC05P153489	0.68412172794342	https://www.genecards.org/cgi-bin/carddisp.pl?gene=GRIA1
MCL1	MCL1 Apoptosis Regulator, BCL2 Family Member	Protein Coding	Q07820	62	GC01M167251	0.68412172794342	https://www.genecards.org/cgi-bin/carddisp.pl?gene=MCL1
MGMT	O-6-Methylguanine-DNA Methyltransferase	Protein Coding	P16455	62	GC10P129467	0.68412172794342	https://www.genecards.org/cgi-bin/carddisp.pl?gene=MGMT
NF2	NF2, Moesin-Ezrin-Radixin Like (MERLIN) Tumor Suppressor	Protein Coding	P35240	62	GC22P029603	0.68412172794342	https://www.genecards.org/cgi-bin/carddisp.pl?gene=NF2
PKM	Pyruvate Kinase M1/2	Protein Coding	P14618	62	GC15M072199	0.68412172794342	https://www.genecards.org/cgi-bin/carddisp.pl?gene=PKM
SLC12A2	Solute Carrier Family 12 Member 2	Protein Coding	P55011	62	GC05P128083	0.68412172794342	https://www.genecards.org/cgi-bin/carddisp.pl?gene=SLC12A2
CASP9	Caspase 9	Protein Coding	P55211	61	GC01M022575	0.68412172794342	https://www.genecards.org/cgi-bin/carddisp.pl?gene=CASP9
CD44	CD44 Molecule (IN Blood Group)	Protein Coding	P16070	61	GC11P035139	0.68412172794342	https://www.genecards.org/cgi-bin/carddisp.pl?gene=CD44
DICER1	Dicer 1, Ribonuclease III	Protein Coding	Q9UPY3	61	GC14M095086	0.68412172794342	https://www.genecards.org/cgi-bin/carddisp.pl?gene=DICER1
FGF8	Fibroblast Growth Factor 8	Protein Coding	P55075	61	GC10M101770	0.68412172794342	https://www.genecards.org/cgi-bin/carddisp.pl?gene=FGF8
GLUL	Glutamate-Ammonia Ligase	Protein Coding	P15104	61	GC01M182378	0.68412172794342	https://www.genecards.org/cgi-bin/carddisp.pl?gene=GLUL
GNAQ	G Protein Subunit Alpha Q	Protein Coding	P50148	61	GC09M077716	0.68412172794342	https://www.genecards.org/cgi-bin/carddisp.pl?gene=GNAQ
GRN	Granulin Precursor	Protein Coding	P28799	61	GC17P044345	0.68412172794342	https://www.genecards.org/cgi-bin/carddisp.pl?gene=GRN
HMGCR	3-Hydroxy-3-Methylglutaryl-CoA Reductase	Protein Coding	P04035	61	GC05P075336	0.68412172794342	https://www.genecards.org/cgi-bin/carddisp.pl?gene=HMGCR
IDE	Insulin Degrading Enzyme	Protein Coding	P14735	61	GC10M092451	0.68412172794342	https://www.genecards.org/cgi-bin/carddisp.pl?gene=IDE
IGF2	Insulin Like Growth Factor 2	Protein Coding	P01344	61	GC11M015123	0.68412172794342	https://www.genecards.org/cgi-bin/carddisp.pl?gene=IGF2
KEAP1	Kelch Like ECH Associated Protein 1	Protein Coding	Q14145	61	GC19M010486	0.68412172794342	https://www.genecards.org/cgi-bin/carddisp.pl?gene=KEAP1
NCAM1	Neural Cell Adhesion Molecule 1	Protein Coding	P13591	61	GC11P112961	0.68412172794342	https://www.genecards.org/cgi-bin/carddisp.pl?gene=NCAM1
P2RY12	Purinergic Receptor P2Y12	Protein Coding	Q9H244	61	GC03M151336	0.68412172794342	https://www.genecards.org/cgi-bin/carddisp.pl?gene=P2RY12
RB1	RB Transcriptional Corepressor 1	Protein Coding	P06400	61	GC13P048303	0.68412172794342	https://www.genecards.org/cgi-bin/carddisp.pl?gene=RB1
SLC12A5	Solute Carrier Family 12 Member 5	Protein Coding	Q9H2X9	61	GC20P046021	0.68412172794342	https://www.genecards.org/cgi-bin/carddisp.pl?gene=SLC12A5
TLR7	Toll Like Receptor 7	Protein Coding	Q9NYK1	61	GC0XP012867	0.68412172794342	https://www.genecards.org/cgi-bin/carddisp.pl?gene=TLR7
ANGPT1	Angiopoietin 1	Protein Coding	Q15389	60	GC08M107246	0.68412172794342	https://www.genecards.org/cgi-bin/carddisp.pl?gene=ANGPT1
ANXA5	Annexin A5	Protein Coding	P08758	60	GC04M121667	0.68412172794342	https://www.genecards.org/cgi-bin/carddisp.pl?gene=ANXA5
CDK1	Cyclin Dependent Kinase 1	Protein Coding	P06493	60	GC10P060772	0.68412172794342	https://www.genecards.org/cgi-bin/carddisp.pl?gene=CDK1
FOXO3	Forkhead Box O3	Protein Coding	O43524	60	GC06P108559	0.68412172794342	https://www.genecards.org/cgi-bin/carddisp.pl?gene=FOXO3
GLI1	GLI Family Zinc Finger 1	Protein Coding	P08151	60	GC12P075481	0.68412172794342	https://www.genecards.org/cgi-bin/carddisp.pl?gene=GLI1
GPX4	Glutathione Peroxidase 4	Protein Coding	P36969	60	GC19P001103	0.68412172794342	https://www.genecards.org/cgi-bin/carddisp.pl?gene=GPX4
POU5F1	POU Class 5 Homeobox 1	Protein Coding	Q01860	60	GC06M106430	0.68412172794342	https://www.genecards.org/cgi-bin/carddisp.pl?gene=POU5F1
SCARB1	Scavenger Receptor Class B Member 1	Protein Coding	Q8WTV0	60	GC12M124776	0.68412172794342	https://www.genecards.org/cgi-bin/carddisp.pl?gene=SCARB1
SIRT3	Sirtuin 3	Protein Coding	Q9NTG7	60	GC11M000215	0.68412172794342	https://www.genecards.org/cgi-bin/carddisp.pl?gene=SIRT3
SLC18A2	Solute Carrier Family 18 Member A2	Protein Coding	Q05940	60	GC10P117241	0.68412172794342	https://www.genecards.org/cgi-bin/carddisp.pl?gene=SLC18A2
YWHAQ	Tyrosine 3-Monooxygenase/Tryptophan 5-Monooxygenase Activation Protein Theta	Protein Coding	P27348	60	GC02M009583	0.68412172794342	https://www.genecards.org/cgi-bin/carddisp.pl?gene=YWHAQ
ADORA2A	Adenosine A2a Receptor	Protein Coding	P29274	59	GC22P024417	0.68412172794342	https://www.genecards.org/cgi-bin/carddisp.pl?gene=ADORA2A
CD38	CD38 Molecule	Protein Coding	P28907	59	GC04P030063	0.68412172794342	https://www.genecards.org/cgi-bin/carddisp.pl?gene=CD38
IDO1	Indoleamine 2,3-Dioxygenase 1	Protein Coding	P14902	59	GC08P044830	0.68412172794342	https://www.genecards.org/cgi-bin/carddisp.pl?gene=IDO1
ITGAX	Integrin Subunit Alpha X	Protein Coding	P20702	59	GC16P121102	0.68412172794342	https://www.genecards.org/cgi-bin/carddisp.pl?gene=ITGAX
NR4A2	Nuclear Receptor Subfamily 4 Group A Member 2	Protein Coding	P43354	59	GC02M156324	0.68412172794342	https://www.genecards.org/cgi-bin/carddisp.pl?gene=NR4A2
OTX2	Orthodenticle Homeobox 2	Protein Coding	P32243	59	GC14M056799	0.68412172794342	https://www.genecards.org/cgi-bin/carddisp.pl?gene=OTX2
SMARCB1	SWI/SNF Related BAF Chromatin Remodeling Complex Subunit B1	Protein Coding	Q12824	59	GC22P023786	0.68412172794342	https://www.genecards.org/cgi-bin/carddisp.pl?gene=SMARCB1
TBX21	T-Box Transcription Factor 21	Protein Coding	Q9UL17	59	GC17P047733	0.68412172794342	https://www.genecards.org/cgi-bin/carddisp.pl?gene=TBX21
TRAF6	TNF Receptor Associated Factor 6	Protein Coding	Q9Y4K3	59	GC11M036467	0.68412172794342	https://www.genecards.org/cgi-bin/carddisp.pl?gene=TRAF6
BCL2L11	BCL2 Like 11	Protein Coding	O43521	58	GC02P111119	0.68412172794342	https://www.genecards.org/cgi-bin/carddisp.pl?gene=BCL2L11
CA4	Carbonic Anhydrase 4	Protein Coding	P22748	58	GC17P060149	0.68412172794342	https://www.genecards.org/cgi-bin/carddisp.pl?gene=CA4
CCNA2	Cyclin A2	Protein Coding	P20248	58	GC04M121816	0.68412172794342	https://www.genecards.org/cgi-bin/carddisp.pl?gene=CCNA2
CCR2	C-C Motif Chemokine Receptor 2	Protein Coding	P41597	58	GC03P064849	0.68412172794342	https://www.genecards.org/cgi-bin/carddisp.pl?gene=CCR2
CD163	CD163 Molecule	Protein Coding	Q86VB7	58	GC12M035717	0.68412172794342	https://www.genecards.org/cgi-bin/carddisp.pl?gene=CD163
FGF17	Fibroblast Growth Factor 17	Protein Coding	O60258	58	GC08P025975	0.68412172794342	https://www.genecards.org/cgi-bin/carddisp.pl?gene=FGF17
OCLN	Occludin	Protein Coding	Q16625	58	GC05P069492	0.68412172794342	https://www.genecards.org/cgi-bin/carddisp.pl?gene=OCLN
RPE65	Retinoid Isomerohydrolase RPE65	Protein Coding	Q16518	58	GC01M068428	0.68412172794342	https://www.genecards.org/cgi-bin/carddisp.pl?gene=RPE65
SAG	S-Antigen Visual Arrestin	Protein Coding	P10523	58	GC02P235069	0.68412172794342	https://www.genecards.org/cgi-bin/carddisp.pl?gene=SAG
SORL1	Sortilin Related Receptor 1	Protein Coding	Q92673	58	GC11P121452	0.68412172794342	https://www.genecards.org/cgi-bin/carddisp.pl?gene=SORL1
SOX9	SRY-Box Transcription Factor 9	Protein Coding	P48436	58	GC17P072121	0.68412172794342	https://www.genecards.org/cgi-bin/carddisp.pl?gene=SOX9
TLR9	Toll Like Receptor 9	Protein Coding	Q9NR96	58	GC03M054885	0.68412172794342	https://www.genecards.org/cgi-bin/carddisp.pl?gene=TLR9
CALB1	Calbindin 1	Protein Coding	P05937	57	GC08M090058	0.68412172794342	https://www.genecards.org/cgi-bin/carddisp.pl?gene=CALB1
CD9	CD9 Molecule	Protein Coding	P21926	57	GC12P074024	0.68412172794342	https://www.genecards.org/cgi-bin/carddisp.pl?gene=CD9
CX3CL1	C-X3-C Motif Chemokine Ligand 1	Protein Coding	P78423	57	GC16P057372	0.68412172794342	https://www.genecards.org/cgi-bin/carddisp.pl?gene=CX3CL1
CX3CR1	C-X3-C Motif Chemokine Receptor 1	Protein Coding	P49238	57	GC03M039279	0.68412172794342	https://www.genecards.org/cgi-bin/carddisp.pl?gene=CX3CR1
E2F1	E2F Transcription Factor 1	Protein Coding	Q01094	57	GC20M033675	0.68412172794342	https://www.genecards.org/cgi-bin/carddisp.pl?gene=E2F1
EWSR1	EWS RNA Binding Protein 1	Protein Coding	Q01844	57	GC22P091880	0.68412172794342	https://www.genecards.org/cgi-bin/carddisp.pl?gene=EWSR1
FGF3	Fibroblast Growth Factor 3	Protein Coding	P11487	57	GC11M139943	0.68412172794342	https://www.genecards.org/cgi-bin/carddisp.pl?gene=FGF3
FGF5	Fibroblast Growth Factor 5	Protein Coding	P12034	57	GC04P080266	0.68412172794342	https://www.genecards.org/cgi-bin/carddisp.pl?gene=FGF5
FGF9	Fibroblast Growth Factor 9	Protein Coding	P31371	57	GC13P021671	0.68412172794342	https://www.genecards.org/cgi-bin/carddisp.pl?gene=FGF9
KCNA3	Potassium Voltage-Gated Channel Subfamily A Member 3	Protein Coding	P22001	57	GC01M110654	0.68412172794342	https://www.genecards.org/cgi-bin/carddisp.pl?gene=KCNA3
RELN	Reelin	Protein Coding	P78509	57	GC07M103471	0.68412172794342	https://www.genecards.org/cgi-bin/carddisp.pl?gene=RELN
TREM2	Triggering Receptor Expressed On Myeloid Cells 2	Protein Coding	Q9NZC2	57	GC06M106680	0.68412172794342	https://www.genecards.org/cgi-bin/carddisp.pl?gene=TREM2
BEST1	Bestrophin 1	Protein Coding	O76090	56	GC11P061949	0.68412172794342	https://www.genecards.org/cgi-bin/carddisp.pl?gene=BEST1
CD63	CD63 Molecule	Protein Coding	P08962	56	GC12M060362	0.68412172794342	https://www.genecards.org/cgi-bin/carddisp.pl?gene=CD63
CDH17	Cadherin 17	Protein Coding	Q12864	56	GC08M094127	0.68412172794342	https://www.genecards.org/cgi-bin/carddisp.pl?gene=CDH17
MYO7A	Myosin VIIA	Protein Coding	Q13402	56	GC11P077128	0.68412172794342	https://www.genecards.org/cgi-bin/carddisp.pl?gene=MYO7A
PGF	Placental Growth Factor	Protein Coding	P49763	56	GC14M074941	0.68412172794342	https://www.genecards.org/cgi-bin/carddisp.pl?gene=PGF
PHOX2B	Paired Like Homeobox 2B	Protein Coding	Q99453	56	GC04M041746	0.68412172794342	https://www.genecards.org/cgi-bin/carddisp.pl?gene=PHOX2B
SELL	Selectin L	Protein Coding	P14151	56	GC01M169690	0.68412172794342	https://www.genecards.org/cgi-bin/carddisp.pl?gene=SELL
ASCL1	Achaete-Scute Family BHLH Transcription Factor 1	Protein Coding	P50553	55	GC12P102957	0.68412172794342	https://www.genecards.org/cgi-bin/carddisp.pl?gene=ASCL1
CCNA1	Cyclin A1	Protein Coding	P78396	55	GC13P036431	0.68412172794342	https://www.genecards.org/cgi-bin/carddisp.pl?gene=CCNA1
CD276	CD276 Molecule	Protein Coding	Q5ZPR3	55	GC15P073683	0.68412172794342	https://www.genecards.org/cgi-bin/carddisp.pl?gene=CD276
FGF13	Fibroblast Growth Factor 13	Protein Coding	Q92913	55	GC0XM138615	0.68412172794342	https://www.genecards.org/cgi-bin/carddisp.pl?gene=FGF13
FGF18	Fibroblast Growth Factor 18	Protein Coding	O76093	55	GC05P171419	0.68412172794342	https://www.genecards.org/cgi-bin/carddisp.pl?gene=FGF18
HTR1B	5-Hydroxytryptamine Receptor 1B	Protein Coding	P28222	55	GC06M107837	0.68412172794342	https://www.genecards.org/cgi-bin/carddisp.pl?gene=HTR1B
DNTT	DNA Nucleotidylexotransferase	Protein Coding	P04053	54	GC10P096304	0.68412172794342	https://www.genecards.org/cgi-bin/carddisp.pl?gene=DNTT
GPX2	Glutathione Peroxidase 2	Protein Coding	P18283	54	GC14M064939	0.68412172794342	https://www.genecards.org/cgi-bin/carddisp.pl?gene=GPX2
GPX3	Glutathione Peroxidase 3	Protein Coding	P22352	54	GC05P159401	0.68412172794342	https://www.genecards.org/cgi-bin/carddisp.pl?gene=GPX3
GPX7	Glutathione Peroxidase 7	Protein Coding	Q96SL4	54	GC01P052602	0.68412172794342	https://www.genecards.org/cgi-bin/carddisp.pl?gene=GPX7
IAPP	Islet Amyloid Polypeptide	Protein Coding	P10997	54	GC12P021354	0.68412172794342	https://www.genecards.org/cgi-bin/carddisp.pl?gene=IAPP
MYOC	Myocilin	Protein Coding	Q99972	54	GC01M171604	0.68412172794342	https://www.genecards.org/cgi-bin/carddisp.pl?gene=MYOC
RPGR	Retinitis Pigmentosa GTPase Regulator	Protein Coding	Q92834	54	GC0XM038269	0.68412172794342	https://www.genecards.org/cgi-bin/carddisp.pl?gene=RPGR
SLC17A7	Solute Carrier Family 17 Member 7	Protein Coding	Q9P2U7	54	GC19M049429	0.68412172794342	https://www.genecards.org/cgi-bin/carddisp.pl?gene=SLC17A7
CLDN5	Claudin 5	Protein Coding	O00501	53	GC22M019523	0.68412172794342	https://www.genecards.org/cgi-bin/carddisp.pl?gene=CLDN5
CALB2	Calbindin 2	Protein Coding	P22676	52	GC16P071358	0.68412172794342	https://www.genecards.org/cgi-bin/carddisp.pl?gene=CALB2
FGF6	Fibroblast Growth Factor 6	Protein Coding	P10767	52	GC12M035599	0.68412172794342	https://www.genecards.org/cgi-bin/carddisp.pl?gene=FGF6
SYN2	Synapsin II	Protein Coding	Q92777	52	GC03P027051	0.68412172794342	https://www.genecards.org/cgi-bin/carddisp.pl?gene=SYN2
FGF16	Fibroblast Growth Factor 16	Protein Coding	O43320	51	GC0XP077447	0.68412172794342	https://www.genecards.org/cgi-bin/carddisp.pl?gene=FGF16
GPX5	Glutathione Peroxidase 5	Protein Coding	O75715	51	GC06P028525	0.68412172794342	https://www.genecards.org/cgi-bin/carddisp.pl?gene=GPX5
GPX8	Glutathione Peroxidase 8 (Putative)	Protein Coding	Q8TED1	51	GC05P055160	0.68412172794342	https://www.genecards.org/cgi-bin/carddisp.pl?gene=GPX8
H3-3B	H3.3 Histone B	Protein Coding	P84243	51	GC17M098063	0.68412172794342	https://www.genecards.org/cgi-bin/carddisp.pl?gene=H3-3B
H3-4	H3.4 Histone, Cluster Member	Protein Coding	Q16695	51	GC01M230599	0.68412172794342	https://www.genecards.org/cgi-bin/carddisp.pl?gene=H3-4
MRC1	Mannose Receptor C-Type 1	Protein Coding	P22897	51	GC10P017809	0.68412172794342	https://www.genecards.org/cgi-bin/carddisp.pl?gene=MRC1
MYO18A	Myosin XVIIIA	Protein Coding	Q92614	51	GC17M096706	0.68412172794342	https://www.genecards.org/cgi-bin/carddisp.pl?gene=MYO18A
MMEL1	Membrane Metalloendopeptidase Like 1	Protein Coding	Q495T6	50	GC01M002590	0.68412172794342	https://www.genecards.org/cgi-bin/carddisp.pl?gene=MMEL1
NANOG	Nanog Homeobox	Protein Coding	Q9H9S0	50	GC12P007787	0.68412172794342	https://www.genecards.org/cgi-bin/carddisp.pl?gene=NANOG
PBX2	PBX Homeobox 2	Protein Coding	P40425	50	GC06M032184	0.68412172794342	https://www.genecards.org/cgi-bin/carddisp.pl?gene=PBX2
RBFOX3	RNA Binding Fox-1 Homolog 3	Protein Coding	A6NFN3	50	GC17M079089	0.68412172794342	https://www.genecards.org/cgi-bin/carddisp.pl?gene=RBFOX3
CCNL2	Cyclin L2	Protein Coding	Q96S94	49	GC01M001385	0.68412172794342	https://www.genecards.org/cgi-bin/carddisp.pl?gene=CCNL2
FGF22	Fibroblast Growth Factor 22	Protein Coding	Q9HCT0	49	GC19P000639	0.68412172794342	https://www.genecards.org/cgi-bin/carddisp.pl?gene=FGF22
ERVFRD-1	Endogenous Retrovirus Group FRD Member 1, Envelope	Protein Coding	P60508	47	GC06M011103	0.68412172794342	https://www.genecards.org/cgi-bin/carddisp.pl?gene=ERVFRD-1
GPX6	Glutathione Peroxidase 6	Protein Coding	P59796	47	GC06M028503	0.68412172794342	https://www.genecards.org/cgi-bin/carddisp.pl?gene=GPX6
H3C12	H3 Clustered Histone 12	Protein Coding	P68431	47	GC06M109200	0.68412172794342	https://www.genecards.org/cgi-bin/carddisp.pl?gene=H3C12
TCHP	Trichoplein Keratin Filament Binding	Protein Coding	Q9BT92	47	GC12P109909	0.68412172794342	https://www.genecards.org/cgi-bin/carddisp.pl?gene=TCHP
CNKSR3	CNKSR Family Member 3	Protein Coding	Q6P9H4	46	GC06M154387	0.68412172794342	https://www.genecards.org/cgi-bin/carddisp.pl?gene=CNKSR3
ERV3-1	Endogenous Retrovirus Group 3 Member 1, Envelope	Protein Coding	Q14264	46	GC07M080764	0.68412172794342	https://www.genecards.org/cgi-bin/carddisp.pl?gene=ERV3-1
ZNRF3	Zinc And Ring Finger 3	Protein Coding	Q9ULT6	46	GC22P028883	0.68412172794342	https://www.genecards.org/cgi-bin/carddisp.pl?gene=ZNRF3
H3C13	H3 Clustered Histone 13	Protein Coding	Q71DI3	45	GC01M167216	0.68412172794342	https://www.genecards.org/cgi-bin/carddisp.pl?gene=H3C13
GATD3	Glutamine Amidotransferase Class 1 Domain Containing 3	Protein Coding	P0DPI2	44	GC21P051106	0.68412172794342	https://www.genecards.org/cgi-bin/carddisp.pl?gene=GATD3
H3-5	H3.5 Histone	Protein Coding	Q6NXT2	44	GC12M036090	0.68412172794342	https://www.genecards.org/cgi-bin/carddisp.pl?gene=H3-5
LRTOMT	Leucine Rich Transmembrane And O-Methyltransferase Domain Containing	Protein Coding		42	GC11P072080	0.68412172794342	https://www.genecards.org/cgi-bin/carddisp.pl?gene=LRTOMT
H3-7	H3.7 Histone (Putative)	Protein Coding	Q5TEC6	32	GC01M166852	0.68412172794342	https://www.genecards.org/cgi-bin/carddisp.pl?gene=H3-7
MIR26B	MicroRNA 26b	RNA Gene		31	GC02P218402	0.68412172794342	https://www.genecards.org/cgi-bin/carddisp.pl?gene=MIR26B
MIR32	MicroRNA 32	RNA Gene		31	GC09M109046	0.68412172794342	https://www.genecards.org/cgi-bin/carddisp.pl?gene=MIR32
MIR433	MicroRNA 433	RNA Gene		31	GC14P120344	0.68412172794342	https://www.genecards.org/cgi-bin/carddisp.pl?gene=MIR433
MIR132	MicroRNA 132	RNA Gene		30	GC17M002049	0.68412172794342	https://www.genecards.org/cgi-bin/carddisp.pl?gene=MIR132
MIR135B	MicroRNA 135b	RNA Gene		30	GC01M205448	0.68412172794342	https://www.genecards.org/cgi-bin/carddisp.pl?gene=MIR135B
MIR136	MicroRNA 136	RNA Gene		30	GC14P120349	0.68412172794342	https://www.genecards.org/cgi-bin/carddisp.pl?gene=MIR136
MIR191	MicroRNA 191	RNA Gene		30	GC03M054742	0.68412172794342	https://www.genecards.org/cgi-bin/carddisp.pl?gene=MIR191
MIR219A1	MicroRNA 219a-1	RNA Gene		30	GC06P033207	0.68412172794342	https://www.genecards.org/cgi-bin/carddisp.pl?gene=MIR219A1
MIR339	MicroRNA 339	RNA Gene		30	GC07M001022	0.68412172794342	https://www.genecards.org/cgi-bin/carddisp.pl?gene=MIR339
MIR34B	MicroRNA 34b	RNA Gene		30	GC11P113438	0.68412172794342	https://www.genecards.org/cgi-bin/carddisp.pl?gene=MIR34B
MIR499A	MicroRNA 499a	RNA Gene		30	GC20P034990	0.68412172794342	https://www.genecards.org/cgi-bin/carddisp.pl?gene=MIR499A
MIR96	MicroRNA 96	RNA Gene		30	GC07M129774	0.68412172794342	https://www.genecards.org/cgi-bin/carddisp.pl?gene=MIR96
MIR373	MicroRNA 373	RNA Gene		29	GC19P153085	0.68412172794342	https://www.genecards.org/cgi-bin/carddisp.pl?gene=MIR373
MIR491	MicroRNA 491	RNA Gene		29	GC09P020716	0.68412172794342	https://www.genecards.org/cgi-bin/carddisp.pl?gene=MIR491
MIR615	MicroRNA 615	RNA Gene		29	GC12P054033	0.68412172794342	https://www.genecards.org/cgi-bin/carddisp.pl?gene=MIR615
DGCR5	DiGeorge Syndrome Critical Region Gene 5	RNA Gene		28	GC22P091509	0.68412172794342	https://www.genecards.org/cgi-bin/carddisp.pl?gene=DGCR5
MIR154	MicroRNA 154	RNA Gene		28	GC14P121355	0.68412172794342	https://www.genecards.org/cgi-bin/carddisp.pl?gene=MIR154
MIR190A	MicroRNA 190a	RNA Gene		28	GC15P199106	0.68412172794342	https://www.genecards.org/cgi-bin/carddisp.pl?gene=MIR190A
MIR208A	MicroRNA 208a	RNA Gene		28	GC14M023388	0.68412172794342	https://www.genecards.org/cgi-bin/carddisp.pl?gene=MIR208A
MIR302A	MicroRNA 302a	RNA Gene		28	GC04M113185	0.68412172794342	https://www.genecards.org/cgi-bin/carddisp.pl?gene=MIR302A
MIR302C	MicroRNA 302c	RNA Gene		28	GC04M113186	0.68412172794342	https://www.genecards.org/cgi-bin/carddisp.pl?gene=MIR302C
MIR302D	MicroRNA 302d	RNA Gene		28	GC04M112648	0.68412172794342	https://www.genecards.org/cgi-bin/carddisp.pl?gene=MIR302D
MIR331	MicroRNA 331	RNA Gene		28	GC12P095308	0.68412172794342	https://www.genecards.org/cgi-bin/carddisp.pl?gene=MIR331
MIR337	MicroRNA 337	RNA Gene		28	GC14P121363	0.68412172794342	https://www.genecards.org/cgi-bin/carddisp.pl?gene=MIR337
MIR33A	MicroRNA 33a	RNA Gene		28	GC22P041900	0.68412172794342	https://www.genecards.org/cgi-bin/carddisp.pl?gene=MIR33A
MIR340	MicroRNA 340	RNA Gene		28	GC05M180015	0.68412172794342	https://www.genecards.org/cgi-bin/carddisp.pl?gene=MIR340
MIR345	MicroRNA 345	RNA Gene		28	GC14P100307	0.68412172794342	https://www.genecards.org/cgi-bin/carddisp.pl?gene=MIR345
MIR369	MicroRNA 369	RNA Gene		28	GC14P121364	0.68412172794342	https://www.genecards.org/cgi-bin/carddisp.pl?gene=MIR369
MIR493	MicroRNA 493	RNA Gene		28	GC14P121382	0.68412172794342	https://www.genecards.org/cgi-bin/carddisp.pl?gene=MIR493
MIR584	MicroRNA 584	RNA Gene		28	GC05M149062	0.68412172794342	https://www.genecards.org/cgi-bin/carddisp.pl?gene=MIR584
MIR708	MicroRNA 708	RNA Gene		28	GC11M079402	0.68412172794342	https://www.genecards.org/cgi-bin/carddisp.pl?gene=MIR708
MIR92B	MicroRNA 92b	RNA Gene		28	GC01P155195	0.68412172794342	https://www.genecards.org/cgi-bin/carddisp.pl?gene=MIR92B
MIR99B	MicroRNA 99b	RNA Gene		28	GC19P051692	0.68412172794342	https://www.genecards.org/cgi-bin/carddisp.pl?gene=MIR99B
MIRLET7E	MicroRNA Let-7e	RNA Gene		28	GC19P152977	0.68412172794342	https://www.genecards.org/cgi-bin/carddisp.pl?gene=MIRLET7E
MIRLET7G	MicroRNA Let-7g	RNA Gene		28	GC03M052268	0.68412172794342	https://www.genecards.org/cgi-bin/carddisp.pl?gene=MIRLET7G
MIR128-1	MicroRNA 128-1	RNA Gene		27	GC02P135665	0.68412172794342	https://www.genecards.org/cgi-bin/carddisp.pl?gene=MIR128-1
MIR218-1	MicroRNA 218-1	RNA Gene		27	GC04P030129	0.68412172794342	https://www.genecards.org/cgi-bin/carddisp.pl?gene=MIR218-1
MIR301A	MicroRNA 301a	RNA Gene		27	GC17M059151	0.68412172794342	https://www.genecards.org/cgi-bin/carddisp.pl?gene=MIR301A
MIR323A	MicroRNA 323a	RNA Gene		27	GC14P121359	0.68412172794342	https://www.genecards.org/cgi-bin/carddisp.pl?gene=MIR323A
MIR33B	MicroRNA 33b	RNA Gene		27	GC17M017813	0.68412172794342	https://www.genecards.org/cgi-bin/carddisp.pl?gene=MIR33B
MIR377	MicroRNA 377	RNA Gene		27	GC14P121369	0.68412172794342	https://www.genecards.org/cgi-bin/carddisp.pl?gene=MIR377
MIR379	MicroRNA 379	RNA Gene		27	GC14P121370	0.68412172794342	https://www.genecards.org/cgi-bin/carddisp.pl?gene=MIR379
MIR381	MicroRNA 381	RNA Gene		27	GC14P121372	0.68412172794342	https://www.genecards.org/cgi-bin/carddisp.pl?gene=MIR381
MIR432	MicroRNA 432	RNA Gene		27	GC14P120348	0.68412172794342	https://www.genecards.org/cgi-bin/carddisp.pl?gene=MIR432
MIR512-1	MicroRNA 512-1	RNA Gene		27	GC19P153071	0.68412172794342	https://www.genecards.org/cgi-bin/carddisp.pl?gene=MIR512-1
MIR526B	MicroRNA 526b	RNA Gene		27	GC19P053694	0.68412172794342	https://www.genecards.org/cgi-bin/carddisp.pl?gene=MIR526B
MIR541	MicroRNA 541	RNA Gene		27	GC14P121388	0.68412172794342	https://www.genecards.org/cgi-bin/carddisp.pl?gene=MIR541
MIR589	MicroRNA 589	RNA Gene		27	GC07M005495	0.68412172794342	https://www.genecards.org/cgi-bin/carddisp.pl?gene=MIR589
MIR95	MicroRNA 95	RNA Gene		27	GC04M008029	0.68412172794342	https://www.genecards.org/cgi-bin/carddisp.pl?gene=MIR95
MIRLET7F1	MicroRNA Let-7f-1	RNA Gene		27	GC09P106962	0.68412172794342	https://www.genecards.org/cgi-bin/carddisp.pl?gene=MIRLET7F1
MIR1247	MicroRNA 1247	RNA Gene		26	GC14M101560	0.68412172794342	https://www.genecards.org/cgi-bin/carddisp.pl?gene=MIR1247
MIR302B	MicroRNA 302b	RNA Gene		26	GC04M113187	0.68412172794342	https://www.genecards.org/cgi-bin/carddisp.pl?gene=MIR302B
MIR30D	MicroRNA 30d	RNA Gene		26	GC08M134804	0.68412172794342	https://www.genecards.org/cgi-bin/carddisp.pl?gene=MIR30D
MIR367	MicroRNA 367	RNA Gene		26	GC04M112647	0.68412172794342	https://www.genecards.org/cgi-bin/carddisp.pl?gene=MIR367
MIR376C	MicroRNA 376c	RNA Gene		26	GC14P121368	0.68412172794342	https://www.genecards.org/cgi-bin/carddisp.pl?gene=MIR376C
MIR410	MicroRNA 410	RNA Gene		26	GC14P121376	0.68412172794342	https://www.genecards.org/cgi-bin/carddisp.pl?gene=MIR410
MIR454	MicroRNA 454	RNA Gene		26	GC17M059137	0.68412172794342	https://www.genecards.org/cgi-bin/carddisp.pl?gene=MIR454
MIR494	MicroRNA 494	RNA Gene		26	GC14P121384	0.68412172794342	https://www.genecards.org/cgi-bin/carddisp.pl?gene=MIR494
MIR501	MicroRNA 501	RNA Gene		26	GC0XP060938	0.68412172794342	https://www.genecards.org/cgi-bin/carddisp.pl?gene=MIR501
MIR505	MicroRNA 505	RNA Gene		26	GC0XM139924	0.68412172794342	https://www.genecards.org/cgi-bin/carddisp.pl?gene=MIR505
MIR539	MicroRNA 539	RNA Gene		26	GC14P121387	0.68412172794342	https://www.genecards.org/cgi-bin/carddisp.pl?gene=MIR539
MIR659	MicroRNA 659	RNA Gene		26	GC22M086970	0.68412172794342	https://www.genecards.org/cgi-bin/carddisp.pl?gene=MIR659
MIR873	MicroRNA 873	RNA Gene		26	GC09M028888	0.68412172794342	https://www.genecards.org/cgi-bin/carddisp.pl?gene=MIR873
MIR885	MicroRNA 885	RNA Gene		26	GC03M011078	0.68412172794342	https://www.genecards.org/cgi-bin/carddisp.pl?gene=MIR885
MIR1207	MicroRNA 1207	RNA Gene		25	GC08P128049	0.68412172794342	https://www.genecards.org/cgi-bin/carddisp.pl?gene=MIR1207
MIR1306	MicroRNA 1306	RNA Gene		25	GC22P020086	0.68412172794342	https://www.genecards.org/cgi-bin/carddisp.pl?gene=MIR1306
MIR1307	MicroRNA 1307	RNA Gene		25	GC10M103394	0.68412172794342	https://www.genecards.org/cgi-bin/carddisp.pl?gene=MIR1307
MIR188	MicroRNA 188	RNA Gene		25	GC0XP050003	0.68412172794342	https://www.genecards.org/cgi-bin/carddisp.pl?gene=MIR188
MIR374A	MicroRNA 374a	RNA Gene		25	GC0XM074300	0.68412172794342	https://www.genecards.org/cgi-bin/carddisp.pl?gene=MIR374A
MIR431	MicroRNA 431	RNA Gene		25	GC14P120345	0.68412172794342	https://www.genecards.org/cgi-bin/carddisp.pl?gene=MIR431
MIR450B	MicroRNA 450b	RNA Gene		25	GC0XM134540	0.68412172794342	https://www.genecards.org/cgi-bin/carddisp.pl?gene=MIR450B
MIR452	MicroRNA 452	RNA Gene		25	GC0XM151959	0.68412172794342	https://www.genecards.org/cgi-bin/carddisp.pl?gene=MIR452
MIR500A	MicroRNA 500a	RNA Gene		25	GC0XP050008	0.68412172794342	https://www.genecards.org/cgi-bin/carddisp.pl?gene=MIR500A
MIR511	MicroRNA 511	RNA Gene		25	GC10P017845	0.68412172794342	https://www.genecards.org/cgi-bin/carddisp.pl?gene=MIR511
MIR515-1	MicroRNA 515-1	RNA Gene		25	GC19P053679	0.68412172794342	https://www.genecards.org/cgi-bin/carddisp.pl?gene=MIR515-1
MIR517A	MicroRNA 517a	RNA Gene		25	GC19P053712	0.68412172794342	https://www.genecards.org/cgi-bin/carddisp.pl?gene=MIR517A
MIR519D	MicroRNA 519d	RNA Gene		25	GC19P053713	0.68412172794342	https://www.genecards.org/cgi-bin/carddisp.pl?gene=MIR519D
MIR520D	MicroRNA 520d	RNA Gene		25	GC19P053720	0.68412172794342	https://www.genecards.org/cgi-bin/carddisp.pl?gene=MIR520D
MIR605	MicroRNA 605	RNA Gene		25	GC10P051299	0.68412172794342	https://www.genecards.org/cgi-bin/carddisp.pl?gene=MIR605
MIR628	MicroRNA 628	RNA Gene		25	GC15M055372	0.68412172794342	https://www.genecards.org/cgi-bin/carddisp.pl?gene=MIR628
MIR652	MicroRNA 652	RNA Gene		25	GC0XP110055	0.68412172794342	https://www.genecards.org/cgi-bin/carddisp.pl?gene=MIR652
MIR7-1	MicroRNA 7-1	RNA Gene		25	GC09M121667	0.68412172794342	https://www.genecards.org/cgi-bin/carddisp.pl?gene=MIR7-1
MIR744	MicroRNA 744	RNA Gene		25	GC17P012081	0.68412172794342	https://www.genecards.org/cgi-bin/carddisp.pl?gene=MIR744
MIR876	MicroRNA 876	RNA Gene		25	GC09M030172	0.68412172794342	https://www.genecards.org/cgi-bin/carddisp.pl?gene=MIR876
MIR1228	MicroRNA 1228	RNA Gene		24	GC12P057194	0.68412172794342	https://www.genecards.org/cgi-bin/carddisp.pl?gene=MIR1228
MIR18B	MicroRNA 18b	RNA Gene		24	GC0XM135411	0.68412172794342	https://www.genecards.org/cgi-bin/carddisp.pl?gene=MIR18B
MIR20B	MicroRNA 20b	RNA Gene		24	GC0XM135410	0.68412172794342	https://www.genecards.org/cgi-bin/carddisp.pl?gene=MIR20B
MIR3200	MicroRNA 3200	RNA Gene		24	GC22P030731	0.68412172794342	https://www.genecards.org/cgi-bin/carddisp.pl?gene=MIR3200
MIR329-1	MicroRNA 329-1	RNA Gene		24	GC14P121361	0.68412172794342	https://www.genecards.org/cgi-bin/carddisp.pl?gene=MIR329-1
MIR363	MicroRNA 363	RNA Gene		24	GC0XM135405	0.68412172794342	https://www.genecards.org/cgi-bin/carddisp.pl?gene=MIR363
MIR371A	MicroRNA 371a	RNA Gene		24	GC19P053787	0.68412172794342	https://www.genecards.org/cgi-bin/carddisp.pl?gene=MIR371A
MIR374B	MicroRNA 374b	RNA Gene		24	GC0XM074231	0.68412172794342	https://www.genecards.org/cgi-bin/carddisp.pl?gene=MIR374B
MIR376A1	MicroRNA 376a-1	RNA Gene		24	GC14P121365	0.68412172794342	https://www.genecards.org/cgi-bin/carddisp.pl?gene=MIR376A1
MIR383	MicroRNA 383	RNA Gene		24	GC08M014853	0.68412172794342	https://www.genecards.org/cgi-bin/carddisp.pl?gene=MIR383
MIR411	MicroRNA 411	RNA Gene		24	GC14P121377	0.68412172794342	https://www.genecards.org/cgi-bin/carddisp.pl?gene=MIR411
MIR449B	MicroRNA 449b	RNA Gene		24	GC05M055172	0.68412172794342	https://www.genecards.org/cgi-bin/carddisp.pl?gene=MIR449B
MIR488	MicroRNA 488	RNA Gene		24	GC01M177029	0.68412172794342	https://www.genecards.org/cgi-bin/carddisp.pl?gene=MIR488
MIR502	MicroRNA 502	RNA Gene		24	GC0XP050014	0.68412172794342	https://www.genecards.org/cgi-bin/carddisp.pl?gene=MIR502
MIR508	MicroRNA 508	RNA Gene		24	GC0XM147236	0.68412172794342	https://www.genecards.org/cgi-bin/carddisp.pl?gene=MIR508
MIR513A1	MicroRNA 513a-1	RNA Gene		24	GC0XM147213	0.68412172794342	https://www.genecards.org/cgi-bin/carddisp.pl?gene=MIR513A1
MIR525	MicroRNA 525	RNA Gene		24	GC19P053697	0.68412172794342	https://www.genecards.org/cgi-bin/carddisp.pl?gene=MIR525
MIR548B	MicroRNA 548b	RNA Gene		24	GC06M119069	0.68412172794342	https://www.genecards.org/cgi-bin/carddisp.pl?gene=MIR548B
MIR551B	MicroRNA 551b	RNA Gene		24	GC03P168551	0.68412172794342	https://www.genecards.org/cgi-bin/carddisp.pl?gene=MIR551B
MIR619	MicroRNA 619	RNA Gene		24	GC12M108836	0.68412172794342	https://www.genecards.org/cgi-bin/carddisp.pl?gene=MIR619
MIR627	MicroRNA 627	RNA Gene		24	GC15M042199	0.68412172794342	https://www.genecards.org/cgi-bin/carddisp.pl?gene=MIR627
MIR629	MicroRNA 629	RNA Gene		24	GC15M070079	0.68412172794342	https://www.genecards.org/cgi-bin/carddisp.pl?gene=MIR629
MIR671	MicroRNA 671	RNA Gene		24	GC07P151238	0.68412172794342	https://www.genecards.org/cgi-bin/carddisp.pl?gene=MIR671
MIR766	MicroRNA 766	RNA Gene		24	GC0XM119646	0.68412172794342	https://www.genecards.org/cgi-bin/carddisp.pl?gene=MIR766
MIR1304	MicroRNA 1304	RNA Gene		23	GC11M140308	0.68412172794342	https://www.genecards.org/cgi-bin/carddisp.pl?gene=MIR1304
MIR380	MicroRNA 380	RNA Gene		23	GC14P121371	0.68412172794342	https://www.genecards.org/cgi-bin/carddisp.pl?gene=MIR380
MIR625	MicroRNA 625	RNA Gene		23	GC14P065471	0.68412172794342	https://www.genecards.org/cgi-bin/carddisp.pl?gene=MIR625
MIR642A	MicroRNA 642a	RNA Gene		23	GC19P045674	0.68412172794342	https://www.genecards.org/cgi-bin/carddisp.pl?gene=MIR642A
MIR1277	MicroRNA 1277	RNA Gene		22	GC0XP118386	0.68412172794342	https://www.genecards.org/cgi-bin/carddisp.pl?gene=MIR1277
MIR3613	MicroRNA 3613	RNA Gene		22	GC13M049996	0.68412172794342	https://www.genecards.org/cgi-bin/carddisp.pl?gene=MIR3613
MIR450A1	MicroRNA 450a-1	RNA Gene		22	GC0XM135418	0.68412172794342	https://www.genecards.org/cgi-bin/carddisp.pl?gene=MIR450A1
MIR504	MicroRNA 504	RNA Gene		22	GC0XM138667	0.68412172794342	https://www.genecards.org/cgi-bin/carddisp.pl?gene=MIR504
MIR524	MicroRNA 524	RNA Gene		22	GC19P053711	0.68412172794342	https://www.genecards.org/cgi-bin/carddisp.pl?gene=MIR524
MIR598	MicroRNA 598	RNA Gene		22	GC08M011035	0.68412172794342	https://www.genecards.org/cgi-bin/carddisp.pl?gene=MIR598
MIR660	MicroRNA 660	RNA Gene		22	GC0XP050013	0.68412172794342	https://www.genecards.org/cgi-bin/carddisp.pl?gene=MIR660
MIR767	MicroRNA 767	RNA Gene		22	GC0XM152393	0.68412172794342	https://www.genecards.org/cgi-bin/carddisp.pl?gene=MIR767
MIR769	MicroRNA 769	RNA Gene		22	GC19P046018	0.68412172794342	https://www.genecards.org/cgi-bin/carddisp.pl?gene=MIR769
MIR219A2	MicroRNA 219a-2	RNA Gene		21	GC09M131866	0.68412172794342	https://www.genecards.org/cgi-bin/carddisp.pl?gene=MIR219A2
MIR376B	MicroRNA 376b	RNA Gene		21	GC14P121367	0.68412172794342	https://www.genecards.org/cgi-bin/carddisp.pl?gene=MIR376B
MIR510	MicroRNA 510	RNA Gene		21	GC0XM147272	0.68412172794342	https://www.genecards.org/cgi-bin/carddisp.pl?gene=MIR510
MIR653	MicroRNA 653	RNA Gene		21	GC07M093482	0.68412172794342	https://www.genecards.org/cgi-bin/carddisp.pl?gene=MIR653
MIR758	MicroRNA 758	RNA Gene		21	GC14P121395	0.68412172794342	https://www.genecards.org/cgi-bin/carddisp.pl?gene=MIR758
MIR1229	MicroRNA 1229	RNA Gene		20	GC05M179798	0.68412172794342	https://www.genecards.org/cgi-bin/carddisp.pl?gene=MIR1229
MIR1285-1	MicroRNA 1285-1	RNA Gene		20	GC07M092204	0.68412172794342	https://www.genecards.org/cgi-bin/carddisp.pl?gene=MIR1285-1
MIR323B	MicroRNA 323b	RNA Gene		20	GC14P121360	0.68412172794342	https://www.genecards.org/cgi-bin/carddisp.pl?gene=MIR323B
MIR670	MicroRNA 670	RNA Gene		20	GC11P043659	0.68412172794342	https://www.genecards.org/cgi-bin/carddisp.pl?gene=MIR670
MIR664A	MicroRNA 664a	RNA Gene		19	GC01M220200	0.68412172794342	https://www.genecards.org/cgi-bin/carddisp.pl?gene=MIR664A
MIR1910	MicroRNA 1910	RNA Gene		18	GC16M085742	0.68412172794342	https://www.genecards.org/cgi-bin/carddisp.pl?gene=MIR1910
C5AR1	Complement C5a Receptor 1	Protein Coding	P21730	58	GC19P047290	0.681007027626038	https://www.genecards.org/cgi-bin/carddisp.pl?gene=C5AR1
GLDC	Glycine Decarboxylase	Protein Coding	P23378	60	GC09M006522	0.67858898639679	https://www.genecards.org/cgi-bin/carddisp.pl?gene=GLDC
KDM5C	Lysine Demethylase 5C	Protein Coding	P41229	59	GC0XM053176	0.67858898639679	https://www.genecards.org/cgi-bin/carddisp.pl?gene=KDM5C
CACNA1F	Calcium Voltage-Gated Channel Subunit Alpha1 F	Protein Coding	O60840	56	GC0XM049205	0.67858898639679	https://www.genecards.org/cgi-bin/carddisp.pl?gene=CACNA1F
AFF2	ALF Transcription Elongation Factor 2	Protein Coding	P51816	54	GC0XP148500	0.67858898639679	https://www.genecards.org/cgi-bin/carddisp.pl?gene=AFF2
MLX	MAX Dimerization Protein MLX	Protein Coding	Q9UH92	54	GC17P042567	0.67858898639679	https://www.genecards.org/cgi-bin/carddisp.pl?gene=MLX
GPR50	G Protein-Coupled Receptor 50	Protein Coding	Q13585	51	GC0XP151176	0.67858898639679	https://www.genecards.org/cgi-bin/carddisp.pl?gene=GPR50
DLGAP3	DLG Associated Protein 3	Protein Coding	O95886	49	GC01M034865	0.67858898639679	https://www.genecards.org/cgi-bin/carddisp.pl?gene=DLGAP3
ZNF41	Zinc Finger Protein 41	Protein Coding	P51814	48	GC0XM047445	0.67858898639679	https://www.genecards.org/cgi-bin/carddisp.pl?gene=ZNF41
ZNF526	Zinc Finger Protein 526	Protein Coding	Q8TF50	47	GC19P042220	0.67858898639679	https://www.genecards.org/cgi-bin/carddisp.pl?gene=ZNF526
LCMT2	Leucine Carboxyl Methyltransferase 2	Protein Coding	O60294	45	GC15M043323	0.67858898639679	https://www.genecards.org/cgi-bin/carddisp.pl?gene=LCMT2
ZNF674	Zinc Finger Protein 674	Protein Coding	Q2M3X9	44	GC0XM046497	0.67858898639679	https://www.genecards.org/cgi-bin/carddisp.pl?gene=ZNF674
MTCL3	MTCL Family Member 3	Protein Coding	Q5TF21	42	GC06M127472	0.67858898639679	https://www.genecards.org/cgi-bin/carddisp.pl?gene=MTCL3
ZNF81	Zinc Finger Protein 81	Protein Coding	P51508	42	GC0XP047836	0.67858898639679	https://www.genecards.org/cgi-bin/carddisp.pl?gene=ZNF81
C3orf18	Chromosome 3 Open Reading Frame 18	Protein Coding	Q9UK00	40	GC03M054841	0.67858898639679	https://www.genecards.org/cgi-bin/carddisp.pl?gene=C3orf18
PDGFB	Platelet Derived Growth Factor Subunit B	Protein Coding	P01127	64	GC22M086976	0.667703628540039	https://www.genecards.org/cgi-bin/carddisp.pl?gene=PDGFB
NRP1	Neuropilin 1	Protein Coding	O14786	61	GC10M033177	0.667703628540039	https://www.genecards.org/cgi-bin/carddisp.pl?gene=NRP1
NEU1	Neuraminidase 1	Protein Coding	Q99519	59	GC06M031857	0.667703628540039	https://www.genecards.org/cgi-bin/carddisp.pl?gene=NEU1
KCNK18	Potassium Two Pore Domain Channel Subfamily K Member 18	Protein Coding	Q7Z418	53	GC10P117197	0.667703628540039	https://www.genecards.org/cgi-bin/carddisp.pl?gene=KCNK18
FLG2	Filaggrin 2	Protein Coding	Q5D862	48	GC01M167331	0.667703628540039	https://www.genecards.org/cgi-bin/carddisp.pl?gene=FLG2
MLN	Motilin	Protein Coding	P12872	47	GC06M033794	0.667703628540039	https://www.genecards.org/cgi-bin/carddisp.pl?gene=MLN
IGES	Immunoglobulin E Concentration, Serum	Genetic Locus		11	GC05U990033	0.667703628540039	https://www.genecards.org/cgi-bin/carddisp.pl?gene=IGES
PTK2B	Protein Tyrosine Kinase 2 Beta	Protein Coding	Q14289	62	GC08P027311	0.660036504268646	https://www.genecards.org/cgi-bin/carddisp.pl?gene=PTK2B
AIP	AHR Interacting HSP90 Co-Chaperone	Protein Coding	O00170	56	GC11P067468	0.659783720970154	https://www.genecards.org/cgi-bin/carddisp.pl?gene=AIP
CISD2	CDGSH Iron Sulfur Domain 2	Protein Coding	Q8N5K1	53	GC04P102868	0.659783720970154	https://www.genecards.org/cgi-bin/carddisp.pl?gene=CISD2
ALMS1	ALMS1 Centrosome And Basal Body Associated Protein	Protein Coding	Q8TCU4	51	GC02P073385	0.659783720970154	https://www.genecards.org/cgi-bin/carddisp.pl?gene=ALMS1
SPART	Spartin	Protein Coding	Q8N0X7	51	GC13M042960	0.659783720970154	https://www.genecards.org/cgi-bin/carddisp.pl?gene=SPART
GPR101	G Protein-Coupled Receptor 101	Protein Coding	Q96P66	50	GC0XM137030	0.659783720970154	https://www.genecards.org/cgi-bin/carddisp.pl?gene=GPR101
APC	APC Regulator Of WNT Signaling Pathway	Protein Coding	P25054	62	GC05P112707	0.651355385780334	https://www.genecards.org/cgi-bin/carddisp.pl?gene=APC
TNFRSF11B	TNF Receptor Superfamily Member 11b	Protein Coding	O00300	60	GC08M118923	0.649633347988129	https://www.genecards.org/cgi-bin/carddisp.pl?gene=TNFRSF11B
HNF1A	HNF1 Homeobox A	Protein Coding	P20823	60	GC12P120978	0.649073362350464	https://www.genecards.org/cgi-bin/carddisp.pl?gene=HNF1A
ST3GAL4	ST3 Beta-Galactoside Alpha-2,3-Sialyltransferase 4	Protein Coding	Q11206	56	GC11P126355	0.649073362350464	https://www.genecards.org/cgi-bin/carddisp.pl?gene=ST3GAL4
RPS27A	Ribosomal Protein S27a	Protein Coding	P62979	55	GC02P055231	0.649073362350464	https://www.genecards.org/cgi-bin/carddisp.pl?gene=RPS27A
KRT9	Keratin 9	Protein Coding	P35527	54	GC17M041565	0.649073362350464	https://www.genecards.org/cgi-bin/carddisp.pl?gene=KRT9
GSTA4	Glutathione S-Transferase Alpha 4	Protein Coding	O15217	52	GC06M052977	0.649073362350464	https://www.genecards.org/cgi-bin/carddisp.pl?gene=GSTA4
KRT15	Keratin 15	Protein Coding	P19012	52	GC17M041513	0.649073362350464	https://www.genecards.org/cgi-bin/carddisp.pl?gene=KRT15
GSTP1	Glutathione S-Transferase Pi 1	Protein Coding	P09211	62	GC11P067583	0.644128262996674	https://www.genecards.org/cgi-bin/carddisp.pl?gene=GSTP1
PLA2G4A	Phospholipase A2 Group IVA	Protein Coding	P47712	62	GC01P186798	0.636102914810181	https://www.genecards.org/cgi-bin/carddisp.pl?gene=PLA2G4A
LGALS7	Galectin 7	Protein Coding	P47929	46	GC19M038770	0.636102914810181	https://www.genecards.org/cgi-bin/carddisp.pl?gene=LGALS7
FTH1	Ferritin Heavy Chain 1	Protein Coding	P02794	63	GC11M061959	0.628990054130554	https://www.genecards.org/cgi-bin/carddisp.pl?gene=FTH1
HTR3A	5-Hydroxytryptamine Receptor 3A	Protein Coding	P46098	58	GC11P113975	0.628990054130554	https://www.genecards.org/cgi-bin/carddisp.pl?gene=HTR3A
CHIT1	Chitinase 1	Protein Coding	Q13231	57	GC01M203213	0.628990054130554	https://www.genecards.org/cgi-bin/carddisp.pl?gene=CHIT1
CRHR1	Corticotropin Releasing Hormone Receptor 1	Protein Coding	P34998	57	GC17P045784	0.628990054130554	https://www.genecards.org/cgi-bin/carddisp.pl?gene=CRHR1
GAL	Galanin And GMAP Prepropeptide	Protein Coding	P22466	57	GC11P108040	0.628990054130554	https://www.genecards.org/cgi-bin/carddisp.pl?gene=GAL
IL9	Interleukin 9	Protein Coding	P15248	56	GC05M135891	0.628990054130554	https://www.genecards.org/cgi-bin/carddisp.pl?gene=IL9
TRIM21	Tripartite Motif Containing 21	Protein Coding	P19474	55	GC11M004384	0.628990054130554	https://www.genecards.org/cgi-bin/carddisp.pl?gene=TRIM21
NTS	Neurotensin	Protein Coding	P30990	53	GC12P085876	0.628990054130554	https://www.genecards.org/cgi-bin/carddisp.pl?gene=NTS
TSLP	Thymic Stromal Lymphopoietin	Protein Coding	Q969D9	52	GC05P111070	0.628990054130554	https://www.genecards.org/cgi-bin/carddisp.pl?gene=TSLP
MYOM2	Myomesin 2	Protein Coding	P54296	50	GC08P002045	0.628990054130554	https://www.genecards.org/cgi-bin/carddisp.pl?gene=MYOM2
PNOC	Prepronociceptin	Protein Coding	Q13519	50	GC08P028316	0.628990054130554	https://www.genecards.org/cgi-bin/carddisp.pl?gene=PNOC
LAPTM4A	Lysosomal Protein Transmembrane 4 Alpha	Protein Coding	Q15012	46	GC02M020032	0.628990054130554	https://www.genecards.org/cgi-bin/carddisp.pl?gene=LAPTM4A
ABT1	Activator Of Basal Transcription 1	Protein Coding	Q9ULW3	45	GC06P181726	0.628990054130554	https://www.genecards.org/cgi-bin/carddisp.pl?gene=ABT1
SDHA	Succinate Dehydrogenase Complex Flavoprotein Subunit A	Protein Coding	P31040	61	GC05P000248	0.610449433326721	https://www.genecards.org/cgi-bin/carddisp.pl?gene=SDHA
COL4A6	Collagen Type IV Alpha 6 Chain	Protein Coding	Q14031	55	GC0XM108155	0.610449433326721	https://www.genecards.org/cgi-bin/carddisp.pl?gene=COL4A6
CHST14	Carbohydrate Sulfotransferase 14	Protein Coding	Q8NCH0	54	GC15P040470	0.610449433326721	https://www.genecards.org/cgi-bin/carddisp.pl?gene=CHST14
A2M	Alpha-2-Macroglobulin	Protein Coding	P01023	59	GC12M009067	0.607772827148438	https://www.genecards.org/cgi-bin/carddisp.pl?gene=A2M
MMP16	Matrix Metallopeptidase 16	Protein Coding	P51512	58	GC08M088032	0.607772827148438	https://www.genecards.org/cgi-bin/carddisp.pl?gene=MMP16
PTGER3	Prostaglandin E Receptor 3	Protein Coding	P43115	58	GC01M070852	0.607772827148438	https://www.genecards.org/cgi-bin/carddisp.pl?gene=PTGER3
H6PD	Hexose-6-Phosphate Dehydrogenase/Glucose 1-Dehydrogenase	Protein Coding	O95479	56	GC01P009234	0.607772827148438	https://www.genecards.org/cgi-bin/carddisp.pl?gene=H6PD
BST1	Bone Marrow Stromal Cell Antigen 1	Protein Coding	Q10588	56	GC04P030062	0.586802363395691	https://www.genecards.org/cgi-bin/carddisp.pl?gene=BST1
CA2	Carbonic Anhydrase 2	Protein Coding	P00918	64	GC08P085463	0.581128001213074	https://www.genecards.org/cgi-bin/carddisp.pl?gene=CA2
CDH3	Cadherin 3	Protein Coding	P22223	60	GC16P121938	0.581128001213074	https://www.genecards.org/cgi-bin/carddisp.pl?gene=CDH3
EPHX1	Epoxide Hydrolase 1	Protein Coding	P07099	57	GC01P225810	0.581128001213074	https://www.genecards.org/cgi-bin/carddisp.pl?gene=EPHX1
PYY	Peptide YY	Protein Coding	P10082	56	GC17M043952	0.581128001213074	https://www.genecards.org/cgi-bin/carddisp.pl?gene=PYY
COX15	Cytochrome C Oxidase Assembly Homolog COX15	Protein Coding	Q7KZN9	55	GC10M099696	0.581128001213074	https://www.genecards.org/cgi-bin/carddisp.pl?gene=COX15
RARS2	Arginyl-TRNA Synthetase 2, Mitochondrial	Protein Coding	Q5T160	55	GC06M108490	0.581128001213074	https://www.genecards.org/cgi-bin/carddisp.pl?gene=RARS2
CXCL13	C-X-C Motif Chemokine Ligand 13	Protein Coding	O43927	53	GC04P077511	0.581128001213074	https://www.genecards.org/cgi-bin/carddisp.pl?gene=CXCL13
MFF	Mitochondrial Fission Factor	Protein Coding	Q9GZY8	51	GC02P227325	0.581128001213074	https://www.genecards.org/cgi-bin/carddisp.pl?gene=MFF
CDKN3	Cyclin Dependent Kinase Inhibitor 3	Protein Coding	Q16667	54	GC14P058243	0.568172037601471	https://www.genecards.org/cgi-bin/carddisp.pl?gene=CDKN3
CASR	Calcium Sensing Receptor	Protein Coding	P41180	64	GC03P122183	0.558782875537872	https://www.genecards.org/cgi-bin/carddisp.pl?gene=CASR
GP6	Glycoprotein VI Platelet	Protein Coding	Q9HCN6	58	GC19M055013	0.558782875537872	https://www.genecards.org/cgi-bin/carddisp.pl?gene=GP6
KRT13	Keratin 13	Protein Coding	P13646	56	GC17M041500	0.558782875537872	https://www.genecards.org/cgi-bin/carddisp.pl?gene=KRT13
H1-5	H1.5 Linker Histone, Cluster Member	Protein Coding	P16401	51	GC06M109041	0.558782875537872	https://www.genecards.org/cgi-bin/carddisp.pl?gene=H1-5
CSMD1	CUB And Sushi Multiple Domains 1	Protein Coding	Q96PZ7	49	GC08M003093	0.558782875537872	https://www.genecards.org/cgi-bin/carddisp.pl?gene=CSMD1
DEFA5	Defensin Alpha 5	Protein Coding	Q01523	48	GC08M007057	0.558782875537872	https://www.genecards.org/cgi-bin/carddisp.pl?gene=DEFA5
H3C14	H3 Clustered Histone 14	Protein Coding	Q71DI3	42	GC01M167225	0.558782875537872	https://www.genecards.org/cgi-bin/carddisp.pl?gene=H3C14
MEG3	Maternally Expressed 3	RNA Gene		37	GC14P121348	0.558782875537872	https://www.genecards.org/cgi-bin/carddisp.pl?gene=MEG3
XIST	X Inactive Specific Transcript	RNA Gene		31	GC0XM073820	0.558782875537872	https://www.genecards.org/cgi-bin/carddisp.pl?gene=XIST
ALDOA	Aldolase, Fructose-Bisphosphate A	Protein Coding	P04075	62	GC16P030064	0.558583080768585	https://www.genecards.org/cgi-bin/carddisp.pl?gene=ALDOA
AQP2	Aquaporin 2	Protein Coding	P41181	61	GC12P049950	0.558583080768585	https://www.genecards.org/cgi-bin/carddisp.pl?gene=AQP2
KL	Klotho	Protein Coding	Q9UEF7	61	GC13P033016	0.558583080768585	https://www.genecards.org/cgi-bin/carddisp.pl?gene=KL
BMP7	Bone Morphogenetic Protein 7	Protein Coding	P18075	60	GC20M057168	0.558583080768585	https://www.genecards.org/cgi-bin/carddisp.pl?gene=BMP7
PAX2	Paired Box 2	Protein Coding	Q02962	58	GC10P100735	0.558583080768585	https://www.genecards.org/cgi-bin/carddisp.pl?gene=PAX2
EYA1	EYA Transcriptional Coactivator And Phosphatase 1	Protein Coding	Q99502	57	GC08M071210	0.558583080768585	https://www.genecards.org/cgi-bin/carddisp.pl?gene=EYA1
HPSE	Heparanase	Protein Coding	Q9Y251	57	GC04M083292	0.558583080768585	https://www.genecards.org/cgi-bin/carddisp.pl?gene=HPSE
ACTG2	Actin Gamma 2, Smooth Muscle	Protein Coding	P63267	56	GC02P073892	0.558583080768585	https://www.genecards.org/cgi-bin/carddisp.pl?gene=ACTG2
ROBO2	Roundabout Guidance Receptor 2	Protein Coding	Q9HCK4	55	GC03P075977	0.558583080768585	https://www.genecards.org/cgi-bin/carddisp.pl?gene=ROBO2
SIX1	SIX Homeobox 1	Protein Coding	Q15475	55	GC14M060643	0.558583080768585	https://www.genecards.org/cgi-bin/carddisp.pl?gene=SIX1
CNNM2	Cyclin And CBS Domain Divalent Metal Cation Transport Mediator 2	Protein Coding	Q9H8M5	52	GC10P102918	0.558583080768585	https://www.genecards.org/cgi-bin/carddisp.pl?gene=CNNM2
LRIG1	Leucine Rich Repeats And Immunoglobulin Like Domains 1	Protein Coding	Q96JA1	52	GC03M066379	0.558583080768585	https://www.genecards.org/cgi-bin/carddisp.pl?gene=LRIG1
CNNM4	Cyclin And CBS Domain Divalent Metal Cation Transport Mediator 4	Protein Coding	Q6P4Q7	51	GC02P100011	0.558583080768585	https://www.genecards.org/cgi-bin/carddisp.pl?gene=CNNM4
EXTL1	Exostosin Like Glycosyltransferase 1	Protein Coding	Q92935	50	GC01P076392	0.558583080768585	https://www.genecards.org/cgi-bin/carddisp.pl?gene=EXTL1
SLC41A1	Solute Carrier Family 41 Member 1	Protein Coding	Q8IVJ1	50	GC01M205789	0.558583080768585	https://www.genecards.org/cgi-bin/carddisp.pl?gene=SLC41A1
TSHZ3	Teashirt Zinc Finger Homeobox 3	Protein Coding	Q63HK5	50	GC19M108604	0.558583080768585	https://www.genecards.org/cgi-bin/carddisp.pl?gene=TSHZ3
UPK2	Uroplakin 2	Protein Coding	O00526	49	GC11P118925	0.558583080768585	https://www.genecards.org/cgi-bin/carddisp.pl?gene=UPK2
MPPED2	Metallophosphoesterase Domain Containing 2	Protein Coding	Q15777	48	GC11M030406	0.558583080768585	https://www.genecards.org/cgi-bin/carddisp.pl?gene=MPPED2
LRIG3	Leucine Rich Repeats And Immunoglobulin Like Domains 3	Protein Coding	Q6UXM1	47	GC12M058872	0.558583080768585	https://www.genecards.org/cgi-bin/carddisp.pl?gene=LRIG3
CHPF2	Chondroitin Polymerizing Factor 2	Protein Coding	Q9P2E5	46	GC07P151232	0.558583080768585	https://www.genecards.org/cgi-bin/carddisp.pl?gene=CHPF2
CNNM1	Cyclin And CBS Domain Divalent Metal Cation Transport Mediator 1	Protein Coding	Q9NRU3	44	GC10P124297	0.558583080768585	https://www.genecards.org/cgi-bin/carddisp.pl?gene=CNNM1
KCNQ1	Potassium Voltage-Gated Channel Subfamily Q Member 1	Protein Coding	P51787	62	GC11P002444	0.542533874511719	https://www.genecards.org/cgi-bin/carddisp.pl?gene=KCNQ1
UGT1A1	UDP Glucuronosyltransferase Family 1 Member A1	Protein Coding	P22309	64	GC02P233760	0.528765976428986	https://www.genecards.org/cgi-bin/carddisp.pl?gene=UGT1A1
GNA11	G Protein Subunit Alpha 11	Protein Coding	P29992	60	GC19P003094	0.528765976428986	https://www.genecards.org/cgi-bin/carddisp.pl?gene=GNA11
LIFR	LIF Receptor Subunit Alpha	Protein Coding	P42702	60	GC05M038827	0.528765976428986	https://www.genecards.org/cgi-bin/carddisp.pl?gene=LIFR
SNRPN	Small Nuclear Ribonucleoprotein Polypeptide N	Protein Coding	P63162	57	GC15P024823	0.528765976428986	https://www.genecards.org/cgi-bin/carddisp.pl?gene=SNRPN
CRLF1	Cytokine Receptor Like Factor 1	Protein Coding	O75462	56	GC19M018572	0.528765976428986	https://www.genecards.org/cgi-bin/carddisp.pl?gene=CRLF1
NDN	Necdin, MAGE Family Member	Protein Coding	Q99608	55	GC15M047478	0.528765976428986	https://www.genecards.org/cgi-bin/carddisp.pl?gene=NDN
FXYD2	FXYD Domain Containing Ion Transport Regulator 2	Protein Coding	P54710	54	GC11M117800	0.528765976428986	https://www.genecards.org/cgi-bin/carddisp.pl?gene=FXYD2
VANGL1	VANGL Planar Cell Polarity Protein 1	Protein Coding	Q8TAA9	54	GC01P115641	0.528765976428986	https://www.genecards.org/cgi-bin/carddisp.pl?gene=VANGL1
EBF3	EBF Transcription Factor 3	Protein Coding	Q9H4W6	51	GC10M129835	0.528765976428986	https://www.genecards.org/cgi-bin/carddisp.pl?gene=EBF3
ESCO2	Establishment Of Sister Chromatid Cohesion N-Acetyltransferase 2	Protein Coding	Q56NI9	51	GC08P027771	0.528765976428986	https://www.genecards.org/cgi-bin/carddisp.pl?gene=ESCO2
CHAMP1	Chromosome Alignment Maintaining Phosphoprotein 1	Protein Coding	Q96JM3	50	GC13P114314	0.528765976428986	https://www.genecards.org/cgi-bin/carddisp.pl?gene=CHAMP1
CTSA	Cathepsin A	Protein Coding	P10619	60	GC20P045890	0.517283022403717	https://www.genecards.org/cgi-bin/carddisp.pl?gene=CTSA
MMP8	Matrix Metallopeptidase 8	Protein Coding	P22894	60	GC11M140389	0.517283022403717	https://www.genecards.org/cgi-bin/carddisp.pl?gene=MMP8
RBPJ	Recombination Signal Binding Protein For Immunoglobulin Kappa J Region	Protein Coding	Q06330	59	GC04P026105	0.517283022403717	https://www.genecards.org/cgi-bin/carddisp.pl?gene=RBPJ
AQP4	Aquaporin 4	Protein Coding	P55087	58	GC18M026852	0.517283022403717	https://www.genecards.org/cgi-bin/carddisp.pl?gene=AQP4
CRYAA	Crystallin Alpha A	Protein Coding	P02489	57	GC21P043169	0.517283022403717	https://www.genecards.org/cgi-bin/carddisp.pl?gene=CRYAA
OCA2	OCA2 Melanosomal Transmembrane Protein	Protein Coding	Q04671	57	GC15M047527	0.517283022403717	https://www.genecards.org/cgi-bin/carddisp.pl?gene=OCA2
TSG101	Tumor Susceptibility 101	Protein Coding	Q99816	57	GC11M018468	0.517283022403717	https://www.genecards.org/cgi-bin/carddisp.pl?gene=TSG101
SLC25A19	Solute Carrier Family 25 Member 19	Protein Coding	Q9HC21	55	GC17M098053	0.517283022403717	https://www.genecards.org/cgi-bin/carddisp.pl?gene=SLC25A19
CCL19	C-C Motif Chemokine Ligand 19	Protein Coding	Q99731	53	GC09M035850	0.517283022403717	https://www.genecards.org/cgi-bin/carddisp.pl?gene=CCL19
IMMT	Inner Membrane Mitochondrial Protein	Protein Coding	Q16891	52	GC02M086144	0.517283022403717	https://www.genecards.org/cgi-bin/carddisp.pl?gene=IMMT
PLEK	Pleckstrin	Protein Coding	P08567	52	GC02P068365	0.517283022403717	https://www.genecards.org/cgi-bin/carddisp.pl?gene=PLEK
SLC35A3	Solute Carrier Family 35 Member A3	Protein Coding	Q9Y2D2	52	GC01P100095	0.517283022403717	https://www.genecards.org/cgi-bin/carddisp.pl?gene=SLC35A3
SLC45A2	Solute Carrier Family 45 Member 2	Protein Coding	Q9UMX9	52	GC05M033944	0.517283022403717	https://www.genecards.org/cgi-bin/carddisp.pl?gene=SLC45A2
OXA1L	OXA1L Mitochondrial Inner Membrane Insertase	Protein Coding	Q15070	51	GC14P022766	0.517283022403717	https://www.genecards.org/cgi-bin/carddisp.pl?gene=OXA1L
S100A7	S100 Calcium Binding Protein A7	Protein Coding	P31151	51	GC01M153457	0.517283022403717	https://www.genecards.org/cgi-bin/carddisp.pl?gene=S100A7
EMC1	ER Membrane Protein Complex Subunit 1	Protein Coding	Q8N766	50	GC01M019215	0.517283022403717	https://www.genecards.org/cgi-bin/carddisp.pl?gene=EMC1
OSBPL5	Oxysterol Binding Protein Like 5	Protein Coding	Q9H0X9	50	GC11M015153	0.517283022403717	https://www.genecards.org/cgi-bin/carddisp.pl?gene=OSBPL5
PIP	Prolactin Induced Protein	Protein Coding	P12273	50	GC07P143132	0.517283022403717	https://www.genecards.org/cgi-bin/carddisp.pl?gene=PIP
CHCHD3	Coiled-Coil-Helix-Coiled-Coil-Helix Domain Containing 3	Protein Coding	Q9NX63	49	GC07M132784	0.517283022403717	https://www.genecards.org/cgi-bin/carddisp.pl?gene=CHCHD3
CD248	CD248 Molecule	Protein Coding	Q9HCU0	48	GC11M066314	0.517283022403717	https://www.genecards.org/cgi-bin/carddisp.pl?gene=CD248
RABIF	RAB Interacting Factor	Protein Coding	P47224	47	GC01M202878	0.517283022403717	https://www.genecards.org/cgi-bin/carddisp.pl?gene=RABIF
BCR	BCR Activator Of RhoGEF And GTPase	Protein Coding	P11274	65	GC22P023179	0.513568222522736	https://www.genecards.org/cgi-bin/carddisp.pl?gene=BCR
FLT4	Fms Related Receptor Tyrosine Kinase 4	Protein Coding	P35916	65	GC05M183404	0.513568222522736	https://www.genecards.org/cgi-bin/carddisp.pl?gene=FLT4
ITGA2B	Integrin Subunit Alpha 2b	Protein Coding	P08514	64	GC17M097296	0.513568222522736	https://www.genecards.org/cgi-bin/carddisp.pl?gene=ITGA2B
NPC1	NPC Intracellular Cholesterol Transporter 1	Protein Coding	O15118	62	GC18M023506	0.513568222522736	https://www.genecards.org/cgi-bin/carddisp.pl?gene=NPC1
STAT5A	Signal Transducer And Activator Of Transcription 5A	Protein Coding	P42229	62	GC17P042287	0.513568222522736	https://www.genecards.org/cgi-bin/carddisp.pl?gene=STAT5A
ANGPT2	Angiopoietin 2	Protein Coding	O15123	61	GC08M006499	0.513568222522736	https://www.genecards.org/cgi-bin/carddisp.pl?gene=ANGPT2
[truncated: 1,322 more rows]
