# Supplementary material for: The effectiveness and potential regulatory mechanism of Blumea balsamifera derived extracellular vesicles in promoting burn wound healing
Source: Front Cell Dev Biol. 2026 Mar 19;14:1756718. doi: 10.3389/fcell.2026.1756718 (PMC13044083; doi:10.3389/fcell.2026.1756718)
Supplement: Supplementary file 1 [file DataSheet1.zip › Supplementary Materials/Table S7 The intersection gene of BB-ELNs target gene and burn target gene.xls]

## Sheet: Sheet1
Common elements in BB-ELNs Burn :
MT-ATP6
DNAH10
CNTNAP2
SLC45A2
IFNGR2
LSS
MUC4
GP6
NLRP7
MOG
GBA1
NAIP
MMEL1
PRR4
OCA2
CHRFAM7A
NEU1
C2
KIF5C
PTPRC
NSF
PSMB8
PRPF8
OCLN
TRIM69
MAPT
B2M
HLA-DRB1
PARN
IFI27
HLA-A
SLC6A3
HYOU1
SURF1
DDR1
HLA-DQB1
HMGB1
PSMC4
CXADR
POSTN
SLC25A24
APP
SCEL
CANX
LIAT1
FLT1
PDYN
FLII
DIAPH3
ADAMTS5
DGAT1
RUNX1
GPX6
COL4A2
SMAD2
SAMM50
TXNL1
PDXK
COL4A1
PWP2
DEPDC5
KCNB1
TMX3
FLT3
U2AF1
RNASEH2B
SLC19A1
MBP
SMAD9
TGM1
KCNH5
NALCN
POGLUT2
BIVM-ERCC5
CTPS2
RB1
MBTPS2
BMP7
CDKL5
ZNRF3
TPT1
MAOB
DDHD1
LBP
LPL
GAD2
TGIF1
GJA3
TTR
GJB6
CDH2
MTRR
GPX5
STX16
SLC25A37
ADRA1A
UBE2G2
MORC2
GLRX5
NRP1
TNFSF13B
MIEF1
MX1
TPMT
SACS
BDKRB1
ERCC5
KIF5B
DNAH8
GHR
GNRH1
TDP1
CHRNA4
SERPINA7
FGF13
SOD1
ANXA11
IL1RAPL2
IDS
BTBD9
AQP4
ERG
TFAM
RUNX2
NEFM
BCL2L1
EXOSC8
F8
HEXB
OXA1L
AFF2
SNPH
DHTKD1
CYP26C1
VCAN
COMT
NAPG
FKBP1A
SUB1
BCL2
GZMK
RNMT
IL10RB
TREM1
MYH7
INSR
CTSZ
DSG1
MMP16
VAMP7
PRNP
TRPA1
AARS2
CDH17
HOGA1
CKMT2
GNA11
BRCA2
ATP12A
IFNAR2
DLST
TLR7
YWHAZ
MUC16
COL4A5
SERPINA3
AP2B1
CHAMP1
AIFM1
SELENOP
ADGRE2
EPM2AIP1
IFNAR1
PAX5
ATG12
CACNG2
SMTN
OAT
MGMT
MAVS
APC
TREM2
EYA1
HDAC2
RNASE2
SUMF1
TIMM8A
XRCC3
TNFRSF11B
ADGRG6
GJB1
HABP2
FECH
NEFH
AR
FBXO32
DSG2
MKI67
THBS1
GPR101
SLC25A46
GJD2
NPRL2
EIF2AK4
CACNA1F
NREP
SMAD7
MATN2
TXNL4A
GLB1
SLC6A4
SPRED1
INF2
SMAD4
VPS13A
ATRX
C3orf18
ATP9B
CREBBP
ORMDL3
THBS4
NNT
PIK3C3
CLEC4E
SLC2A9
DHX15
MAP1B
WASHC5
SLC18A2
HAP1
CLEC4D
UROS
CTSA
TYMS
DSE
TSHZ3
JUP
TNRC6A
SAMHD1
GXYLT2
SKOR1
PPARGC1A
ADSL
ALAS2
CTDP1
SETBP1
CNKSR3
SNX2
KCNQ2
OPRM1
SYK
VPS35
SMC1A
SLC9A6
SUN1
HPSE2
EPS8
GPT2
N4BP1
ITFG1
SNAP29
KLF4
FOXE1
MTMR12
CLOCK
SLCO6A1
MUC5B
POLA1
VCL
CENPC
IREB2
RPS6KB1
ARSA
SLC12A2
VAPA
MUC5AC
CYP2B6
PENK
TMEM39A
ARG1
SETX
MAF
LGI1
CAT
MB
SLC22A2
MVB12B
INA
CHMP5
IL3
AP4E1
DCD
PSTPIP2
NMNAT1
GLO1
MORC1
AHR
EPG5
CCR4
SRC
SBF1
LPIN2
MALT1
EIF2S1
ITGB8
CAPN3
SRPX2
LAMP2
JPH1
IFT43
ADH1B
VPS13D
ASAH1
MYO5B
NR3C1
LPA
DCX
APOB
LIFR
RASA1
ITGB7
TLN1
DPYSL5
GBA2
FTO
OPHN1
ALDH7A1
ICMT
GDAP1
DRP2
CISD2
EPM2A
TBCK
FIG4
AMPH
IL17RA
FAM120AOS
OFD1
BEST1
GLDC
AFP
PPM1L
PPA2
ARHGAP31
NDRG1
XDH
NLRC3
SLC12A5
IGLL1
UBE4B
CEP78
CPEB4
TUBB4A
BCHE
SH2D3A
GRIA1
SEMA3A
SOX10
HGSNAT
CASP9
LARS1
USP15
SOS2
TUG1
INPP5B
VKORC1
TEK
F2
TRAPPC6B
VRK1
MMP8
LDLR
F9
MUC7
PLA2G6
ETAA1
ERVW-1
TAC1
ADAM10
NOX4
ZFYVE26
CYCS
KDM5C
PREP
PRPF6
MFNG
PEX1
ERCC1
FXN
IGF1R
PKN1
FBXW10B
ESR2
FMR1
CEP72
TRPV3
MATR3
CPT2
PLG
TRPC6
NAALADL2
PABPC1
CKMT1B
HTR1A
SLC17A3
EP300
MAOA
DYNC1H1
HGF
GUCY2D
MTM1
SEMA5B
NR3C2
NHS
MEIS1
HPRT1
EWSR1
ALK
STX3
KLHL24
PLAT
GXYLT1
EXOSC3
DNAJC13
RAB21
COL4A6
NR1H4
MYH2
ADA
VPS13C
FBXO38
ATL1
SCO1
SLC5A7
AZGP1
SH3TC2
FCSK
AXL
HPD
KITLG
DNMT3B
PIK3CB
CHRNA7
COX10
PTPRF
HSPA8
TRIM8
FGF17
GNAO1
MON2
SRSF2
ITCH
NPAS2
GPX7
GAN
SLC12A6
NPRL3
PCDHA3
FRRS1L
SNRNP200
SYP
STS
RNF168
GJC1
HIF1A
HARS1
ADIPOQ
PURA
UBA1
CNGB3
SOCS2
PMP22
GABRG2
ATP7A
EDNRA
IKBKB
DNER
DPYD
GLA
ITGAM
ASXL1
SLC25A4
TFAP2A
MGAT1
COA7
LEP
MOGAT2
SERPINH1
CLINT1
IDE
TRPM7
KCND2
KCNS1
STK4
F3
ALDOA
VCAM1
PDK3
ITGB1
ZNF341
TMEM67
HSPA5
SLC22A11
ZRSR2
RIGI
LRIG2
HECW2
SLC35A3
NOTCH1
VPS13B
ATRN
MLH1
FERMT1
SNX1
HNF4A
EARS2
RNPC3
IRF3
MTMR9
GNAI1
FGF2
RPS6KA3
TBC1D24
VCP
GLDN
DMXL2
VLDLR
FLG
CALCOCO2
DPP10
SPG7
CD38
CDC14A
CDH23
PROM1
PIKFYVE
TMEM43
CD40LG
ATXN7
ARHGEF6
FLG2
MCPH1
TTF2
CYP2C8
CYBB
IDO1
ALDH18A1
CSF2RA
DNAJB6
SNAP25
RAB7A
HSPA9
TCTN3
NGLY1
ANXA5
SGMS1
COL12A1
SARM1
EXOSC9
SDHD
DNAJB1
CSF1
G6PD
FCER2
PAX2
EIF4G1
ATOX1
TWNK
MSN
DKC1
CDK16
LOX
SLC1A2
ADGRG1
ERCC6
SLC4A10
PTPRZ1
SH2D1A
ANXA2
FZD8
CSMD1
SLC16A9
FAM107B
SYNE2
TMSB4X
OGA
XIAP
TRMT10A
CYLD
CASK
P2RX7
MAPK10
RRM2B
NOTCH3
UGCG
RAB18
PRKAG2
LAMC2
KCNJ10
ZFHX2
EBF3
IL33
KIF23
SMURF2
ACE2
THBS2
HDAC6
NMNAT2
IARS1
HMGCR
FGFR2
ATXN3
TGFB1
PLEKHM3
MPZL1
SLC31A1
GATA1
ADCY10
MFN1
SELE
GNB4
TMED1
SELL
SLC1A3
SIRT1
CDC25C
SCN11A
FGF7
AMBP
CPLANE1
FADS3
PTCH1
MPLKIP
GNB5
MYOD1
CLDN1
SNX14
ATP2C1
TSFM
ITGAL
TMPO
STAT3
MTMR2
ATXN1
MECP2
DSP
AP4M1
TOMM20
REN
DHX9
CALM1
BRD4
NRG1
CACNA1A
TGFB2
DMD
ATP1A4
ZIC4
NTNG2
CXCL12
TMEM165
MUSK
CYP2E1
FGFR3
TTC1
PRUNE2
CACNA1B
NTRK2
ASIC2
UGT1A1
TET2
PTK2
POLK
KRT222
DOCK8
LPCAT3
HUWE1
PROX1
GH1
NT5E
YME1L1
CLN6
ERN1
ERCC8
SPTLC1
LDB3
HSD17B4
NAAA
PTPRD
NEDD4
MAGI2
PIP4P2
GBF1
KLC2
SPTLC2
SORD
RETREG1
LRP2
GARS1
LAMA2
COL3A1
CALR
GPR151
AQP7
DCN
NBN
NEK7
EXOSC2
STX17
GRIN2D
TBP
SPG11
PRKDC
WDR45
PLSCR1
USH2A
SASH1
KLC1
PRL
PRKN
ERLIN2
CD4
FAT2
CDH1
CHMP2B
UMOD
ENO2
FBN1
MAPK8
EPHX2
HPSE
CYP3A5
UCP3
ATXN2
KDR
ESCO2
NSD1
WDR62
HTR2B
CC2D2A
LITAF
GRIN2A
SDHA
ADAMDEC1
MTHFD1
TSEN54
CALML4
DICER1
EPHA5
POGLUT3
RHOT1
PNP
ABCB6
PINK1
CTSC
AOC1
CTSD
VIM
GSK3B
ERCC6L2
SEPTIN9
ZDHHC24
SYBU
SPI1
SH3PXD2A
UXS1
ATP1A1
SLC7A7
TAT
SLC26A2
SLC22A5
MAP2K1
CCL20
AKR1C1
TMX2
WWOX
SERPING1
ERCC4
DGKE
FKBP14
CD34
CHD7
ERGIC1
CWC27
PRKCB
RBM7
PSEN1
CXCL2
ESR1
VDR
HADH
CHRM3
CXCL9
CXCL10
MYO5A
CD74
DNM2
GSN
OPA1
NCAM1
FGF5
COL1A1
TREML1
TSLP
FGFR1
HSPB8
SCN1B
CAV1
MET
GLUL
RNASEH2C
ELAVL4
CEP290
RARS2
AP3B1
CXCL13
LCLAT1
VWF
DCLRE1C
GOLGA6B
MMP1
LEPR
HYLS1
CD14
SLC25A39
PRG4
DEGS2
ITGA2B
CRTC3
KIF21A
BNC2
FAS
TP63
ZNF347
NELL2
DOCK2
MASP1
TF
ABCB1
NEK1
AGTR1
IDH1
CYP17A1
MTMR4
NTRK3
SLC29A3
NFKB2
ITK
ANK1
SCN3B
TMEM126A
MTMR7
ILK
SPTAN1
DLG4
ASPH
IL1R1
CLIP2
MME
IL1RL2
POLR3A
IL1RL1
HAVCR2
HELLS
BACH2
C2CD3
PIP
GAB1
PIK3R1
PSTPIP1
SSB
ANGPT1
RAB27A
CXCL1
PF4
RASGRP1
PTEN
TNIP1
DPP4
ANKRD11
KIF5A
COPS9
ETFA
CFI
PLEKHA3
TRPM3
HK1
CXCL8
SP1
FLNC
PPIG
LRBA
GJA5
KLK3
RABGEF1
MFN2
ZBTB24
PGM3
CHRM1
SNCA
MMRN1
SDC1
COL7A1
ALPK1
ABL1
CHRM2
GIGYF2
PIK3CA
LAP3
AASS
UROD
KRT15
DNAJC21
GRID2
NDRG4
SMARCAD1
RYR1
RELN
DNM1
GPRIN3
C2CD2L
CYP19A1
EGF
CCZ1
CAMK2A
ARL5B
KNG1
COL5A1
OMG
RAB11FIP4
TTBK2
CARMIL1
HMGA2
ADAMTS2
CIITA
TRPV2
PRKAR1A
HNRNPA1
HYCC1
ANK3
SH3BP2
MAP3K7
NFKB1
HAVCR1
FN1
KCNA2
TPM1
LARS2
AMACR
TLR3
CORO1A
BSCL2
MTCL3
WARS2
PACC1
SYNE1
ANO5
PTPN12
AIP
PPARG
SP2
MPP2
ABCC8
SOD2
SPSB2
TAP2
TBK1
MNX1
C3
EZH2
SCARB1
UTRN
BCL2L11
WDR1
DST
KCNC4
TIMP2
RHOH
PLEKHG5
FLT4
HSP90B1
GYPA
OPA3
LRRK2
PLCG2
ABCB10
NLRP12
TACO1
PTPRQ
CCT5
ERV3-1
ANO6
ACD
ITPR1
CYP51A1
VPS29
HBEGF
TSG101
PEPD
TSSK1B
DCTN1
SLC25A11
CEACAM5
RABAC1
KIF1C
LPP
TTC21B
TRAK2
BACE1
CCL11
NF1
ADAMTS15
CS
CHEK1
JUN
IAPP
HDAC1
SLC16A4
NOS2
MTRFR
PDE5A
PLXND1
DARS2
GRIN2B
GRIA2
RAB7B
SLC11A2
TRPV1
SRP72
RNPS1
CYP3A4
TBC1D15
ITGAE
SOCS3
ACTG2
WNK1
PARP1
EPC2
PIK3C2A
MFSD8
NRCAM
SLC12A4
IL18R1
PLD3
MEN1
ATP2A2
SMARCD2
MYLK
TP53
ERBB3
SRGAP3
POLR1A
RASA2
PLD1
WRAP53
PGR
TMC6
STAT5B
HOXD10
LPO
TUBA4A
DNAJB2
AZIN2
CTSS
NLRP1
CHPF2
IRS1
COL4A3
HDAC9
CD44
NBR1
PDK4
GNAI3
BRCA1
MYO7A
PTGS2
NGF
HPX
KRT8
SEC62
ABCC9
COL6A3
SCN2A
RAB8A
ATG7
DPP3
CD59
CERKL
ATF6
MST1R
CRB1
KMT2D
AMPD2
ASPM
PTPN5
NOS1
NCOA1
ATM
XRCC2
FYCO1
IKZF1
CARD11
ALMS1
SLC26A3
HNRNPA2B1
PIK3CG
SBF2
AIMP2
CFTR
SAMD9
SAMD9L
THY1
CCND1
ECE1
HMBS
LMLN
EGFR
DLG1
MS4A1
CAMK2B
PXN
PAX6
TBC1D5
AVIL
CYP20A1
CD69
CFLAR
NARS2
CTNNB1
TSEN15
NRXN1
CLTC
TRAK1
KCNA1
CASP1
CCK
CLPB
AICDA
IRAK4
SEPTIN7
KRT5
AMY1A
AMY1B
SOS1
FXYD2
NFASC
TTN
TFRC
CNTN2
IL10RA
MVK
GFM1
TRNT1
STAT2
FUT4
AMY2B
AMY2A
CDK18
BRAF
SHMT1
SLC35C1
MYOC
HSPB7
DNMT3A
NRAS
C1S
SPTA1
DPP6
MYD88
SEC61A1
FH
MRE11
MYO18A
POLE
SCN9A
SATB1
LBR
NCOR1
PKP2
ZEB2
CD81
ACOX1
RAB3GAP1
SCN7A
HSPG2
TMEM94
AOX1
CBL
DNM1L
NUP98
CD101
H3-7
SCN8A
TMED5
IGF1
MEOX1
CRHR1
CNTN1
ITGA6
NOTCH2NLC
MITF
CNR2
DNM3
ABCA4
EXOSC7
IGFBP5
CD28
ROBO2
CASP10
PRKACB
NOTCH2
FAM161A
IL36RN
ITGAV
CCNL2
IFIH1
ROCK2
DARS1
MSTN
H2BC21
IL19
TNNT2
SCN1A
CSRP1
NAV1
GCKR
SMARCAL1
TSPAN1
SP110
STAT1
F5
TTC7A
ZAP70
WIPF1
EMC1
AP1S3
EDN2
MSH6
SARS1
AK2
C1QA
CD46
YARS1
AQP10
MAP2
MFF
GFI1
PUM2
IL10
CFH
KIF1B
CTPS1
EIF3I
LCK
AP4B1
LYST
SCN3A
CTBS
KCNA3
ARV1
B3GALT6
VPS45
CSF3R
JAK1
BCL10
NCSTN
CR1
ARF1
PBX1
NOTCH2NLA
NBPF14
CD247
MTOR
GSTM1
PCSK9
CA6
SPEN
FAM163A
CDC42
COL11A1
VNN3P
RPL34P11
RNPS1P1
CPEB1
IRF7
PRPF31
RPH3AL
TNXB
LSM2
NCF4
DDT
BTNL2
ALOX5
AIF1
CFB
SERPINA6
SERPINA1
ABCC1
SLC16A1
VARS2
PIGW
TRAPPC4
POU5F1
MMP28
CLTCL1
LGALS4
DCT
PLSCR3
CACNA1I
SMCR8
FOXO1
LIF
VPS28
NPC1
RNF31
CBS
SYNJ1
LTB4R
DIP2C
BMP4
HTR2A
SPART
GGT1
MAPK1
SLC2A4
AIRE
GALC
ITPR3
SLC20A2
UQCC2
ZC3H7B
FGF10
CHEK2
SYN1
THTPA
CXCR3
LAMA3
APTX
NAGA
SYN2
NDUFS4
SERPINB4
EBP
TYRP1
KL
IFT140
LMNB1
SDCBP
PTK2B
CILP2
P3H4
CFP
AOC3
TOM1
GZMA
BCR
ATAD5
GJD4
UBAC1
CTNNA1
RPL10
CPOX
ADAMTSL2
MYLK3
EOGT
PLP1
AMN1
MMP2
SCO2
TYMP
PLAUR
KCNQ1
PPM1F
NGFR
CDK9
FGF1
CA4
PPARA
SEMA3F
C5AR1
A4GALT
SUN2
ADCY1
TBL1X
MSH2
TNFRSF1B
CALM3
JAK2
DGCR2
SQSTM1
SNRPB
HADHB
KLC4
COL20A1
GRIN1
ELP1
DLGAP3
LGALS1
TBXT
FLCN
CD19
CSF1R
PDGFRB
TMEM11
PDGFRA
TAOK2
EPAS1
CCDC127
XRCC1
F13A1
SMARCB1
TACR1
SERPINE1
CTSB
MAX
FUS
TNFRSF12A
GAMT
SPTB
ENG
AKT1
EXOSC6
IL1B
HINT1
SORL1
FAAH
TFEB
AARS1
IL12RB1
RAB3A
HARS2
GINS1
EFTUD2
MED25
RTEL1
ADAMTSL1
YIPF2
NKX2-1
ITGAX
SLC5A2
CDIPT
GNE
SLC22A12
ITGB4
VAC14
HFE
SLC17A7
LRSAM1
PODXL
VANGL1
MYOM2
CPT1C
LRP1
STAM
KCNV2
SNRPN
CRYAB
HSPB2
STEAP3
NCAPG2
IKBKG
POMT1
PLIN1
LDHD
FIS1
USP11
PLEC
MC1R
TFG
PECAM1
RET
ABCD2
PRPF4
CACNA1H
GLI1
SLC22A7
PTGS1
COL5A2
ZFYVE27
NAGLU
TJP1
LRIG1
THPO
EXTL3
IGHMBP2
CISH
MLX
FOXP3
IL21
CRHR2
FUT5
HDAC3
ATL3
SLC41A1
CNTNAP1
GEMIN4
TRIM41
HSP90AA1
MFSD10
SLC38A7
CDX1
TRAPPC9
ST3GAL4
AGXT
CSK
IL13
ATG9A
CARD9
STAT5A
CRP
PKD2
SLC39A13
NFKBIA
IFNA5
IFNA2
IFNA1
GLI2
STAT6
WDR45B
AEBP1
UBA52
BLNK
VEGFA
SH3TC1
TOR1A
WFS1
HTT
WARS1
IFNA13
IFNA4
SCN5A
H6PD
F12
EXOSC4
PUF60
KIT
BICD2
KLK13
RBPJ
IL12B
SIRT3
P2RY2
IFITM3
LACTB
KCNC3
NR1H2
KIF7
MAPK8IP3
FGA
EPHB4
GFAP
IRF4
COX15
CD63
BAIAP2
PPOX
SCARB2
ADAMTS4
APOA2
PDE6B
TSC2
AAAS
HNRNPK
STK11
SREBF1
DLAT
WDR73
SPTBN4
IL31RA
NIPA1
TAPBP
GCOM1
ATP13A2
RBFOX3
CCN1
GAK
SLC26A1
CTCF
FADS2
EDC4
GDF15
UFSP2
CARMIL2
TERT
POLG
WDR91
OTOF
TRIM63
CASP3
P2RX2
JAK3
VWA1
RSAD2
USB1
PET100
CLCN7
ECM1
CCL2
G6PC3
ALS2
PRKACA
TYK2
PKD1
GRM5
COQ8A
LFNG
APAF1
DNMT1
DOCK6
TMC8
CD79B
MPO
MST1
MDK
LCT
MYH14
COL4A4
SERPINC1
ADAR
PSEN2
IFITM2
COL1A2
CD86
CASR
ATP4A
SBDS
GIT2
NES
RNF26
CXCR5
UPK2
PDGFA
BICDL1
GATA2
IL17RC
PMS1
EPHX1
DAG1
CD3D
RAC1
RPSA
SGSH
MOB2
RELA
FOXM1
UNG
UNC93B1
PACSIN3
CARD14
ITIH4
GNLY
CADM3
SIPA1L2
SHC1
PRPH
TARS2
GAD1
FUCA1
IL1A
SLC20A1
PKP1
DYSF
CHIT1
REEP1
ADAM17
CALML6
IRF6
COPA
KIF1A
USP48
ARHGEF2
ACP1
AGT
PTPN22
APH1A
PDZK1
CR2
PI4KB
TARDBP
SYT2
