# Supplementary material for: The effectiveness and potential regulatory mechanism of Blumea balsamifera derived extracellular vesicles in promoting burn wound healing
Source: Front Cell Dev Biol. 2026 Mar 19;14:1756718. doi: 10.3389/fcell.2026.1756718 (PMC13044083; doi:10.3389/fcell.2026.1756718)
Supplement: Supplementary file 1 [file DataSheet1.zip › Supplementary Materials/Table S8 GO enrichment analysis of targets of BB-ELNs in treating burn.xls]

## Sheet: BP
Category	Term	Count	%	PValue	Genes	List Total	Pop Hits	Pop Total	Fold Enrichment	Bonferroni	Benjamini	FDR
GOTERM_BP_DIRECT	GO:0051897~positive regulation of phosphatidylinositol 3-kinase/protein kinase B signal transduction	72	4.285714285714286	2.85673e-26	DDR1, RET, ITGB1, APP, FLT1, FLT3, IRS1, TREM2, FGF2, PIK3CG, IGF1R, KDR, JAK2, PDGFRB, PDGFRA, IGFBP5, MYOC, MUSK, IL1R1, HGF, GAB1, F2, SIRT1, DCN, PIK3CA, IL1B, CAT, KIT, PECAM1, IAPP, HBEGF, ENG, CSF1R, SRC, NRXN1, PDGFA, MST1R, CBL, THBS1, EGFR, CDC42, RELN, ERBB3, THPO, CD19, PTK2B, EXTL3, NTRK2, TGFB2, TGFB1, ANGPT1, EGF, GDF15, NTRK3, INSR, FN1, IGF1, MTOR, AGT, PTK2, VEGFA, GH1, PINK1, A…	1656	204	19478	4.151321398124467	2.0259946847744571E-22	2.0259946847744571E-22	1.86573e-22
GOTERM_BP_DIRECT	GO:0010628~positive regulation of gene expression	118	7.023809523809524	1.04893e-25	APP, TFRC, CSF1, HFE, RBPJ, FGF2, ACTG2, TBK1, AKT1, VPS35, CASR, MAP2K1, MUSK, MITF, ANK3, SOX10, RUNX2, AR, MAF, PKP1, IAPP, PGR, TP53, GRIA1, DNMT1, NOTCH1, PSEN1, GATA2, HIF1A, TTC21B, NKX2-1, PLCG2, APOB, PPARGC1A, TFAP2A, SMAD2, SMAD4, TGFB1, VDR, EPHX2, CAV1, FN1, LIF, MSN, HMGA2, RAB27A, BRAF, IGF1, BMP7, BMP4, OCLN, SP1, PIP, CD28, CNTN1, ATM, CALR, MYD88, RIGI, RET, GSK3B, CXCL8, PTPN22…	1656	489	19478	2.8382926805172737	7.439017746267829E-22	3.7195088731339147E-22	3.42528e-22
GOTERM_BP_DIRECT	GO:0009410~response to xenobiotic stimulus	79	4.7023809523809526	1.33835e-24	RET, HTR2B, HTR2A, AHR, COMT, ADRA1A, SLC6A3, SLC6A4, SLC22A12, PNP, CCND1, SCN11A, CDH1, CASP3, CD38, HADH, IL10, TGIF1, SREBF1, ABCC1, HSP90AA1, ABCC8, PRKCB, MMP2, DNMT3A, APOA2, CYBB, CTPS1, HSPG2, ADAM17, NPC1, LOX, LCK, MAP1B, CAT, PPARG, TP53, ENG, GRIA1, HDAC2, ABCB1, MAOB, FECH, SRC, SLC1A2, SLC1A3, UMOD, TNFRSF11B, ATP1A1, ADCY1, TYMS, PTGS2, THBS1, RELA, NPAS2, GRIN2A, ABL1, PTK2B, PMS…	1656	255	19478	3.643937671687032	9.491598081568675E-21	3.163866027189558E-21	2.91359e-21
GOTERM_BP_DIRECT	GO:0048009~insulin-like growth factor receptor signaling pathway	41	2.4404761904761907	5.78352e-22	DDR1, RET, ALK, CSF1R, FLT1, SHC1, FLT3, IRS1, FLT4, MST1R, PIK3R1, GIGYF2, EGFR, IGF1R, GHR, KDR, AKT1, MAPK1, EPHB4, PDGFRB, EPHA5, PDGFRA, NTRK2, MAP2K1, IGFBP5, MUSK, NTRK3, INSR, TSC2, IGF1, AR, PIK3CA, AXL, ERCC1, KIT, TEK, SOS1, MET, FGFR3, FGFR2, FGFR1	1656	81	19478	5.953644062742291	4.101675333826699E-18	1.0254188334566748E-18	9.44305e-19
GOTERM_BP_DIRECT	GO:0001666~response to hypoxia	61	3.6309523809523814	1.32531e-21	RYR1, ALAS2, TFRC, PLAT, COMT, SLC6A4, CASP9, MECP2, EDNRA, MB, CASP3, CD38, EP300, NOS1, POSTN, ADSL, APAF1, MMP2, ADIPOQ, SLC11A2, ABCC9, HSPG2, IL1A, ADAM17, CAT, TFAM, PPARA, CRYAB, ENG, CHRNA4, EPAS1, CHRNA7, PSEN2, ITPR1, THBS1, HIF1A, HSP90B1, DPP4, UCP3, PENK, PTK2B, SMAD2, TGFB2, CREBBP, SMAD4, TGFB1, VCAM1, NOS2, CAV1, LIF, XRCC1, SOD2, VEGFA, CXCL12, P2RX2, LEP, NF1, ATM, CHRFAM7A, TEK…	1656	178	19478	4.030824241437333	9.399111744227125E-18	1.879822348845425E-18	1.73112e-18
GOTERM_BP_DIRECT	GO:0038063~collagen-activated tyrosine kinase receptor signaling pathway	34	2.0238095238095237	6.8113e-21	DDR1, RET, ALK, CSF1R, FLT1, FLT3, FLT4, MST1R, EGFR, IGF1R, KDR, EPHB4, PDGFRB, EPHA5, PDGFRA, NTRK2, SYK, MUSK, NTRK3, INSR, GP6, COL1A1, COL4A2, COL4A1, AXL, COL4A3, KIT, COL4A6, COL4A5, TEK, MET, FGFR3, FGFR2, FGFR1	1656	58	19478	6.895010827919374	4.830576879941814E-17	8.05096146656969E-18	7.4141e-18
GOTERM_BP_DIRECT	GO:0007173~epidermal growth factor receptor signaling pathway	44	2.619047619047619	5.93844e-20	DDR1, RET, ALK, CSF1R, FLT1, SHC1, FLT3, SRC, FLT4, MST1R, PIK3C2A, HDAC6, EGFR, IGF1R, ERBB3, KDR, ABL1, PTK2B, AKT1, MAPK1, EPHB4, PDGFRB, EPHA5, PDGFRA, NTRK2, MUSK, EGF, NTRK3, INSR, GAB1, BRAF, PTK2, ADAM17, PIK3CA, AXL, KIT, CTNNB1, TEK, SOS1, MET, FGFR3, FGFR2, FGFR1, HBEGF	1656	103	19478	5.0245767084095485	4.211541160959857E-16	6.016487372799795E-17	5.54056e-17
GOTERM_BP_DIRECT	GO:0043066~negative regulation of apoptotic process	109	6.488095238095239	3.66048e-19	MRE11, TFRC, MPO, IGF1R, RPS6KA3, CAPN3, AKT1, CCN1, HGF, MITF, WDR73, SOX10, MAPK8IP3, YME1L1, CARD14, TP53, NAIP, NOTCH2, CERKL, CSF1R, SHC1, PRKDC, GLO1, PSEN1, PIK3R1, GATA1, FOXO1, HSP90B1, SOCS2, SOCS3, ASIC2, TFAP2A, HSPA9, SMAD2, PRNP, TSLP, HSPA5, WFS1, IL31RA, HMGA2, BRAF, IGF1, NOTCH2NLC, PTK2, NFKB1, HNRNPK, BCL2, CD28, BCL2L1, GSK3B, FLT4, HTR2B, HSPB2, GLI2, OPA1, NNT, MYO18A, CD38,…	1656	515	19478	2.4894493691665494	2.5960141256930326E-15	3.245017657116291E-16	2.98833e-16
GOTERM_BP_DIRECT	GO:0030335~positive regulation of cell migration	74	4.404761904761905	5.59803e-18	RET, ITGB1, SEMA5B, FLT1, CSF1, FLT4, LAMC2, GLI1, FGF1, CLDN1, SYNE2, IGF1R, MYLK, MDK, KDR, ITGAX, AKT1, ITGAV, JAK2, CCN1, PDGFRB, PDGFRA, SUN2, MYOC, HGF, MMP2, ADAM10, F3, ADAM17, IL1B, KIT, PECAM1, ITGA6, HBEGF, CSF1R, CCL11, NOTCH1, ROCK2, SEMA3A, PDGFA, SEMA3F, THBS1, AIF1, EGFR, PPM1F, CDC42, SDCBP, PODXL, PTK2B, CCL2, SMAD2, CARMIL1, HSPA8, CARMIL2, TGFB1, HSPA5, EGF, CCL20, NTRK3, INSR…	1656	288	19478	3.0222004159957057	3.9701197261666377E-14	4.411244140185153E-15	4.0623e-15
GOTERM_BP_DIRECT	GO:0043410~positive regulation of MAPK cascade	60	3.571428571428571	1.15594e-17	RET, APP, FLT1, FLT3, CD81, FLT4, HMGB1, FGF1, ADRA1A, FGF2, IGF1R, FGF5, FGF7, GRM5, CDH2, KDR, JAK2, MAP2K1, SYK, HGF, AR, IL1B, KIT, PECAM1, IAPP, ROCK2, SHC1, CHRNA7, PDGFA, EGFR, ERBB3, THPO, PLCG2, NTRK2, CD74, TGFB1, EGF, GDF15, NTRK3, INSR, LIF, IGF1, SOD1, VEGFA, P2RX7, FGF17, CD4, PTPRC, NMNAT1, LEP, TAOK2, CTNNB1, CHRFAM7A, TEK, GPR101, FGFR3, HLA-DRB1, FGFR2, FGF10, FGFR1	1656	204	19478	3.459434498437056	8.197957308527261E-14	8.19795730852726E-15	7.54947e-15
GOTERM_BP_DIRECT	GO:0007165~signal transduction	201	11.964285714285715	2.32638e-17	GLDN, RPS6KA3, EDNRA, LGALS1, OPHN1, DPYSL5, AKT1, CCN1, PRKACA, PRKACB, PRKCB, ANK3, ANK1, BCR, AR, CLOCK, ATF6, EPAS1, PIK3R1, MST1R, HIF1A, TTBK2, INPP5B, C3, CD79B, PENK, APOB, STAT5A, STAT5B, CREBBP, BRAF, STAM, IGF1, TREML1, HNRNPK, WNK1, GNRH1, CHRFAM7A, ATM, HLA-DRB1, IL21, RET, ITK, NRP1, ECM1, VLDLR, PTPRF, HINT1, CD38, TMED1, RAC1, JAK2, CD34, MYOC, ANXA5, GAB1, IL19, RHOH, IL1B, KIT, …	1656	1308	19478	1.8074751806054157	1.6498691475331933E-13	1.499881043211994E-14	1.38124e-14
GOTERM_BP_DIRECT	GO:0008286~insulin receptor signaling pathway	44	2.619047619047619	2.55885e-17	DDR1, RET, ALK, CSF1R, GSK3B, FLT1, SHC1, FLT3, IRS1, FLT4, MST1R, IDE, PIK3R1, PIK3C2A, FOXO1, EGFR, IGF1R, KDR, PDK4, AKT1, MAPK1, EPHB4, PDGFRB, EPHA5, SREBF1, PDGFRA, NTRK2, MUSK, NTRK3, INSR, GAB1, IGF1, BAIAP2, APC, PIK3CA, AXL, KIT, TEK, SOS1, MET, FGFR3, SOS2, FGFR2, FGFR1	1656	118	19478	4.385859330221895	1.8147330878145096E-13	1.512277573178758E-14	1.39265e-14
GOTERM_BP_DIRECT	GO:0006954~inflammatory response	93	5.535714285714286	5.84337e-17	SERPINA3, CXCL9, ECM1, CXCL8, CSF1, IFNA2, CXCL1, HMGB1, CXCL13, ITGAL, CXCL2, PIK3CG, LTB4R, HK1, IKBKB, ADGRE2, PSTPIP1, TBK1, SCN9A, BLNK, CASP1, AKT1, BDKRB1, EPG5, IKBKG, RAC1, CCR4, MAP3K7, HAVCR2, IL1R1, IL13, CYBB, AP3B1, TACR1, TNFRSF1B, HSPG2, IL17RC, FOXP3, IL17RA, ATRN, IL1A, IL1B, KIT, AGTR1, TLR7, TLR3, CD44, IDO1, CRP, CSF1R, CCL11, C5AR1, UMOD, HDAC9, THBS1, AIF1, RELA, FUT4, PLD3…	1656	432	19478	2.532113862050456	7.87370169064161E-13	3.187780483442937E-14	2.93562e-14
GOTERM_BP_DIRECT	GO:0008284~positive regulation of cell population proliferation	103	6.1309523809523805	2.51775e-16	CD86, CSF3R, HPSE2, CSF1, IRS1, FGF1, FGF2, IGF1R, FGF5, FGF7, LEPR, KDR, IL12B, PDGFRB, PDGFRA, CASR, ADAM10, LIFR, AR, ADAM17, KMT2D, CSF1R, NOTCH1, SHC1, CHRNA7, PDGFA, MST1R, CSF2RA, DPP4, SDCBP, THPO, TGFB2, TGFB1, TSLP, INSR, IL31RA, HTR1A, FN1, LIF, IGF1, PTK2, FGF17, BMP4, CXCL10, IL3, DLG1, BCL2, CHRFAM7A, CALR, FGFR3, FGFR2, EZH2, COPS9, FGF10, FGFR1, IL21, FLT1, FLT3, FLT4, HTR2B, PTEN…	1656	512	19478	2.366199143266908	1.574740338128322E-12	1.275419804002814E-13	1.17453e-13
GOTERM_BP_DIRECT	GO:0019221~cytokine-mediated signaling pathway	47	2.797619047619048	4.87347e-16	CSF1R, CSF3R, FLT3, IRS1, PIK3R1, CBL, CSF2RA, RELA, GHR, SOCS2, SOCS3, LEPR, IL12B, CCL2, AKT1, STAT6, JAK2, IL12RB1, PRKACA, JAK3, PRKACB, JAK1, STAT5A, STAT5B, EDN2, CISH, TSLP, IL10RB, STAT1, IL10RA, IFNGR2, CAV1, STAT2, STAT3, IL31RA, LIFR, TYK2, IRAK4, F3, GH1, IL1A, IL1B, IL1RAPL2, KIT, SOS1, CD44, PF4	1656	142	19478	3.8930819214805745	3.149480676256644E-12	2.2499588974616576E-13	2.07198e-13
GOTERM_BP_DIRECT	GO:0001934~positive regulation of protein phosphorylation	44	2.619047619047619	5.17398e-16	CSF1R, APP, HDAC3, TFRC, ROCK2, FLT4, CHRNA7, LRRK2, TREM2, STK4, RASGRP1, EGFR, C3, CCND1, THPO, KDR, ABL1, LEPR, AKT1, RAC1, CCN1, CD74, NTRK2, ANGPT1, MUSK, NTRK3, INSR, ADIPOQ, PLAUR, F2, SIRT1, PTK2, VEGFA, BMP4, CD4, MAVS, IL1B, LEP, PECAM1, FAS, CHRFAM7A, TEK, CARD14, HLA-DRB1	1656	126	19478	4.107392071160187	3.936850845320805E-12	2.2499588974616576E-13	2.07198e-13
GOTERM_BP_DIRECT	GO:0048012~hepatocyte growth factor receptor signaling pathway	29	1.7261904761904763	5.60166e-16	DDR1, RET, ALK, CSF1R, NRP1, FLT1, FLT3, FLT4, MST1R, EGFR, IGF1R, KDR, RAC1, EPHB4, PDGFRB, EPHA5, PDGFRA, NTRK2, MUSK, HGF, NTRK3, INSR, AXL, KIT, TEK, MET, FGFR3, FGFR2, FGFR1	1656	56	19478	6.091075741890959	3.936850845320805E-12	2.2499588974616576E-13	2.07198e-13
GOTERM_BP_DIRECT	GO:0070374~positive regulation of ERK1 and ERK2 cascade	58	3.4523809523809526	5.71056e-16	APP, NRP1, FLT4, HTR2B, TREM2, PTPN22, HTR2A, HMGB1, FGF1, ADRA1A, FGF2, KDR, HAVCR2, PDGFRB, PDGFRA, FGA, CASR, MAP2K1, NRG1, OPRM1, IL1A, IL1B, IAPP, CD44, NOTCH2, CSF1R, NDRG4, NOTCH1, SRC, SHC1, NRXN1, CHRNA7, C5AR1, PDGFA, EGFR, THPO, DDT, ABL1, PTK2B, CD74, TGFB1, ANGPT1, CARD9, BRAF, CFLAR, IGF1, NOTCH2NLC, VEGFA, BMP4, CD4, PTPRC, NOX4, CHRFAM7A, TEK, FGFR3, HLA-DRB1, FGFR2, FGF10	1656	207	19478	3.2956545076897945	3.936850845320805E-12	2.2499588974616576E-13	2.07198e-13
GOTERM_BP_DIRECT	GO:0035790~platelet-derived growth factor receptor-alpha signaling pathway	27	1.607142857142857	1.90866e-15	DDR1, RET, ALK, CSF1R, FLT1, FLT3, FLT4, PDGFA, MST1R, EGFR, IGF1R, KDR, EPHB4, PDGFRB, EPHA5, PDGFRA, NTRK2, MUSK, NTRK3, INSR, AXL, KIT, TEK, MET, FGFR3, FGFR2, FGFR1	1656	50	19478	6.351521739130435	1.3385292874090737E-11	7.020489914451329E-13	6.46515e-13
GOTERM_BP_DIRECT	GO:0035791~platelet-derived growth factor receptor-beta signaling pathway	28	1.6666666666666667	2.07883e-15	DDR1, RET, ALK, CSF1R, FLT1, FLT3, FLT4, MST1R, EGFR, IGF1R, KDR, ABL1, EPHB4, PDGFRB, EPHA5, PDGFRA, NTRK2, MUSK, NTRK3, INSR, LOX, AXL, KIT, TEK, MET, FGFR3, FGFR2, FGFR1	1656	54	19478	6.098854893540883	1.496003321221906E-11	7.020489914451329E-13	6.46515e-13
GOTERM_BP_DIRECT	GO:0031547~brain-derived neurotrophic factor receptor signaling pathway	28	1.6666666666666667	2.07883e-15	DDR1, RET, ALK, CSF1R, FLT1, FLT3, FLT4, MST1R, EGFR, IGF1R, KDR, EPHB4, PDGFRB, EPHA5, PDGFRA, NTRK2, MUSK, NTRK3, INSR, VPS13A, SLC9A6, AXL, KIT, TEK, MET, FGFR3, FGFR2, FGFR1	1656	54	19478	6.098854893540883	1.496003321221906E-11	7.020489914451329E-13	6.46515e-13
GOTERM_BP_DIRECT	GO:0038109~Kit signaling pathway	27	1.607142857142857	3.69276e-15	DDR1, RET, ALK, CSF1R, FLT1, FLT3, FLT4, MST1R, EGFR, IGF1R, RABGEF1, KDR, EPHB4, PDGFRB, EPHA5, PDGFRA, NTRK2, MUSK, NTRK3, INSR, AXL, KIT, TEK, MET, FGFR3, FGFR2, FGFR1	1656	51	19478	6.2269820971867	2.5983215579117314E-11	1.1386544393444772E-12	1.04858e-12
GOTERM_BP_DIRECT	GO:0038145~macrophage colony-stimulating factor signaling pathway	27	1.607142857142857	3.69276e-15	DDR1, RET, ALK, CSF1R, FLT1, CSF1, FLT3, FLT4, MST1R, EGFR, IGF1R, KDR, EPHB4, PDGFRB, EPHA5, PDGFRA, NTRK2, MUSK, NTRK3, INSR, AXL, KIT, TEK, MET, FGFR3, FGFR2, FGFR1	1656	51	19478	6.2269820971867	2.5983215579117314E-11	1.1386544393444772E-12	1.04858e-12
GOTERM_BP_DIRECT	GO:1902895~positive regulation of miRNA transcription	29	1.7261904761904763	1.0065e-14	NOTCH2, NOTCH3, SPI1, PRL, GATA2, NR3C1, FGF2, HIF1A, RELA, EGFR, TERT, IL10, SMAD2, SREBF1, NGFR, TGFB2, JUN, SMAD4, TGFB1, NR1H2, STAT3, PAX6, KLF4, NOTCH2NLC, AGT, BMP4, AR, PPARG, TP53	1656	61	19478	5.591807238457275	7.165068538483865E-11	2.9742187532897994E-12	2.73895e-12
GOTERM_BP_DIRECT	GO:0036323~vascular endothelial growth factor receptor-1 signaling pathway	26	1.5476190476190477	1.21413e-14	DDR1, RET, ALK, CSF1R, FLT1, FLT3, FLT4, MST1R, EGFR, IGF1R, KDR, EPHB4, PDGFRB, EPHA5, PDGFRA, NTRK2, MUSK, NTRK3, INSR, AXL, KIT, TEK, MET, FGFR3, FGFR2, FGFR1	1656	49	19478	6.241102237996648	8.582334842799355E-11	3.4442517091965906E-12	3.1718e-12
GOTERM_BP_DIRECT	GO:0051402~neuron apoptotic process	35	2.083333333333333	2.64733e-14	RB1, APP, AARS1, MAX, XIAP, GBA1, PSEN1, CORO1A, HIF1A, CASP9, MFSD8, NCSTN, ERBB3, AIFM1, CASP3, ABL1, EPG5, NLRP1, PPARGC1A, TP63, SNCA, NGFR, TGFB1, ANGPT1, APAF1, NGF, AXL, BCL2, NF1, COL6A3, ATM, SCN2A, NES, TP53, BCL2L1	1656	91	19478	4.523875882571535	1.8739410023727032E-10	7.221095677162469E-12	6.64988e-12
GOTERM_BP_DIRECT	GO:0043123~positive regulation of canonical NF-kappaB signal transduction	59	3.511904761904762	3.57079e-14	ECM1, TFRC, HTR2B, ILK, PRL, LITAF, TRIM8, IKBKB, EDNRA, TBK1, LGALS1, TFG, CASP10, DHX15, CASP1, IKBKG, MAP3K7, PARP1, PRKCB, IL1R1, PLEKHG5, ADIPOQ, IRAK4, IL1A, CLEC4D, IRF3, IL1B, TLR7, ALPK1, CARD14, TLR3, CARD11, RNF31, PRKN, SLC20A1, XIAP, BCL10, ATP2C1, MALT1, RELA, ABL1, BRD4, CD74, TGFB1, INSR, CAV1, CARD9, STAT3, HUWE1, CFLAR, VEGFA, FKBP1A, CD4, MAVS, PINK1, CD40LG, VAPA, MYD88, HLA-D…	1656	232	19478	2.9912179327003163	2.5353319443865985E-10	9.379282139464097E-12	8.63735e-12
GOTERM_BP_DIRECT	GO:0045944~positive regulation of transcription by RNA polymerase II	180	10.714285714285714	3.79878e-14	RB1, APP, CRTC3, SPI1, SMARCB1, CD81, AHR, NR3C1, RBPJ, FGF1, FGF2, RPS6KA3, TBK1, SMARCAD1, AKT1, EP300, CCN1, TP63, MEN1, HGF, CASK, MITF, SOX10, FOXP3, RUNX2, RUNX1, AR, PRPF6, MAF, PKP1, PGR, ERG, CLOCK, ATF6, SQSTM1, TP53, NOTCH2, KMT2D, NOTCH3, NOTCH1, MAX, AIRE, DHX9, PRKDC, EPAS1, PIK3R1, GATA2, HIF1A, GATA1, FOXO1, ABL1, NKX2-1, PPARGC1A, TFAP2A, STAT5A, SMAD2, STAT5B, CREBBP, JUN, SMAD4…	1656	1205	19478	1.756990799206206	2.6928059781994307E-10	9.621758059790027E-12	8.86065e-12
GOTERM_BP_DIRECT	GO:0038084~vascular endothelial growth factor signaling pathway	28	1.6666666666666667	1.49391e-13	DDR1, RET, ALK, CSF1R, FLT1, FLT3, FLT4, MST1R, RELA, EGFR, IGF1R, KDR, EPHB4, EPHA5, NTRK2, MUSK, NTRK3, INSR, GAB1, VEGFA, PIK3CA, AXL, KIT, TEK, MET, FGFR3, FGFR2, FGFR1	1656	62	19478	5.311905875019479	1.0598002475603607E-9	3.6533722368926875E-11	3.36438e-11
GOTERM_BP_DIRECT	GO:0032355~response to estradiol	33	1.9642857142857142	1.73741e-13	GRIA1, ITGAM, PTGS2, CYP19A1, SLC6A4, GHR, SOCS2, CASP9, MECP2, CASP3, PENK, CD38, NCOA1, STAT5A, STAT5B, POSTN, TGFB1, PTCH1, STAT3, DNMT3A, TACR1, BMP7, ESR1, COL1A1, GH1, MAP1B, LEP, CAT, CTNNB1, CALR, CRYAB, FGF10, EZH2	1656	86	19478	4.513355240984159	1.232234314585412E-9	3.989472542029457E-11	3.67389e-11
GOTERM_BP_DIRECT	GO:0001525~angiogenesis	63	3.75	1.74385e-13	ITGB1, NRP1, ECM1, FLT1, CXCL8, PLXND1, FLT4, SERPINE1, ITGA2B, RBPJ, FGF1, FGF2, PIK3CG, GJA5, KDR, LEPR, NRCAM, ITGAV, SLC12A6, GLUL, EPHB4, PDGFRB, EDN2, TNFRSF12A, ANXA2, SYK, MMP2, GAB1, HSPG2, YWHAZ, SIRT1, COL4A2, PIK3CA, NOTCH1, SHC1, EPAS1, NRXN1, PDGFA, THY1, PTGS2, HIF1A, TYMP, ADGRG1, SRPX2, CXCR3, CCL2, ANGPT1, EGF, SLC31A1, CAV1, FN1, FZD8, WARS1, PTK2, VEGFA, NELL2, MEIS1, LEP, NF1…	1656	267	19478	2.7753216088584924	1.236958535599797E-9	3.989472542029457E-11	3.67389e-11
GOTERM_BP_DIRECT	GO:0046718~symbiont entry into host cell	37	2.2023809523809526	1.93162e-13	ITGB1, CD86, SCARB2, SCARB1, NRP1, GYPA, SLC20A2, TFRC, CD81, SRC, IDE, HTR2A, CBL, CLDN1, EGFR, DPP4, DAG1, NCAM1, ITGAV, ITGB7, HAVCR1, LDLR, CTSB, CR2, CR1, CXADR, MOG, INSR, RPSA, ACE2, CD4, ITCH, PLSCR1, NPC1, AXL, AGTR1, CD46	1656	107	19478	4.067260372928801	1.3700240941716402E-9	4.2809461074371354E-11	3.94231e-11
GOTERM_BP_DIRECT	GO:0008543~fibroblast growth factor receptor signaling pathway	36	2.142857142857143	2.14212e-13	DDR1, RET, ALK, CSF1R, FLT1, FLT3, FLT4, MST1R, FGF1, FGF2, EGFR, IGF1R, FGF5, FGF7, KDR, EPHB4, PDGFRB, EPHA5, NGFR, KL, PDGFRA, NTRK2, MUSK, NTRK3, INSR, FGF17, AXL, KIT, CTNNB1, TEK, SOS1, MET, FGFR3, FGFR2, FGF10, FGFR1	1656	102	19478	4.151321398124467	1.5188370561247666E-9	4.4381612674662647E-11	4.08709e-11
GOTERM_BP_DIRECT	GO:0007155~cell adhesion	102	6.071428571428571	2.14599e-13	APP, CSF3R, COL12A1, ITGA2B, CLDN1, LGALS4, CDH2, CCN1, EPHB4, SCN1B, HABP2, POSTN, OMG, CASK, RPSA, FLG2, AZGP1, ADAM17, COL4A3, COL4A6, PKP1, VCL, PXN, PSEN1, THY1, KLC1, DPP4, ADGRG1, PODXL, PCDHA3, TOR1A, VCAM1, AMBP, MUC16, JUP, FN1, SELE, COL1A1, FERMT1, CXCL12, SELL, COL5A1, CNTN1, CNTN2, HPSE, ADA, DDR1, ITGB1, ROBO2, CNTNAP2, CNTNAP1, ITGAM, ITGB4, ATP2A2, LAMC2, ITGAL, PTPRF, ADGRE2, PS…	1656	559	19478	2.146210883824635	1.5219865368010232E-9	4.4381612674662647E-11	4.08709e-11
GOTERM_BP_DIRECT	GO:0010629~negative regulation of gene expression	69	4.107142857142857	2.19029e-13	RB1, APP, GSK3B, SPI1, CXCL8, IFNA2, PTPN22, FGF2, AFF2, MECP2, TBK1, KDR, AKT1, ITGB8, VPS35, CD34, MAP3K7, HAVCR2, TGIF1, EPM2A, ADAM10, DICER1, SIRT1, POU5F1, PIK3CA, PRKAR1A, PPARG, SMCR8, PGR, MAPT, CD46, CRYAB, ENG, PRKN, NOTCH2, RNASEH2B, DNMT1, NOTCH1, LRP1, ROCK2, MAX, SRC, HDAC1, NRXN1, PSEN1, GATA2, HIF1A, TERT, XDH, LDLR, SMAD2, TGFB2, TGFB1, NOS2, STAT3, IGF1, KLF4, ESR1, NFKB1, AGT,…	1656	310	19478	2.6180107526881717	1.5534813435635897E-9	4.4381612674662647E-11	4.08709e-11
GOTERM_BP_DIRECT	GO:0045471~response to ethanol	37	2.2023809523809526	1.66723e-12	GRIA1, MAOB, MSTN, FECH, SLC2A4, TYMS, CBL, CLDN1, SLC6A3, RELA, IGF1R, GRIN2A, PENK, PTK2B, CD14, SREBF1, ARSA, G6PD, TGFB1, VCAM1, PRKCB, IL13, ADIPOQ, PAX6, TACR1, GRIN2B, GRIN1, SOD1, TJP1, RPS6KB1, LEP, CAT, GNRH1, PPARA, MYD88, FGFR2, EIF4G1	1656	114	19478	3.817516314941944	1.1823937717814204E-8	3.28443415690878E-10	3.02462e-10
GOTERM_BP_DIRECT	GO:0098609~cell-cell adhesion	50	2.976190476190476	3.43661e-12	ROBO2, ITGB1, ITGAM, ITGB4, ITGA2B, ITGAE, ITGAL, LGALS1, CDH2, CDH1, ITGAX, ITGB8, NRCAM, ITGAV, ITGB7, CD34, DSP, ANXA2, PECAM1, PKP2, DSG1, PKP1, DSG2, ITGA6, TLN1, CD44, TNXB, SRC, SHC1, LAMA3, THY1, PSEN1, LPP, EGFR, SRPX2, ABL1, CTNNA1, MPP2, VCAM1, JUP, BAIAP2, VEGFA, TJP1, NFASC, DLG1, DLG4, BCL2, CNTN1, FAT2, CTNNB1	1656	196	19478	3.000529922113773	2.4372255880145133E-8	6.587137303262253E-10	6.06607e-10
GOTERM_BP_DIRECT	GO:0032755~positive regulation of interleukin-6 production	34	2.0238095238095237	6.63547e-12	APP, UNC93B1, DHX9, LPL, HMGB1, BCL10, AIF1, RELA, IFIH1, IL1RL2, PLCG2, MBP, LBP, CD74, IL33, TGFB1, SYK, TSLP, NOS2, CARD9, STAT3, IL17RC, IL17RA, P2RX7, IL1A, MAVS, IL1B, LEP, TLR7, ARHGEF2, RAB7B, MYD88, TLR3, RIGI	1656	102	19478	3.920692431561997	4.705875178423469E-8	1.2383875099061288E-9	1.14043e-09
GOTERM_BP_DIRECT	GO:0050731~positive regulation of peptidyl-tyrosine phosphorylation	29	1.7261904761904763	1.07713e-11	NRP1, SRC, TREM2, HTR2A, GATA1, THBS4, FGF7, RELN, PLCG2, ABL1, PRNP, TGFB1, SYK, ANGPT1, EGF, ADIPOQ, LIF, IGF1, MTOR, VEGFA, IL3, CD4, KITLG, PTPRC, PECAM1, ARHGEF2, TP53, FGF10, HBEGF	1656	77	19478	4.429873266829789	7.638986354585597E-8	1.9587174726353144E-9	1.80378e-09
GOTERM_BP_DIRECT	GO:0007005~mitochondrion organization	36	2.142857142857143	1.11037e-11	PRKN, GSK3B, CNTNAP1, RAB3A, EPAS1, LRRK2, GBA1, MIEF1, CTCF, MFF, MTM1, MFSD8, EDNRA, RHOT1, TERT, OPA1, MFN1, MFN2, MYH14, DNM1L, ATP7A, PPARGC1A, EPM2A, FIS1, CXADR, PARP1, VPS13C, VPS13D, ABCC9, PUM2, P2RX7, PINK1, TMEM11, YME1L1, FXN, PLEC	1656	115	19478	3.6820415879017014	7.874724960998947E-8	1.9634379920686355E-9	1.80812e-09
GOTERM_BP_DIRECT	GO:0043524~negative regulation of neuron apoptotic process	43	2.5595238095238093	1.1351e-11	PRKN, NRP1, AARS1, PLXND1, GBA1, PSEN1, CORO1A, HIF1A, MFSD8, MECP2, ERBB3, CCND1, TERT, PTPRZ1, MDK, KDR, PTK2B, CCL2, JAK2, PPARGC1A, SNCA, NTRK2, ANGPT1, WFS1, XRCC2, BRAF, NGF, SOD2, HSPG2, SIRT1, SOD1, PINK1, MSH2, NMNAT1, PIK3CA, AXL, RASA1, BCL2, NES, RETREG1, NAIP, BCL2L1, CPEB4	1656	157	19478	3.2214606603280105	8.050072286547305E-8	1.9634379920686355E-9	1.80812e-09
GOTERM_BP_DIRECT	GO:0007169~cell surface receptor protein tyrosine kinase signaling pathway	35	2.083333333333333	1.34967e-11	DDR1, RET, ALK, CSF1R, FLT1, CSF1, FLT3, FLT4, MST1R, PIK3CB, EGFR, ERBB3, BLNK, KDR, MPZL1, PDGFRB, PDGFRA, NTRK2, SYK, MUSK, NTRK3, INSR, IL31RA, NRG1, NGF, ZAP70, CD4, LCK, AXL, KIT, TEK, MET, FGFR3, FGFR2, FGFR1	1656	110	19478	3.7424791392182692	9.571822479070846E-8	2.244959407781774E-9	2.06738e-09
GOTERM_BP_DIRECT	GO:0007268~chemical synaptic transmission	54	3.214285714285714	1.36116e-11	CHRM2, SNAP25, CHRM3, CHRM1, KCNC4, HTR2B, HTR2A, RPS6KA3, GRM5, KIF5A, SLC12A6, SPG11, SLC18A2, KCND2, PDYN, SYN2, SYN1, GJD2, KCNQ2, AMPH, HAP1, GRIA1, GRIA2, CHRNA4, NRXN1, CHRNA7, CACNA1B, SLC1A2, CACNA1A, SLC1A3, GJC1, ATXN3, SDCBP, GRIN2A, PENK, MAPK1, MBP, ASIC2, TAC1, SNCA, MPP2, SLC12A4, SLC12A5, GAD1, HTR1A, GAD2, GRIN2B, GRIN1, DLG1, DLG4, PMP22, PLP1, CTNNB1, CHRFAM7A	1656	230	19478	2.761531190926276	9.653315280466757E-8	2.244959407781774E-9	2.06738e-09
GOTERM_BP_DIRECT	GO:0032496~response to lipopolysaccharide	40	2.380952380952381	1.5912e-11	HDAC2, NOTCH1, MAOB, XIAP, UMOD, PTPN22, MPO, CLDN1, C2, CASP9, RPS6KA3, CNR2, NAGLU, CASP3, PENK, BDKRB1, LBP, NOS1, SNCA, VCAM1, UGT1A1, NOS2, ABCC8, IL10RA, IL13, SOD2, SELE, FOXP3, NFKB2, P2RX7, TJP1, ADAM17, RPS6KB1, IL1B, GJB6, REN, FGFR2, FGF10, IDO1, IFNAR1	1656	140	19478	3.3605935127674256	1.1284746104234245E-7	2.5647241055737194E-9	2.36185e-09
GOTERM_BP_DIRECT	GO:0032760~positive regulation of tumor necrosis factor production	35	2.083333333333333	2.36074e-11	APP, HDAC2, DHX9, LRRK2, LPL, HMGB1, PSEN1, PIK3R1, THBS1, IFIH1, DDT, PLCG2, IL12B, LBP, CD14, JAK2, HAVCR2, IL33, TGFB1, SYK, ABCC8, CARD9, STAT3, CYBB, MMP8, IL1A, ADAM17, MAVS, PTPRC, LEP, ARHGEF2, MYD88, TLR3, PF4, RIGI	1656	112	19478	3.675649154589372	1.6742322928031683E-7	3.7205225141010396E-9	3.42622e-09
GOTERM_BP_DIRECT	GO:0045766~positive regulation of angiogenesis	43	2.5595238095238093	2.74991e-11	ITGB1, NRP1, ECM1, FLT1, CCL11, CXCL8, CHRNA7, C5AR1, SERPINE1, BRCA1, GATA2, FGF1, FGF2, THBS1, HIF1A, C3, TERT, CXCR3, KDR, ITGAX, PTK2B, ITGB8, CD34, SASH1, JUP, PRKCB, STAT3, GAB1, CYBB, HMGA2, F3, SIRT1, RUNX1, WARS2, VEGFA, IL1A, SP1, WNK1, IL1B, CHRFAM7A, TEK, TLR3, ENG	1656	161	19478	3.14142437063042	1.9502369819068832E-7	4.239638487386305E-9	3.90427e-09
GOTERM_BP_DIRECT	GO:0048013~ephrin receptor signaling pathway	30	1.7857142857142856	2.85527e-11	DDR1, RET, ALK, CSF1R, FLT1, FLT3, SRC, FLT4, MST1R, EGFR, IGF1R, KDR, EPHB4, PDGFRB, EPHA5, PDGFRA, NTRK2, MUSK, MMP2, NTRK3, INSR, PTK2, AXL, RASA1, KIT, TEK, MET, FGFR3, FGFR2, FGFR1	1656	85	19478	4.151321398124467	2.024950521706259E-7	4.308412706093955E-9	3.9676e-09
GOTERM_BP_DIRECT	GO:0042127~regulation of cell population proliferation	42	2.5	4.55667e-11	ALK, CSF1R, CXCL9, FLT1, FLT3, FLT4, XIAP, FOXM1, PKD2, EGFR, PTGS1, ERBB3, CHEK1, KDR, STAT6, PDGFRB, TFAP2A, STAT5A, STAT5B, TGFB2, JUN, TGFB1, JUP, NOS2, STAT1, STAT2, STAT3, BRAF, MITF, SIRT1, PTK2, AGT, NFKBIA, ACE2, CXCL10, KIT, AGTR1, ARHGEF2, SOS1, PF4, EZH2, ENG	1656	157	19478	3.1465429705529404	3.231587115681833E-7	6.732474111813523E-9	6.19991e-09
GOTERM_BP_DIRECT	GO:0030183~B cell differentiation	27	1.607142857142857	4.87811e-11	ITGB1, DCLRE1C, FLT3, PIK3R1, RBPJ, HDAC9, CD79B, BLNK, PLCG2, EP300, JAK3, IL10, STAT5A, STAT5B, CR2, VCAM1, SYK, PAX5, AICDA, ADAM17, PTPRC, CD40LG, MSH2, KIT, MS4A1, CARD11, EZH2	1656	71	19478	4.472902633190447	3.4595621978272817E-7	7.060324694977702E-9	6.50183e-09
GOTERM_BP_DIRECT	GO:0071222~cellular response to lipopolysaccharide	47	2.797619047619048	7.49781e-11	CD86, CXCL9, CXCL8, SRC, GFI1, SERPINE1, CXCL1, HMGB1, BCL10, CXCL13, PTGS2, PRPF8, CXCL2, LITAF, GATA1, RELA, MAPK8, NLRP7, CASP1, ABL1, IL12B, CCL2, IL36RN, LBP, CD14, B2M, HAVCR2, IL10, TRIM41, NOS2, NR1H4, MMP8, TNFRSF1B, AICDA, NFKB1, HADHB, BCR, IL1A, CXCL10, TNIP1, PLSCR3, AXL, IL1B, VIM, MYD88, PF4, CHMP5	1656	192	19478	2.8792585044283414	5.317447907549067E-7	1.0634897034220524E-8	9.79364e-09
GOTERM_BP_DIRECT	GO:0007259~cell surface receptor signaling pathway via JAK-STAT	24	1.4285714285714286	9.6592e-11	STAT5A, IFNAR2, STAT5B, TSLP, STAT1, STAT2, STAT3, IL31RA, TYK2, PKD2, PKD1, CSF2RA, GHR, SOCS2, GH1, LEP, IL12B, CCL2, STAT6, JAK2, JAK3, FGFR3, JAK1, IFNAR1	1656	58	19478	4.867066466766617	6.850299220095835E-7	1.3431967165828377E-8	1.23695e-08
GOTERM_BP_DIRECT	GO:0001938~positive regulation of endothelial cell proliferation	26	1.5476190476190477	1.49681e-10	NRP1, ECM1, CCL11, FLT4, HTR2B, FGF2, HIF1A, THBS4, FGF7, NRAS, KDR, AKT1, IL10, STAT5A, EGF, PROX1, HSPG2, F3, SIRT1, VEGFA, BMP4, NELL2, CXCL12, NF1, TEK, FGF10	1656	69	19478	4.4320870965483445	1.0615389849366608E-6	2.0414228543042504E-8	1.87994e-08
GOTERM_BP_DIRECT	GO:0050673~epithelial cell proliferation	22	1.3095238095238095	2.72911e-10	RB1, TGFB1, NOTCH1, EYA1, EGF, HGF, PSEN1, STK4, FGF1, RBPJ, EGFR, RUNX2, GLI2, BMP4, FLCN, AR, PURA, NCSTN, KIT, KDR, FGF10, BCL2L1	1656	51	19478	5.073837264374348	1.935483131432214E-6	3.613361140755142E-8	3.32753e-08
GOTERM_BP_DIRECT	GO:0051607~defense response to virus	53	3.1547619047619047	2.75129e-10	IFITM3, IL21, IFNA5, IFNA4, CXCL9, IFITM2, IFNA1, IFNA2, ADAR, LYST, IFIH1, TBK1, DHX15, CASP1, ITGAX, IL12B, EPG5, IFNAR2, IFNA13, CXADR, RSAD2, IFNGR2, ABCC9, RNASE2, PLSCR1, IRF3, IFI27, IRF7, TLR7, TLR3, UNC93B1, SAMHD1, RELA, EXOSC4, NLRP1, ATG7, IL33, TRIM41, IL10RB, STAT1, STAT2, CARD9, MX1, EIF2AK4, AICDA, ITCH, MAVS, PTPRC, POLR3A, BCL2, MYD88, RIGI, BCL2L1	1656	241	19478	2.586680898831359	1.9512131821386447E-6	3.613361140755142E-8	3.32753e-08
GOTERM_BP_DIRECT	GO:0009611~response to wounding	26	1.5476190476190477	4.28414e-10	NRP1, ITGB4, SLC1A2, PDGFA, SLC1A3, NR3C1, COMT, GLI1, IL1RL1, FGF7, GRIN2A, EDNRA, NAGLU, MDK, CASP3, RAC1, IL33, TGFB2, TGFB1, VWF, DST, FN1, PAX6, F2, POU5F1, NMNAT1	1656	72	19478	4.24741680085883	3.0383064797412374E-6	5.524202599640136E-8	5.08722e-08
GOTERM_BP_DIRECT	GO:0006914~autophagy	41	2.4404761904761907	4.89417e-10	PRKN, LRSAM1, VCP, CALCOCO2, WDR45B, ITGB4, LRRK2, CLTC, CISD2, GBA1, UMOD, PTPN22, HMGB1, PIK3CB, WDR45, FOXO1, STK11, NAGLU, ABL1, EPG5, ATG7, SBF2, RAB8A, ARSA, TRAPPC4, ATG9A, TFEB, VPS13A, DNM2, NPC1, TBC1D5, CHMP2B, BCL2, TMEM39A, SMCR8, ATP13A2, PIK3C3, HAP1, SQSTM1, TP53, CHMP5	1656	162	19478	2.9768220313711455	3.47093663444209E-6	6.198112134852778E-8	5.70782e-08
GOTERM_BP_DIRECT	GO:0045893~positive regulation of DNA-templated transcription	111	6.607142857142858	5.29179e-10	CD86, AHR, FGF2, FGF7, CDH1, CHEK2, CAPN3, EP300, EPC2, TP63, MAP2K1, PRKCB, AIP, EBF3, MITF, SOX10, FOXP3, RUNX2, RUNX1, AR, TFAM, NUP98, CLOCK, TP53, NOTCH1, MAX, SHC1, AIRE, PSEN1, BCL10, GATA2, HIF1A, GATA1, FOXO1, NPAS2, ATXN7, NKX2-1, PPARGC1A, TFAP2A, SMAD2, CREBBP, JUN, SMAD4, TGFB1, FUS, INSR, PTCH1, IL31RA, HMGA2, IGF1, ESR1, BMP7, ESR2, NFKB1, BMP4, COL1A1, TF, SP1, HLA-DRB1, RET, CIIT…	1656	714	19478	1.8285582348881584	3.7529275178638244E-6	6.584095974501004E-8	6.06327e-08
GOTERM_BP_DIRECT	GO:0046777~protein autophosphorylation	37	2.2023809523809526	5.6851e-10	DDR1, ALK, CAMK2B, CSF1R, GSK3B, FLT1, FLT3, SRC, FLT4, LRRK2, CAMK2A, STK4, IGF1R, STK11, CHEK2, KDR, ABL1, PTK2B, AKT1, TRPM7, JAK2, EPHB4, PDGFRB, PDGFRA, NTRK2, MUSK, INSR, VRK1, EIF2AK4, PTK2, ERN1, TAOK2, KIT, ATM, ATP13A2, FGFR2, FGFR1	1656	137	19478	3.17661941535315	4.031864125231266E-6	6.951503822575472E-8	6.40162e-08
GOTERM_BP_DIRECT	GO:0098586~cellular response to virus	30	1.7857142857142856	7.78545e-10	IFNA5, IL21, IFNA4, ARF1, IFNA1, FMR1, IFNA2, ADAR, HIF1A, GLI2, IFIH1, PENK, JAK2, JAK1, SMAD2, IFNAR2, IFNA13, HSP90AA1, TGFB1, IL10RB, IFNGR2, GBF1, TYK2, NFKB1, CXCL10, IRF3, TLR7, CALR, TLR3, IFNAR1	1656	96	19478	3.675649154589372	5.521423581233975E-6	9.358370345563739E-8	8.61809e-08
GOTERM_BP_DIRECT	GO:0071456~cellular response to hypoxia	37	2.2023809523809526	1.33988e-09	NOTCH1, MSTN, EPAS1, SRC, TREM2, MIEF1, SLC2A4, CBL, PTGS2, HIF1A, NDRG1, TERT, AIFM1, CBS, ATP7A, MAP3K7, CASR, TGFB1, KCND2, MST1, DNMT3A, GAD2, CFLAR, SDHD, BMP7, SIRT1, MTOR, VEGFA, PTPRD, CPEB1, PINK1, BCL2, PPARG, HYOU1, SCN2A, TP53, FGFR2	1656	141	19478	3.0865025525062526	9.502399457517186E-6	1.5629303866333023E-7	1.4393e-07
GOTERM_BP_DIRECT	GO:0060337~type I interferon-mediated signaling pathway	21	1.25	1.34431e-09	IFITM3, IFNA5, IFNAR2, IFNA4, CR2, IFNA13, IFITM2, IFNA1, STAT1, STAT2, IFNA2, TYK2, IFIH1, MAVS, TBK1, IFI27, IRF3, IRF7, MYD88, JAK1, IFNAR1	1656	50	19478	4.940072463768117	9.533830188090953E-6	1.5629303866333023E-7	1.4393e-07
GOTERM_BP_DIRECT	GO:0007229~integrin-mediated signaling pathway	32	1.9047619047619049	2.24026e-09	ITGB1, NRP1, ADAMDEC1, ITGAM, ITGB4, SRC, ITGA2B, ILK, THY1, ITGAE, ITGAL, CDC42, CTNNA1, ABL1, ITGAX, PTK2B, ITGB8, ITGAV, ITGB7, CCN1, SYK, DST, FN1, ADAM10, PTK2, FERMT1, COL3A1, DIAPH3, CD40LG, ITGA6, TLN1, CDH17	1656	112	19478	3.3605935127674256	1.5887832209737773E-5	2.52189810713197E-7	2.32241e-07
GOTERM_BP_DIRECT	GO:0050729~positive regulation of inflammatory response	32	1.9047619047619049	2.24026e-09	IL21, APP, DHX9, SERPINE1, LPL, HTR2A, IL1RL1, LGALS1, MDK, DDT, CASP1, IL12B, NLRP1, LDLR, SNCA, STAT5A, IL33, STAT5B, ABCC1, TGFB1, TSLP, AGT, IL17RA, NFKBIA, NLRP12, TNIP1, IL1B, AGTR1, TLR7, CLOCK, TLR3, NAIP	1656	112	19478	3.3605935127674256	1.5887832209737773E-5	2.52189810713197E-7	2.32241e-07
GOTERM_BP_DIRECT	GO:0051247~positive regulation of protein metabolic process	15	0.8928571428571428	3.51748e-09	APP, TGFB1, CSF1, WFS1, NR1H2, CHRNA7, KLF4, MTOR, AGT, NFKBIA, MAPK8, AGTR1, AKT1, CHRFAM7A, EIF4G1	1656	26	19478	6.7858138238573025	2.4945665532016825E-5	3.8978088172285554E-7	3.58948e-07
GOTERM_BP_DIRECT	GO:0048661~positive regulation of smooth muscle cell proliferation	21	1.25	6.57913e-09	PDGFRB, NOTCH3, TGFB1, STAT1, HDAC1, IL13, PIK3R1, IGF1, IRAK4, PTGS2, AIF1, FGF2, THBS1, EGFR, IGF1R, BMP4, PIK3CA, RPS6KB1, AKT1, MYD88, HBEGF	1656	54	19478	4.574141170155663	4.6658068654004126E-5	7.178331800734159E-7	6.6105e-07
GOTERM_BP_DIRECT	GO:0050850~positive regulation of calcium-mediated signaling	18	1.0714285714285714	7.71763e-09	PDGFRB, PDGFRA, PRNP, APP, EDN2, SYK, TREM2, ZAP70, GRM5, HINT1, CD4, PTPRC, P2RX2, PLCG2, IAPP, PRKACA, PRKACB, ADA	1656	40	19478	5.292934782608696	5.473194992566821E-5	8.292946591926375E-7	7.63695e-07
GOTERM_BP_DIRECT	GO:0018108~peptidyl-tyrosine phosphorylation	19	1.130952380952381	8.9765e-09	PDGFRB, PDGFRA, CSF1R, FLT1, SYK, FLT3, SRC, FLT4, INSR, EGFR, PTK2, ZAP70, RELN, LCK, KDR, ABL1, PTK2B, FGFR2, FGFR1	1656	45	19478	4.966210413311863	6.365932130680818E-5	9.501693592704193E-7	8.75008e-07
GOTERM_BP_DIRECT	GO:0032869~cellular response to insulin stimulus	28	1.6666666666666667	1.00127e-08	RB1, IRS1, PRKDC, SRC, PCSK9, PIK3R1, SLC2A4, HDAC9, FOXO1, GHR, SLC22A12, AKT1, RAB8A, PARP1, STAT1, INSR, ADIPOQ, MYO5A, PAX6, CFLAR, MTOR, CPEB1, PIK3CA, RPS6KB1, SP1, LEP, PPARG, LPIN2	1656	94	19478	3.5035974920341246	7.100771925216964E-5	1.0442682314001214E-6	9.61663e-07
GOTERM_BP_DIRECT	GO:0097242~amyloid-beta clearance	12	0.7142857142857143	1.23446e-08	C3, ITGAM, SYK, LRP1, MME, INSR, C5AR1, TREM2, LRP2, IDE, LDLR, IGF1R	1656	17	19478	8.302642796248934	8.754408104505451E-5	1.2688103293015453E-6	1.16844e-06
GOTERM_BP_DIRECT	GO:0007611~learning or memory	23	1.369047619047619	1.55127e-08	PRNP, APP, CCL11, MME, SRC, CHRNA7, SLC11A2, PTEN, SLC2A4, PSEN1, GRIN2B, EGFR, AFF2, GRM5, GRIN2A, NCSTN, PTPRZ1, CASP3, EP300, MAPK1, CHRFAM7A, MAPT, B2M	1656	67	19478	4.037728026533997	1.1001014691724986E-4	1.5495239085278776E-6	1.42695e-06
GOTERM_BP_DIRECT	GO:0010595~positive regulation of endothelial cell migration	23	1.369047619047619	1.55127e-08	SCARB1, NRP1, ANGPT1, ROCK2, EGF, FLT4, PIK3CB, PROX1, FGF1, FGF2, THBS1, PIK3CG, AGT, VEGFA, NELL2, KDR, ABL1, PTK2B, AKT1, TEK, CALR, RAC1, SASH1	1656	67	19478	4.037728026533997	1.1001014691724986E-4	1.5495239085278776E-6	1.42695e-06
GOTERM_BP_DIRECT	GO:0032743~positive regulation of interleukin-2 production	17	1.0119047619047619	1.57719e-08	CD86, STAT5A, STAT5B, BTNL2, MALT1, RUNX1, IL1A, CD4, PNP, PTPRC, IRF4, IL1B, CD28, PLCG2, ABL1, MAP3K7, CARD11	1656	37	19478	5.404197675936807	1.1184837046884777E-4	1.5535364541658663E-6	1.43065e-06
GOTERM_BP_DIRECT	GO:0006979~response to oxidative stress	33	1.9642857142857142	1.88487e-08	PRKN, APP, CHRNA4, EPAS1, TAT, LRRK2, LPO, PSEN1, AAAS, COMT, PTGS2, MPO, EGFR, PTGS1, MAPK8, ABL1, AKT1, PRNP, TOR1A, IDH1, GPX6, GPX5, SIRT1, ATOX1, PINK1, ALS2, RRM2B, ERCC1, SELENOP, CAT, ERCC8, ERCC6, TP53	1656	128	19478	3.032410552536232	1.3366609905030025E-4	1.8311648253451061E-6	1.68631e-06
GOTERM_BP_DIRECT	GO:0016477~cell migration	53	3.1547619047619047	1.97142e-08	ITGB1, FLT1, FOXE1, FLT3, ITGB4, FLT4, PTEN, PIK3CB, PIK3C2A, PTPRF, PIK3CG, ADGRE2, CDH2, CDH1, MYO18A, KDR, IL12B, BDKRB1, ITGB8, ITGAV, RAC1, PDGFRA, MMP2, PIK3CA, KIT, DOCK2, MET, CDH17, CD44, ENG, CSF1R, CD63, PXN, MST1R, CORO1A, THBS1, ADGRG1, PODXL, CDH23, CTNNA1, CARMIL1, TGFB2, CARMIL2, JUP, SORL1, PTK2, COL5A1, RPS6KB1, APC, AXL, TAOK2, SDC1, FGFR1	1656	271	19478	2.300332459846338	1.3980344574071601E-4	1.88936780491166E-6	1.73991e-06
GOTERM_BP_DIRECT	GO:0072089~stem cell proliferation	20	1.1904761904761905	2.03333e-08	TGFB1, ABCB1, PTCH1, RBPJ, FGF2, RUNX2, PBX1, GLI2, ZNRF3, KDR, NF1, CTNNB1, DSG2, IRF6, NES, CD34, TP53, TP63, FGF10, FGFR1	1656	52	19478	4.523875882571535	1.4419372120377805E-4	1.9227215532321522E-6	1.77063e-06
GOTERM_BP_DIRECT	GO:0002931~response to ischemia	23	1.369047619047619	2.11028e-08	CSF1R, CASR, ITGAM, CSF1, ROCK2, CAV1, CAMK2A, TREM2, PIK3CB, RELA, P2RX7, CASP9, GPR151, PINK1, AIFM1, P2RX2, BCL2, PTK2B, HYOU1, SOS1, SQSTM1, TP53, CPEB4	1656	68	19478	3.9783496732026142	1.4964996488520121E-4	1.9692258123287476E-6	1.81345e-06
GOTERM_BP_DIRECT	GO:0006959~humoral immune response	22	1.3095238095238095	2.43025e-08	IFNA5, NOTCH2, IFNA4, IFNA13, NOTCH1, IFNA1, AIRE, SH2D1A, IFNA2, TFEB, TREM2, RBPJ, TREM1, NOTCH2NLC, ALOX5, BLNK, CD28, BCL2, CCL2, MS4A1, HLA-DRB1, HLA-DQB1	1656	63	19478	4.107392071160187	1.7233881792355632E-4	2.238359325730434E-6	2.0613e-06
GOTERM_BP_DIRECT	GO:0043065~positive regulation of apoptotic process	60	3.571428571428571	2.64521e-08	ITGB1, APP, HMGB1, CASP9, FLCN, LGALS1, AIFM1, TCTN3, CCN1, CTSD, NCOA1, TNFRSF12A, APAF1, MST1, TMC8, ANO6, SIRT1, DNM2, IAPP, ITGA6, PPARG, ATF6, SQSTM1, TP53, TLR3, IDO1, NOTCH2, SRC, PRKDC, ITPR1, HTT, PSEN1, BCL10, STK4, PTGS2, FOXO1, KNG1, GRIN2A, MAPK8, BCL2L11, ABL1, ATG7, SNCA, HSPA9, JUN, TGFB1, GZMA, TRPV1, BMP7, NOTCH2NLC, SOD1, BMP4, APC, NF1, BCL2, CTNNB1, FAS, RNPS1, ATM, BCL2L1	1656	328	19478	2.151599505125486	1.8758064951907016E-4	2.405105668442509E-6	2.21485e-06
GOTERM_BP_DIRECT	GO:0060291~long-term synaptic potentiation	24	1.4285714285714286	3.16782e-08	GRIA1, CAMK2B, MPP2, NTRK2, SNAP25, TSHZ3, CAMK2A, BRAF, ITPR3, HMGCR, GRIN2B, GFAP, CRHR2, GRIN2D, MECP2, GRIN2A, RELN, NF1, PTK2B, MAPK1, CALM3, STX3, CALM1, SNCA	1656	75	19478	3.7638647342995166	2.2463686611617906E-4	2.8438240198405936E-6	2.61887e-06
GOTERM_BP_DIRECT	GO:0007507~heart development	44	2.619047619047619	5.51035e-08	NOTCH1, SHC1, PRKDC, HSPB7, HTR2B, PTEN, LDB3, ECE1, RBPJ, PKD2, HDAC9, PKD1, GLI2, ERBB3, TERT, MB, CASP3, GJA5, GNA11, EP300, CC2D2A, TGFB2, MAP2K1, TGFB1, CXADR, IFT140, MMP2, NTRK3, FN1, TSC2, SOD2, IL1A, COL3A1, MTHFD1, LOX, WNK1, KCNQ1, PKP2, NF1, ATM, PPARG, TEK, PPARA, FBN1	1656	211	19478	2.452755454816036	3.9071762909970165E-4	4.8849246034460586E-6	4.49851e-06
GOTERM_BP_DIRECT	GO:0030097~hemopoiesis	22	1.3095238095238095	6.11057e-08	IL10, NOTCH2, CSF1R, TGFB2, ANGPT1, FLT3, GLRX5, TTC7A, SOD2, NOTCH2NLC, RUNX2, RUNX1, ASXL1, SPTA1, FLCN, MEIS1, EBP, PINK1, LCK, KIT, PGM3, CD34	1656	66	19478	3.9206924315619966	4.332678968294035E-4	5.284899648006877E-6	4.86685e-06
GOTERM_BP_DIRECT	GO:0043525~positive regulation of neuron apoptotic process	22	1.3095238095238095	6.11057e-08	TFAP2A, GSK3B, PRNP, APP, TGFB2, PCSK9, CFLAR, HTR2A, NR3C1, BACE1, CDC42, CASP9, BCL2L11, AIFM1, CASP10, CASP3, ABL1, NF1, CTNNB1, ATM, NOS1, TP53	1656	66	19478	3.9206924315619966	4.332678968294035E-4	5.284899648006877E-6	4.86685e-06
GOTERM_BP_DIRECT	GO:0007160~cell-matrix adhesion	29	1.7261904761904763	6.22219e-08	ITGB1, CD63, ITGAM, TNXB, ITGB4, ITGA2B, ILK, ITGAE, ITGAL, PKD1, BCL2L11, ITGAX, ITGB8, ITGAV, ITGB7, RAC1, MUC4, CD34, FGA, VCAM1, ANXA2, FN1, FERMT1, COL3A1, CTNNB1, ITGA6, HPSE, CD44, VCL	1656	108	19478	3.1583355698693865	4.411807093512854E-4	5.304626563787805E-6	4.88501e-06
GOTERM_BP_DIRECT	GO:0050852~T cell receptor signaling pathway	31	1.8452380952380953	6.35361e-08	RNF31, ITK, PTPN22, BCL10, THY1, PSEN1, CD3D, MALT1, IKBKB, STK11, PLCG2, ABL1, MAPK1, CSK, IKBKG, MAP3K7, MOG, BRAF, HLA-A, BTNL2, FOXP3, ZAP70, PTPRC, PIK3CA, LCK, WNK1, CD28, CD247, ADA, HLA-DRB1, HLA-DQB1	1656	121	19478	3.013424761448477	4.5049631380200683E-4	5.304626563787805E-6	4.88501e-06
GOTERM_BP_DIRECT	GO:0043406~positive regulation of MAP kinase activity	18	1.0714285714285714	6.35777e-08	PDGFRB, FLT1, FLT3, NTRK3, INSR, LRRK2, PDGFA, MST1R, FGF1, FGF2, RASGRP1, THBS1, PIK3CG, GHR, GH1, IL1B, EZH2, FGFR1	1656	45	19478	4.704830917874396	4.507916350330321E-4	5.304626563787805E-6	4.88501e-06
GOTERM_BP_DIRECT	GO:0031623~receptor internalization	20	1.1904761904761905	8.12486e-08	ITGB1, GRIA1, CXCL8, SYK, LRP1, TFRC, CD81, CAV1, INSR, MX1, CLTC, DNM1, DNM2, GHR, DNM3, SNX1, ITCH, NEDD4, CNTN2, SNCA	1656	56	19478	4.200741890959282	5.760493173065928E-4	6.642924185539043E-6	6.11745e-06
GOTERM_BP_DIRECT	GO:0030225~macrophage differentiation	16	0.9523809523809524	8.1491e-08	IL33, CSF1R, PARP1, CSF1, LIF, IL31RA, CFLAR, SIRT1, VEGFA, CDC42, BMP4, IL1RL1, CD4, DIAPH3, CASP10, HLA-DRB1	1656	36	19478	5.227589908749329	5.77767455520517E-4	6.642924185539043E-6	6.11745e-06
GOTERM_BP_DIRECT	GO:0019233~sensory perception of pain	17	1.0119047619047619	9.09423e-08	KCND2, MME, TRPA1, CHRNA4, KCNA2, OPRM1, P2RX7, MECP2, GRIN2A, MC1R, SCN11A, PENK, SCN9A, CCL2, IAPP, TAC1, RETREG1	1656	41	19478	4.876958878284435	6.44754936299119E-4	7.329123303629961E-6	6.74937e-06
GOTERM_BP_DIRECT	GO:0030198~extracellular matrix organization	37	2.2023809523809526	9.40142e-08	ITGB1, APP, HPSE2, COL11A1, POMT1, TNFRSF11B, ADAMTSL1, ADAMTS4, ADAMTS15, ADAMTS5, ADAMTS2, DNAJB6, MMP28, ADAMTSL2, ATP7A, CCN1, PDGFRA, POSTN, MMP1, MMP2, MMP8, GFAP, NFKB2, COL1A1, COL3A1, COL1A2, COL4A2, MMP16, COL4A1, COL7A1, COL4A3, COL5A2, COL4A6, NF1, COL4A5, VWA1, MATN2	1656	164	19478	2.653639389654766	6.66526772076792E-4	7.491561447547932E-6	6.89895e-06
GOTERM_BP_DIRECT	GO:0043491~phosphatidylinositol 3-kinase/protein kinase B signal transduction	23	1.369047619047619	1.16656e-07	IRS1, STAT3, PTEN, TSC2, ILK, LRP2, PIK3CB, PIK3R1, PIK3C2A, FGF2, EGFR, PIK3CG, MTM1, IGF1R, FLCN, DLG1, ADAM17, PIK3CA, ERBB3, CD28, NF1, COL6A3, AKT1	1656	74	19478	3.6557807807807805	8.269843652657372E-4	9.192516187810704E-6	8.46536e-06
GOTERM_BP_DIRECT	GO:0071260~cellular response to mechanical stimulus	24	1.4285714285714286	1.19999e-07	IL33, TGFB1, IL13, GAB1, BCL10, PTGS2, FGF2, EGFR, NFKB1, IGF1R, COL1A1, MAPK8, IL1B, CHEK1, CASP1, DAG1, PECAM1, FAS, TLR7, TEK, MYD88, TLR3, ENG, PLEC	1656	80	19478	3.5286231884057973	8.506721342195211E-4	9.352023185566204E-6	8.61225e-06
GOTERM_BP_DIRECT	GO:0008340~determination of adult lifespan	16	0.9523809523809524	1.263e-07	KL, LRRK2, GBA1, SGSH, SOD1, MSH6, MFSD8, MSH2, NAGLU, LEP, ERCC1, ATM, SCN2A, TP53, TP63, SCN1A	1656	37	19478	5.086303694999347	8.953150945130162E-4	9.736044257215381E-6	8.96589e-06
GOTERM_BP_DIRECT	GO:0042102~positive regulation of T cell proliferation	21	1.25	1.31041e-07	CD86, IL21, VCAM1, TFRC, TYK2, BTNL2, AIF1, CORO1A, TNFSF13B, SPTA1, KITLG, PNP, PTPRC, CD40LG, IL1B, LEP, CD28, IL12B, JAK2, CD46, HAVCR2	1656	63	19478	3.920692431561997	9.289113419121975E-4	9.935594803812897E-6	9.14966e-06
GOTERM_BP_DIRECT	GO:0045190~isotype switching	12	0.7142857142857143	1.3169e-07	RNF168, MSH6, EXOSC6, CD40LG, MSH2, ATAD5, ERCC1, NBN, EXOSC3, MLH1, AICDA, UNG	1656	20	19478	7.0572463768115945	9.335099812884939E-4	9.935594803812897E-6	9.14966e-06
GOTERM_BP_DIRECT	GO:0046427~positive regulation of receptor signaling pathway via JAK-STAT	17	1.0119047619047619	1.35346e-07	IL10, NOTCH1, IL10RB, IL10RA, CAMK2A, TYK2, PRL, F2, CSF2RA, GHR, GH1, LEP, KIT, EP300, CALM3, CALM1, JAK2	1656	42	19478	4.760840809753853	9.594108872729157E-4	1.0103908964606174E-5	9.30466e-06
GOTERM_BP_DIRECT	GO:0006783~heme biosynthetic process	13	0.7738095238095238	1.39833e-07	ALAS2, FECH, COX15, UROS, SLC11A2, CPOX, PPOX, ABCB10, SLC25A39, UROD, HMBS, FXN, COX10	1656	24	19478	6.371125201288245	9.91202493380361E-4	1.0223649384059513E-5	9.41493e-06
GOTERM_BP_DIRECT	GO:0006418~tRNA aminoacylation for protein translation	13	0.7738095238095238	1.39833e-07	RARS2, AARS1, HARS1, DARS2, YARS1, HARS2, WARS1, WARS2, LARS2, GARS1, LARS1, NARS2, IARS1	1656	24	19478	6.371125201288245	9.91202493380361E-4	1.0223649384059513E-5	9.41493e-06
GOTERM_BP_DIRECT	GO:0009636~response to toxic substance	24	1.4285714285714286	1.54218e-07	KDM5C, MAOB, EPHX2, AQP10, EPHX1, DNMT3A, AHR, COMT, TYMS, CLDN1, SLC6A4, AIFM1, RPS6KB1, CDH1, SCN11A, PENK, SCN9A, DHX15, BCL2, SDC1, MBP, ERCC6, SLC18A2, SLC19A1	1656	81	19478	3.4850599391662196	0.0010931146141927028	1.1160330769365406E-5	1.02775e-05
GOTERM_BP_DIRECT	GO:0006468~protein phosphorylation	52	3.0952380952380953	1.92254e-07	RET, GSK3B, LRRK2, TSSK1B, MYLK3, MYLK, IKBKB, STK11, TBK1, CHEK2, CHEK1, NEK1, AKT1, PRKACA, PRKACB, JAK1, SYK, PRKCB, ADAM10, VRK1, TYK2, YWHAZ, ERN1, BCR, ZAP70, LCK, MYOD1, ERG, CAMK2B, CCL11, ROCK2, PRKDC, CAMK2A, STK4, MAPK8, PTK2B, CCL2, MAPK1, CSK, TRPM7, INSR, NEK7, BRAF, EIF2AK4, CDK9, MAPK10, PINK1, WNK1, ATM, PKN1, CDK16, FGFR1	1656	282	19478	2.1688936855449343	0.0013625350541704995	1.3638051704976327E-5	1.25592e-05
GOTERM_BP_DIRECT	GO:0007249~canonical NF-kappaB signal transduction	16	0.9523809523809524	1.92302e-07	CREBBP, NLRC3, RELA, NFKB1, NFKB2, TRIM8, NFKBIA, IKBKB, TBK1, MYO18A, ABL1, EP300, TLR7, IKBKG, MAP3K7, CARD11	1656	38	19478	4.952453597762522	0.0013628757418798765	1.3638051704976327E-5	1.25592e-05
GOTERM_BP_DIRECT	GO:0009791~post-embryonic development	23	1.369047619047619	1.96799e-07	SMAD2, RAB3A, IREB2, DNMT3A, SLC4A10, ITPR1, PSEN1, SOD2, MAPK8IP3, GABRG2, GIGYF2, MTOR, MECP2, BMP4, BCL2L11, SELENOP, SCN9A, BCL2, ABL1, ATM, APOB, SLC18A2, FGFR2	1656	76	19478	3.559576023391813	0.0013947216315951527	1.3818762610019773E-5	1.27257e-05
GOTERM_BP_DIRECT	GO:0048266~behavioral response to pain	11	0.6547619047619048	2.12864e-07	GRIA1, P2RX2, SCN9A, VWA1, AKT1, TRPV1, TACR1, THBS1, SCN3A, THBS4, MTOR	1656	17	19478	7.610755896561523	0.0015084933796234434	1.4643656043153758E-5	1.34853e-05
GOTERM_BP_DIRECT	GO:0001774~microglial cell activation	14	0.8333333333333334	2.12896e-07	C1QA, APP, ITGAM, IFNGR2, IL13, C5AR1, TREM2, TRPV1, AIF1, NAGLU, MAPT, JAK2, TLR3, SNCA	1656	29	19478	5.678244211227719	0.00150872054076856	1.4643656043153758E-5	1.34853e-05
GOTERM_BP_DIRECT	GO:0045087~innate immune response	86	5.119047619047619	2.14741e-07	APP, ITGAM, CSF1, ADAR, HMGB1, TREM1, PIK3CG, HK1, IFIH1, TRIM8, IKBKB, PSTPIP1, TBK1, TMEM43, TRIM69, TMED1, IKBKG, LBP, JAK3, B2M, HAVCR2, FGA, TRIM63, PARP1, RSAD2, SYK, ARG1, CYBB, HLA-A, IRAK4, IL17RA, ZAP70, IRF3, IFI27, LCK, IRF7, SERPING1, MATR3, TLR7, PPARG, ARHGEF2, CLEC4E, CD46, ALPK1, TLR3, NAIP, CRP, CSF1R, C1QA, SAMD9, C1S, SRC, PRKDC, UNC93B1, DHX9, CFI, UMOD, MST1R, BCL10, SAMHD1,…	1656	570	19478	1.774629205864904	0.0015217813069625663	1.4643656043153758E-5	1.34853e-05
GOTERM_BP_DIRECT	GO:0031175~neuron projection development	31	1.8452380952380953	2.41589e-07	RB1, APP, GSK3B, CNTNAP2, TNXB, NRXN1, BICDL1, HMGB1, ZFYVE27, PTPRZ1, OPHN1, MAP2, CDH1, CDH23, PTK2B, STX3, LGI1, TOR1A, MYOC, VPS13B, VRK1, GPRIN3, VAPA, MAP1B, NEDD4, TBC1D24, VIM, ERCC6, MAPT, CDK16, FGFR1	1656	128	19478	2.8486280948067635	0.0017118793011923206	1.6317581278023395E-5	1.50268e-05
GOTERM_BP_DIRECT	GO:0019722~calcium-mediated signaling	29	1.7261904761904763	2.59883e-07	GRIA1, RYR1, APP, CHRM3, CXCL8, LRRK2, CXCR5, HTR2B, ITPR1, ITPR3, PKD2, GRIN2A, CXCR3, PLCG2, CCR4, SYK, TRPA1, CCL20, TRPV1, SELE, GRIN2B, GRIN1, GRIN2D, P2RX7, TREML1, ZAP70, CD4, AGTR1, ADA	1656	115	19478	2.9660890569208154	0.001841395121009115	1.738766352272097E-5	1.60122e-05
GOTERM_BP_DIRECT	GO:2000463~positive regulation of excitatory postsynaptic potential	15	0.8928571428571428	2.64183e-07	GRIA1, APP, NRXN1, CHRNA7, PTEN, BAIAP2, GRIN2B, GRIN1, GRIN2D, GRIN2A, RELN, DLG4, TBC1D24, PTK2B, CHRFAM7A	1656	34	19478	5.189151747655584	0.001871832369020221	1.751015129764274E-5	1.6125e-05
GOTERM_BP_DIRECT	GO:0007399~nervous system development	72	4.285714285714286	3.01089e-07	CHRM2, SEMA5B, CHRM3, GSK3B, SMARCB1, CHRM1, FMR1, AVIL, PTEN, CXCL1, VLDLR, FGF2, PTPRF, FGF5, NAGLU, OPHN1, DPYSL5, MDK, EP300, RBFOX3, APAF1, MAGI2, VPS13B, NRG1, NAV1, PAX6, PAX5, SDHA, PAX2, ZEB2, TRAPPC6B, KCNQ2, DCX, ARHGEF2, MET, NAIP, CAMK2B, NOTCH2, DCTN1, NRXN1, MST1R, SPG7, PURA, ATXN3, ADGRG1, ADGRG6, PCDHA3, APOB, SCN3B, TFAP2A, LGI1, MPP2, TIMM8A, NTRK2, NTRK3, STAT3, FN1, NOTCH2NL…	1656	452	19478	1.873605232781839	0.002133045823504376	1.9771515594118457E-5	1.82075e-05
GOTERM_BP_DIRECT	GO:0060396~growth hormone receptor signaling pathway	10	0.5952380952380952	3.05154e-07	GHR, SOCS2, GH1, PXN, STAT3, IGF1, PIK3R1, JAK2, CSF2RA, PTK2	1656	14	19478	8.401483781918564	0.0021618122495856706	1.985460558509132E-5	1.8284e-05
GOTERM_BP_DIRECT	GO:0030324~lung development	24	1.4285714285714286	3.18208e-07	SMAD2, SREBF1, PDGFRA, RAB3A, NOTCH1, ANXA2, MME, EPAS1, PROX1, FGF1, GLI1, FGF2, YWHAZ, EGFR, GLI2, VEGFA, COL3A1, ADAMTS2, FGF7, LOX, NKX2-1, EP300, FGFR2, EIF4G1	1656	84	19478	3.360593512767426	0.0022541860518398016	2.051572904126511E-5	1.88929e-05
GOTERM_BP_DIRECT	GO:0042060~wound healing	23	1.369047619047619	3.25083e-07	DSP, NOTCH2, SMAD2, PDGFRA, SCARB1, TGFB2, DST, TPM1, FN1, PDGFA, NRG1, CFLAR, IGF1, FGF1, FGF2, NOTCH2NLC, COL3A1, ERBB3, NF1, PPARA, ENG, FGF10, PLEC	1656	78	19478	3.468304843304843	0.0023028335085232277	2.0770168760878094E-5	1.91272e-05
GOTERM_BP_DIRECT	GO:0060397~growth hormone receptor signaling pathway via JAK-STAT	9	0.5357142857142857	3.49169e-07	STAT5A, GH1, STAT5B, STAT3, STAT6, TYK2, JAK2, JAK3, JAK1	1656	11	19478	9.623517786561264	0.002473244592794077	2.2109890020711886E-5	2.03609e-05
GOTERM_BP_DIRECT	GO:0043536~positive regulation of blood vessel endothelial cell migration	18	1.0714285714285714	3.76352e-07	STAT5A, TGFB1, ANGPT1, GAB1, PLG, HMGB1, GATA2, FGF2, THBS1, SIRT1, HIF1A, VEGFA, ADAM17, SP1, TMSB4X, KDR, AKT1, FGFR1	1656	50	19478	4.234347826086957	0.002665530378743952	2.3620254233272012E-5	2.17518e-05
GOTERM_BP_DIRECT	GO:0019228~neuronal action potential	15	0.8928571428571428	4.05915e-07	GRIA1, KCND2, KCNA1, KCNA2, ANK3, MTOR, SOD1, GJD2, CACNA1I, SCN11A, SCN8A, SCN9A, MYH14, SCN2A, SCN1A	1656	35	19478	5.040890269151139	0.0028746086563353757	2.52521727603297E-5	2.32546e-05
GOTERM_BP_DIRECT	GO:0032722~positive regulation of chemokine production	17	1.0119047619047619	4.11092e-07	CD74, IL33, CSF1R, APP, TSLP, AIRE, CARD9, LPL, AIF1, HIF1A, IL1RL1, ADAM17, TLR7, LBP, MYD88, TLR3, HAVCR2	1656	45	19478	4.44345142243693	0.0029112176999070982	2.5351851625882944E-5	2.33464e-05
GOTERM_BP_DIRECT	GO:0007411~axon guidance	39	2.3214285714285716	4.59328e-07	ROBO2, RET, NOTCH2, CSF1R, SEMA5B, NOTCH3, NRP1, NOTCH1, LAMA2, SEMA3A, NRXN1, SEMA3F, GLI2, RELN, OPHN1, DPYSL5, KIF5C, KIF5B, KIF5A, DAG1, NKX2-1, NRCAM, SCN1B, LGI1, EPHA5, NGFR, SMAD4, PAX6, BMP7, MAPK8IP3, NOTCH2NLC, PTK2, NELL2, NFASC, CXCL12, CNTN1, CNTN2, SOS1, MATN2	1656	189	19478	2.427095314776474	0.0032522515947162045	2.808233544461895E-5	2.58609e-05
GOTERM_BP_DIRECT	GO:0050728~negative regulation of inflammatory response	34	2.0238095238095237	5.71099e-07	RB1, MVK, CHRNA7, GBA1, NLRC3, AHR, RABGEF1, SOCS3, NT5E, TMSB4X, ALOX5, VPS35, EXTL3, IL10, SMAD2, IL10RA, HGF, NR1H2, IL13, ADIPOQ, STAT3, NR1H4, KLF4, NFKB1, SOD1, BCR, CYLD, NLRP12, LPCAT3, PPARG, CHRFAM7A, TEK, PPARA, ADA	1656	154	19478	2.5968222598657382	0.004042040819395076	3.4617357177716085E-5	3.1879e-05
GOTERM_BP_DIRECT	GO:0009612~response to mechanical stimulus	19	1.130952380952381	6.03871e-07	POSTN, SUN1, ITGAM, STAT1, SRC, MMP2, PTCH1, KRT5, MPO, THBS1, P2RX7, COL1A1, SCEL, MAPK8, RPS6KB1, MAP1B, PTK2B, BDKRB1, PPARG	1656	57	19478	3.920692431561997	0.004273494658057375	3.629365120208588E-5	3.34227e-05
GOTERM_BP_DIRECT	GO:0016485~protein processing	24	1.4285714285714286	6.3101e-07	C2CD3, MME, F12, PTCH1, PSEN2, KLK13, ADAM10, ECE1, AEBP1, MMEL1, PSEN1, F3, CTSS, P2RX7, APH1A, BACE1, CASP9, ADAMTS2, ADAM17, NCSTN, MMP16, NAGLU, CASP3, CNTN2	1656	87	19478	3.244710977844411	0.004465128125392015	3.7606093884639834E-5	3.46313e-05
GOTERM_BP_DIRECT	GO:0045429~positive regulation of nitric oxide biosynthetic process	17	1.0119047619047619	8.11387e-07	SMAD2, APP, HSP90AA1, STAT1, INSR, PIK3CB, TRPV1, OPRM1, KLF4, PTGS2, SOD2, PKD2, ESR1, IL1B, PTK2B, AKT1, JAK2	1656	47	19478	4.2543683831842944	0.005737831647792957	4.795017425761179E-5	4.41572e-05
GOTERM_BP_DIRECT	GO:0070588~calcium ion transmembrane transport	31	1.8452380952380953	8.18101e-07	CHRNA7, CACNA1A, ATP2A2, PSEN1, CACNA1F, ATP2C1, PKD2, NALCN, PKD1, TMEM165, CACNA1I, SEC61A1, GRIN2A, EDNRA, SCN11A, ITGAV, TRPM7, CACNG2, TRPM3, TRPC6, TRPA1, TRPV2, TRPV3, ANO6, TRPV1, OPRM1, GRIN1, P2RX7, FKBP1A, ASPH, P2RX2	1656	135	19478	2.70092145285382	0.005785174515355429	4.795017425761179E-5	4.41572e-05
GOTERM_BP_DIRECT	GO:2000811~negative regulation of anoikis	11	0.6547619047619048	8.62457e-07	ITGB1, NTRK2, NOTCH1, PIK3CA, SRC, CEACAM5, CAV1, BCL2, PDK4, PTK2, BCL2L1	1656	19	19478	6.8096236969234685	0.006097883046678909	4.9728035988460546E-5	4.57944e-05
GOTERM_BP_DIRECT	GO:0048489~synaptic vesicle transport	11	0.6547619047619048	8.62457e-07	TOR1A, RAB3A, SYNJ1, KIF5C, KIF5B, KIF5A, RAB27A, CTNNB1, SPG11, DNM2, SNCA	1656	19	19478	6.8096236969234685	0.006097883046678909	4.9728035988460546E-5	4.57944e-05
GOTERM_BP_DIRECT	GO:0030593~neutrophil chemotaxis	19	1.130952380952381	1.06891e-06	TGFB2, CXCL9, CSF3R, EDN2, CXADR, CXCL8, SYK, C5AR1, GBF1, CXCL1, CXCL13, TREM1, CXCL2, PIK3CG, CXCL10, PIKFYVE, IL1B, LBP, PF4	1656	59	19478	3.787787603373455	0.00755205678123283	6.113478953356904E-5	5.62988e-05
GOTERM_BP_DIRECT	GO:0032757~positive regulation of interleukin-8 production	20	1.1904761904761905	1.12195e-06	CD74, SYK, NOS2, STAT3, ADIPOQ, SERPINE1, APOA2, HMGB1, BCL10, F3, RELA, MAVS, IL1B, LEP, TLR7, CD14, LBP, MYD88, TLR3, RIGI	1656	65	19478	3.619100706057228	0.007925268025584908	6.365468335486573E-5	5.86194e-05
GOTERM_BP_DIRECT	GO:0010332~response to gamma radiation	13	0.7738095238095238	1.13979e-06	PARP1, PRKDC, XRCC2, BRCA2, CBL, SOD2, IL1A, CXCL10, PTPRC, BCL2, ERCC6, TP53, MEN1	1656	28	19478	5.460964458247067	0.008050810336181158	6.415387697869407E-5	5.90791e-05
GOTERM_BP_DIRECT	GO:0034599~cellular response to oxidative stress	26	1.5476190476190477	1.19262e-06	PRKN, LRRK2, ATP2A2, AIF1, HIF1A, FOXO1, MAPK8, EDNRA, NAGLU, PENK, ABL1, PPARGC1A, SLC25A24, SNCA, ABCC1, G6PD, PARP1, GPX5, SLC11A2, GPX7, SOD2, EIF2S1, SETX, PINK1, TBC1D24, ATP13A2	1656	103	19478	2.969068054969279	0.008422391863560974	6.659886284040624E-5	6.13307e-05
GOTERM_BP_DIRECT	GO:0086002~cardiac muscle cell action potential involved in contraction	12	0.7142857142857143	1.42076e-06	SCN11A, SCN8A, SCN9A, PKP2, SCN7A, SCN5A, ATP1A1, SCN2A, SCN3B, SCN3A, SCN1B, SCN1A	1656	24	19478	5.8810386473429945	0.010025462226078585	7.810890269018582E-5	7.19302e-05
GOTERM_BP_DIRECT	GO:2000378~negative regulation of reactive oxygen species metabolic process	12	0.7142857142857143	1.42076e-06	BCR, TFAP2A, PRKN, PINK1, G6PD, BCL2, BRCA1, CRYAB, HIF1A, TP53, PAX2, SIRT3	1656	24	19478	5.8810386473429945	0.010025462226078585	7.810890269018582E-5	7.19302e-05
GOTERM_BP_DIRECT	GO:0035725~sodium ion transmembrane transport	30	1.7857142857142856	1.5889e-06	SLC20A2, SLC20A1, ATP1A4, SLC41A1, ATP1A1, PKD2, NALCN, SLC6A3, SLC6A4, GRIN2A, SCN11A, SCN9A, SCN7A, SLC17A7, SCN5A, ASIC2, SCN3B, SCN3A, SLC17A3, SCN1B, SCN1A, SLC12A2, SLC4A10, TRPV3, ANO6, GRIN1, P2RX7, WNK1, SCN8A, SCN2A	1656	132	19478	2.673199385155907	0.011205237263809398	8.625306062530855E-5	7.94302e-05
GOTERM_BP_DIRECT	GO:0021675~nerve development	11	0.6547619047619048	1.59322e-06	NELL2, NGFR, NAGLU, SEMA3A, DAG1, ILK, SEMA3F, DICER1, NGF, SCN2A, SCN1A	1656	20	19478	6.469142512077295	0.011235564186967806	8.625306062530855E-5	7.94302e-05
GOTERM_BP_DIRECT	GO:0009267~cellular response to starvation	23	1.369047619047619	1.62346e-06	SREBF1, HSPA8, WDR45B, MAX, CAV1, LRRK2, TFEB, TSC2, PCSK9, GBA1, WDR45, SIRT1, FOXO1, MTOR, FLCN, MYOD1, LAMP2, PDK4, YME1L1, PPARA, GLUL, ATG7, TNRC6A	1656	85	19478	3.1826797385620913	0.011447554601462295	8.722403708818359E-5	8.03243e-05
GOTERM_BP_DIRECT	GO:0009615~response to virus	27	1.607142857142857	1.82229e-06	CHRM2, IFITM3, IFNA4, CCL11, IFITM2, ADAR, MST1R, IFIH1, IKBKB, TBK1, ITGB8, IKBKG, APOB, CCT5, IFNAR2, RSAD2, IFNGR2, MX1, HMGA2, FOXP3, IL17RA, CXCL12, IRF7, TPT1, BCL2L1, RIGI, IFNAR1	1656	112	19478	2.8355007763975153	0.012840551090022356	9.717061483945808E-5	8.94841e-05
GOTERM_BP_DIRECT	GO:0001701~in utero embryonic development	42	2.5	1.91429e-06	ITGB1, NOTCH2, RNASEH2B, HDAC3, NOTCH1, C2CD3, CHD7, CTCF, PKD1, GATA1, GLI2, INPP5B, FLCN, EDNRA, BCL2L11, CPT2, SH3PXD2A, MGAT1, APOB, ATP7A, SMAD2, PDGFRA, SMAD4, ANGPT1, XRCC2, PTCH1, ADAM10, SOX10, MAPK8IP3, NOTCH2NLC, VEGFA, SLC5A7, AR, COL3A1, DIAPH3, MSH2, SCO2, CTNNB1, TP53, FGFR2, FGFR1, BCL2L1	1656	223	19478	2.2152791317345812	0.013484404707561848	1.0131441746531054E-4	9.33001e-05
GOTERM_BP_DIRECT	GO:0000122~negative regulation of transcription by RNA polymerase II	124	7.380952380952381	2.09655e-06	RB1, APP, SPI1, GFI1, NR3C1, RBPJ, BACH2, CCND1, EP300, MNX1, TP63, MEN1, MITF, DICER1, SOX10, FOXP3, RUNX1, AR, MAF, IFI27, SQSTM1, TP53, NOTCH2, NOTCH3, DNMT1, TSG101, NOTCH1, MAX, PSEN1, AEBP1, GATA2, GATA1, FOXO1, SDCBP, ATXN1, NKX2-1, TFAP2A, SMAD2, PRNP, CREBBP, JUN, SMAD4, TGFB1, SMURF2, WFS1, VDR, CAV1, PTCH1, HMGA2, TRPV1, ESR1, ESR2, NOTCH2NLC, NFKB1, SMAD7, BMP4, NFKBIA, DLG1, PTPRC, S…	1656	958	19478	1.5224400673706293	0.014758774560552745	1.1013891320678655E-4	0.000101427
GOTERM_BP_DIRECT	GO:0034605~cellular response to heat	18	1.0714285714285714	2.28956e-06	VCP, HSP90AA1, HDAC2, CLPB, TRPV1, FGF1, PTGS2, EIF2S1, THBS1, HDAC6, IL1A, DNAJB1, CXCL10, ATXN3, NF1, MAPT, PRKACA, PRKACB	1656	56	19478	3.780667701863354	0.016106442280815703	1.1939369295479734E-4	0.000109949
GOTERM_BP_DIRECT	GO:0046716~muscle cell cellular homeostasis	12	0.7142857142857143	2.34216e-06	TGFB1, MSTN, LOX, CAV1, LAMP2, CAPN3, DMD, ALDOA, HIF1A, FXN, MTM1, SOD1	1656	25	19478	5.645797101449276	0.01647339331624542	1.212450292509058E-4	0.000111654
GOTERM_BP_DIRECT	GO:0031069~hair follicle morphogenesis	14	0.8333333333333334	2.85052e-06	NGFR, TGFB2, NOTCH1, FOXE1, IGFBP5, GLI2, FGF7, NAGLU, BCL2, CTNNB1, ATP7A, TP63, FGFR2, FGF10	1656	35	19478	4.7048309178743954	0.02001292142663924	1.464917660949653E-4	0.000134904
GOTERM_BP_DIRECT	GO:0007409~axonogenesis	25	1.488095238095238	2.89942e-06	SPTBN4, SNAP25, APP, CNTNAP1, RAB3A, NOTCH1, ATL1, ADCY1, IGF1R, STK11, PTPRZ1, SCN11A, NRCAM, NEFH, SPG11, RAB8A, NTNG2, CCK, ANK3, BAIAP2, PAX2, MAP1B, TAOK2, BCL2, FGFR2	1656	101	19478	2.911405270961879	0.02035277838120797	1.474502939807175E-4	0.000135787
GOTERM_BP_DIRECT	GO:0007204~positive regulation of cytosolic calcium ion concentration	31	1.8452380952380953	2.91075e-06	C5AR1, CXCR5, CACNA1A, ITPR3, HMGB1, HTR2A, GATA2, CXCL13, PKD2, ADRA1A, PKD1, GATA1, PIK3CG, KNG1, EDNRA, CXCR3, ABL1, PTK2B, BDKRB1, CD38, ITGAV, JAK2, TAC1, CCR4, TRPC6, TRPV1, TACR1, OPRM1, ESR1, DLG4, AGTR1	1656	143	19478	2.549820951994865	0.020431461598813816	1.474502939807175E-4	0.000135787
GOTERM_BP_DIRECT	GO:0045214~sarcomere organization	16	0.9523809523809524	3.31296e-06	ITGB1, WDR1, FLII, TPM1, KRT8, LDB3, MYOM2, MYLK3, TTN, CSRP1, PRKAR1A, TNNT2, CAPN3, FLNC, MYH7, PLEC	1656	46	19478	4.091157319890779	0.023221692962184792	1.666349340748473E-4	0.000153454
GOTERM_BP_DIRECT	GO:0006915~apoptotic process	91	5.416666666666667	3.63539e-06	APP, STEAP3, IFNA2, PTEN, PCSK9, AHR, NR3C1, YARS1, ADRA1A, CASP9, STK11, LGALS1, AIFM1, OPA1, TCTN3, CASP10, CASP3, CHEK1, MYO18A, CASP1, TRIM69, CAPN3, EP300, KIF1B, IKBKG, JAK2, MAP3K7, TP63, CTSC, HELLS, TNFRSF12A, PARP1, APAF1, PRKCB, IL19, MFSD10, IL1A, PLSCR1, IRF3, PLSCR3, IFI27, CEACAM5, IL1B, IAPP, SQSTM1, CARD14, TP53, NAIP, ARHGEF6, NOTCH2, SGMS1, PRUNE2, XIAP, HTT, TNFRSF11B, PSEN1, …	1656	656	19478	1.6316296247201603	0.025452693804515647	1.8156457943159583E-4	0.000167202
GOTERM_BP_DIRECT	GO:0042110~T cell activation	20	1.1904761904761905	3.82969e-06	CD86, SMAD2, ITK, CHRNA7, NLRC3, RASGRP1, FOXP3, PIK3CG, FKBP1A, DPP4, ZAP70, CD4, PTPRC, IRF4, LCK, CD28, CHRFAM7A, SOS1, CD44, ADA	1656	70	19478	3.3605935127674256	0.026794683285351506	1.8993113953577175E-4	0.000174907
GOTERM_BP_DIRECT	GO:0031663~lipopolysaccharide-mediated signaling pathway	14	0.8333333333333334	4.11556e-06	SCARB1, PTPN22, BCL10, IRAK4, MALT1, NFKBIA, IRF3, PLCG2, AKT1, MAPK1, CD14, LBP, JAK2, MYD88	1656	36	19478	4.574141170155663	0.02876575424714567	2.0269123582792684E-4	0.000186658
GOTERM_BP_DIRECT	GO:0001935~endothelial cell proliferation	13	0.7738095238095238	4.15419e-06	SCARB1, CAV1, PIK3CB, FGF2, VEGFA, ERN1, DLG1, FGF7, ZEB2, NF1, TEK, CD34, FGF10	1656	31	19478	4.932484026803802	0.029031803268216194	2.0318278028247713E-4	0.00018711
GOTERM_BP_DIRECT	GO:0048286~lung alveolus development	16	0.9523809523809524	4.48558e-06	TGFB1, EDN2, IGFBP5, FLT4, LIF, PDGFA, MAPK8IP3, MECP2, BMP4, KDR, PGR, ATP7A, ADA, FGFR2, FGF10, FBN1	1656	47	19478	4.004111419467571	0.03131110005566251	2.1494391879421385E-4	0.000197941
GOTERM_BP_DIRECT	GO:0003007~heart morphogenesis	16	0.9523809523809524	4.48558e-06	TGFB2, INSR, PTCH1, CHD7, HTR2B, ABCC9, TBXT, MTOR, PTK2, VEGFA, FKBP1A, BMP4, ASXL1, COL5A1, DAG1, EPHB4	1656	47	19478	4.004111419467571	0.03131110005566251	2.1494391879421385E-4	0.000197941
GOTERM_BP_DIRECT	GO:1904646~cellular response to amyloid-beta	16	0.9523809523809524	4.48558e-06	NGFR, GSK3B, PRNP, APP, ABCC1, VCAM1, SYK, LRP1, PARP1, CACNA1A, TREM2, IGF1, PSEN1, IGF1R, BACE1, GRM5	1656	47	19478	4.004111419467571	0.03131110005566251	2.1494391879421385E-4	0.000197941
GOTERM_BP_DIRECT	GO:1990776~response to angiotensin	9	0.5357142857142857	5.03131e-06	SMAD2, KL, COL3A1, ROCK2, PRKCB, CYBB, COMT, PTGS2, AGT	1656	14	19478	7.561335403726708	0.03505305694995109	2.3817629869265055E-4	0.000219336
GOTERM_BP_DIRECT	GO:0007584~response to nutrient	18	1.0714285714285714	5.07115e-06	SREBF1, ARSA, ADSL, VCAM1, UGT1A1, APAF1, TFRC, STAT1, ADIPOQ, CYBB, TNFRSF11B, SLC6A4, C2, ERCC1, UCP3, TFAM, PPARG, PPARA	1656	59	19478	3.588430361090641	0.0353256659729696	2.3817629869265055E-4	0.000219336
GOTERM_BP_DIRECT	GO:0030218~erythrocyte differentiation	18	1.0714285714285714	5.07115e-06	HSPA9, STAT5A, STAT5B, ALAS2, FECH, EPAS1, NCAPG2, VPS13A, ADAR, CFLAR, IKZF1, GATA1, BMP4, CASP3, KCNQ1, KIT, JAK2, CHMP5	1656	59	19478	3.588430361090641	0.0353256659729696	2.3817629869265055E-4	0.000219336
GOTERM_BP_DIRECT	GO:0035556~intracellular signal transduction	70	4.166666666666666	5.15633e-06	GSK3B, ITK, DGKE, CXCL8, TFRC, LRRK2, PRKAG2, CXCL1, ADRA1A, TREM1, RPS6KA3, FLCN, MDK, BLNK, AKT1, RAC1, JAK2, JAK3, MAP3K7, JAK1, CISH, IGFBP5, SYK, PRKCB, GAB1, NRG1, TYK2, IRAK4, BCR, ZAP70, PRKAR1A, LCK, RASA1, RASA2, KIT, DCX, DEPDC5, SQSTM1, NOTCH2, SRC, SHC1, PSEN2, NLRC3, PSEN1, ADCY1, STK4, PLD1, PPM1F, RELA, SOCS2, SOCS3, SDCBP, ABL1, PLCG2, MAPK1, SMAD2, PRNP, SMAD4, HMGA2, MYO5A, NOT…	1656	470	19478	1.7517987460170623	0.035908229586220974	2.4058353353809448E-4	0.000221553
GOTERM_BP_DIRECT	GO:0007267~cell-cell signaling	42	2.5	5.35074e-06	C1QA, CRB1, NRP1, CXCL9, IFNA2, PDGFA, THY1, CXCL13, ADRA1A, GATA1, GJC1, FGF5, ADGRG1, GJA3, GJA5, TMED1, TAC1, MPZL1, CCL20, GDF15, SH2D1A, ADAM10, ESR2, AGT, GJD2, FGF17, IL3, CXCL10, AR, GJD4, GJB1, IL1B, GJB6, PKP2, GNRH1, IAPP, PGR, TEK, MAPT, FGF13, FGFR3, FGFR2	1656	232	19478	2.129341579210395	0.03723657005445835	2.4802258361910636E-4	0.000228403
GOTERM_BP_DIRECT	GO:0048143~astrocyte activation	10	0.5952380952380952	5.40937e-06	C1QA, APP, ZEB2, NAGLU, IL1B, C5AR1, TREM2, MAPT, PSEN1, EGFR	1656	18	19478	6.534487385936662	0.03763677873033633	2.4911186317902836E-4	0.000229406
GOTERM_BP_DIRECT	GO:0071346~cellular response to type II interferon	21	1.25	5.57471e-06	CIITA, GSN, NOS2, STAT1, MST1, CAMK2A, AQP4, AIF1, CLDN1, CDC42, RPS6KB1, KIF5B, CASP1, IL12B, CCL2, CALM3, VIM, CALM1, IL12RB1, RAB7B, TLR3	1656	78	19478	3.1667131178000747	0.038764578043661735	2.550697663981764E-4	0.000234893
GOTERM_BP_DIRECT	GO:0010467~gene expression	37	2.2023809523809526	5.64749e-06	APP, CRB1, RNASEH2B, LRP2, CTCF, NR3C1, COMT, FOXO1, GLI2, MFSD8, FADS3, MECP2, EDNRA, NKX2-1, AKT1, EPG5, CSMD1, IL33, TGFB1, ADIPOQ, LIF, VPS13A, ABCC9, RUNX2, GFAP, SOD1, HADHB, DIAPH3, NPC1, CNTN1, NOX4, PPARA, MYD88, FGFR1, FBN1, PLEC, RIGI	1656	193	19478	2.254906009862081	0.039260636706290764	2.5674363945333043E-4	0.000236434
GOTERM_BP_DIRECT	GO:0002092~positive regulation of receptor internalization	12	0.7142857142857143	5.8395e-06	CD63, SYK, ANGPT1, TBC1D5, EGF, INSR, FMR1, MAGI2, PLCG2, PCSK9, SELE, VEGFA	1656	27	19478	5.227589908749329	0.04056800058370469	2.637816304512737E-4	0.000242916
GOTERM_BP_DIRECT	GO:0001508~action potential	16	0.9523809523809524	6.0147e-06	KCND2, KCNB1, CHRNA4, ABCC8, KCNC3, KCNA1, KCNC4, KCNA2, KCNA3, ABCC9, KCNV2, KCNS1, KCNQ1, GNA11, SCN8A, KCNQ2	1656	48	19478	3.920692431561996	0.04175942225784257	2.670997143963744E-4	0.000245971
GOTERM_BP_DIRECT	GO:0071466~cellular response to xenobiotic stimulus	20	1.1904761904761905	6.02594e-06	RB1, PRNP, NOS2, TFRC, ADIPOQ, BRAF, ABCC9, PAX6, SOX10, EGFR, PPM1F, EFTUD2, CHEK2, IL1B, KCNQ1, REN, CD69, ASIC2, TP53, TLR3	1656	72	19478	3.267243692968331	0.041835767532496515	2.670997143963744E-4	0.000245971
GOTERM_BP_DIRECT	GO:0006909~phagocytosis	20	1.1904761904761905	6.02594e-06	ITGB1, LRP1, NCF4, ANXA11, MST1R, GATA2, ITGAL, LYST, CORO1A, DNM2, BCR, PIK3CA, AXL, LEP, LEPR, PECAM1, CD14, MET, LDLR, MYD88	1656	72	19478	3.267243692968331	0.041835767532496515	2.670997143963744E-4	0.000245971
GOTERM_BP_DIRECT	GO:0007159~leukocyte cell-cell adhesion	13	0.7738095238095238	6.13384e-06	ITGB1, VCAM1, SYK, MSN, UMOD, ITGAL, SELE, NT5E, PTPRC, CD40LG, SELL, TNIP1, PECAM1	1656	32	19478	4.778343900966184	0.042568694972604515	2.68525748041207E-4	0.000247284
GOTERM_BP_DIRECT	GO:0097192~extrinsic apoptotic signaling pathway in absence of ligand	13	0.7738095238095238	6.13384e-06	GSK3B, EYA1, IL1A, KITLG, BCL2L11, ERBB3, IL1B, BCL2, CTNNA1, NF1, ITGAV, FGF10, BCL2L1	1656	32	19478	4.778343900966184	0.042568694972604515	2.68525748041207E-4	0.000247284
GOTERM_BP_DIRECT	GO:0051592~response to calcium ion	17	1.0119047619047619	6.42684e-06	FGA, CAV1, ANXA11, ITPR3, THBS1, EGFR, TTN, P2RX7, TNNT2, NEDD4, PENK, PTK2B, SDC1, CAPN3, CALM3, CALM1, CACNG2	1656	54	19478	3.7028761853641083	0.0445561925349266	2.7792183003718E-4	0.000255937
GOTERM_BP_DIRECT	GO:0001837~epithelial to mesenchymal transition	17	1.0119047619047619	6.42684e-06	GSK3B, TGFB2, SMAD4, TGFB1, NOTCH1, ROCK2, HGF, HMGA2, IGF1, RBPJ, BMP7, HIF1A, CTNNB1, NCAM1, FGFR2, ENG, FGFR1	1656	54	19478	3.7028761853641083	0.0445561925349266	2.7792183003718E-4	0.000255937
GOTERM_BP_DIRECT	GO:0010507~negative regulation of autophagy	18	1.0714285714285714	6.51997e-06	IL10, IL10RA, HGF, STAT3, MTMR9, TREM2, PTPN22, ADRA1A, MTOR, WNK1, LEP, LEPR, BCL2, AKT1, EP300, MET, BCL2L1, EIF4G1	1656	60	19478	3.528623188405797	0.045187005552008275	2.8024014707113816E-4	0.000258072
GOTERM_BP_DIRECT	GO:0006955~immune response	77	4.583333333333333	6.81152e-06	IFITM3, CD86, IL21, ADAMDEC1, CIITA, CXCL9, IFITM2, CXCL8, CXCL1, CXCL13, TREM1, CXCL2, PIK3CG, LTB4R, CTSS, IGF1R, TNFSF13B, PNP, ITGB8, IKBKG, JAK2, B2M, CCR4, MAP3K7, CTSC, IL10, CR2, IL1R1, IL13, IL19, TYK2, HLA-A, TNFRSF1B, CHIT1, FCER2, IL1A, ZAP70, AZGP1, IL1B, PECAM1, HLA-DQB1, CCL11, NOTCH1, AIRE, C5AR1, CXCR5, AFP, PIK3R1, CFP, SAMHD1, THBS1, CRHR1, C3, CD79B, IL1RL1, CNR2, EXOSC9, CXCR…	1656	537	19478	1.6865548448618644	0.04715922504497394	2.910078461453265E-4	0.000267988
GOTERM_BP_DIRECT	GO:0042307~positive regulation of protein import into nucleus	15	0.8928571428571428	7.16427e-06	SMAD2, HSP90AA1, TGFB1, HDAC3, JUP, PTPN22, PIK3R1, PSEN1, PTGS2, MAVS, CDH1, LEP, EP300, JAK2, TARDBP	1656	43	19478	4.103050219076508	0.049539998336918356	3.042456125620873E-4	0.000280179
GOTERM_BP_DIRECT	GO:0006784~heme A biosynthetic process	8	0.4761904761904762	7.67063e-06	FECH, COX15, UROD, UROS, HMBS, CPOX, PPOX, COX10	1656	11	19478	8.554238032498901	0.052947072961361585	3.238100568520733E-4	0.000298196
GOTERM_BP_DIRECT	GO:0007605~sensory perception of sound	33	1.9642857142857142	7.96958e-06	SCARB2, SPTBN4, WDR1, HEXB, COL11A1, CHD7, SLC1A3, LRP2, CDC14A, CASP3, CDH23, LRIG1, OTOF, MYH14, MBP, LRIG2, TBL1X, ASIC2, TFAP2A, EYA1, WFS1, MYO7A, USH2A, SOD1, TJP1, COL1A1, DIAPH3, P2RX2, KCNQ1, GJB6, COL4A3, ALDH7A1, FGFR1	1656	165	19478	2.3524154589371977	0.054952877502129405	3.3443942267610106E-4	0.000307984
GOTERM_BP_DIRECT	GO:0051262~protein tetramerization	12	0.7142857142857143	8.88048e-06	OXA1L, APP, KCNC3, TRPM7, STK4, PKD2, MS4A1, TP53, TP63, HLA-DRB1, TRPM3, SNCA	1656	28	19478	5.040890269151139	0.061038383977799815	3.6893206074549824E-4	0.000339748
GOTERM_BP_DIRECT	GO:0051968~positive regulation of synaptic transmission, glutamatergic	13	0.7738095238095238	8.89557e-06	TSHZ3, NRXN1, PTGS2, GRIN2B, EGFR, HDAC6, GRIN1, GRIN2D, GRIN2A, RELN, PTK2B, CCL2, CACNG2	1656	33	19478	4.633545600936905	0.0611388332940368	3.6893206074549824E-4	0.000339748
GOTERM_BP_DIRECT	GO:0034475~U4 snRNA 3'-end processing	7	0.4166666666666667	8.98821e-06	EXOSC7, EXOSC6, EXOSC4, EXOSC9, EXOSC8, EXOSC3, EXOSC2	1656	8	19478	10.291817632850242	0.06175548835062461	3.70607000401145E-4	0.000341291
GOTERM_BP_DIRECT	GO:0007613~memory	22	1.3095238095238095	9.15157e-06	APP, MUSK, ABCC8, CHRNA7, INSR, VPS13B, TREM2, ITPR3, VLDLR, HTR2A, PSEN1, COMT, PTGS2, SLC6A4, GRIN2A, ATXN1, CHRFAM7A, MAPT, FGF13, SCN2A, SPG11, CSMD1	1656	87	19478	2.974318396357377	0.06284188675774971	3.730055739868813E-4	0.0003435
GOTERM_BP_DIRECT	GO:0048511~rhythmic process	22	1.3095238095238095	9.15157e-06	GSK3B, CREBBP, KDM5C, HDAC3, ROCK2, PRKDC, DHX9, AHR, MTOR, NFKB2, MAPK10, MAPK8, SP1, HNF4A, NKX2-1, EP300, PPARG, DNM1L, TARDBP, ATG7, TP53, EZH2	1656	87	19478	2.974318396357377	0.06284188675774971	3.730055739868813E-4	0.0003435
GOTERM_BP_DIRECT	GO:0006935~chemotaxis	28	1.6666666666666667	9.3718e-06	ROBO2, CXCL9, CCL11, CXCL8, C5AR1, CXCR5, CXCL1, HMGB1, PIK3CB, PLA2G6, PLD1, FGF2, CXCL2, TYMP, CXCR3, CCL2, MAPK1, RAC1, CCN1, CCR4, PDGFRB, MAP2K1, CCL20, PLAUR, RNASE2, CXCL10, CXCL12, DOCK2	1656	129	19478	2.5530090252031603	0.06430443909617034	3.797988537524985E-4	0.000349756
GOTERM_BP_DIRECT	GO:0042098~T cell proliferation	15	0.8928571428571428	9.69013e-06	TGFB1, MSN, CTPS1, RASGRP1, CORO1A, MALT1, PIK3CG, TNFSF13B, P2RX7, DLG1, NCSTN, KITLG, IL12B, PDE5A, IDO1	1656	44	19478	4.00979907773386	0.06641449118751419	3.904681079607387E-4	0.000359581
GOTERM_BP_DIRECT	GO:1900034~regulation of cellular response to heat	9	0.5357142857142857	9.97559e-06	GSK3B, DNAJB1, CREBBP, DNAJB6, EP300, ATM, MAPT, SIRT1, MTOR	1656	15	19478	7.057246376811594	0.06830263459999386	3.996998835618061E-4	0.000368082
GOTERM_BP_DIRECT	GO:0010718~positive regulation of epithelial to mesenchymal transition	17	1.0119047619047619	1.0779e-05	SMAD2, TGFB2, SMAD4, HDAC2, TGFB1, TNXB, BMP7, MTOR, PTK2, AGT, BMP4, COL1A1, SDCBP, MDK, IL1B, CTNNB1, EZH2	1656	56	19478	3.57063060731539	0.0735964230700421	4.294657250547969E-4	0.000395494
GOTERM_BP_DIRECT	GO:0033627~cell adhesion mediated by integrin	14	0.8333333333333334	1.13568e-05	ITGB1, ITGAM, ITGB4, ITGA2B, ITGAE, ITGAL, ADAM17, MMRN1, ITGAX, ITGB8, ITGAV, ITGA6, ITGB7, FBN1	1656	39	19478	4.222284157066765	0.07738476135259686	4.4995828809767053E-4	0.000414365
GOTERM_BP_DIRECT	GO:0006898~receptor-mediated endocytosis	20	1.1904761904761905	1.1471e-05	SCARB2, ITGAM, LRP1, INSR, CLTC, DNAJC13, LRP2, VLDLR, HSPG2, SORL1, EGFR, DNM1, DNM2, GAK, RABGEF1, CLTCL1, SDC1, CD14, PI4KB, LDLR	1656	75	19478	3.1365539452495974	0.07813152264338408	4.519569349438136E-4	0.000416206
GOTERM_BP_DIRECT	GO:0040014~regulation of multicellular organism growth	11	0.6547619047619048	1.23173e-05	GAMT, GHR, STAT5A, FTO, ATRN, STAT5B, APP, HDAC3, PIK3CA, STAT3, SOD1	1656	24	19478	5.390952093397745	0.0836480289322511	4.8261990184711895E-4	0.000444443
GOTERM_BP_DIRECT	GO:0035633~maintenance of blood-brain barrier	13	0.7738095238095238	1.26881e-05	ITGB1, SLC12A2, LAMA2, PTGS2, CLDN1, TJP1, OCLN, NAGLU, GJB6, PECAM1, MBP, DMD, VCL	1656	34	19478	4.4972648479681725	0.08605498927833488	4.944192406060666E-4	0.000455309
GOTERM_BP_DIRECT	GO:0023019~signal transduction involved in regulation of gene expression	12	0.7142857142857143	1.32111e-05	SMAD2, NFKBIA, FGF5, IKBKB, PDGFRA, IRF3, PARP1, HNF4A, PAX6, TBXT, RELA, NFKB1	1656	29	19478	4.867066466766617	0.08943823906594306	5.119832313077759E-4	0.000471484
GOTERM_BP_DIRECT	GO:0030307~positive regulation of cell growth	22	1.3095238095238095	1.33393e-05	LGI1, TGFB2, ADAM10, NRG1, F2, EGFR, MTOR, CDC42, SDCBP, RPS6KA3, ADAM17, EXOSC4, EXOSC9, BCL2, PTK2B, AKT1, CD38, EXOSC2, EXTL3, FXN, HBEGF, EIF4G1	1656	89	19478	2.907479780708896	0.09026604994032406	5.141437707454487E-4	0.000473473
GOTERM_BP_DIRECT	GO:0014823~response to activity	16	0.9523809523809524	1.37467e-05	IL10, KL, ANXA2, MMP2, ADIPOQ, ABCC9, CBL, SOD2, STK11, COL4A2, PIK3CA, SCO2, LEP, UCP3, CAT, HADH	1656	51	19478	3.6900634649995263	0.09289072508942497	5.263661388174434E-4	0.000484729
GOTERM_BP_DIRECT	GO:0043627~response to estrogen	17	1.0119047619047619	1.38124e-05	KMT2D, ARSA, HSP90AA1, MSTN, MME, MMP2, CAV1, APOA2, GBA1, ABCC9, TNFRSF11B, ESR1, CTNNA1, EP300, PPARG, TEK, TBL1X	1656	57	19478	3.507987965081787	0.09331334893295673	5.263661388174434E-4	0.000484729
GOTERM_BP_DIRECT	GO:0006874~intracellular calcium ion homeostasis	25	1.488095238095238	1.38791e-05	RYR1, CCL11, HEXB, CHRNA7, HTR2B, ATP2A2, UMOD, HTR2A, PIK3CB, ATP2C1, PKD2, TMEM165, EDNRA, CASR, TGFB1, EDN2, TRPA1, PRKCB, VDR, CAV1, CXCL12, ATP13A2, CHRFAM7A, CALR, TPT1	1656	110	19478	2.6731993851559066	0.09374191459588088	5.263661388174434E-4	0.000484729
GOTERM_BP_DIRECT	GO:0007596~blood coagulation	24	1.4285714285714286	1.39555e-05	VKORC1, SERPINA1, VWF, ANGPT1, SERPINC1, F12, ANXA5, PLAUR, RAB27A, F13A1, AP3B1, ANO6, PLAT, PLG, F2, F3, KNG1, F5, F8, F9, MMRN1, HNF4A, SERPING1, CD59	1656	103	19478	2.740678204587027	0.09423288550746833	5.264487414509696E-4	0.000484805
GOTERM_BP_DIRECT	GO:1900182~positive regulation of protein localization to nucleus	14	0.8333333333333334	1.55224e-05	NGFR, CREBBP, TGFB1, PARP1, TFRC, SRC, TYK2, F2, TRIM8, BMP4, STK11, ORMDL3, AKT1, JAK1	1656	40	19478	4.116727053140097	0.1042424497599097	5.733966216399263E-4	0.000528039
GOTERM_BP_DIRECT	GO:0007595~lactation	14	0.8333333333333334	1.55224e-05	NCOA1, DDR1, STAT5A, STAT5B, VDR, CAV1, PRL, HIF1A, SLC6A3, VEGFA, SOCS2, CCND1, ATP7A, XDH	1656	40	19478	4.116727053140097	0.1042424497599097	5.733966216399263E-4	0.000528039
GOTERM_BP_DIRECT	GO:0050679~positive regulation of epithelial cell proliferation	19	1.130952380952381	1.55234e-05	TGFB1, NOTCH1, EYA1, C5AR1, TACR1, IGF1, RBPJ, EGFR, PAX2, RUNX2, GLI2, VEGFA, BMP4, FGF7, ERBB3, SCN5A, ATP7A, FGFR2, FGF10	1656	70	19478	3.192563837129055	0.1042491786601113	5.733966216399263E-4	0.000528039
GOTERM_BP_DIRECT	GO:0060079~excitatory postsynaptic potential	19	1.130952380952381	1.55234e-05	MPP2, GSK3B, GRID2, CHRNA4, CHRNA7, LRRK2, TRPV1, GRIN2B, GRIN1, GRIN2D, P2RX7, MECP2, GRIN2A, P2RX2, AKT1, CHRFAM7A, MET, RAB3GAP1, SNCA	1656	70	19478	3.192563837129055	0.1042491786601113	5.733966216399263E-4	0.000528039
GOTERM_BP_DIRECT	GO:0071230~cellular response to amino acid stimulus	18	1.0714285714285714	1.67463e-05	PDGFRA, NTRK2, DNMT1, MMP2, DNMT3A, EGFR, MTOR, COL1A1, COL3A1, CPEB1, COL1A2, COL4A1, LARS1, COL5A2, COL4A6, ATP7A, BCL2L1, CPEB4	1656	64	19478	3.3080842391304346	0.11198413811647723	6.153610322438001E-4	0.000566684
GOTERM_BP_DIRECT	GO:0008285~negative regulation of cell population proliferation	64	3.8095238095238098	1.73433e-05	DDR1, APP, SMARCB1, CXCL8, PTEN, CXCL1, CTCF, PKD2, ADRA1A, STK11, HNF4A, JAK2, MEN1, IL10, MAP2K1, MAGI2, TSC2, OPRM1, PROX1, NGF, HSPG2, FOXP3, IL1A, AR, AZGP1, ASPH, IL1B, COL4A3, IAPP, IRF6, TP53, CSF1R, TSG101, NOTCH1, UMOD, PLG, PTGS2, THBS1, NDRG1, GATA1, DNAJB2, ADGRG1, PTK2B, CSK, TFAP2A, SMAD2, BCHE, TGFB2, SMAD4, TGFB1, VDR, STAT3, LIF, KLF4, SOD2, BMP7, WARS1, BMP4, AIMP2, APC, GJB6, …	1656	433	19478	1.738505650946659	0.11573641350621511	6.340155639331782E-4	0.000583863
GOTERM_BP_DIRECT	GO:1902894~negative regulation of miRNA transcription	12	0.7142857142857143	1.92622e-05	SMAD2, BMP4, APP, TGFB1, NCOR1, PPARG, PPARA, ESR1, HIF1A, RELA, POU5F1, VEGFA	1656	30	19478	4.704830917874396	0.12768860443488783	7.005512723951148E-4	0.000645135
GOTERM_BP_DIRECT	GO:0006897~endocytosis	36	2.142857142857143	2.01799e-05	APP, LRP1, CHRNA7, LRRK2, MTMR9, LRP2, VLDLR, PIK3CB, PIK3C2A, CLINT1, PIK3CG, GHR, CDC42, PSTPIP1, OPA1, OPHN1, DNER, TOM1, PACSIN3, DNM1L, ATP9B, LDLR, TSC2, MYO5A, SYP, MYO7A, DNM1, DNM2, DNM3, NPC1, MYO5B, AMPH, PIK3C3, CHRFAM7A, RAB7A, BCL2L1	1656	196	19478	2.1603815439219165	0.13334744394656384	7.301820469496676E-4	0.000672422
GOTERM_BP_DIRECT	GO:0043588~skin development	14	0.8333333333333334	2.09705e-05	DSP, RYR1, ABCB6, JUP, PDGFA, PKD1, TNFSF13B, COL1A1, COL3A1, ADAMTS2, COL5A1, COL5A2, ATP7A, MYD88	1656	41	19478	4.0163190762342404	0.13819319932304752	7.549370719328178E-4	0.000695219
GOTERM_BP_DIRECT	GO:0051092~positive regulation of NF-kappaB transcription factor activity	26	1.5476190476190477	2.15204e-05	RNF31, ALK, TFRC, DHX9, CAMK2A, BCL10, MALT1, RELA, TRIM8, IKBKB, PLCG2, CAPN3, IKBKG, CARD9, CFLAR, AGT, AR, CD40LG, IL1B, ARHGEF2, RAB7B, CLOCK, CARD14, MYD88, CARD11, IL18R1	1656	120	19478	2.548450080515298	0.14154772880557565	7.708209772657093E-4	0.000709847
GOTERM_BP_DIRECT	GO:0050853~B cell receptor signaling pathway	17	1.0119047619047619	2.22368e-05	ITK, SYK, PRKCB, NFKB1, CD79B, NFKBIA, PTPRC, LCK, CD19, BLNK, BCL2, PLCG2, ABL1, CD38, MAPK1, SOS1, MS4A1	1656	59	19478	3.389073118807828	0.14589864918914675	7.92480708689077E-4	0.000729793
GOTERM_BP_DIRECT	GO:0034097~response to cytokine	15	0.8928571428571428	2.25919e-05	SERPINA3, ITIH4, STAT1, LIFR, COMT, TYMS, SELE, RELA, NFKB1, NFKB2, COL3A1, SELL, TIMP2, BCL2, BCL2L1	1656	47	19478	3.753854455750848	0.14804676131839867	8.011091397474178E-4	0.000737739
GOTERM_BP_DIRECT	GO:1900016~negative regulation of cytokine production involved in inflammatory response	16	0.9523809523809524	2.2907e-05	ABCD2, CHRNA7, STAT3, TREM2, NLRC3, F2, RELA, NFKB1, NFKBIA, IKBKB, NLRP7, CHRFAM7A, JAK2, PPARA, EXTL3, EZH2	1656	53	19478	3.5508157870750154	0.1499487675160659	8.082427715024465E-4	0.000744308
GOTERM_BP_DIRECT	GO:0007417~central nervous system development	29	1.7261904761904763	2.39002e-05	ROBO2, PRKN, APP, CHD7, PTEN, STK4, GBA2, NPAS2, DRP2, RPS6KA3, RELN, PTPRZ1, DNER, NRCAM, MBP, ASIC2, MNX1, NGFR, GSN, MOG, VPS13B, ZIC4, PAX6, ZEB2, VCAN, CYP26C1, IL1RAPL2, DCX, NES	1656	143	19478	2.3853163744468096	0.1559152387171846	8.391105732104688E-4	0.000772734
GOTERM_BP_DIRECT	GO:0032570~response to progesterone	13	0.7738095238095238	2.46734e-05	NCOA1, SREBF1, TGFB2, TGFB1, CAV1, GAD2, TACR1, TYMS, THBS1, RELA, DSG1, CD38, DSG2	1656	36	19478	4.24741680085883	0.16053141880682797	8.619904927015511E-4	0.000793804
GOTERM_BP_DIRECT	GO:0048034~heme O biosynthetic process	7	0.4166666666666667	2.50136e-05	FECH, UROD, UROS, HMBS, CPOX, PPOX, COX10	1656	9	19478	9.148282340311326	0.16255409575429292	8.695901500848636E-4	0.000800803
GOTERM_BP_DIRECT	GO:0046579~positive regulation of Ras protein signal transduction	10	0.5952380952380952	2.58439e-05	NOTCH2, KITLG, NOTCH1, CSF1, SRC, IGF1, NGF, RASGRP1, NOTCH2NLC, FGF10	1656	21	19478	5.60098918794571	0.1674712570838992	8.930885884510403E-4	0.000822442
GOTERM_BP_DIRECT	GO:0030168~platelet activation	18	1.0714285714285714	2.59414e-05	FGA, DGKE, SYK, VWF, SRC, ITPR3, PIK3CB, F2, GP6, TREML1, COL3A1, PLSCR1, CD40LG, PIK3CA, AXL, LCK, PLCG2, PF4	1656	66	19478	3.2078392621870884	0.16804642214133336	8.930885884510403E-4	0.000822442
GOTERM_BP_DIRECT	GO:0045907~positive regulation of vasoconstriction	12	0.7142857142857143	2.75716e-05	FGA, FAAH, CASR, CAV1, GJA5, ABL1, CD38, TACR1, HTR2A, PTGS2, ADRA1A, EGFR	1656	31	19478	4.553062178588125	0.17760995653937595	9.330233994788164E-4	0.000859218
GOTERM_BP_DIRECT	GO:0098662~inorganic cation transmembrane transport	12	0.7142857142857143	2.75716e-05	ABCC8, SCN8A, SCN9A, SCN7A, ABCC9, SCN5A, SCN2A, ASIC2, PKD2, SCN3A, CACNA1H, SCN1A	1656	31	19478	4.553062178588125	0.17760995653937595	9.330233994788164E-4	0.000859218
GOTERM_BP_DIRECT	GO:0007612~learning	17	1.0119047619047619	2.79521e-05	PRKN, BCHE, NTRK2, APP, CNTNAP2, SLC12A5, NRXN1, INSR, EIF2AK4, PTGS2, AAAS, GRM5, ATXN1, SYNJ1, DLG4, CNTN2, FGF13	1656	60	19478	3.332588566827697	0.1798260348814693	9.330233994788164E-4	0.000859218
GOTERM_BP_DIRECT	GO:0007420~brain development	37	2.2023809523809526	2.79551e-05	ROBO2, CNTNAP2, ABCB6, C2CD3, PRKDC, BRCA2, AFF2, ADGRG1, GRIN2A, RELN, ATXN1, NKX2-1, NRCAM, GIT2, PTCH1, NRG1, PAX6, PROX1, HSPG2, GRIN2B, PBX1, GRIN1, GRIN2D, BCR, NFASC, MEIS1, TMX2, COL4A1, SELENOP, NDUFS4, RAB18, NF1, CNTN1, ATM, HAP1, NES, RAB3GAP1	1656	207	19478	2.102400289388317	0.17984356836987647	9.330233994788164E-4	0.000859218
GOTERM_BP_DIRECT	GO:0035094~response to nicotine	14	0.8333333333333334	2.80223e-05	HDAC2, VCAM1, CHRNA4, CHRNA7, MMP2, IL13, TACR1, SLC6A3, IGF1R, CASP3, PENK, BCL2, MAPK1, CHRFAM7A	1656	42	19478	3.9206924315619966	0.180234347030247	9.330233994788164E-4	0.000859218
GOTERM_BP_DIRECT	GO:0007405~neuroblast proliferation	14	0.8333333333333334	2.80223e-05	ITGB1, KCNA1, PAX6, PROX1, GATA2, FGF2, SOX10, HIF1A, VEGFA, CTNNA1, NF1, CTNNB1, NBN, TP53	1656	42	19478	3.9206924315619966	0.180234347030247	9.330233994788164E-4	0.000859218
GOTERM_BP_DIRECT	GO:0042113~B cell activation	14	0.8333333333333334	2.80223e-05	CD86, CR2, PRKCB, CHRNA4, CHRNA7, CXCR5, HDAC9, RASGRP1, MALT1, C3, ZAP70, PLCG2, CHRFAM7A, MS4A1	1656	42	19478	3.9206924315619966	0.180234347030247	9.330233994788164E-4	0.000859218
GOTERM_BP_DIRECT	GO:0007626~locomotory behavior	21	1.25	3.18815e-05	SNAP25, APP, HEXB, PTEN, ELAVL4, SOD2, SLC6A3, SOD1, FIG4, GNAO1, GRM5, MEIS1, RELN, ALS2, SELENOP, CDH23, NKX2-1, CNTN1, HPRT1, ATP7A, SLC18A2	1656	87	19478	2.83912210561386	0.20236766282335483	0.0010482121280294585	0.000965295
GOTERM_BP_DIRECT	GO:0030216~keratinocyte differentiation	18	1.0714285714285714	3.20365e-05	DSP, FLG, MAP2K1, ASAH1, NOTCH1, TSG101, PAX6, CFLAR, STK4, RBPJ, BCR, TGM1, SCEL, UGCG, CASP3, IRF6, TP63, EZH2	1656	67	19478	3.1599610642439977	0.20324382051478107	0.0010482121280294585	0.000965295
GOTERM_BP_DIRECT	GO:0051289~protein homotetramerization	18	1.0714285714285714	3.20365e-05	RYR1, CRTC3, TRPA1, SHMT1, AQP10, ITPR1, AQP4, ITPR3, TRPV1, SAMHD1, SOD2, PKD2, DNM1, TRPM7, HPRT1, ALDOA, B2M, TRPM3	1656	67	19478	3.1599610642439977	0.20324382051478107	0.0010482121280294585	0.000965295
GOTERM_BP_DIRECT	GO:0120162~positive regulation of cold-induced thermogenesis	23	1.369047619047619	3.2073e-05	DYNC1H1, FH, HDAC3, SYK, EPAS1, CAV1, IL13, ADIPOQ, TRPV2, IGF1R, VEGFA, BSCL2, CPT2, APC, IRF4, LEP, ALMS1, LEPR, MFN2, STAT6, JAK2, HADH, PPARGC1A	1656	101	19478	2.6784928492849285	0.203450241033714	0.0010482121280294585	0.000965295
GOTERM_BP_DIRECT	GO:0000266~mitochondrial fission	9	0.5357142857142857	3.22712e-05	PRKN, FIS1, OPA1, MIEF1, MFF, DNM1L, GDAP1, COX10, SLC25A46	1656	17	19478	6.2269820971867	0.2045688441062845	0.0010498499261067879	0.000966803
GOTERM_BP_DIRECT	GO:2001240~negative regulation of extrinsic apoptotic signaling pathway in absence of ligand	13	0.7738095238095238	3.37073e-05	EYA1, NRG1, KLF4, GATA1, IL1A, TERT, IL1B, BCL2, CTNNA1, AKT1, PF4, FGF10, BCL2L1	1656	37	19478	4.13262175218697	0.21262951361141913	0.0010915632627300845	0.00100522
GOTERM_BP_DIRECT	GO:0038083~peptidyl-tyrosine autophosphorylation	8	0.4761904761904762	3.42289e-05	DDR1, ALK, LCK, ABL1, KDR, PTK2B, EGFR, IGF1R	1656	13	19478	7.238201412114456	0.21553697196090005	0.001098423897351266	0.00101154
GOTERM_BP_DIRECT	GO:0051128~regulation of cellular component organization	8	0.4761904761904762	3.42289e-05	CDC42, ADAM17, COL5A1, ABL1, ADAM10, MSN, PTK2, MTOR	1656	13	19478	7.238201412114456	0.21553697196090005	0.001098423897351266	0.00101154
GOTERM_BP_DIRECT	GO:0071333~cellular response to glucose stimulus	20	1.1904761904761905	3.7007e-05	SMAD2, CASR, SMAD4, TGFB1, KCNB1, TWNK, TREM2, PAX6, PAX2, IGF1R, ERN1, TJP1, COL1A1, PIK3CA, GJB6, NOX4, PDK3, SLC12A6, PRKACA, PRKACB	1656	81	19478	2.9042166159718494	0.23084194132903768	0.0011739835948269995	0.00108112
GOTERM_BP_DIRECT	GO:0031295~T cell costimulation	14	0.8333333333333334	3.70607e-05	CD86, SRC, CAV1, MTOR, TNFSF13B, DPP4, LGALS1, CD40LG, PIK3CA, LCK, CD28, AKT1, CSK, CARD11	1656	43	19478	3.8295135378047407	0.23113484316946775	0.0011739835948269995	0.00108112
GOTERM_BP_DIRECT	GO:0097191~extrinsic apoptotic signaling pathway	16	0.9523809523809524	3.70801e-05	SMAD2, NGFR, IL33, GSK3B, WWOX, TGFB2, SMAD4, TGFB1, KRT8, TNFRSF1B, P2RX7, PTPRC, IFI27, FAS, JAK2, TLR3	1656	55	19478	3.4216952129995604	0.2312405758552888	0.0011739835948269995	0.00108112
GOTERM_BP_DIRECT	GO:0007179~transforming growth factor beta receptor signaling pathway	23	1.369047619047619	3.76552e-05	SMAD2, TGFB2, USP15, JUN, SMAD4, TGFB1, MSTN, PARP1, GDF15, SRC, PXN, STAT3, SMAD9, SIRT1, PTK2, SMAD7, FLCN, COL3A1, COL1A2, ITGB8, MAP3K7, TP53, ENG	1656	102	19478	2.6522331154684093	0.23436963621944673	0.0011868459478609301	0.00109296
GOTERM_BP_DIRECT	GO:0008630~intrinsic apoptotic signaling pathway in response to DNA damage	15	0.8928571428571428	3.79884e-05	PRKDC, BRCA1, PIK3R1, MLH1, SOD2, TNFRSF1B, CASP9, MSH6, BCL2L11, CHEK2, BCL2, ABL1, ATM, ERCC6, BCL2L1	1656	49	19478	3.6006359065365277	0.23617696605167138	0.0011868459478609301	0.00109296
GOTERM_BP_DIRECT	GO:0051781~positive regulation of cell division	15	0.8928571428571428	3.79884e-05	TGFB2, TGFB1, HTR2B, PDGFA, FGF1, FGF2, THBS4, VEGFA, FGF5, IL1A, FGF7, MDK, IL1B, CAT, FGFR2	1656	49	19478	3.6006359065365277	0.23617696605167138	0.0011868459478609301	0.00109296
GOTERM_BP_DIRECT	GO:0009887~animal organ morphogenesis	22	1.3095238095238095	3.81704e-05	GAMT, NOTCH2, NRP1, SYK, CDX1, PTCH1, PDGFA, BRAF, PAX6, FGF2, DCN, NOTCH2NLC, RELA, PBX1, ASXL1, LFNG, MEIS1, ITGAX, CCL2, EP300, FGFR2, DGCR2	1656	95	19478	2.723849478769387	0.2371620537726934	0.0011873004120191303	0.00109338
GOTERM_BP_DIRECT	GO:0010575~positive regulation of vascular endothelial growth factor production	12	0.7142857142857143	3.88009e-05	C3, IL1A, TGFB1, IL1B, FLT4, STAT3, C5AR1, BRCA1, HPSE, PTGS2, HIF1A, RELA	1656	32	19478	4.410778985507246	0.24056562464550935	0.001196417508979565	0.00110178
GOTERM_BP_DIRECT	GO:0042100~B cell proliferation	12	0.7142857142857143	3.88009e-05	IL10, CR2, PTPRC, CD40LG, BCL2, CD38, CTPS1, MS4A1, RASGRP1, CARD11, ADA, TNFSF13B	1656	32	19478	4.410778985507246	0.24056562464550935	0.001196417508979565	0.00110178
GOTERM_BP_DIRECT	GO:0097696~cell surface receptor signaling pathway via STAT	11	0.6547619047619048	4.17971e-05	GH1, IL3, THPO, NAGLU, STAT1, LEP, IFNA2, STAT3, LEPR, LIF, IGF1	1656	27	19478	4.791957416353552	0.2565332107238688	0.0012776939101047477	0.00117662
GOTERM_BP_DIRECT	GO:0032727~positive regulation of interferon-alpha production	11	0.6547619047619048	4.17971e-05	IFIH1, MAVS, TBK1, IRF3, STAT1, DHX9, IRF7, TLR7, PTPN22, TLR3, RIGI	1656	27	19478	4.791957416353552	0.2565332107238688	0.0012776939101047477	0.00117662
GOTERM_BP_DIRECT	GO:0042742~defense response to bacterium	32	1.9047619047619049	4.35178e-05	RNF31, NOTCH2, SHC1, XIAP, LPO, CXCL13, CFP, RBPJ, MPO, LYST, ADAMTS5, GNLY, DHX15, CASP1, IKBKG, NLRP1, MAP3K7, IL10, SYK, DCD, NOS2, CCL20, NR1H4, AICDA, NOTCH2NLC, FCER2, MAVS, CLEC4D, CLEC4E, MYD88, TLR3, NAIP	1656	171	19478	2.2010904878944544	0.2655513372613132	0.0013245856839336758	0.00121981
GOTERM_BP_DIRECT	GO:2001237~negative regulation of extrinsic apoptotic signaling pathway	13	0.7738095238095238	4.54768e-05	NRP1, SRC, HTT, IL19, CFLAR, IGF1, THBS1, RELA, BMP4, AR, RPS6KB1, ITGAV, ITGA6	1656	38	19478	4.023868548182049	0.27568468967512827	0.0013724303662803591	0.00126387
GOTERM_BP_DIRECT	GO:0042542~response to hydrogen peroxide	13	0.7738095238095238	4.54768e-05	STAT1, MMP2, ABCC9, SOD2, SIRT1, SOD1, COL1A1, CASP3, CAT, BCL2, PTK2B, SDC1, CRYAB	1656	38	19478	4.023868548182049	0.27568468967512827	0.0013724303662803591	0.00126387
GOTERM_BP_DIRECT	GO:0006508~proteolysis	82	4.880952380952381	4.83457e-05	DPP10, APP, ADAMDEC1, CTSZ, PREP, PCSK9, UFSP2, PLAT, ECE1, IDE, PEPD, CTSS, ADAMTS4, CASP9, ADAMTS5, LACTB, HINT1, ADAMTS2, CASP10, CASP3, MMP28, CASP1, CAPN3, GGT1, CTSD, CTSC, HABP2, CTSB, USP48, DCD, MME, MMP1, HGF, MMP2, MST1, ADAM10, MMEL1, MMP8, F2, BACE1, ACE2, ADAM17, F9, MMP16, YME1L1, MASP1, NUP98, LAP3, LPA, CFB, USP15, CFH, C1S, USP11, SHMT1, CFI, PLG, KLK3, SPG7, AEBP1, MALT1, C2, D…	1656	615	19478	1.5682769726247987	0.2902738101000357	0.0014528294194834832	0.00133791
GOTERM_BP_DIRECT	GO:0007528~neuromuscular junction development	12	0.7142857142857143	5.37536e-05	SPTBN4, MUSK, ALS2, COL4A1, DCTN1, P2RX2, LRRK2, NEDD4, COL4A5, ANK3, CACNG2, SPG11	1656	33	19478	4.2771190162494515	0.31697963013324015	0.0016085246810169395	0.00148129
GOTERM_BP_DIRECT	GO:0016525~negative regulation of angiogenesis	27	1.607142857142857	5.4081e-05	SHC1, ROCK2, KLK3, PRL, THBS2, THBS1, RELA, THBS4, MECP2, SPRED1, CXCR3, ALOX5, TGFB2, ABCC8, STAT1, KLF4, HSPG2, DCN, CXCL10, SARS1, COL4A2, COL4A3, NF1, CTNNB1, PPARG, TEK, PF4	1656	134	19478	2.3699707981829983	0.3185638933547762	0.0016115227508189873	0.00148405
GOTERM_BP_DIRECT	GO:0035264~multicellular organism growth	24	1.4285714285714286	5.73379e-05	NOTCH2, SLC12A5, XRCC2, ATRX, SLC4A10, SLC1A2, VPS13A, VPS13B, COMT, AAAS, NOTCH2NLC, GIGYF2, MTOR, MFSD8, AR, COL3A1, ERCC1, EP300, ATM, ERCC6, SOS1, TP53, COX10, PLEC	1656	112	19478	2.5204451345755694	0.33412417913681325	0.0017014243622857684	0.00156684
GOTERM_BP_DIRECT	GO:0046415~urate metabolic process	7	0.4166666666666667	5.80167e-05	SLC22A12, SLC2A9, CARMIL1, GCKR, SLC16A9, SLC17A3, SLC22A11	1656	10	19478	8.233454106280194	0.337322205619386	0.001707279884535899	0.00157223
GOTERM_BP_DIRECT	GO:0006782~protoporphyrinogen IX biosynthetic process	7	0.4166666666666667	5.80167e-05	ALAS2, UROD, UROS, HMBS, IREB2, CPOX, PPOX	1656	10	19478	8.233454106280194	0.337322205619386	0.001707279884535899	0.00157223
GOTERM_BP_DIRECT	GO:0036092~phosphatidylinositol-3-phosphate biosynthetic process	10	0.5952380952380952	6.14405e-05	FIG4, PIKFYVE, SYNJ1, PIK3CA, PTPRQ, ATM, PIK3C3, PIK3CB, PIK3C2A, PIK3CG	1656	23	19478	5.113946649863474	0.35322006948035334	0.0018005611330083884	0.00165813
GOTERM_BP_DIRECT	GO:0018105~peptidyl-serine phosphorylation	19	1.130952380952381	6.17089e-05	GSK3B, PRKDC, LRRK2, CAMK2A, STK4, PKD1, TTBK2, IKBKB, RPS6KA3, MAPK8, TBK1, RPS6KB1, WNK1, PDK3, AKT1, MAPK1, ATM, PRKACA, PRKACB	1656	77	19478	2.9023307610264135	0.3544501777375607	0.0018009851194026277	0.00165852
GOTERM_BP_DIRECT	GO:0090263~positive regulation of canonical Wnt signaling pathway	25	1.488095238095238	6.24223e-05	VCP, SRC, LRRK2, XIAP, ILK, RBPJ, FGF2, EGFR, SCEL, TTC21B, VPS35, TBL1X, SMAD2, TGFB1, JUP, SMURF2, EGF, POU5F1, NFKB1, COL1A1, ASPM, ZEB2, WNK1, FGFR2, FGF10	1656	120	19478	2.450432769726248	0.3577085062525751	0.0018143410676095585	0.00167082
GOTERM_BP_DIRECT	GO:0033138~positive regulation of peptidyl-serine phosphorylation	14	0.8333333333333334	6.29875e-05	APP, TFRC, NTRK3, CAV1, LIF, BRAF, STK4, EGFR, HDAC6, PINK1, TBK1, AKT1, EIF4G1, SNCA	1656	45	19478	3.6593129361245302	0.36027806941946816	0.0018158845992464014	0.00167224
GOTERM_BP_DIRECT	GO:0006661~phosphatidylinositol biosynthetic process	14	0.8333333333333334	6.29875e-05	VAC14, MTMR2, DGKE, PTEN, PIK3C2A, MTMR4, MTMR7, MTM1, FIG4, PIKFYVE, SYNJ1, PLCG2, PI4KB, CDIPT	1656	45	19478	3.6593129361245302	0.36027806941946816	0.0018158845992464014	0.00167224
GOTERM_BP_DIRECT	GO:0097284~hepatocyte apoptotic process	8	0.4761904761904762	6.34266e-05	RB1, GSN, DNMT3A, KRT8, ADAR, STK4, PIK3CG, BCL2L1	1656	14	19478	6.721187025534851	0.3622669868304469	0.0018211388338544578	0.00167708
GOTERM_BP_DIRECT	GO:0042552~myelination	17	1.0119047619047619	6.59272e-05	HYCC1, MAP2K1, TGFB1, HEXB, GALC, ATRN, NFASC, ERBB3, SCN8A, ORMDL3, ADGRG6, PMP22, MAPK1, MBP, SCN2A, SOS1, SBF2	1656	64	19478	3.1243017814009666	0.3734776318328511	0.0018853039876127803	0.00173617
GOTERM_BP_DIRECT	GO:0001649~osteoblast differentiation	27	1.607142857142857	7.01625e-05	DHX9, CLTC, HSD17B4, ADAR, GLI1, FGF2, GLI2, PENK, AKT1, IARS1, CCN1, WWOX, SMAD4, IGFBP5, MYOC, SMAD9, DNAJC13, BMP7, RUNX2, BMP4, COL1A1, VCAN, LOX, CAT, NF1, CTNNB1, SNRNP200	1656	136	19478	2.3351182864450126	0.3920177384805851	0.001998361910104304	0.00184029
GOTERM_BP_DIRECT	GO:0048146~positive regulation of fibroblast proliferation	15	0.8928571428571428	7.81187e-05	NGFR, PDGFRA, CD74, RNASEH2B, TGFB1, DHX9, LIF, FN1, PDGFA, IGF1, ESR1, EGFR, AGT, ABL1, FGF10	1656	52	19478	3.3929069119286512	0.42537591478408465	0.0022072413392039574	0.00203264
GOTERM_BP_DIRECT	GO:0050918~positive chemotaxis	15	0.8928571428571428	7.81187e-05	NRP1, APP, ANGPT1, HGF, TSC2, HMGB1, FGF2, CORO1A, VEGFA, BMP4, CXCL10, FGF7, CCL2, MET, FGF10	1656	52	19478	3.3929069119286512	0.42537591478408465	0.0022072413392039574	0.00203264
GOTERM_BP_DIRECT	GO:0000165~MAPK cascade	25	1.488095238095238	8.2168e-05	RET, PPM1L, LRRK2, ADRA1A, EGFR, NRAS, PTK2B, MAPK1, MBP, MAP3K7, MEN1, MAP2K1, CAV1, IL31RA, ABCC9, BRAF, MAPK8IP3, P2RX7, AR, PTPRC, NF1, CTNNB1, FGF13, FGFR3, FGFR1	1656	122	19478	2.410261740714342	0.4416446247563014	0.0023124432685977608	0.00212952
GOTERM_BP_DIRECT	GO:0032094~response to food	11	0.6547619047619048	8.47541e-05	GHR, SREBF1, G6PD, SLC16A1, CHRNA7, AKT1, CHRFAM7A, BCL10, COMT, MPO, PLEC	1656	29	19478	4.461477594536065	0.45179261960952233	0.002366441570765911	0.00217925
GOTERM_BP_DIRECT	GO:0060586~multicellular organismal-level iron ion homeostasis	11	0.6547619047619048	8.47541e-05	TF, FECH, NAGLU, TFRC, EPAS1, HFE, IREB2, SLC11A2, SOD2, BTBD9, B2M	1656	29	19478	4.461477594536065	0.45179261960952233	0.002366441570765911	0.00217925
GOTERM_BP_DIRECT	GO:0006878~intracellular copper ion homeostasis	9	0.5357142857142857	8.59491e-05	PRNP, APP, ARF1, SCO1, ABCB6, SLC31A1, SCO2, ATP7A, ATOX1	1656	19	19478	5.571510297482837	0.4564192113955744	0.0023903950655805913	0.00220131
GOTERM_BP_DIRECT	GO:0043124~negative regulation of canonical NF-kappaB signal transduction	19	1.130952380952381	8.82317e-05	STAT1, HDAC1, CHRNA7, STAT3, ADIPOQ, NR1H4, TMC8, RHOH, TREM2, NLRC3, KLF4, ESR1, SIRT1, NFKBIA, CYLD, NLRP12, TNIP1, TMSB4X, CHRFAM7A	1656	79	19478	2.8288540328991623	0.4651487980989406	0.0024442933258920353	0.00225094
GOTERM_BP_DIRECT	GO:0042475~odontogenesis of dentin-containing tooth	16	0.9523809523809524	8.991e-05	NGFR, PDGFRA, HDAC2, TGFB1, HDAC1, ANKRD11, BMP7, RUNX2, GLI2, BMP4, BCL2L11, CTNNA1, CTNNB1, SCN5A, TP63, FGF10	1656	59	19478	3.1897158765250144	0.4714776961972805	0.002481095741572012	0.00228483
GOTERM_BP_DIRECT	GO:0006974~DNA damage response	48	2.857142857142857	9.07172e-05	SMARCAL1, FH, VCP, MRE11, PRKDC, GFI1, XIAP, PSEN1, BRCA1, SAMHD1, CBL, FOXO1, NPAS2, CASP9, STK11, CCND1, CHEK2, CASP3, CHEK1, ABL1, MAPK1, IKBKG, POLK, MORC2, TP63, BRD4, MEN1, PARP1, XRCC3, VRK1, SIRT1, MTOR, SETX, RNF168, ETAA1, APC, IRF3, WNK1, NEDD4, TAOK2, IRF7, BCL2, ERCC8, UBA1, ATM, MAPT, CLOCK, TP53	1656	313	19478	1.8037690419965737	0.47449495256078555	0.0024894391865829366	0.00229252
GOTERM_BP_DIRECT	GO:0006509~membrane protein ectodomain proteolysis	10	0.5952380952380952	9.09144e-05	P2RX7, APH1A, BACE1, ADAM17, NCSTN, PSEN2, DAG1, ADAM10, LRIG2, PSEN1	1656	24	19478	4.900865539452496	0.4752293979170191	0.0024894391865829366	0.00229252
GOTERM_BP_DIRECT	GO:0071356~cellular response to tumor necrosis factor	23	1.369047619047619	9.34707e-05	POSTN, ASAH1, VCAM1, CXCL8, DHX9, GBA1, BRCA1, TRPV1, SLC2A4, PRPF8, THBS1, SIRT1, CLDN1, RELA, NFKB1, COL1A1, IKBKB, MYOD1, CCL2, AKT1, MAPK1, ARHGEF2, MAP3K7	1656	108	19478	2.50488683127572	0.48465832316668966	0.0025495929447038267	0.00234791
GOTERM_BP_DIRECT	GO:1904707~positive regulation of vascular associated smooth muscle cell proliferation	15	0.8928571428571428	9.79382e-05	IL10, JUN, DNMT1, IGFBP5, SRC, MMP2, IGF1, FGF2, ERN1, TERT, NF1, MFN2, JAK2, MAP3K7, FGFR2	1656	53	19478	3.3288898003828273	0.5007318090941559	0.002640980440315905	0.00243207
GOTERM_BP_DIRECT	GO:0097009~energy homeostasis	15	0.8928571428571428	9.79382e-05	ALK, CRTC3, EDN2, STAT3, AMPD2, SIRT1, FOXO1, FLCN, MAPK8, PIK3CA, LEP, LEPR, PPARGC1A, SQSTM1, EIF4G1	1656	53	19478	3.3288898003828273	0.5007318090941559	0.002640980440315905	0.00243207
GOTERM_BP_DIRECT	GO:0070371~ERK1 and ERK2 cascade	15	0.8928571428571428	9.79382e-05	MAP2K1, SMAD4, CCL11, EGF, HTR2B, BRAF, FGF2, YWHAZ, FLCN, TF, NLRP12, ABL1, MAPK1, ITGAV, FGF10	1656	53	19478	3.3288898003828273	0.5007318090941559	0.002640980440315905	0.00243207
GOTERM_BP_DIRECT	GO:0030217~T cell differentiation	13	0.7738095238095238	0.000104395	CHD7, RHOH, PTPN22, PIK3R1, RUNX2, LFNG, ZAP70, CD4, PTPRC, LCK, LEP, KIT, LEPR	1656	41	19478	3.729439142217509	0.523079430745041	0.0028044192257495825	0.00258258
GOTERM_BP_DIRECT	GO:0001964~startle response	8	0.4761904761904762	0.000110196	MECP2, PRKN, GRIN2A, KCNA1, PENK, COMT, CSMD1, GRIN2D	1656	15	19478	6.273107890499194	0.542306011650221	0.002949099633702772	0.00271582
GOTERM_BP_DIRECT	GO:0042593~glucose homeostasis	24	1.4285714285714286	0.000115861	NGFR, RPH3AL, SLC16A1, IGFBP5, KCNB1, WFS1, IRS1, INSR, PTCH1, STAT3, ADIPOQ, PAX6, SLC2A4, STK11, PLSCR3, HNF4A, ALOX5, LEP, PDK4, LEPR, AKT1, PPARG, CSMD1, FBN1	1656	117	19478	2.412733804038152	0.5603307684606011	0.003089041267094374	0.00284469
GOTERM_BP_DIRECT	GO:0071549~cellular response to dexamethasone stimulus	11	0.6547619047619048	0.0001175	CASP9, TGFB1, MSTN, RPS6KB1, FECH, CFLAR, JAK2, FBXO32, NR3C1, EGFR, IGF1R	1656	30	19478	4.312761674718196	0.5654131417074657	0.0030978085107406204	0.00285276
GOTERM_BP_DIRECT	GO:0046856~phosphatidylinositol dephosphorylation	11	0.6547619047619048	0.0001175	INPP5B, FIG4, MTMR2, PIP4P2, MTMR12, SYNJ1, PTEN, MTMR9, MTMR4, MTMR7, MTM1	1656	30	19478	4.312761674718196	0.5654131417074657	0.0030978085107406204	0.00285276
GOTERM_BP_DIRECT	GO:0010592~positive regulation of lamellipodium assembly	11	0.6547619047619048	0.0001175	CDC42, HSP90AA1, CARMIL2, OCLN, MSTN, PIK3CA, AVIL, RAC1, PIK3R1, ATP7A, MTOR	1656	30	19478	4.312761674718196	0.5654131417074657	0.0030978085107406204	0.00285276
GOTERM_BP_DIRECT	GO:0042752~regulation of circadian rhythm	17	1.0119047619047619	0.000118866	GSK3B, HDAC3, ROCK2, PRKDC, ADCY1, PROX1, MTOR, MAPK10, MAPK8, HNF4A, PPARG, TARDBP, PPARA, ATG7, CLOCK, PPARGC1A, EZH2	1656	67	19478	2.984407671785998	0.5696046538004704	0.0031222258395648475	0.00287525
GOTERM_BP_DIRECT	GO:0031648~protein destabilization	15	0.8928571428571428	0.000121981	PRKN, PRNP, CREBBP, GSN, PRKDC, SRC, HTT, SIRT1, MTOR, HDAC6, EP300, CAPN3, IAPP, VPS35, SNCA	1656	54	19478	3.267243692968331	0.5790071661461196	0.0031804658123666665	0.00292888
GOTERM_BP_DIRECT	GO:0048666~neuron development	15	0.8928571428571428	0.000121981	ALK, EPHA5, MTMR2, TGFB2, LIF, PSEN1, SOD2, SYN1, PBX1, GLI2, FIG4, MFSD8, UGCG, WNK1, DMD	1656	54	19478	3.267243692968331	0.5790071661461196	0.0031804658123666665	0.00292888
GOTERM_BP_DIRECT	GO:0008203~cholesterol metabolic process	20	1.1904761904761905	0.000122733	SREBF1, APP, FECH, CYP51A1, APOA2, PCSK9, GBA1, VLDLR, ERLIN2, CYP3A4, GBA2, CLN6, EBP, NPC1, LEP, CAT, LEPR, APOB, LDLR, MBTPS2	1656	88	19478	2.673199385155907	0.5812473889111653	0.003188357294457673	0.00293615
GOTERM_BP_DIRECT	GO:0007254~JNK cascade	19	1.130952380952381	0.000124324	SMAD2, MAP2K1, CASR, SH2D3A, LRRK2, CARD9, IRAK4, MAPK8IP3, NFKB1, MAPK10, MAPK8, IL1B, MAPK1, TLR7, ERCC6, MAP3K7, MYD88, TLR3, ARHGEF6	1656	81	19478	2.7590057851732572	0.5859481857609639	0.003217917314753198	0.00296337
GOTERM_BP_DIRECT	GO:0050921~positive regulation of chemotaxis	9	0.5357142857142857	0.0001326	PDGFRB, PDGFRA, TGFB1, CXCR3, TREM2, STX3, THBS1, AIF1, PPM1F	1656	20	19478	5.292934782608696	0.6095535123771922	0.003419643637378796	0.00314914
GOTERM_BP_DIRECT	GO:2000648~positive regulation of stem cell proliferation	13	0.7738095238095238	0.000134944	TGFB1, HMGA2, FGF2, RUNX2, PBX1, GLI2, PTPRC, TERT, KDR, CTNNB1, TP63, FGF10, FGFR1	1656	42	19478	3.6406429721647116	0.6159890955591607	0.0034549449537141642	0.00318165
GOTERM_BP_DIRECT	GO:0032733~positive regulation of interleukin-10 production	13	0.7738095238095238	0.000134944	SYK, TSLP, HGF, IL13, STAT3, TREM2, HMGB1, CD40LG, IRF4, CD28, PLCG2, IL12B, CD46	1656	42	19478	3.6406429721647116	0.6159890955591607	0.0034549449537141642	0.00318165
GOTERM_BP_DIRECT	GO:0042981~regulation of apoptotic process	41	2.4404761904761907	0.000135518	PRKN, ALK, VCP, FLT3, XIAP, BCL10, MALT1, CASP9, BCL2L11, LGALS1, CASP10, CASP1, AKT1, EPC2, CCNL2, NLRP1, JAK2, JAK3, CTSB, HSP90AA1, APAF1, STAT1, CARD9, CFLAR, SIRT1, AGT, CXCL10, PINK1, IRF3, PLSCR3, LOX, FAS, ATM, CALR, TARDBP, CARD14, TP53, TPT1, CARD11, NAIP, BCL2L1	1656	257	19478	1.8764403466230566	0.6175501509267916	0.0034571676955282736	0.00318369
GOTERM_BP_DIRECT	GO:0071560~cellular response to transforming growth factor beta stimulus	17	1.0119047619047619	0.000143327	SMAD2, WWOX, POSTN, SMAD4, HDAC2, TGFB1, APAF1, CAV1, NR3C1, CLDN1, IGF1R, COL1A1, COL4A2, PENK, ABL1, FGFR2, FBN1	1656	68	19478	2.9405193236714977	0.6381593663417955	0.003643292297429654	0.0033551
GOTERM_BP_DIRECT	GO:0021987~cerebral cortex development	19	1.130952380952381	0.00014681	NCOA1, GRIA1, NTRK2, CNTNAP2, KCNA1, KCNA2, TRAPPC9, PAX5, WDR62, NOTCH2NLA, HIF1A, NOTCH2NLC, MECP2, ASPM, COL3A1, CDH2, MDK, NF1, MCPH1	1656	82	19478	2.725359373158949	0.6469878298990674	0.0037052537773087165	0.00341216
GOTERM_BP_DIRECT	GO:0006302~double-strand break repair	19	1.130952380952381	0.00014681	VCP, MRE11, PARP1, EYA1, PRKDC, XRCC1, BRCA1, ESCO2, HMGB1, BRCA2, SETX, RNF168, MSH2, CHEK2, ERCC1, TDP1, ATM, NBN, TP53	1656	82	19478	2.725359373158949	0.6469878298990674	0.0037052537773087165	0.00341216
GOTERM_BP_DIRECT	GO:0048538~thymus development	14	0.8333333333333334	0.000164363	MAP2K1, FOXE1, BRAF, PSEN1, PBX1, SOD1, ASXL1, BCL2L11, BCL2, ABL1, MAPK1, CTNNB1, ATM, FGF10	1656	49	19478	3.3605935127674256	0.688313936500696	0.004118950522932144	0.00379313
GOTERM_BP_DIRECT	GO:0007040~lysosome organization	14	0.8333333333333334	0.000164363	WASHC5, HEXB, LRRK2, TFEB, AP3B1, GBA1, MYO7A, CLN6, MFSD8, ZFYVE26, NAGLU, VPS35, PI4KB, SPG11	1656	49	19478	3.3605935127674256	0.688313936500696	0.004118950522932144	0.00379313
GOTERM_BP_DIRECT	GO:0071805~potassium ion transmembrane transport	27	1.607142857142857	0.000165613	SNAP25, KCNA1, KCNC3, KCNA2, KCNC4, KCNA3, ATP1A4, SLC1A3, ATP1A1, PKD2, NALCN, KCNV2, SLC17A7, SLC12A6, SLC12A4, KCNJ10, KCNH5, KCND2, KCNB1, ABCC8, ABCC9, P2RX7, ATP4A, KCNS1, SLC9A6, KCNQ1, KCNQ2	1656	143	19478	2.2208117968987535	0.6910659462379252	0.004135669624662995	0.00380852
GOTERM_BP_DIRECT	GO:0006816~calcium ion transport	20	1.1904761904761905	0.000167959	RYR1, EPM2A, PRKCB, CHRNA4, VDR, CHRNA7, CAV1, CAMK2A, ITPR1, CACNA1A, ATP2C1, PKD2, CORO1A, PKD1, TMEM165, CDH23, TRPM7, CHRFAM7A, DNM1L, TPT1	1656	90	19478	2.6137949543746646	0.6961644261922868	0.004179538787063117	0.00384892
GOTERM_BP_DIRECT	GO:0006303~double-strand break repair via nonhomologous end joining	12	0.7142857142857143	0.000172886	RNF168, SMARCAL1, POLA1, DCLRE1C, MRE11, PRKDC, ERCC4, ERCC1, XRCC1, ATM, HMGB1, MLH1	1656	37	19478	3.8147277712495105	0.7065981878454326	0.004272147165461275	0.00393421
GOTERM_BP_DIRECT	GO:0002052~positive regulation of neuroblast proliferation	12	0.7142857142857143	0.000172886	ITGB1, ASPM, VCAN, NOTCH1, DCT, CTNNB1, PAX6, WDR62, HIF1A, FGF2, SOX10, VEGFA	1656	37	19478	3.8147277712495105	0.7065981878454326	0.004272147165461275	0.00393421
GOTERM_BP_DIRECT	GO:0030163~protein catabolic process	18	1.0714285714285714	0.000174473	PRKN, LRSAM1, NOTCH1, MME, MMP2, IDE, CLN6, RELA, IL17RA, DPP3, P2RX7, GRIN2A, CHEK2, CASP3, LAMP2, CAPN3, SQSTM1, SPG11	1656	76	19478	2.7857551487414187	0.7098834935896923	0.004296405327493708	0.00395655
GOTERM_BP_DIRECT	GO:0006366~transcription by RNA polymerase II	39	2.3214285714285716	0.000178273	RB1, HDAC3, NOTCH1, AIRE, CHD7, NCAPG2, PIK3R1, GATA2, FGF2, TBXT, GATA1, HNF4A, JAK2, TP63, STAT5A, STAT5B, SMAD4, TBP, PARP1, ATRX, NR1H4, PAX6, PAX5, PROX1, KLF4, ESR1, FOXP3, NFKB1, CDK9, BMP4, AR, POLR3A, MAF, POLR1A, MYOD1, CD28, CTNNB1, ERCC6, SQSTM1	1656	243	19478	1.887740800381702	0.7175982071633955	0.004374781021211972	0.00402872
GOTERM_BP_DIRECT	GO:0035865~cellular response to potassium ion	8	0.4761904761904762	0.000181545	MECP2, SLC12A2, MPP2, KCNJ10, DLG4, NEK7, ABCC9, CACNA1H	1656	16	19478	5.881038647342995	0.724077765496703	0.004409312761366551	0.00406052
GOTERM_BP_DIRECT	GO:0090399~replicative senescence	8	0.4761904761904762	0.000181545	MME, TERT, CHEK2, ERCC1, CHEK1, SERPINE1, ATM, TP53	1656	16	19478	5.881038647342995	0.724077765496703	0.004409312761366551	0.00406052
GOTERM_BP_DIRECT	GO:0048169~regulation of long-term neuronal synaptic plasticity	8	0.4761904761904762	0.000181545	CAMK2B, APP, KCNJ10, DLG4, NF1, SYP, RAB8A, SNCA	1656	16	19478	5.881038647342995	0.724077765496703	0.004409312761366551	0.00406052
GOTERM_BP_DIRECT	GO:0033209~tumor necrosis factor-mediated signaling pathway	15	0.8928571428571428	0.000185727	STAT1, KRT8, ILK, UMOD, TNFRSF1B, RELA, TNFSF13B, NFKBIA, IKBKB, TMSB4X, FAS, PTK2B, JAK2, CARD14, TP53	1656	56	19478	3.1505564182194616	0.7321424455849199	0.004461602539785753	0.00410868
GOTERM_BP_DIRECT	GO:0035235~ionotropic glutamate receptor signaling pathway	10	0.5952380952380952	0.000185864	GRIA1, GRIA2, APP, GRIN2A, GRID2, PTK2B, GRIN2B, GRIN1, CPEB4, GRIN2D	1656	26	19478	4.523875882571535	0.7324016457825642	0.004461602539785753	0.00410868
GOTERM_BP_DIRECT	GO:0055010~ventricular cardiac muscle tissue morphogenesis	10	0.5952380952380952	0.000185864	FKBP1A, TGFB1, TNNT2, COL11A1, TPM1, PKP2, PROX1, FGFR2, MYH7, SMAD7	1656	26	19478	4.523875882571535	0.7324016457825642	0.004461602539785753	0.00410868
GOTERM_BP_DIRECT	GO:0034976~response to endoplasmic reticulum stress	21	1.25	0.000186215	PRKN, GSK3B, JUN, CXCL8, HSPA5, WFS1, ELAVL4, ATP2A2, PIK3R1, EIF2S1, THBS1, THBS4, HSP90B1, ERN1, BCL2L11, ABL1, HYOU1, TARDBP, ATF6, MBTPS2, CFTR	1656	98	19478	2.5204451345755694	0.7330669304316775	0.004461602539785753	0.00410868
GOTERM_BP_DIRECT	GO:0001822~kidney development	24	1.4285714285714286	0.000195972	TFAP2A, HELLS, TGFB2, MME, PLXND1, APAF1, WFS1, PCSK9, CPLANE1, AP2B1, LRP2, PROX1, PKD1, AGT, GLI2, VEGFA, CASP9, BMP4, BCL2L11, RRM2B, AGTR1, REN, CC2D2A, CEP290	1656	121	19478	2.332974008863337	0.7509166768975313	0.00465668891973241	0.00428833
GOTERM_BP_DIRECT	GO:0071281~cellular response to iron ion	6	0.35714285714285715	0.000198088	TFAP2A, TF, SLC25A39, HFE, ATP7A, B2M	1656	8	19478	8.821557971014492	0.754627301076569	0.00465668891973241	0.00428833
GOTERM_BP_DIRECT	GO:0007207~phospholipase C-activating G protein-coupled acetylcholine receptor signaling pathway	6	0.35714285714285715	0.000198088	CHRM2, CHRM3, CHRM1, PRKCB, GNA11, ITPR1	1656	8	19478	8.821557971014492	0.754627301076569	0.00465668891973241	0.00428833
GOTERM_BP_DIRECT	GO:0048066~developmental pigmentation	6	0.35714285714285715	0.000198088	EDNRA, ZEB2, SLC45A2, BCL2L11, DCT, GNA11	1656	8	19478	8.821557971014492	0.754627301076569	0.00465668891973241	0.00428833
GOTERM_BP_DIRECT	GO:0006785~heme B biosynthetic process	6	0.35714285714285715	0.000198088	FECH, UROD, UROS, HMBS, CPOX, PPOX	1656	8	19478	8.821557971014492	0.754627301076569	0.00465668891973241	0.00428833
GOTERM_BP_DIRECT	GO:0032930~positive regulation of superoxide anion generation	9	0.5357142857142857	0.000198297	CRP, APP, TGFB1, ITGAM, SYK, MAPT, EGFR, AGT, SOD1	1656	21	19478	5.040890269151139	0.7549907971510165	0.00465668891973241	0.00428833
GOTERM_BP_DIRECT	GO:0006629~lipid metabolic process	41	2.4404761904761907	0.000205599	LRP1, HEXB, PTEN, LPL, UMOD, PTPN22, LRP2, PLA2G6, CYP3A4, PLD3, FADS3, FADS2, LACTB, TMEM43, HNF4A, UCP3, PLCG2, AOX1, A4GALT, LDLR, COX10, SREBF1, ARSA, G6PD, SLC16A1, NR1H2, AKR1C1, GPX5, EPHX1, TRPV1, DDHD1, HSPG2, BSCL2, ACOX1, LEP, LPCAT3, PPARG, PLIN1, LPA, GLA, LPIN2	1656	262	19478	1.8406304163439908	0.7673583936296564	0.004812231903447078	0.00443157
GOTERM_BP_DIRECT	GO:1990000~amyloid fibril formation	11	0.6547619047619048	0.000215561	BACE1, FKBP1A, PRKN, APP, GSN, FUS, IAPP, MAPT, TARDBP, B2M, SNCA	1656	32	19478	4.043214070048309	0.7832303665121991	0.004995932329512558	0.00460074
GOTERM_BP_DIRECT	GO:0016239~positive regulation of macroautophagy	11	0.6547619047619048	0.000215561	EPM2A, PINK1, TBK1, GNAI3, KDR, TSC2, IKBKG, SIRT1, HIF1A, MAP3K7, DCN	1656	32	19478	4.043214070048309	0.7832303665121991	0.004995932329512558	0.00460074
GOTERM_BP_DIRECT	GO:0051281~positive regulation of release of sequestered calcium ion into cytosol	11	0.6547619047619048	0.000215561	CXCL10, CXCL9, CXCR3, CD19, IL13, ABL1, CAPN3, BDKRB1, THY1, F2, SNCA	1656	32	19478	4.043214070048309	0.7832303665121991	0.004995932329512558	0.00460074
GOTERM_BP_DIRECT	GO:0048149~behavioral response to ethanol	7	0.4166666666666667	0.000219811	EPS8, HDAC2, CHRNA7, CHRFAM7A, OPRM1, FGF2, CRHR1	1656	12	19478	6.8612117552334935	0.7896686799471235	0.005044983560487853	0.00464591
GOTERM_BP_DIRECT	GO:0043276~anoikis	7	0.4166666666666667	0.000219811	STK11, PIK3CA, TSC2, AKT1, IKBKG, MAP3K7, MTOR	1656	12	19478	6.8612117552334935	0.7896686799471235	0.005044983560487853	0.00464591
GOTERM_BP_DIRECT	GO:0007406~negative regulation of neuroblast proliferation	7	0.4166666666666667	0.000219811	TGFB1, CTNNA1, NF1, PAX6, PROX1, GATA2, TP53	1656	12	19478	6.8612117552334935	0.7896686799471235	0.005044983560487853	0.00464591
GOTERM_BP_DIRECT	GO:0031333~negative regulation of protein-containing complex assembly	12	0.7142857142857143	0.000224793	CDC42, GSK3B, HSPA5, SRC, LAMP2, TMC8, EP300, GBA1, IAPP, CRYAB, SORL1, HDAC6	1656	38	19478	3.7143401983218918	0.7969722709339044	0.005142688708346939	0.00473589
GOTERM_BP_DIRECT	GO:0030155~regulation of cell adhesion	15	0.8928571428571428	0.000227167	RET, TNXB, CXCL8, LAMA2, ROCK2, LAMA3, PLAUR, TYK2, PKD1, PTK2, CXCR3, ABL1, PTK2B, JAK1, ENG	1656	57	19478	3.0952834986015767	0.800361928284924	0.005180277090784584	0.0047705
GOTERM_BP_DIRECT	GO:0022008~neurogenesis	19	1.130952380952381	0.000237016	XRCC2, PCSK9, NAV1, WDR62, FGF1, TRAK1, FGF2, EGFR, TRAK2, FGF5, FGF17, FGF7, GRIN2A, NPC1, ERBB3, HAP1, ERCC6, FGF13, FGF10	1656	85	19478	2.629170218812163	0.8138338274118272	0.005387552467031724	0.00496138
GOTERM_BP_DIRECT	GO:1990049~retrograde neuronal dense core vesicle transport	5	0.2976190476190476	0.000242126	KIF5B, KIF5A, KIF1C, KIF1B, KIF1A	1656	5	19478	11.76207729468599	0.8204610174889962	0.005468646511732414	0.00503606
GOTERM_BP_DIRECT	GO:0071681~cellular response to indole-3-methanol	5	0.2976190476190476	0.000242126	JUP, CDH1, CTNNA1, CTNNB1, BRCA1	1656	5	19478	11.76207729468599	0.8204610174889962	0.005468646511732414	0.00503606
GOTERM_BP_DIRECT	GO:0010976~positive regulation of neuron projection development	24	1.4285714285714286	0.000251947	DDR1, CAMK2B, SCARB2, RET, WASHC5, NTRK2, NDRG4, MUSK, FBXO38, NTRK3, AVIL, MAGI2, CFLAR, FIG4, SETX, RELN, MDK, CNTN1, PTK2B, EP300, ITGA6, DMD, SCN1B, FGFR1	1656	123	19478	2.2950394721338516	0.8325440227106448	0.005672411605524167	0.00522371
GOTERM_BP_DIRECT	GO:0051894~positive regulation of focal adhesion assembly	10	0.5952380952380952	0.000257897	SMAD2, NRP1, MYOC, ABL1, KDR, TEK, RAC1, THY1, PPM1F, VEGFA	1656	27	19478	4.356324923957774	0.8394647567948123	0.005787993318081525	0.00533014
GOTERM_BP_DIRECT	GO:0008283~cell population proliferation	28	1.6666666666666667	0.000260019	DDR1, OCA2, CSF1R, CNTNAP2, MRE11, HPSE2, SLC20A1, PDGFA, LRP2, MKI67, TBXT, EDNRA, THPO, AKT1, GLUL, SMAD2, SMAD4, IGFBP5, ATAD5, STAT3, NRG1, IGF1, CDC25C, CDK9, TBCK, ASPH, ERCC1, YME1L1	1656	155	19478	2.1247623500077917	0.8418636525558334	0.0058172172636183185	0.00535706
GOTERM_BP_DIRECT	GO:0010508~positive regulation of autophagy	19	1.130952380952381	0.000276304	GSK3B, NPRL2, LRRK2, NPRL3, TFEB, HMGB1, PIK3CB, PIK3C2A, DCN, FOXO1, TRIM8, FLCN, STK11, TBK1, ORMDL3, DEPDC5, SQSTM1, ATF6, CDK16	1656	86	19478	2.5985984720817883	0.8591162661910148	0.006162105490222061	0.00567466
GOTERM_BP_DIRECT	GO:0050727~regulation of inflammatory response	21	1.25	0.000284513	IL1R1, XIAP, PTGS2, SELE, ESR1, RELA, CYLD, ACE2, IL1RL2, NLRP12, IRF3, NLRP7, ALOX5, CASP1, AGTR1, NLRP1, JAK2, GGT1, MYD88, MCPH1, BRD4	1656	101	19478	2.4455804276079784	0.8670862624094036	0.006277149146452953	0.00578061
GOTERM_BP_DIRECT	GO:1904888~cranial skeletal system development	8	0.4761904761904762	0.000286037	TGFB2, EDNRA, FOXE1, GNA11, CTNNB1, IRF6, LRP2, TP63	1656	17	19478	5.535095197499289	0.8685154513968704	0.006277149146452953	0.00578061
GOTERM_BP_DIRECT	GO:0010765~positive regulation of sodium ion transport	8	0.4761904761904762	0.000286037	CNKSR3, PKP2, CNTN1, AKT1, ANK3, SCN5A, SCN3B, SCN1B	1656	17	19478	5.535095197499289	0.8685154513968704	0.006277149146452953	0.00578061
GOTERM_BP_DIRECT	GO:0090141~positive regulation of mitochondrial fission	9	0.5357142857142857	0.000288499	PRKN, PINK1, KDR, VPS35, DDHD1, MIEF1, MFF, DNM1L, DCN	1656	22	19478	4.811758893280632	0.8707922423324554	0.006277149146452953	0.00578061
GOTERM_BP_DIRECT	GO:0010759~positive regulation of macrophage chemotaxis	9	0.5357142857142857	0.000288499	CSF1R, MSTN, CSF1, MDK, C5AR1, MAPK1, CCL2, THBS1, PTK2	1656	22	19478	4.811758893280632	0.8707922423324554	0.006277149146452953	0.00578061
GOTERM_BP_DIRECT	GO:0006883~intracellular sodium ion homeostasis	9	0.5357142857142857	0.000288499	SLC12A2, IL1A, ATP4A, FXYD2, ATP1A4, SLC1A3, UMOD, ATP1A1, ATP12A	1656	22	19478	4.811758893280632	0.8707922423324554	0.006277149146452953	0.00578061
GOTERM_BP_DIRECT	GO:0007616~long-term memory	12	0.7142857142857143	0.000289282	GRIA1, MECP2, PRNP, SNAP25, RELN, RPS6KB1, EIF2AK4, SLC2A4, TACR1, ADCY1, BTBD9, LDLR	1656	39	19478	3.619100706057228	0.8715070645348931	0.006277149146452953	0.00578061
GOTERM_BP_DIRECT	GO:0051260~protein homooligomerization	25	1.488095238095238	0.000290129	APP, ATL3, KCNA1, KCNC3, ATL1, KCNA2, KCNC4, KCNA3, BCL10, KCNV2, NLRP1, MPP2, PRNP, KCND2, FUS, KCNB1, CARD9, DNM1, KCNS1, ALS2, SUB1, VWA1, IAPP, MAPT, CARD11	1656	132	19478	2.227666154296589	0.8722774540591092	0.006277149146452953	0.00578061
GOTERM_BP_DIRECT	GO:0016236~macroautophagy	17	1.0119047619047619	0.000290314	PRKN, VCP, TSG101, SRC, STAM, MTOR, ATG12, PINK1, TBK1, NPC1, TBC1D5, NBR1, CHMP2B, PIK3C3, ATG7, SQSTM1, VPS28	1656	72	19478	2.7771571390230814	0.8724445162109226	0.006277149146452953	0.00578061
GOTERM_BP_DIRECT	GO:0006879~intracellular iron ion homeostasis	17	1.0119047619047619	0.000290314	ALAS2, SMAD4, ABCB6, TFRC, HFE, GLRX5, IREB2, SLC11A2, SMAD9, TTC7A, HIF1A, SOD1, HPX, TF, ATP13A2, B2M, FXN	1656	72	19478	2.7771571390230814	0.8724445162109226	0.006277149146452953	0.00578061
GOTERM_BP_DIRECT	GO:0007166~cell surface receptor signaling pathway	50	2.976190476190476	0.000294842	CD86, IFNA2, PRL, PKD2, CXCL13, CD3D, PKD1, GHR, ADGRE2, LEPR, JAK3, IFNAR2, EDN2, IL1R1, IFNGR2, LIFR, F2, IL17RA, IL1RAPL2, COL4A3, PECAM1, MET, MS4A1, CD101, ATP1A4, CBL, EGFR, CRHR1, CRHR2, CD79B, ADGRG1, IL1RL2, CXCR3, ADGRG6, PTK2B, CCL2, MAPK1, CD59, CD14, TRPA1, TRPV1, P2RX7, CXCL10, CD4, PTPRC, CD40LG, CD28, CD247, TEK, MYD88	1656	347	19478	1.6948238176780965	0.8764772495514559	0.006355688766881427	0.00585293
GOTERM_BP_DIRECT	GO:0032024~positive regulation of insulin secretion	15	0.8928571428571428	0.000334306	CHRM3, SNAP25, CASR, RPH3AL, PRKCB, ITPR1, F2, SIRT3, PRKAR1A, GNA11, CD38, JAK2, TARDBP, PRKACA, PRKACB	1656	59	19478	2.990358634242201	0.9066401104349715	0.007184536615668508	0.00661622
GOTERM_BP_DIRECT	GO:0030199~collagen fibril organization	16	0.9523809523809524	0.000343569	TGFB2, TNXB, ANXA2, COL11A1, COL12A1, P3H4, COL1A1, COL3A1, ADAMTS2, COL1A2, COL5A1, LOX, COL5A2, SERPINH1, NF1, ATP7A	1656	66	19478	2.851412677499634	0.9125779067923703	0.007353345746826956	0.00677167
GOTERM_BP_DIRECT	GO:0030316~osteoclast differentiation	13	0.7738095238095238	0.000345271	CSF1R, TGFB1, CSF1, TFRC, GLO1, IREB2, TREM2, MITF, PIK3R1, TF, NF1, CTNNB1, IAPP	1656	46	19478	3.324065322411258	0.9136275878309639	0.007353345746826956	0.00677167
GOTERM_BP_DIRECT	GO:1990573~potassium ion import across plasma membrane	13	0.7738095238095238	0.000345271	SLC12A2, SLC12A4, KCNJ10, SLC12A5, ABCC8, ATP1A4, ABCC9, ATP1A1, ATP12A, ATP4A, FXYD2, KCNQ1, SLC12A6	1656	46	19478	3.324065322411258	0.9136275878309639	0.007353345746826956	0.00677167
GOTERM_BP_DIRECT	GO:0010875~positive regulation of cholesterol efflux	10	0.5952380952380952	0.000351598	NFKBIA, LRP1, NR1H2, CAV1, PTCH1, ADIPOQ, TREM2, PPARG, SIRT1, NFKB1	1656	28	19478	4.200741890959282	0.9174186110711409	0.007465666096631144	0.00687511
GOTERM_BP_DIRECT	GO:0033077~T cell differentiation in thymus	12	0.7142857142857143	0.000368673	STAT5A, STAT5B, ADAM17, PRKDC, BCL2, FZD8, CTNNB1, BRAF, GBA1, TP53, B2M, ADA	1656	40	19478	3.5286231884057973	0.9268401194993745	0.007804853731039076	0.00718746
GOTERM_BP_DIRECT	GO:0035987~endodermal cell differentiation	11	0.6547619047619048	0.00037446	MAP2K1, COL4A2, COL11A1, MMP2, COL7A1, LAMA3, COL12A1, FN1, HMGA2, ITGAV, MMP8	1656	34	19478	3.8053779482807615	0.9297834353200588	0.007833897906997862	0.00721421
GOTERM_BP_DIRECT	GO:0099072~regulation of postsynaptic membrane neurotransmitter receptor levels	11	0.6547619047619048	0.00037446	EPS8, MPP2, HSP90AA1, DLG1, GRID2, TFRC, ALS2, SLC9A6, FRRS1L, DLG4, CPT1C	1656	34	19478	3.8053779482807615	0.9297834353200588	0.007833897906997862	0.00721421
GOTERM_BP_DIRECT	GO:0106074~aminoacyl-tRNA metabolism involved in translational fidelity	7	0.4166666666666667	0.000378881	LARS2, AARS1, AARS2, LARS1, TARS2, IARS1, VARS2	1656	13	19478	6.3334262356001485	0.93195160549269	0.007833897906997862	0.00721421
GOTERM_BP_DIRECT	GO:2000273~positive regulation of signaling receptor activity	7	0.4166666666666667	0.000378881	IL10, HDAC2, HDAC1, HFE, IL19, HIF1A, HDAC6	1656	13	19478	6.3334262356001485	0.93195160549269	0.007833897906997862	0.00721421
GOTERM_BP_DIRECT	GO:1990535~neuron projection maintenance	7	0.4166666666666667	0.000378881	ADCY10, PRNP, APP, ABCD2, DCTN1, INSR, PSEN1	1656	13	19478	6.3334262356001485	0.93195160549269	0.007833897906997862	0.00721421
GOTERM_BP_DIRECT	GO:0033674~positive regulation of kinase activity	7	0.4166666666666667	0.000378881	CD74, CD4, MRE11, TREM2, NBN, CD44, HLA-DRB1	1656	13	19478	6.3334262356001485	0.93195160549269	0.007833897906997862	0.00721421
GOTERM_BP_DIRECT	GO:0050927~positive regulation of positive chemotaxis	7	0.4166666666666667	0.000378881	SMAD2, CASR, NTRK3, KDR, CCR4, F3, VEGFA	1656	13	19478	6.3334262356001485	0.93195160549269	0.007833897906997862	0.00721421
GOTERM_BP_DIRECT	GO:0060333~type II interferon-mediated signaling pathway	7	0.4166666666666667	0.000378881	HPX, STAT1, IFNGR2, TYK2, JAK2, TP53, JAK1	1656	13	19478	6.3334262356001485	0.93195160549269	0.007833897906997862	0.00721421
GOTERM_BP_DIRECT	GO:0051496~positive regulation of stress fiber assembly	14	0.8333333333333334	0.000382362	SMAD2, CARMIL1, NRP1, MYOC, ROCK2, TPM1, PXN, BRAF, TACR1, MTOR, PPM1F, CDC42, ABL1, RAC1	1656	53	19478	3.106963813690639	0.9336114443793595	0.007882883814880002	0.00725932
GOTERM_BP_DIRECT	GO:0006952~defense response	18	1.0714285714285714	0.000390595	STAT5A, STAT5B, CXCL9, CSF3R, STAT1, STAT2, STAT3, MX1, IL31RA, CYBB, MST1R, CXCL13, MPO, MALT1, CXCL12, TNIP1, NOX4, STAT6	1656	81	19478	2.6137949543746646	0.937378037403199	0.008029269821387424	0.00739413
GOTERM_BP_DIRECT	GO:0001764~neuron migration	23	1.369047619047619	0.00040105	NTRK2, NRP1, HSP90AA1, CDKL5, SEMA3A, NAV1, CCK, PSEN1, GATA2, ASPM, COL3A1, RELN, CXCL12, AXL, MAP1B, DNER, DCX, CTNNB1, NRCAM, RAC1, FGF13, MATN2, FGFR1	1656	119	19478	2.273342670401494	0.9418550236570349	0.008220362140276034	0.00757011
GOTERM_BP_DIRECT	GO:0002244~hematopoietic progenitor cell differentiation	17	1.0119047619047619	0.000403487	PDGFRA, TGFB1, ZBTB24, PTPRQ, AP3B1, ADAR, ESCO2, PSEN1, GATA2, DHTKD1, BMP4, KITLG, PTPRC, PTPRZ1, KIT, SBDS, TP53	1656	74	19478	2.7020988379684034	0.9428516950081711	0.008246478669834916	0.00759416
GOTERM_BP_DIRECT	GO:1901224~positive regulation of non-canonical NF-kappaB signal transduction	16	0.9523809523809524	0.000408387	CD86, APP, VCP, TREM2, RELA, NR3C2, NLRP12, IL1B, IL12B, TLR7, CALR, MAP3K7, SASH1, IL18R1, TLR3, HAVCR2	1656	67	19478	2.808854279327998	0.9448042253979917	0.008275973021219128	0.00762132
GOTERM_BP_DIRECT	GO:0048260~positive regulation of receptor-mediated endocytosis	9	0.5357142857142857	0.000409598	RAB21, C3, TF, HNRNPK, HFE, SERPINE1, CBL, B2M, SYNE1	1656	23	19478	4.602551984877127	0.9452764759476004	0.008275973021219128	0.00762132
GOTERM_BP_DIRECT	GO:0070498~interleukin-1-mediated signaling pathway	9	0.5357142857142857	0.000409598	NFKBIA, IKBKB, IL1RL2, IL1R1, IL1B, IRAK4, MAP3K7, RELA, MYD88	1656	23	19478	4.602551984877127	0.9452764759476004	0.008275973021219128	0.00762132
GOTERM_BP_DIRECT	GO:0022904~respiratory electron transport chain	9	0.5357142857142857	0.000409598	PINK1, SCO2, GBA1, ETFA, SDHA, SOD2, PPARGC1A, PUM2, PLEC	1656	23	19478	4.602551984877127	0.9452764759476004	0.008275973021219128	0.00762132
GOTERM_BP_DIRECT	GO:0051901~positive regulation of mitochondrial depolarization	6	0.35714285714285715	0.00041443	P2RX7, ADCY10, MYOC, PARP1, KDR, DCN	1656	9	19478	7.841384863123994	0.9471209932274627	0.008326174684705208	0.00766755
GOTERM_BP_DIRECT	GO:0007220~Notch receptor processing	6	0.35714285714285715	0.00041443	APH1A, ADAM17, NCSTN, DNER, PSEN2, PSEN1	1656	9	19478	7.841384863123994	0.9471209932274627	0.008326174684705208	0.00766755
GOTERM_BP_DIRECT	GO:0006338~chromatin remodeling	85	5.059523809523809	0.000417637	RB1, GSK3B, CIITA, KDM5C, SMARCB1, PTPRQ, LRRK2, CHD7, TSSK1B, PTEN, PTPN22, BRCA1, BRCA2, PTPRF, PIK3CG, CDC14A, IKBKB, RPS6KA3, STK11, TBK1, CHEK2, CHEK1, NEK1, AKT1, SMARCAD1, JAK2, ACP1, MAP3K7, TP63, EPM2A, NCOA1, PRKCB, ATRX, CASK, VRK1, PAX6, IRAK4, CDC25C, FOXP3, GAK, ERN1, BCR, SETBP1, IRF4, ALPK1, CLOCK, SMARCD2, HDAC2, CTDP1, PPM1L, ROCK2, SATB1, PRKDC, HDAC1, STK4, MTMR4, PPM1F, TTBK2…	1656	686	19478	1.4574002478838328	0.9483104198750334	0.008366893772104906	0.00770505
GOTERM_BP_DIRECT	GO:0050804~modulation of chemical synaptic transmission	19	1.130952380952381	0.000430053	GRIA1, GRIA2, NTNG2, DGKE, GRID2, CDKL5, CACNA1B, CACNA1A, NGF, BTBD9, DNM1, BCR, PTPRD, RELN, RPS6KB1, CHMP2B, VPS35, JAK2, DLGAP3	1656	89	19478	2.5110052651576833	0.9526691185998494	0.008591369880250008	0.00791176
GOTERM_BP_DIRECT	GO:0010165~response to X-ray	8	0.4761904761904762	0.00043385	MSH2, ERCC1, CASP3, XRCC2, ERCC8, ERCC6, BRCA2, TP53	1656	18	19478	5.227589908749329	0.953927016437623	0.008618657983708145	0.00793689
GOTERM_BP_DIRECT	GO:0071360~cellular response to exogenous dsRNA	8	0.4761904761904762	0.00043385	IFIH1, MAVS, CIITA, IRF3, DHX9, CAV1, TLR3, RIGI	1656	18	19478	5.227589908749329	0.953927016437623	0.008618657983708145	0.00793689
GOTERM_BP_DIRECT	GO:0001678~intracellular glucose homeostasis	10	0.5952380952380952	0.000471678	NGFR, GCKR, ABCC8, NR1H4, PIK3R1, SIRT1, HIF1A, PPARGC1A, FOXO1, HK1	1656	29	19478	4.055888722305514	0.9647724552329225	0.00934396038848764	0.00860482
GOTERM_BP_DIRECT	GO:0055074~calcium ion homeostasis	11	0.6547619047619048	0.000484699	KL, NT5E, ASPH, WFS1, CAV1, PSEN2, KDR, ITPR3, PSEN1, FGFR1, GRIN1	1656	35	19478	3.696652864044168	0.9678813349460458	0.009495813840271766	0.00874466
GOTERM_BP_DIRECT	GO:0002040~sprouting angiogenesis	11	0.6547619047619048	0.000484699	CDC42, NRP1, TGFB1, FLT1, NOTCH1, ANGPT1, FLT4, PTK2B, TEK, THBS1, VEGFA	1656	35	19478	3.696652864044168	0.9678813349460458	0.009495813840271766	0.00874466
GOTERM_BP_DIRECT	GO:0001662~behavioral fear response	11	0.6547619047619048	0.000484699	DPP4, MECP2, RPS6KB1, ALS2, MDK, PENK, BCL2, HTR1A, COMT, MORC1, EIF4G1	1656	35	19478	3.696652864044168	0.9678813349460458	0.009495813840271766	0.00874466
GOTERM_BP_DIRECT	GO:2000379~positive regulation of reactive oxygen species metabolic process	11	0.6547619047619048	0.000484699	PDGFRB, ACE2, LEP, AKR1C1, AGTR1, PTK2B, F2, THBS1, TP53, XDH, AGT	1656	35	19478	3.696652864044168	0.9678813349460458	0.009495813840271766	0.00874466
GOTERM_BP_DIRECT	GO:0008360~regulation of cell shape	25	1.488095238095238	0.000511528	CSF1R, CCL11, PLXND1, WDR1, HEXB, CORO1A, EPS8, SPTA1, KDR, PTK2B, CCL2, MYH14, RAC1, TPM1, FN1, MSN, BAIAP2, F2, PTK2, VEGFA, DLG1, RASA1, TAOK2, KIT, ALDOA	1656	137	19478	2.14636446983321	0.9734489935310725	0.00999382770257907	0.00920328
GOTERM_BP_DIRECT	GO:0072659~protein localization to plasma membrane	27	1.607142857142857	0.000550739	DPP10, HYCC1, SPTBN4, ROCK2, CD81, PIGW, HSP90B1, IKBKB, DPP6, ZFYVE27, CDH2, CDH1, SCN3B, RAB8A, JUP, KCNB1, PTCH1, ADIPOQ, MYO5A, TTC7A, ANK3, PDZK1, ANK1, GAK, DLG1, PKP2, FGF13	1656	154	19478	2.062182382834557	0.9798976367938785	0.010730335036570133	0.00988153
GOTERM_BP_DIRECT	GO:0042327~positive regulation of phosphorylation	9	0.5357142857142857	0.000568939	SDCBP, NRP1, AR, TF, EGF, ITGA6, BCL10, THBS1, EGFR	1656	24	19478	4.410778985507246	0.9823331569125806	0.011024364538267327	0.0101523
GOTERM_BP_DIRECT	GO:0045821~positive regulation of glycolytic process	9	0.5357142857142857	0.000568939	P2RX7, APP, SRC, INSR, IGF1, HTR2A, PSEN1, HIF1A, MTOR	1656	24	19478	4.410778985507246	0.9823331569125806	0.011024364538267327	0.0101523
GOTERM_BP_DIRECT	GO:0001541~ovarian follicle development	12	0.7142857142857143	0.000582895	LFNG, SMAD4, KITLG, MMP2, KIT, BCL2, CTNNA1, KDR, ATM, BCL2L1, SOD1, VEGFA	1656	42	19478	3.360593512767426	0.9839988999777625	0.011264012333341532	0.010373
GOTERM_BP_DIRECT	GO:0042987~amyloid precursor protein catabolic process	7	0.4166666666666667	0.000615473	APH1A, BACE1, ADAM17, NCSTN, PSEN2, ADAM10, PSEN1	1656	14	19478	5.8810386473429945	0.9873015462994601	0.011670939170384158	0.0107477
GOTERM_BP_DIRECT	GO:0070417~cellular response to cold	7	0.4166666666666667	0.000615473	NFKBIA, SCN11A, PLIN1, EIF2AK4, PRKACA, PRKACB, FOXO1	1656	14	19478	5.8810386473429945	0.9873015462994601	0.011670939170384158	0.0107477
GOTERM_BP_DIRECT	GO:0071679~commissural neuron axon guidance	7	0.4166666666666667	0.000615473	NELL2, NRP1, ADAM17, PTCH1, DAG1, NCAM1, VEGFA	1656	14	19478	5.8810386473429945	0.9873015462994601	0.011670939170384158	0.0107477
GOTERM_BP_DIRECT	GO:0071498~cellular response to fluid shear stress	7	0.4166666666666667	0.000615473	HDAC3, SRC, MMP2, PTK2B, PKD2, PTGS2, PLEC	1656	14	19478	5.8810386473429945	0.9873015462994601	0.011670939170384158	0.0107477
GOTERM_BP_DIRECT	GO:0000012~single strand break repair	7	0.4166666666666667	0.000615473	TDP1, ERCC8, XRCC1, ERCC6, SIRT1, APTX, UNG	1656	14	19478	5.8810386473429945	0.9873015462994601	0.011670939170384158	0.0107477
GOTERM_BP_DIRECT	GO:0010745~negative regulation of macrophage derived foam cell differentiation	7	0.4166666666666667	0.000615473	NFKBIA, CRP, NR1H2, ADIPOQ, ITGAV, PPARG, PPARA	1656	14	19478	5.8810386473429945	0.9873015462994601	0.011670939170384158	0.0107477
GOTERM_BP_DIRECT	GO:0030595~leukocyte chemotaxis	7	0.4166666666666667	0.000615473	IL10, CNR2, CXCR5, SBDS, LYST, CORO1A, PF4	1656	14	19478	5.8810386473429945	0.9873015462994601	0.011670939170384158	0.0107477
GOTERM_BP_DIRECT	GO:0070555~response to interleukin-1	11	0.6547619047619048	0.000620541	GHR, APP, TRIM63, IL1R1, SRC, IL1B, CD38, SELE, RELA, MYD88, SNCA	1656	36	19478	3.593968062265164	0.9877501988169566	0.01172847545385112	0.0108007
GOTERM_BP_DIRECT	GO:0034142~toll-like receptor 4 signaling pathway	10	0.5952380952380952	0.000623468	NFKBIA, TBK1, NAGLU, IRF3, TMEM126A, CD14, IRAK4, MAP3K7, RELA, MYD88	1656	30	19478	3.9206924315619966	0.9880019866058408	0.01172847545385112	0.0108007
GOTERM_BP_DIRECT	GO:0014850~response to muscle activity	10	0.5952380952380952	0.000623468	ITGB1, POSTN, ADSL, MSTN, DAG1, FN1, CAPN3, HIF1A, PPARGC1A, TOMM20	1656	30	19478	3.9206924315619966	0.9880019866058408	0.01172847545385112	0.0108007
GOTERM_BP_DIRECT	GO:0048514~blood vessel morphogenesis	8	0.4761904761904762	0.000636791	FLT1, SYK, CDH2, LOX, COL4A1, RASA1, FLT4, SOS1	1656	19	19478	4.952453597762522	0.9890844148967413	0.011822317170824322	0.0108871
GOTERM_BP_DIRECT	GO:0022011~myelination in peripheral nervous system	8	0.4761904761904762	0.000636791	NTRK2, CNTNAP1, MYOC, ADGRG6, DAG1, NF1, ILK, SLC25A46	1656	19	19478	4.952453597762522	0.9890844148967413	0.011822317170824322	0.0108871
GOTERM_BP_DIRECT	GO:0042730~fibrinolysis	8	0.4761904761904762	0.000636791	FGA, ANXA2, F12, SERPINE1, SERPING1, PLG, PLAT, F2	1656	19	19478	4.952453597762522	0.9890844148967413	0.011822317170824322	0.0108871
GOTERM_BP_DIRECT	GO:0050862~positive regulation of T cell receptor signaling pathway	8	0.4761904761904762	0.000636791	CYLD, LCK, CD81, BCL10, IKBKG, CARD11, RELA, ADA	1656	19	19478	4.952453597762522	0.9890844148967413	0.011822317170824322	0.0108871
GOTERM_BP_DIRECT	GO:0002753~cytoplasmic pattern recognition receptor signaling pathway	8	0.4761904761904762	0.000636791	IFIH1, MAVS, TBK1, IRF3, IRF7, ALPK1, MAP3K7, RIGI	1656	19	19478	4.952453597762522	0.9890844148967413	0.011822317170824322	0.0108871
GOTERM_BP_DIRECT	GO:0007157~heterophilic cell-cell adhesion via plasma membrane cell adhesion molecules	13	0.7738095238095238	0.000645055	CRB1, CADM3, GRID2, VCAM1, CXADR, NRXN1, UMOD, ITGAL, SELE, PTPRD, SELL, CDH2, CEACAM5	1656	49	19478	3.120551118998324	0.9897061158991887	0.011944462731578908	0.0109996
GOTERM_BP_DIRECT	GO:0030036~actin cytoskeleton organization	35	2.083333333333333	0.000659348	SPTBN4, TNXB, SHC1, ROCK2, PDGFA, LDB3, CXCL1, ATP2C1, CORO1A, CDC42, SPTA1, SDCBP, ATXN3, FGF7, DNAJB6, OPHN1, ABL1, FLNC, RAC1, SPTAN1, CXADR, SPTB, BCR, TJP1, TBCK, SMTN, DIAPH3, INF2, PIK3CA, TAOK2, KIT, NF1, DOCK2, TLN1, FGF10	1656	224	19478	1.837824577294686	0.9906990224058024	0.012177326831011727	0.0112141
GOTERM_BP_DIRECT	GO:0006779~porphyrin-containing compound biosynthetic process	5	0.2976190476190476	0.000677259	SPTA1, ABCB6, UROD, HMBS, PPOX	1656	6	19478	9.801731078904991	0.9918092106836307	0.012411157103478749	0.0114294
GOTERM_BP_DIRECT	GO:0097398~cellular response to interleukin-17	5	0.2976190476190476	0.000677259	CXCL10, SOCS3, IL1B, STAT3, NFKB1	1656	6	19478	9.801731078904991	0.9918092106836307	0.012411157103478749	0.0114294
GOTERM_BP_DIRECT	GO:0071455~cellular response to hyperoxia	5	0.2976190476190476	0.000677259	CAV1, FAS, PPARG, ATG7, FOXO1	1656	6	19478	9.801731078904991	0.9918092106836307	0.012411157103478749	0.0114294
GOTERM_BP_DIRECT	GO:0050808~synapse organization	15	0.8928571428571428	0.000681831	C1QA, APP, CHRNA7, PSEN1, SYN2, SYN1, PTPRD, DRP2, GRM5, SLC9A6, CNTN2, CTNNB1, CHRFAM7A, MAPT, SNCA	1656	63	19478	2.800494593972855	0.9920707185536349	0.012462741233630437	0.0114769
GOTERM_BP_DIRECT	GO:0001889~liver development	18	1.0714285714285714	0.000702168	SMAD2, NOTCH1, UGT1A1, HGF, PCSK9, PROX1, SOD2, PKD2, PKD1, RELA, NPC1, PIK3CA, NAGLU, HNF4A, NF1, ATP7A, MET, ADA	1656	85	19478	2.4907928388746803	0.9931364180081367	0.012801482462948122	0.0117888
GOTERM_BP_DIRECT	GO:0032728~positive regulation of interferon-beta production	12	0.7142857142857143	0.000723854	IFIH1, MAVS, HSP90AA1, TBK1, POLR3A, IRF3, DHX9, IRF7, TLR7, PTPN22, TLR3, RIGI	1656	43	19478	3.2824401752612062	0.9941154795744142	0.013163002969184776	0.0121218
GOTERM_BP_DIRECT	GO:0030200~heparan sulfate proteoglycan catabolic process	6	0.35714285714285715	0.000770844	HGSNAT, NAGLU, GLB1, IDS, HPSE, SGSH	1656	10	19478	7.0572463768115945	0.9957842720294313	0.013838018631497286	0.0127434
GOTERM_BP_DIRECT	GO:1904179~positive regulation of adipose tissue development	6	0.35714285714285715	0.000770844	NCOA1, NR1H4, LPL, PPARG, SIRT1, SORL1	1656	10	19478	7.0572463768115945	0.9957842720294313	0.013838018631497286	0.0127434
GOTERM_BP_DIRECT	GO:0086010~membrane depolarization during action potential	6	0.35714285714285715	0.000770844	SCN11A, SCN5A, SCN3B, SCN3A, SCN1B, SCN1A	1656	10	19478	7.0572463768115945	0.9957842720294313	0.013838018631497286	0.0127434
GOTERM_BP_DIRECT	GO:0048872~homeostasis of number of cells	9	0.5357142857142857	0.000774847	BCR, ASXL1, CYLD, CDH2, AP3B1, GBA1, AFP, CCR4, CARD11	1656	25	19478	4.234347826086957	0.9959023751659147	0.013838018631497286	0.0127434
GOTERM_BP_DIRECT	GO:0030325~adrenal gland development	9	0.5357142857142857	0.000774847	SMAD2, PDGFRA, SMAD4, MDK, INSR, NF1, NR3C1, CRHR1, PBX1	1656	25	19478	4.234347826086957	0.9959023751659147	0.013838018631497286	0.0127434
GOTERM_BP_DIRECT	GO:0048015~phosphatidylinositol-mediated signaling	9	0.5357142857142857	0.000774847	RPS6KB1, PIK3CA, PLCG2, PIK3C3, PI4KB, PIK3CB, PIK3C2A, PIK3CG, FGFR1	1656	25	19478	4.234347826086957	0.9959023751659147	0.013838018631497286	0.0127434
GOTERM_BP_DIRECT	GO:0048844~artery morphogenesis	9	0.5357142857142857	0.000774847	NOTCH3, NRP1, GJA5, NF1, APOB, LDLR, ENG, SMAD7, VEGFA	1656	25	19478	4.234347826086957	0.9959023751659147	0.013838018631497286	0.0127434
GOTERM_BP_DIRECT	GO:0007623~circadian rhythm	16	0.9523809523809524	0.000782888	SREBF1, NTRK2, GSK3B, NOS2, ADIPOQ, ADCY1, PROX1, TYMS, EGFR, SLC6A4, SETX, SCN11A, LEP, SCN9A, EP300, CLOCK	1656	71	19478	2.650608967816561	0.9961296767734855	0.013838018631497286	0.0127434
GOTERM_BP_DIRECT	GO:0021549~cerebellum development	13	0.7738095238095238	0.000784016	NCOA1, CPLANE1, PAX6, PSEN1, TTBK2, IGF1R, MECP2, ATRN, NCSTN, CNTN1, HAP1, SCN5A, TP53	1656	50	19478	3.0581400966183576	0.9961605255301939	0.013838018631497286	0.0127434
GOTERM_BP_DIRECT	GO:0050885~neuromuscular process controlling balance	13	0.7738095238095238	0.000784016	APP, AARS1, CNTNAP1, PTPRQ, NRXN1, HEXB, VPS13A, SLC1A3, GIGYF2, BCR, DLG4, ABL1, NBN	1656	50	19478	3.0581400966183576	0.9961605255301939	0.013838018631497286	0.0127434
GOTERM_BP_DIRECT	GO:0034198~cellular response to amino acid starvation	13	0.7738095238095238	0.000784016	NPRL2, NPRL3, TFEB, EIF2AK4, EIF2S1, MTOR, FLCN, ATXN3, MAPK8, LARS1, FAS, MAPK1, DEPDC5	1656	50	19478	3.0581400966183576	0.9961605255301939	0.013838018631497286	0.0127434
GOTERM_BP_DIRECT	GO:2000352~negative regulation of endothelial cell apoptotic process	11	0.6547619047619048	0.00078634	IL10, FGA, TERT, ANGPT1, IL13, SERPINE1, ABL1, KDR, BRAF, TEK, GATA2	1656	37	19478	3.4968337903120514	0.9962233399986867	0.013838018631497286	0.0127434
GOTERM_BP_DIRECT	GO:0001657~ureteric bud development	11	0.6547619047619048	0.00078634	SMAD2, RET, BMP4, ROBO2, TGFB1, CAT, SDC1, BMP7, FGFR2, FGFR1, SMAD7	1656	37	19478	3.4968337903120514	0.9962233399986867	0.013838018631497286	0.0127434
GOTERM_BP_DIRECT	GO:0009749~response to glucose	15	0.8928571428571428	0.000805548	SREBF1, GCKR, PRKCB, ADIPOQ, APOA2, LPL, THBS1, RPS6KB1, CASP3, HNF4A, COL4A3, SARM1, PTK2B, COL6A3, GLUL	1656	64	19478	2.7567368659420293	0.9967046787811827	0.014096197674457033	0.0129811
GOTERM_BP_DIRECT	GO:0070372~regulation of ERK1 and ERK2 cascade	10	0.5952380952380952	0.000812936	IL1A, SYK, IL1B, NF1, FN1, HMGCR, CCN1, RASGRP1, YWHAZ, FGFR2	1656	31	19478	3.7942184821567713	0.9968730261055352	0.014096197674457033	0.0129811
GOTERM_BP_DIRECT	GO:0034113~heterotypic cell-cell adhesion	10	0.5952380952380952	0.000812936	ITGB1, VCAM1, ITGAM, PTPRC, ITGAX, NRCAM, ITGAV, ITGB7, THY1, GLDN	1656	31	19478	3.7942184821567713	0.9968730261055352	0.014096197674457033	0.0129811
GOTERM_BP_DIRECT	GO:0097421~liver regeneration	10	0.5952380952380952	0.000812936	IL10, TGFB1, CCND1, FLT3, PTCH1, TYMS, GLI1, CLDN1, EGFR, EZH2	1656	31	19478	3.7942184821567713	0.9968730261055352	0.014096197674457033	0.0129811
GOTERM_BP_DIRECT	GO:0048010~vascular endothelial growth factor receptor signaling pathway	10	0.5952380952380952	0.000812936	NRP1, FLT1, SRC, AXL, FLT4, KDR, PTK2B, PTK2, VEGFA, FGF10	1656	31	19478	3.7942184821567713	0.9968730261055352	0.014096197674457033	0.0129811
GOTERM_BP_DIRECT	GO:0051602~response to electrical stimulus	10	0.5952380952380952	0.000812936	P2RX7, GRIA1, RAB3A, MSTN, SRC, GJB6, MMP2, CD14, TACR1, SOD2	1656	31	19478	3.7942184821567713	0.9968730261055352	0.014096197674457033	0.0129811
GOTERM_BP_DIRECT	GO:0048870~cell motility	12	0.7142857142857143	0.00089199	MAP2K1, ADAM17, SRPX2, DST, SCN11A, ITGB4, PTEN, CTNNA1, RAC1, CD34, PTK2, ENG	1656	44	19478	3.2078392621870884	0.9982158591306991	0.015354357386505375	0.0141398
GOTERM_BP_DIRECT	GO:0001658~branching involved in ureteric bud morphogenesis	12	0.7142857142857143	0.00089199	BMP4, SMAD4, DLG1, EYA1, PTCH1, BCL2, CTNNB1, ILK, PKD2, FGF2, PAX2, PBX1	1656	44	19478	3.2078392621870884	0.9982158591306991	0.015354357386505375	0.0141398
GOTERM_BP_DIRECT	GO:0043434~response to peptide hormone	12	0.7142857142857143	0.00089199	STAT5A, STAT5B, CXCL12, STAT1, STAT2, STAT3, DAG1, BRAF, STAT6, TRPV1, BMP7, GNAI1	1656	44	19478	3.2078392621870884	0.9982158591306991	0.015354357386505375	0.0141398
GOTERM_BP_DIRECT	GO:0007219~Notch signaling pathway	22	1.3095238095238095	0.000901979	SPEN, NOTCH2, NOTCH3, APP, TGFB1, NOTCH1, PSEN2, NR1H4, ADAM10, PSEN1, NOTCH2NLA, RBPJ, NOTCH2NLC, APH1A, MECP2, NFKBIA, ADAM17, NCSTN, DNER, CNTN1, AGXT, TP63	1656	118	19478	2.1929296651109476	0.9983379812346537	0.015373543084371517	0.0141574
GOTERM_BP_DIRECT	GO:0010838~positive regulation of keratinocyte proliferation	8	0.4761904761904762	0.000908279	NOTCH2, TGM1, FGF7, MDK, EXTL3, TP63, NOTCH2NLC, FGF10	1656	20	19478	4.704830917874396	0.9984106683087196	0.015373543084371517	0.0141574
GOTERM_BP_DIRECT	GO:0019229~regulation of vasoconstriction	8	0.4761904761904762	0.000908279	ACE2, EDN2, HTR1A, AGTR1, ECE1, ASIC2, ADRA1A, AGT	1656	20	19478	4.704830917874396	0.9984106683087196	0.015373543084371517	0.0141574
GOTERM_BP_DIRECT	GO:2000647~negative regulation of stem cell proliferation	8	0.4761904761904762	0.000908279	FERMT1, PTCH1, NF1, IRF6, RBPJ, TP53, FGF2, FGF10	1656	20	19478	4.704830917874396	0.9984106683087196	0.015373543084371517	0.0141574
GOTERM_BP_DIRECT	GO:0055075~potassium ion homeostasis	8	0.4761904761904762	0.000908279	SLC12A2, SLC12A4, KCNJ10, SLC12A5, WNK1, KCNQ1, UMOD, SLC12A6	1656	20	19478	4.704830917874396	0.9984106683087196	0.015373543084371517	0.0141574
GOTERM_BP_DIRECT	GO:0006801~superoxide metabolic process	8	0.4761904761904762	0.000908279	NOS2, SH3PXD2A, NAGLU, CBS, CYBB, NOX4, SOD2, SOD1	1656	20	19478	4.704830917874396	0.9984106683087196	0.015373543084371517	0.0141574
GOTERM_BP_DIRECT	GO:0010821~regulation of mitochondrion organization	8	0.4761904761904762	0.000908279	PRKN, PINK1, RHOT1, EP300, ATP13A2, VPS35, SQSTM1, HDAC6	1656	20	19478	4.704830917874396	0.9984106683087196	0.015373543084371517	0.0141574
GOTERM_BP_DIRECT	GO:0010506~regulation of autophagy	16	0.9523809523809524	0.000912513	PRKN, LRRK2, MTCL3, ITPR1, CISD2, MTMR4, HDAC6, MFSD8, ERCC4, ABL1, EP300, SMCR8, PIK3C3, ATM, MAPT, RAB8A	1656	72	19478	2.6137949543746646	0.998457724923276	0.015408433689416735	0.0141896
GOTERM_BP_DIRECT	GO:0060326~cell chemotaxis	18	1.0714285714285714	0.000925108	PDGFRB, PDGFRA, ABCC1, VCAM1, CCL20, HGF, CXCR5, CXCL1, CXCL2, CXCL12, LOX, CXCR3, KIT, AGTR1, RAC1, CCR4, ENG, HBEGF	1656	87	19478	2.4335332333833084	0.9985896312932876	0.015584008279065097	0.0143513
GOTERM_BP_DIRECT	GO:0090280~positive regulation of calcium ion import	7	0.4166666666666667	0.000952323	PDGFRB, CASR, CXCL12, TRPV2, TRPV3, CCL2, CASK	1656	15	19478	5.488969404186795	0.9988373992941909	0.015854173273083916	0.0146001
GOTERM_BP_DIRECT	GO:0010039~response to iron ion	7	0.4166666666666667	0.000952323	TFRC, HFE, SLC11A2, BCL2, HIF1A, FXN, SLC6A3	1656	15	19478	5.488969404186795	0.9988373992941909	0.015854173273083916	0.0146001
GOTERM_BP_DIRECT	GO:0050966~detection of mechanical stimulus involved in sensory perception of pain	7	0.4166666666666667	0.000952323	BACE1, CXCL12, TRPA1, SCN11A, KCNA1, HTR2A, SCN1A	1656	15	19478	5.488969404186795	0.9988373992941909	0.015854173273083916	0.0146001
GOTERM_BP_DIRECT	GO:0016242~negative regulation of macroautophagy	7	0.4166666666666667	0.000952323	PINK1, NPC1, PIK3CA, LRRK2, AKT1, SMCR8, MTOR	1656	15	19478	5.488969404186795	0.9988373992941909	0.015854173273083916	0.0146001
GOTERM_BP_DIRECT	GO:0060674~placenta blood vessel development	7	0.4166666666666667	0.000952323	NOTCH2, SOCS3, MAP2K1, ITGB8, PKD2, PKD1, NOTCH2NLC	1656	15	19478	5.488969404186795	0.9988373992941909	0.015854173273083916	0.0146001
GOTERM_BP_DIRECT	GO:0034220~monoatomic ion transmembrane transport	25	1.488095238095238	0.000961163	GRIA1, CHRNA4, CHRNA7, CACNA1B, CACNA1A, ATP2A2, NALCN, BEST1, GJC1, SCN11A, SCN5A, SLC17A3, TRPM3, SCN1B, SCN1A, GRID2, DCD, CYBB, TMC8, ANO6, TMC6, ANO5, ATP4A, ATP13A2, CHRFAM7A	1656	143	19478	2.0563072193506975	0.9989081074584245	0.015943580787535386	0.0146824
GOTERM_BP_DIRECT	GO:1903078~positive regulation of protein localization to plasma membrane	14	0.8333333333333334	0.00096219	ITGB1, DPP10, PRNP, LRP1, NRXN1, TREM2, PIK3R1, EGFR, DLG1, KIF5B, PKP1, AKT1, STX3, SQSTM1	1656	58	19478	2.8391221056138596	0.9989160436088422	0.015943580787535386	0.0146824
GOTERM_BP_DIRECT	GO:0099170~postsynaptic modulation of chemical synaptic transmission	9	0.5357142857142857	0.00103662	GNAO1, CHRM1, SNX14, PTK2B, BRAF, PRKACA, NEFH, INA, PRKACB	1656	26	19478	4.071488294314381	0.9993609368513695	0.017057295127664546	0.015708
GOTERM_BP_DIRECT	GO:0050900~leukocyte migration	9	0.5357142857142857	0.00103662	SELL, SRC, LCK, MSN, ITGA6, ITGB7, SOS1, CD34, ADA	1656	26	19478	4.071488294314381	0.9993609368513695	0.017057295127664546	0.015708
GOTERM_BP_DIRECT	GO:0032212~positive regulation of telomere maintenance via telomerase	9	0.5357142857142857	0.00103662	HSP90AA1, DKC1, NEK7, PARN, CTNNB1, ATM, HNRNPA1, CCT5, WRAP53	1656	26	19478	4.071488294314381	0.9993609368513695	0.017057295127664546	0.015708
GOTERM_BP_DIRECT	GO:0030522~intracellular receptor signaling pathway	10	0.5952380952380952	0.00104669	SREBF1, AR, VDR, NR1H2, HNF4A, STAT3, NR1H4, PPARG, AHR, PPARA	1656	32	19478	3.675649154589372	0.9994050471187962	0.017143512152968134	0.0157874
GOTERM_BP_DIRECT	GO:0030534~adult behavior	10	0.5952380952380952	0.00104669	ALK, CNTNAP2, NCSTN, ZFHX2, NAGLU, NRXN1, PTEN, SLC1A2, PAX5, GABRG2	1656	32	19478	3.675649154589372	0.9994050471187962	0.017143512152968134	0.0157874
GOTERM_BP_DIRECT	GO:0008104~protein localization	27	1.607142857142857	0.00108894	CRB1, KCNA1, LRRK2, AP4E1, LYST, AP4M1, CDC42, MECP2, CTNNA1, DMD, NRCAM, GRID2, CAV1, LRBA, VPS13A, TSC2, CASK, MYO7A, SEPTIN9, AP4B1, YWHAZ, SEPTIN7, ALS2, HAP1, SQSTM1, TP53, PLEC	1656	161	19478	1.9725222792330541	0.9995592094807588	0.01779431560619399	0.0163867
GOTERM_BP_DIRECT	GO:0008542~visual learning	13	0.7738095238095238	0.00113746	ITGB1, APP, NDRG4, ABCC8, BRAF, HMGCR, COMT, HIF1A, GRIN1, MECP2, GRIN2A, KIT, NF1	1656	52	19478	2.9405193236714977	0.9996876636377282	0.018544456430868498	0.0170775
GOTERM_BP_DIRECT	GO:0006695~cholesterol biosynthetic process	11	0.6547619047619048	0.00122745	SREBF1, ARV1, EBP, G6PD, MVK, CHEK2, CYP51A1, HMGCR, LBR, LSS, CFTR	1656	39	19478	3.317508980552459	0.9998351383937493	0.019874560068548403	0.0183024
GOTERM_BP_DIRECT	GO:0030041~actin filament polymerization	11	0.6547619047619048	0.00122745	WASHC5, PSTPIP1, DLG1, GSN, INF2, DIAPH3, PSTPIP2, ABL1, RAC1, JAK2, AIF1	1656	39	19478	3.317508980552459	0.9998351383937493	0.019874560068548403	0.0183024
GOTERM_BP_DIRECT	GO:0051591~response to cAMP	11	0.6547619047619048	0.00122745	COL1A1, SREBF1, STAT1, NDUFS4, PTK2B, SDC1, BRAF, REN, TEK, RELA, SLC6A3	1656	39	19478	3.317508980552459	0.9998351383937493	0.019874560068548403	0.0183024
GOTERM_BP_DIRECT	GO:0003184~pulmonary valve morphogenesis	8	0.4761904761904762	0.00126327	NOTCH2, SMAD2, BMP4, ROBO2, ADAMTS5, TGFB2, NOTCH1, NOTCH2NLC	1656	21	19478	4.480791350356568	0.9998721656740863	0.020361617731130165	0.0187509
GOTERM_BP_DIRECT	GO:0021954~central nervous system neuron development	8	0.4761904761904762	0.00126327	NTRK2, MAP2, LEP, HPRT1, MAPT, GATA2, ATP7A, GBA2	1656	21	19478	4.480791350356568	0.9998721656740863	0.020361617731130165	0.0187509
GOTERM_BP_DIRECT	GO:0065003~protein-containing complex assembly	25	1.488095238095238	0.0012929	SPTBN4, WIPF1, MAX, DHX9, HFE, NAPG, PTK2B, CAPN3, DMD, IKBKG, PPARGC1A, SLC25A46, FGA, CD74, CREBBP, MITF, DARS1, TAPBP, AIMP2, OCLN, APC, DLG4, FAS, CD247, TP53	1656	146	19478	2.0140543312818475	0.9998964243449815	0.020792008242551487	0.0191473
GOTERM_BP_DIRECT	GO:0045892~negative regulation of DNA-templated transcription	71	4.226190476190476	0.00130412	RB1, CIITA, KDM5C, SPI1, FOXE1, GFI1, IFNA2, BRCA1, CTCF, AHR, IKZF1, FOXM1, RBPJ, NR3C1, MECP2, HNF4A, MLX, CD38, CAPN3, TP63, MEN1, PARP1, ADIPOQ, DNMT3A, NRG1, PROX1, SIRT1, FOXP3, PAX2, RUNX2, ZEB2, NCOR1, SRSF2, PPARG, CRYAB, CLOCK, TP53, ASAH1, HDAC2, HDAC3, NOTCH1, TSHZ3, SHC1, HDAC1, HDAC9, FOXO1, HDAC6, PPM1F, RELA, ATXN1, DNAJB6, NKX2-1, SPEN, TFAP2A, SMAD2, HSPA8, JUN, SMAD4, TGFB1, SM…	1656	573	19478	1.4574301708947737	0.9999043569815006	0.020925004024305888	0.0192698
GOTERM_BP_DIRECT	GO:0060020~Bergmann glial cell differentiation	6	0.35714285714285715	0.00131452	MAP2K1, TTC21B, ABL1, MAPK1, VIM, GFAP	1656	11	19478	6.415678524374177	0.9999111634091926	0.0209496161766106	0.0192924
GOTERM_BP_DIRECT	GO:0098911~regulation of ventricular cardiac muscle cell action potential	6	0.35714285714285715	0.00131452	DSP, DLG1, JUP, CAV1, PKP2, DSG2	1656	11	19478	6.415678524374177	0.9999111634091926	0.0209496161766106	0.0192924
GOTERM_BP_DIRECT	GO:0014004~microglia differentiation	6	0.35714285714285715	0.00131452	MFSD8, NAGLU, VPS13A, GBA1, NR3C1, MYD88	1656	11	19478	6.415678524374177	0.9999111634091926	0.0209496161766106	0.0192924
GOTERM_BP_DIRECT	GO:0034614~cellular response to reactive oxygen species	12	0.7142857142857143	0.0013256	PDGFRA, MAPK8, AMBP, ERCC6L2, SRC, MMP2, LRRK2, TPM1, PXN, ATM, MAPT, PKD2	1656	46	19478	3.0683679899180842	0.999917883987511	0.021031635224323376	0.019368
GOTERM_BP_DIRECT	GO:0032689~negative regulation of type II interferon production	12	0.7142857142857143	0.0013256	IL10, IL33, IL1RL1, PRNP, CR1, AXL, NR1H4, IL36RN, HMGB1, FOXP3, HLA-DRB1, HAVCR2	1656	46	19478	3.0683679899180842	0.999917883987511	0.021031635224323376	0.019368
GOTERM_BP_DIRECT	GO:0030511~positive regulation of transforming growth factor beta receptor signaling pathway	10	0.5952380952380952	0.00133198	SDCBP, FLCN, FERMT1, SMAD4, STK11, CREBBP, ZEB2, EP300, THBS1, MEN1	1656	33	19478	3.5642658468745423	0.9999215252839039	0.02108579737670766	0.0194178
GOTERM_BP_DIRECT	GO:0003148~outflow tract septum morphogenesis	9	0.5357142857142857	0.0013645	NELL2, BMP4, ROBO2, NRP1, TGFB2, SMAD4, LRP2, FGFR2, ENG	1656	27	19478	3.9206924315619966	0.9999377059610197	0.02131505869442774	0.019629
GOTERM_BP_DIRECT	GO:0032740~positive regulation of interleukin-17 production	9	0.5357142857142857	0.0013645	IL21, TGFB1, OPA1, CARD9, NR1H4, IL12B, TYK2, JAK2, MYD88	1656	27	19478	3.9206924315619966	0.9999377059610197	0.02131505869442774	0.019629
GOTERM_BP_DIRECT	GO:0002224~toll-like receptor signaling pathway	9	0.5357142857142857	0.0013645	RPS6KA3, UNC93B1, PLCG2, AP3B1, TLR7, BCL10, IRAK4, CTSS, TLR3	1656	27	19478	3.9206924315619966	0.9999377059610197	0.02131505869442774	0.019629
GOTERM_BP_DIRECT	GO:0061744~motor behavior	9	0.5357142857142857	0.0013645	MFSD8, NAGLU, DCTN1, ORMDL3, VPS13A, GBA1, NR3C1, SPG11, SGSH	1656	27	19478	3.9206924315619966	0.9999377059610197	0.02131505869442774	0.019629
GOTERM_BP_DIRECT	GO:0002286~T cell activation involved in immune response	9	0.5357142857142857	0.0013645	IFNA5, IFNA4, CD74, IFNA13, IFNA1, MDK, IFNA2, EIF2AK4, PSEN1	1656	27	19478	3.9206924315619966	0.9999377059610197	0.02131505869442774	0.019629
GOTERM_BP_DIRECT	GO:0042026~protein refolding	9	0.5357142857142857	0.0013645	HSPA9, DNAJB2, FKBP1A, HSPA8, HSP90AA1, HSPA5, HSPB2, CRYAB, B2M	1656	27	19478	3.9206924315619966	0.9999377059610197	0.02131505869442774	0.019629
GOTERM_BP_DIRECT	GO:0002687~positive regulation of leukocyte migration	7	0.4166666666666667	0.00141479	KITLG, ITGA2B, BDKRB1, TACR1, PIK3R1, SELE, VEGFA	1656	16	19478	5.145908816425121	0.9999564149952486	0.021864712004699	0.0201351
GOTERM_BP_DIRECT	GO:0010288~response to lead ion	7	0.4166666666666667	0.00141479	BACE1, MECP2, PLSCR1, FECH, DNMT3A, CAT, MAPT	1656	16	19478	5.145908816425121	0.9999564149952486	0.021864712004699	0.0201351
GOTERM_BP_DIRECT	GO:0034497~protein localization to phagophore assembly site	7	0.4166666666666667	0.00141479	STX17, WDR45B, LRBA, ATG9A, MFN2, PIK3C3, WDR45	1656	16	19478	5.145908816425121	0.9999564149952486	0.021864712004699	0.0201351
GOTERM_BP_DIRECT	GO:1904645~response to amyloid-beta	7	0.4166666666666667	0.00141479	PRNP, HDAC2, CHRNA7, MMP2, CACNA1B, CACNA1A, CHRFAM7A	1656	16	19478	5.145908816425121	0.9999564149952486	0.021864712004699	0.0201351
GOTERM_BP_DIRECT	GO:0051898~negative regulation of phosphatidylinositol 3-kinase/protein kinase B signal transduction	16	0.9523809523809524	0.0014151	MSTN, MAGI2, PTEN, TSC2, TREM2, NLRC3, PIK3CB, SIRT1, MTM1, FLCN, DLG1, LOX, WDR91, DAG1, PPARA, XDH	1656	75	19478	2.5092431561996777	0.9999565113437155	0.021864712004699	0.0201351
GOTERM_BP_DIRECT	GO:0071038~TRAMP-dependent tRNA surveillance pathway	5	0.2976190476190476	0.00147374	EXOSC7, EXOSC9, EXOSC8, EXOSC3, EXOSC2	1656	7	19478	8.401483781918564	0.9999713238482426	0.0222851505444402	0.0205223
GOTERM_BP_DIRECT	GO:1903944~negative regulation of hepatocyte apoptotic process	5	0.2976190476190476	0.00147374	RB1, ADAR, CFLAR, PPARA, IGF1R	1656	7	19478	8.401483781918564	0.9999713238482426	0.0222851505444402	0.0205223
GOTERM_BP_DIRECT	GO:0071035~nuclear polyadenylation-dependent rRNA catabolic process	5	0.2976190476190476	0.00147374	EXOSC7, EXOSC9, EXOSC8, EXOSC3, EXOSC2	1656	7	19478	8.401483781918564	0.9999713238482426	0.0222851505444402	0.0205223
GOTERM_BP_DIRECT	GO:1900121~negative regulation of receptor binding	5	0.2976190476190476	0.00147374	HFE, ADIPOQ, ATP2A2, B2M, PTPRF	1656	7	19478	8.401483781918564	0.9999713238482426	0.0222851505444402	0.0205223
GOTERM_BP_DIRECT	GO:0033210~leptin-mediated signaling pathway	5	0.2976190476190476	0.00147374	UGCG, LEP, STAT3, LEPR, SIRT1	1656	7	19478	8.401483781918564	0.9999713238482426	0.0222851505444402	0.0205223
GOTERM_BP_DIRECT	GO:1905555~positive regulation of blood vessel branching	5	0.2976190476190476	0.00147374	MDK, ABL1, CTNNB1, FGF2, VEGFA	1656	7	19478	8.401483781918564	0.9999713238482426	0.0222851505444402	0.0205223
GOTERM_BP_DIRECT	GO:0071287~cellular response to manganese ion	5	0.2976190476190476	0.00147374	BACE1, PRKN, LRRK2, ATP13A2, HSP90B1	1656	7	19478	8.401483781918564	0.9999713238482426	0.0222851505444402	0.0205223
GOTERM_BP_DIRECT	GO:0044321~response to leptin	5	0.2976190476190476	0.00147374	CCND1, STAT3, LEPR, LRP2, SIRT1	1656	7	19478	8.401483781918564	0.9999713238482426	0.0222851505444402	0.0205223
GOTERM_BP_DIRECT	GO:1901166~neural crest cell migration involved in autonomic nervous system development	5	0.2976190476190476	0.00147374	NELL2, NRP1, SEMA3A, FN1, SEMA3F	1656	7	19478	8.401483781918564	0.9999713238482426	0.0222851505444402	0.0205223
GOTERM_BP_DIRECT	GO:0036336~dendritic cell migration	5	0.2976190476190476	0.00147374	CDC42, EPS8, NLRP12, ALOX5, DOCK8	1656	7	19478	8.401483781918564	0.9999713238482426	0.0222851505444402	0.0205223
GOTERM_BP_DIRECT	GO:0001974~blood vessel remodeling	11	0.6547619047619048	0.00151371	CRB1, EDNRA, EPAS1, CBS, AXL, CHD7, LIF, ATP7A, RBPJ, AGT, FGF10	1656	40	19478	3.2345712560386475	0.9999784111645914	0.022792358980639214	0.0209894
GOTERM_BP_DIRECT	GO:0006953~acute-phase response	11	0.6547619047619048	0.00151371	CRP, ITIH4, SERPINA3, F8, PLSCR1, SERPINA1, UGT1A1, TFRC, FN1, LBP, F2	1656	40	19478	3.2345712560386475	0.9999784111645914	0.022792358980639214	0.0209894
GOTERM_BP_DIRECT	GO:0001501~skeletal system development	23	1.369047619047619	0.00151938	TFAP2A, ACD, TGFB2, VDR, HEXB, CHD7, TNFRSF11B, IGF1, BMP7, PUM2, GLI2, ADAMTS4, COL1A1, RPS6KA3, VCAN, COL1A2, MMP16, GNA11, COL5A2, FGFR3, TP63, FGFR1, FBN1	1656	131	19478	2.06509754028838	0.9999792637343841	0.022829305397114873	0.0210234
GOTERM_BP_DIRECT	GO:0030890~positive regulation of B cell proliferation	12	0.7142857142857143	0.0015998	IL21, CD74, PTPRC, ATAD5, TFRC, CD81, IL13, BCL2, CD38, CARD11, ADA, TNFSF13B	1656	47	19478	3.0030835646006784	0.9999882876503089	0.023986853196841094	0.0220894
GOTERM_BP_DIRECT	GO:0006936~muscle contraction	16	0.9523809523809524	0.00162717	GAMT, RYR1, TRIM63, KCND2, CACNA1H, MYOM2, LTB4R, TTN, GJC1, CKMT2, GNAO1, MYH2, ASPH, UTRN, CRYAB, MYH7	1656	76	19478	2.476226798881261	0.9999903571765038	0.024294521488554856	0.0223727
GOTERM_BP_DIRECT	GO:0006814~sodium ion transport	16	0.9523809523809524	0.00162717	SLC22A5, ATP1A4, ATP1A1, SLC5A2, SLC5A7, SCN8A, SLC38A7, SLC17A7, SCN5A, FGF13, SCN2A, SCN3B, SCN3A, SLC17A3, SCN1B, SCN1A	1656	76	19478	2.476226798881261	0.9999903571765038	0.024294521488554856	0.0223727
GOTERM_BP_DIRECT	GO:0048469~cell maturation	10	0.5952380952380952	0.00167669	IL21, AXL, CTNNB1, REN, GBA1, PPARG, SOX10, RUNX2, FGFR1, VEGFA	1656	34	19478	3.459434498437056	0.9999932170071687	0.02492895618234842	0.022957
GOTERM_BP_DIRECT	GO:0043330~response to exogenous dsRNA	10	0.5952380952380952	0.00167669	IFNA5, NFKBIA, IFNA4, IFNA13, IFNA1, IFNA2, CARD9, MAPK1, TLR3, RIGI	1656	34	19478	3.459434498437056	0.9999932170071687	0.02492895618234842	0.022957
GOTERM_BP_DIRECT	GO:2000406~positive regulation of T cell migration	8	0.4761904761904762	0.00171816	CXCL10, APP, CXCL12, CCL20, DOCK8, ABL1, AIF1, CORO1A	1656	22	19478	4.277119016249451	0.9999949478304713	0.025333082535989412	0.0233292
GOTERM_BP_DIRECT	GO:0006939~smooth muscle contraction	8	0.4761904761904762	0.00171816	CHRM3, EDNRA, SMTN, ROCK2, HTR2B, ADRA1A, ADA, MYLK	1656	22	19478	4.277119016249451	0.9999949478304713	0.025333082535989412	0.0233292
GOTERM_BP_DIRECT	GO:0010744~positive regulation of macrophage derived foam cell differentiation	8	0.4761904761904762	0.00171816	CSF1, IL1B, AGTR1, LPL, APOB, NFKB1, AGT, PF4	1656	22	19478	4.277119016249451	0.9999949478304713	0.025333082535989412	0.0233292
GOTERM_BP_DIRECT	GO:0047496~vesicle transport along microtubule	8	0.4761904761904762	0.00171816	KIF5B, HTT, BICDL1, HAP1, TRAK1, SPG11, RASGRP1, TRAK2	1656	22	19478	4.277119016249451	0.9999949478304713	0.025333082535989412	0.0233292
GOTERM_BP_DIRECT	GO:0021766~hippocampus development	15	0.8928571428571428	0.00174472	NCOA1, ALK, EPHA5, GSK3B, HDAC1, KCNA1, XRCC1, IGF1R, MECP2, RELN, CASP3, NKX2-1, DCX, FGF13, EZH2	1656	69	19478	2.5569733249317372	0.9999958164765578	0.02567126551807639	0.0236406
GOTERM_BP_DIRECT	GO:0000902~cell morphogenesis	20	1.1904761904761905	0.00178027	TGFB2, TGFB1, UNC93B1, VDR, HGF, LIF, ITPR1, ILK, AP3B1, STK4, P2RX7, ASXL1, RELN, CDH2, CDH1, NF1, NOX4, ARHGEF2, CDH17, PLEC	1656	108	19478	2.178162461978887	0.9999967502978069	0.026140155799079016	0.0240724
GOTERM_BP_DIRECT	GO:0016358~dendrite development	11	0.6547619047619048	0.00185181	MECP2, APP, HDAC2, RELN, MAP2, MAP1B, TRAPPC4, TBC1D24, BAIAP2, BMP7, SLC25A46	1656	41	19478	3.1556792741840463	0.999998045214038	0.027134410830298536	0.024988
GOTERM_BP_DIRECT	GO:0050714~positive regulation of protein secretion	12	0.7142857142857143	0.00191864	P2RX7, IL1A, FGA, TGFB2, TGFB1, IL13, MYO18A, TREM2, ATP13A2, IGF1, DNM1L, TTN	1656	48	19478	2.9405193236714973	0.9999987841570233	0.02799794797471935	0.0257832
GOTERM_BP_DIRECT	GO:0034446~substrate adhesion-dependent cell spreading	12	0.7142857142857143	0.00191864	SRC, AXL, PXN, ABL1, FN1, ILK, BRAF, ITGAV, ITGB7, TEK, RAC1, PIK3R1	1656	48	19478	2.9405193236714973	0.9999987841570233	0.02799794797471935	0.0257832
GOTERM_BP_DIRECT	GO:0150104~transport across blood-brain barrier	17	1.0119047619047619	0.00194364	SLC12A2, ABCC1, SLC16A1, SLC22A5, ABCB1, LRP1, TFRC, SLC22A2, INSR, ATP1A4, SLC1A2, SLC1A3, ABCC9, LRP2, SLC2A4, LEPR, SLC19A1	1656	85	19478	2.352415458937198	0.9999989820357446	0.028304502096404255	0.0260655
GOTERM_BP_DIRECT	GO:0008584~male gonad development	20	1.1904761904761905	0.00198806	NCOA1, TGFB2, INSR, LRP2, CBL, ESR1, GATA1, ASPM, AR, KITLG, BCL2L11, MSH2, ERCC1, KIT, BCL2, CTNNA1, REN, CSMD1, TLR3, BCL2L1	1656	109	19478	2.15817932012587	0.9999992575580995	0.02889198265151791	0.0266065
GOTERM_BP_DIRECT	GO:0070098~chemokine-mediated signaling pathway	15	0.8928571428571428	0.00201359	CXCL9, CCL11, CXCL8, CCL20, CXCR5, CXCL1, CXCL13, CXCL2, CXCL10, CXCL12, CXCR3, PTK2B, CCL2, CCR4, PF4	1656	70	19478	2.5204451345755694	0.9999993807842064	0.029203303053650476	0.0268932
GOTERM_BP_DIRECT	GO:0030007~intracellular potassium ion homeostasis	7	0.4166666666666667	0.00203047	SLC12A2, ATP4A, FXYD2, ATP1A4, ATP1A1, PRKACA, ATP12A	1656	17	19478	4.843208297811878	0.9999994507761832	0.02932814754371096	0.0270082
GOTERM_BP_DIRECT	GO:2000573~positive regulation of DNA biosynthetic process	7	0.4166666666666667	0.00203047	PDGFRB, HGF, PTK2B, NOX4, HTR2A, FGF2, VEGFA	1656	17	19478	4.843208297811878	0.9999994507761832	0.02932814754371096	0.0270082
GOTERM_BP_DIRECT	GO:0045648~positive regulation of erythrocyte differentiation	10	0.5952380952380952	0.00208931	STAT5A, STAT5B, ABCB10, STAT1, PRKDC, STAT3, GATA2, GLUL, HIF1A, GATA1	1656	35	19478	3.3605935127674256	0.999999638451044	0.029441711677602657	0.0271128
GOTERM_BP_DIRECT	GO:0099175~regulation of postsynapse organization	10	0.5952380952380952	0.00208931	NELL2, CDC42, CDKL5, CHMP2B, NF1, ADAM10, AKT1, NRCAM, SEMA3F, PSEN1	1656	35	19478	3.3605935127674256	0.999999638451044	0.029441711677602657	0.0271128
GOTERM_BP_DIRECT	GO:0006401~RNA catabolic process	10	0.5952380952380952	0.00208931	EXOSC7, RNASEH2C, EXOSC6, RNASEH2B, EXOSC4, EXOSC9, EXOSC8, EXOSC3, RNASE2, EXOSC2	1656	35	19478	3.3605935127674256	0.999999638451044	0.029441711677602657	0.0271128
GOTERM_BP_DIRECT	GO:1990090~cellular response to nerve growth factor stimulus	10	0.5952380952380952	0.00208931	PARP1, NTRK3, MAGI2, ELAVL4, AKT1, BRAF, TRPV1, MAPT, CBL, TAC1	1656	35	19478	3.3605935127674256	0.999999638451044	0.029441711677602657	0.0271128
GOTERM_BP_DIRECT	GO:0090050~positive regulation of cell migration involved in sprouting angiogenesis	10	0.5952380952380952	0.00208931	NRP1, SRPX2, ABL1, KDR, GATA2, PIK3C2A, PTGS2, HDAC9, FGF2, VEGFA	1656	35	19478	3.3605935127674256	0.999999638451044	0.029441711677602657	0.0271128
GOTERM_BP_DIRECT	GO:0072015~podocyte development	6	0.35714285714285715	0.00209646	NOTCH2, ASXL1, PODXL, MAGI2, AMPD2, NOTCH2NLC	1656	12	19478	5.8810386473429945	0.9999996563600324	0.029441711677602657	0.0271128
GOTERM_BP_DIRECT	GO:0043589~skin morphogenesis	6	0.35714285714285715	0.00209646	COL1A1, COL1A2, ITGB4, ITGA6, PSEN1, TP63	1656	12	19478	5.8810386473429945	0.9999996563600324	0.029441711677602657	0.0271128
GOTERM_BP_DIRECT	GO:0045060~negative thymic T cell selection	6	0.35714285714285715	0.00209646	CD74, ZAP70, PTPRC, AIRE, CD28, DOCK2	1656	12	19478	5.8810386473429945	0.9999996563600324	0.029441711677602657	0.0271128
GOTERM_BP_DIRECT	GO:0097091~synaptic vesicle clustering	6	0.35714285714285715	0.00209646	RAB3A, CDH2, NRXN1, CTNNB1, SYN2, SYN1	1656	12	19478	5.8810386473429945	0.9999996563600324	0.029441711677602657	0.0271128
GOTERM_BP_DIRECT	GO:2001171~positive regulation of ATP biosynthetic process	6	0.35714285714285715	0.00209646	ADCY10, VCP, PINK1, TMSB4X, TREM2, PPARA	1656	12	19478	5.8810386473429945	0.9999996563600324	0.029441711677602657	0.0271128
GOTERM_BP_DIRECT	GO:2000343~positive regulation of chemokine (C-X-C motif) ligand 2 production	6	0.35714285714285715	0.00209646	CD74, POSTN, TGFB1, LPL, MBP, HMGB1	1656	12	19478	5.8810386473429945	0.9999996563600324	0.029441711677602657	0.0271128
GOTERM_BP_DIRECT	GO:0140105~interleukin-10-mediated signaling pathway	6	0.35714285714285715	0.00209646	IL10, IL10RB, IL10RA, STAT3, TYK2, JAK1	1656	12	19478	5.8810386473429945	0.9999996563600324	0.029441711677602657	0.0271128
GOTERM_BP_DIRECT	GO:0019896~axonal transport of mitochondrion	6	0.35714285714285715	0.00209646	OPA1, MAPT, TRAK1, HIF1A, SYBU, HDAC6	1656	12	19478	5.8810386473429945	0.9999996563600324	0.029441711677602657	0.0271128
GOTERM_BP_DIRECT	GO:0002315~marginal zone B cell differentiation	6	0.35714285714285715	0.00209646	LFNG, NOTCH2, MFNG, PTK2B, CDH17, NOTCH2NLC	1656	12	19478	5.8810386473429945	0.9999996563600324	0.029441711677602657	0.0271128
GOTERM_BP_DIRECT	GO:0032729~positive regulation of type II interferon production	16	0.9523809523809524	0.00213143	IL21, APP, IL1R1, PTPN22, HLA-A, TYK2, IL1B, ABL1, IL12B, TLR7, CD14, JAK2, IL12RB1, IL18R1, TLR3, HAVCR2	1656	78	19478	2.412733804038152	0.9999997319945696	0.029873767110616387	0.0275107
GOTERM_BP_DIRECT	GO:0050905~neuromuscular process	9	0.5357142857142857	0.00226413	MFSD8, SPART, SPTBN4, EDNRA, ABCC8, DCTN1, KCNA1, GBA1, HOXD10	1656	29	19478	3.6502998500749624	0.9999998956405627	0.031104219772027736	0.0286438
GOTERM_BP_DIRECT	GO:0048714~positive regulation of oligodendrocyte differentiation	9	0.5357142857142857	0.00226413	IL33, HDAC2, PTPRZ1, MDK, HDAC1, DAG1, PPARG, TNFRSF1B, MTOR	1656	29	19478	3.6502998500749624	0.9999998956405627	0.031104219772027736	0.0286438
GOTERM_BP_DIRECT	GO:0070527~platelet aggregation	12	0.7142857142857143	0.00228731	FGA, PDGFRA, CSRP1, ILK, PIK3CB, GP6, TLN1, GLA, GATA1, VCL, PIK3CG, SLC6A4	1656	49	19478	2.8805087252292223	0.9999999114933784	0.031104219772027736	0.0286438
GOTERM_BP_DIRECT	GO:1900273~positive regulation of long-term synaptic potentiation	8	0.4761904761904762	0.00229066	APP, RELN, MME, CHRNA7, CHRFAM7A, EIF2AK4, ADCY1, SQSTM1	1656	23	19478	4.091157319890779	0.9999999135758701	0.031104219772027736	0.0286438
GOTERM_BP_DIRECT	GO:0043473~pigmentation	8	0.4761904761904762	0.00229066	FIG4, VANGL1, ATRN, MC1R, KIT, NF1, ATP7A, LYST	1656	23	19478	4.091157319890779	0.9999999135758701	0.031104219772027736	0.0286438
GOTERM_BP_DIRECT	GO:0051259~protein complex oligomerization	8	0.4761904761904762	0.00229066	IFIH1, HGSNAT, OPA1, SLC31A1, CD247, DNM1L, CLDN1, BEST1	1656	23	19478	4.091157319890779	0.9999999135758701	0.031104219772027736	0.0286438
GOTERM_BP_DIRECT	GO:0071404~cellular response to low-density lipoprotein particle stimulus	8	0.4761904761904762	0.00229066	ITGB1, CASR, TGFB1, NPC1, SYK, CD81, PPARG, LDLR	1656	23	19478	4.091157319890779	0.9999999135758701	0.031104219772027736	0.0286438
GOTERM_BP_DIRECT	GO:0048754~branching morphogenesis of an epithelial tube	8	0.4761904761904762	0.00229066	CASR, NOTCH1, EGF, MET, PKD1, BMP7, GLI2, FGF10	1656	23	19478	4.091157319890779	0.9999999135758701	0.031104219772027736	0.0286438
GOTERM_BP_DIRECT	GO:0007215~glutamate receptor signaling pathway	8	0.4761904761904762	0.00229066	GRIA1, GRIA2, GRIN2A, NCSTN, GRID2, KCNB1, FMR1, GRIN2B	1656	23	19478	4.091157319890779	0.9999999135758701	0.031104219772027736	0.0286438
GOTERM_BP_DIRECT	GO:0008589~regulation of smoothened signaling pathway	8	0.4761904761904762	0.00229066	CREBBP, C2CD3, IFT140, TTC21B, PTCH1, GLI1, FGFR2, FGF10	1656	23	19478	4.091157319890779	0.9999999135758701	0.031104219772027736	0.0286438
GOTERM_BP_DIRECT	GO:0071398~cellular response to fatty acid	8	0.4761904761904762	0.00229066	SREBF1, IRS1, SRC, NR1H4, PDK4, LPL, PDK3, LDLR	1656	23	19478	4.091157319890779	0.9999999135758701	0.031104219772027736	0.0286438
GOTERM_BP_DIRECT	GO:0000422~autophagy of mitochondrion	8	0.4761904761904762	0.00229066	PRKN, PINK1, WDR45B, CISD2, WDR45, SQSTM1, ATG12, SLC25A46	1656	23	19478	4.091157319890779	0.9999999135758701	0.031104219772027736	0.0286438
GOTERM_BP_DIRECT	GO:0097531~mast cell migration	4	0.2380952380952381	0.00229378	STAT5A, STAT5B, RABGEF1, KITLG	1656	4	19478	11.76207729468599	0.9999999154728103	0.031104219772027736	0.0286438
GOTERM_BP_DIRECT	GO:0060665~regulation of branching involved in salivary gland morphogenesis by mesenchymal-epithelial signaling	4	0.2380952380952381	0.00229378	FGF7, HGF, FGFR1, FGF10	1656	4	19478	11.76207729468599	0.9999999154728103	0.031104219772027736	0.0286438
GOTERM_BP_DIRECT	GO:0150062~complement-mediated synapse pruning	4	0.2380952380952381	0.00229378	C3, C1QA, ITGAM, TREM2	1656	4	19478	11.76207729468599	0.9999999154728103	0.031104219772027736	0.0286438
GOTERM_BP_DIRECT	GO:1903055~positive regulation of extracellular matrix organization	4	0.2380952380952381	0.00229378	RB1, ABL1, CFLAR, RUNX1	1656	4	19478	11.76207729468599	0.9999999154728103	0.031104219772027736	0.0286438
GOTERM_BP_DIRECT	GO:1990048~anterograde neuronal dense core vesicle transport	4	0.2380952380952381	0.00229378	KIF5B, KIF1C, KIF1A, SYBU	1656	4	19478	11.76207729468599	0.9999999154728103	0.031104219772027736	0.0286438
GOTERM_BP_DIRECT	GO:0007018~microtubule-based movement	16	0.9523809523809524	0.00242853	DYNC1H1, DNAH10, DNAH8, KIF23, KLC1, KIF7, BICD2, KLC4, KLC2, KIF5C, KIF5B, KIF5A, KIF1C, KIF21A, KIF1B, KIF1A	1656	79	19478	2.3821928698098205	0.9999999675662364	0.03286854683232974	0.0302685
GOTERM_BP_DIRECT	GO:0042391~regulation of membrane potential	14	0.8333333333333334	0.00248601	KCNH5, CHRNA4, CHRNA7, KCNA1, LRRK2, ATP1A4, GBA1, CACNA1H, GRIN1, DLG1, KIF5B, NEDD4, CHRFAM7A, ASIC2	1656	64	19478	2.5729544082125604	0.9999999784469759	0.03358247261555207	0.030926
GOTERM_BP_DIRECT	GO:0048873~homeostasis of number of cells within a tissue	10	0.5952380952380952	0.0025789	P2RX7, FH, NOTCH1, CSF1, BCL2, GATA2, GATA1, CORO1A, GIGYF2, VEGFA	1656	36	19478	3.267243692968331	0.9999999888647996	0.03457378168191059	0.0318389
GOTERM_BP_DIRECT	GO:0042220~response to cocaine	10	0.5952380952380952	0.0025789	GRIA1, MECP2, EFTUD2, HSP90AA1, HDAC2, DNMT3A, ELAVL4, PTK2B, GAD2, SLC6A3	1656	36	19478	3.267243692968331	0.9999999888647996	0.03457378168191059	0.0318389
GOTERM_BP_DIRECT	GO:0048678~response to axon injury	10	0.5952380952380952	0.0025789	KCNB1, MAX, AXL, PLCG2, SARM1, TREM2, SOD2, FGF2, MATN2, SOD1	1656	36	19478	3.267243692968331	0.9999999888647996	0.03457378168191059	0.0318389
GOTERM_BP_DIRECT	GO:0072593~reactive oxygen species metabolic process	10	0.5952380952380952	0.0025789	P2RX7, MFSD8, NNT, NDUFS4, BCL2, PDK4, IL19, CCN1, TP53, SOD1	1656	36	19478	3.267243692968331	0.9999999888647996	0.03457378168191059	0.0318389
GOTERM_BP_DIRECT	GO:0071363~cellular response to growth factor stimulus	13	0.7738095238095238	0.00262563	TGIF1, STAT5A, STAT5B, SHC1, LRP2, KLF4, TNFRSF1B, THBS1, RPS6KB1, MAP1B, CAT, CTNNB1, NOS1	1656	57	19478	2.6825790321213665	0.9999999920129505	0.03506771316283478	0.0322937
GOTERM_BP_DIRECT	GO:0034644~cellular response to UV	13	0.7738095238095238	0.00262563	CREBBP, PARP1, PIK3R1, EIF2AK4, EIF2S1, CASP9, ERCC4, NEDD4, EP300, POLK, TP53, N4BP1, COPS9	1656	57	19478	2.6825790321213665	0.9999999920129505	0.03506771316283478	0.0322937
GOTERM_BP_DIRECT	GO:0060048~cardiac muscle contraction	11	0.6547619047619048	0.00271032	PIK3CA, TNNT2, KCNQ1, TPM1, DMD, SCN5A, SCN3B, SCN1B, MTOR, MYH7, TTN	1656	43	19478	3.0089034939894392	0.9999999956263498	0.03577730892710839	0.0329472
GOTERM_BP_DIRECT	GO:0030501~positive regulation of bone mineralization	11	0.6547619047619048	0.00271032	P2RX7, SMAD2, BMP4, TFAP2A, KL, SLC20A2, VDR, ALOX5, ANO6, CCN1, BMP7	1656	43	19478	3.0089034939894392	0.9999999956263498	0.03577730892710839	0.0329472
GOTERM_BP_DIRECT	GO:0045747~positive regulation of Notch signaling pathway	12	0.7142857142857143	0.00271132	LFNG, ROBO2, TGFB2, NOTCH1, SRC, MFNG, STAT3, KIT, NOTCH2NLA, TP63, NOTCH2NLC, FGF10	1656	50	19478	2.822898550724638	0.999999995657327	0.03577730892710839	0.0329472
GOTERM_BP_DIRECT	GO:0051384~response to glucocorticoid	12	0.7142857142857143	0.00271132	GHR, IL10, BCHE, TRIM63, CASP3, UCP3, ADIPOQ, APOA2, BCL2, SDC1, TYMS, PTGS2	1656	50	19478	2.822898550724638	0.999999995657327	0.03577730892710839	0.0329472
GOTERM_BP_DIRECT	GO:1904062~regulation of monoatomic cation transmembrane transport	5	0.2976190476190476	0.00274938	GRIN2A, WNK1, GRIN2B, GRIN1, GRIN2D	1656	8	19478	7.351298309178744	0.9999999966872501	0.03577730892710839	0.0329472
GOTERM_BP_DIRECT	GO:0038113~interleukin-9-mediated signaling pathway	5	0.2976190476190476	0.00274938	STAT5A, STAT1, STAT3, JAK3, JAK1	1656	8	19478	7.351298309178744	0.9999999966872501	0.03577730892710839	0.0329472
GOTERM_BP_DIRECT	GO:2000330~positive regulation of T-helper 17 cell lineage commitment	5	0.2976190476190476	0.00274938	OPA1, EP300, IL12B, IL12RB1, BRD4	1656	8	19478	7.351298309178744	0.9999999966872501	0.03577730892710839	0.0329472
GOTERM_BP_DIRECT	GO:0038172~interleukin-33-mediated signaling pathway	5	0.2976190476190476	0.00274938	IL33, IL1RL1, IRAK4, MAP3K7, MYD88	1656	8	19478	7.351298309178744	0.9999999966872501	0.03577730892710839	0.0329472
GOTERM_BP_DIRECT	GO:0071051~poly(A)-dependent snoRNA 3'-end processing	5	0.2976190476190476	0.00274938	EXOSC6, EXOSC4, PARN, EXOSC3, EXOSC2	1656	8	19478	7.351298309178744	0.9999999966872501	0.03577730892710839	0.0329472
GOTERM_BP_DIRECT	GO:0046755~viral budding	5	0.2976190476190476	0.00274938	LRSAM1, TSG101, NEDD4, MVB12B, CHMP5	1656	8	19478	7.351298309178744	0.9999999966872501	0.03577730892710839	0.0329472
GOTERM_BP_DIRECT	GO:0150094~amyloid-beta clearance by cellular catabolic process	5	0.2976190476190476	0.00274938	LRP1, MME, TREM2, IDE, LDLR	1656	8	19478	7.351298309178744	0.9999999966872501	0.03577730892710839	0.0329472
GOTERM_BP_DIRECT	GO:0038111~interleukin-7-mediated signaling pathway	5	0.2976190476190476	0.00274938	STAT5A, TSLP, STAT1, JAK3, JAK1	1656	8	19478	7.351298309178744	0.9999999966872501	0.03577730892710839	0.0329472
GOTERM_BP_DIRECT	GO:0016264~gap junction assembly	5	0.2976190476190476	0.00274938	GJC1, GJB1, GJB6, GJA5, CTNNA1	1656	8	19478	7.351298309178744	0.9999999966872501	0.03577730892710839	0.0329472
GOTERM_BP_DIRECT	GO:0042415~norepinephrine metabolic process	5	0.2976190476190476	0.00274938	PRKN, EDNRA, EPAS1, COMT, ATP7A	1656	8	19478	7.351298309178744	0.9999999966872501	0.03577730892710839	0.0329472
GOTERM_BP_DIRECT	GO:0032720~negative regulation of tumor necrosis factor production	16	0.9523809523809524	0.00275909	IL10, CHRNA7, ADIPOQ, NR1H4, TREM2, NLRC3, PTPN22, DICER1, IGF1, THBS1, FOXP3, MC1R, AXL, CHRFAM7A, LBP, HAVCR2	1656	80	19478	2.352415458937198	0.9999999969080902	0.03583778935642831	0.0330029
GOTERM_BP_DIRECT	GO:0045542~positive regulation of cholesterol biosynthetic process	7	0.4166666666666667	0.00282879	SREBF1, MAPK1, FGF1, PRKACA, PRKACB, MBTPS2, GNAI1	1656	18	19478	4.574141170155663	0.9999999981165847	0.036409710011698626	0.0335296
GOTERM_BP_DIRECT	GO:0035234~ectopic germ cell programmed cell death	7	0.4166666666666667	0.00282879	IL1A, KITLG, PRKDC, IL1B, KIT, BCL2L1, SOD1	1656	18	19478	4.574141170155663	0.9999999981165847	0.036409710011698626	0.0335296
GOTERM_BP_DIRECT	GO:0060749~mammary gland alveolus development	7	0.4166666666666667	0.00282879	SOCS2, DDR1, AR, CCND1, EGF, ESR1, VEGFA	1656	18	19478	4.574141170155663	0.9999999981165847	0.036409710011698626	0.0335296
GOTERM_BP_DIRECT	GO:0014009~glial cell proliferation	7	0.4166666666666667	0.00282879	RB1, EPM2A, MECP2, PENK, LEPR, PTK2B, TP53	1656	18	19478	4.574141170155663	0.9999999981165847	0.036409710011698626	0.0335296
GOTERM_BP_DIRECT	GO:0008206~bile acid metabolic process	7	0.4166666666666667	0.00282879	ARV1, AMACR, NPC1, LEP, AKR1C1, NR1H4, GBA2	1656	18	19478	4.574141170155663	0.9999999981165847	0.036409710011698626	0.0335296
GOTERM_BP_DIRECT	GO:0001656~metanephros development	9	0.5357142857142857	0.00286074	APH1A, BMP4, ROBO2, EYA1, BCL2, NF1, BMP7, FBN1, FGF10	1656	30	19478	3.528623188405797	0.9999999984994231	0.03662155413001645	0.0337247
GOTERM_BP_DIRECT	GO:0035458~cellular response to interferon-beta	9	0.5357142857142857	0.00286074	IFNAR2, IFITM2, STAT1, CAMK2A, CALM3, UBE2G2, CALM1, TLR3, IFNAR1	1656	30	19478	3.528623188405797	0.9999999984994231	0.03662155413001645	0.0337247
GOTERM_BP_DIRECT	GO:0048701~embryonic cranial skeleton morphogenesis	9	0.5357142857142857	0.00286074	SMAD2, BMP4, TFAP2A, PDGFRA, MMP16, IFT140, PAX5, FGFR2, RUNX2	1656	30	19478	3.528623188405797	0.9999999984994231	0.03662155413001645	0.0337247
GOTERM_BP_DIRECT	GO:0006811~monoatomic ion transport	23	1.369047619047619	0.00298123	SLC12A2, SLC12A4, SLC12A5, SLC20A2, TRPA1, SLC20A1, CHRNA4, CHRNA7, ATP1A4, SLC1A2, CYBB, SLC1A3, SLCO6A1, CLCN7, SLC22A12, SLC9A6, WNK1, SLC17A7, CHRFAM7A, SLC12A6, SLC22A7, SLC26A3, SLC22A11	1656	138	19478	1.9603462157809983	0.999999999363134	0.037920133965867	0.0349205
GOTERM_BP_DIRECT	GO:0007422~peripheral nervous system development	8	0.4761904761904762	0.0029996	NFASC, ERBB3, SCN8A, PMP22, NF1, NRG1, ASIC2, SOX10	1656	24	19478	3.920692431561996	0.9999999994411638	0.037920133965867	0.0349205
GOTERM_BP_DIRECT	GO:0045722~positive regulation of gluconeogenesis	8	0.4761904761904762	0.0029996	STK11, PRKAG2, PPARA, PRKACA, SIRT1, PPARGC1A, PRKACB, FOXO1	1656	24	19478	3.920692431561996	0.9999999994411638	0.037920133965867	0.0349205
GOTERM_BP_DIRECT	GO:2001243~negative regulation of intrinsic apoptotic signaling pathway	8	0.4761904761904762	0.0029996	HELLS, PINK1, HDAC1, SRC, PLAUR, BCL2, AKT1, BCL2L1	1656	24	19478	3.920692431561996	0.9999999994411638	0.037920133965867	0.0349205
GOTERM_BP_DIRECT	GO:0055117~regulation of cardiac muscle contraction	8	0.4761904761904762	0.0029996	GJA5, CALM3, NOS1, CALM1, PRKACA, ADRA1A, PRKACB, SMAD7	1656	24	19478	3.920692431561996	0.9999999994411638	0.037920133965867	0.0349205
GOTERM_BP_DIRECT	GO:0030301~cholesterol transport	8	0.4761904761904762	0.0029996	ARV1, NPC1, VAPA, CAV1, APOA2, APOB, LDLR, CFTR	1656	24	19478	3.920692431561996	0.9999999994411638	0.037920133965867	0.0349205
GOTERM_BP_DIRECT	GO:0038095~Fc-epsilon receptor signaling pathway	8	0.4761904761904762	0.0029996	MAPK10, IKBKB, FCER2, MAPK8, SYK, PLCG2, SOS1, MAP3K7	1656	24	19478	3.920692431561996	0.9999999994411638	0.037920133965867	0.0349205
GOTERM_BP_DIRECT	GO:0002062~chondrocyte differentiation	13	0.7738095238095238	0.00305957	RB1, SLC26A2, TGFB1, HMGA2, HIF1A, RUNX2, GLI2, RUNX1, BMP4, COL3A1, CTNNB1, FGFR3, FGFR1	1656	58	19478	2.636327669498584	0.9999999996352186	0.03854078303622509	0.0354921
GOTERM_BP_DIRECT	GO:0050890~cognition	13	0.7738095238095238	0.00305957	APP, CHRM1, CHRNA4, CHRNA7, CHD7, C5AR1, SLC6A3, GRM5, CHMP2B, ST3GAL4, NF1, CHRFAM7A, DGCR2	1656	58	19478	2.636327669498584	0.9999999996352186	0.03854078303622509	0.0354921
GOTERM_BP_DIRECT	GO:0007565~female pregnancy	16	0.9523809523809524	0.00312589	STAT5A, STAT5B, TGFB1, IGFBP5, AMBP, ABCC8, PRL, CRHR1, STS, SP1, LEP, BCL2, CD38, ATP7A, SLC19A1, IDO1	1656	81	19478	2.3233732927774797	0.9999999997724168	0.038693997901900576	0.0356332
GOTERM_BP_DIRECT	GO:0045732~positive regulation of protein catabolic process	16	0.9523809523809524	0.00312589	NSF, PRKN, GSK3B, VCP, HSP90AA1, MSN, IDE, SORL1, FOXO1, ITCH, APC, NEDD4, VPS35, ATG7, VPS28, RAB7A	1656	81	19478	2.3233732927774797	0.9999999997724168	0.038693997901900576	0.0356332
GOTERM_BP_DIRECT	GO:0008544~epidermis development	16	0.9523809523809524	0.00312589	DSP, INSR, LAMA3, ATP2A2, LAMC2, KRT5, ATP2C1, SCEL, UGCG, FGF7, STS, DCT, COL7A1, KRT15, PPARA, HLA-DRB1	1656	81	19478	2.3233732927774797	0.9999999997724168	0.038693997901900576	0.0356332
GOTERM_BP_DIRECT	GO:0051604~protein maturation	18	1.0714285714285714	0.00315234	GLRX5, GZMA, KLK13, AIP, KLK3, SORL1, UBAC1, FKBP1A, CASP9, GZMK, IKBKB, CASP10, CASP3, CASP1, SERPINH1, YME1L1, CALR, MBTPS2	1656	97	19478	2.182653518601524	0.9999999998114651	0.038693997901900576	0.0356332
GOTERM_BP_DIRECT	GO:0045787~positive regulation of cell cycle	10	0.5952380952380952	0.00315507	IL10, TGM1, TGFB2, BCL2L11, CHEK1, CALR, PROX1, MAP3K7, FGFR2, SLC6A4	1656	37	19478	3.178939809374592	0.9999999998150921	0.038693997901900576	0.0356332
GOTERM_BP_DIRECT	GO:0043029~T cell homeostasis	10	0.5952380952380952	0.00315507	P2RX7, STAT5A, STAT5B, TGFB1, BCL2L11, CASP3, BCL2, JAK3, FOXP3, CORO1A	1656	37	19478	3.178939809374592	0.9999999998150921	0.038693997901900576	0.0356332
GOTERM_BP_DIRECT	GO:0048709~oligodendrocyte differentiation	10	0.5952380952380952	0.00315507	NTRK2, NOTCH1, PTPRZ1, HDAC1, NKX2-1, NF1, CTNNB1, CSK, SOX10, MTOR	1656	37	19478	3.178939809374592	0.9999999998150921	0.038693997901900576	0.0356332
GOTERM_BP_DIRECT	GO:0061436~establishment of skin barrier	10	0.5952380952380952	0.00315507	FLG, UGCG, FLG2, HDAC3, GBA1, KLF4, CLDN1, MET, TP63, PLEC	1656	37	19478	3.178939809374592	0.9999999998150921	0.038693997901900576	0.0356332
GOTERM_BP_DIRECT	GO:0046326~positive regulation of D-glucose import	10	0.5952380952380952	0.00315507	OCLN, TERT, IRS1, INSR, CLTCL1, ADIPOQ, SLC1A2, AKT1, IGF1, PIK3R1	1656	37	19478	3.178939809374592	0.9999999998150921	0.038693997901900576	0.0356332
GOTERM_BP_DIRECT	GO:0033148~positive regulation of intracellular estrogen receptor signaling pathway	6	0.35714285714285715	0.00316994	KMT2D, AR, HDAC2, PARP1, HDAC1, HDAC6	1656	13	19478	5.428651059085842	0.9999999998336488	0.038693997901900576	0.0356332
GOTERM_BP_DIRECT	GO:0045059~positive thymic T cell selection	6	0.35714285714285715	0.00316994	CD74, ZAP70, STK11, PTPRC, DOCK2, CD3D	1656	13	19478	5.428651059085842	0.9999999998336488	0.038693997901900576	0.0356332
GOTERM_BP_DIRECT	GO:0003014~renal system process	6	0.35714285714285715	0.00316994	BCR, BMP4, RRM2B, BCL2, PKN1, AGT	1656	13	19478	5.428651059085842	0.9999999998336488	0.038693997901900576	0.0356332
GOTERM_BP_DIRECT	GO:0033690~positive regulation of osteoblast proliferation	6	0.35714285714285715	0.00316994	ABL1, ITGAV, HPSE, CCN1, GATA1, IGF1R	1656	13	19478	5.428651059085842	0.9999999998336488	0.038693997901900576	0.0356332
GOTERM_BP_DIRECT	GO:0016446~somatic hypermutation of immunoglobulin genes	6	0.35714285714285715	0.00316994	MSH6, MSH2, SAMHD1, MLH1, AICDA, UNG	1656	13	19478	5.428651059085842	0.9999999998336488	0.038693997901900576	0.0356332
GOTERM_BP_DIRECT	GO:0046425~regulation of receptor signaling pathway via JAK-STAT	6	0.35714285714285715	0.00316994	IFNAR2, EGF, MST1, JAK2, JAK3, IFNAR1	1656	13	19478	5.428651059085842	0.9999999998336488	0.038693997901900576	0.0356332
GOTERM_BP_DIRECT	GO:0051450~myoblast proliferation	6	0.35714285714285715	0.00316994	FGF7, SRC, HGF, ABL1, CTNNB1, IGF1	1656	13	19478	5.428651059085842	0.9999999998336488	0.038693997901900576	0.0356332
GOTERM_BP_DIRECT	GO:0060100~positive regulation of phagocytosis, engulfment	6	0.35714285714285715	0.00316994	C3, PLCG2, TREM2, PPARG, ANO6, GATA2	1656	13	19478	5.428651059085842	0.9999999998336488	0.038693997901900576	0.0356332
GOTERM_BP_DIRECT	GO:0050847~progesterone receptor signaling pathway	6	0.35714285714285715	0.00316994	NCOA1, HDAC2, SRC, NEDD4, MAPK1, PGR	1656	13	19478	5.428651059085842	0.9999999998336488	0.038693997901900576	0.0356332
GOTERM_BP_DIRECT	GO:0030513~positive regulation of BMP signaling pathway	11	0.6547619047619048	0.00324512	NOTCH2, SMAD2, BMP4, NOTCH1, NGLY1, KDR, ILK, CCN1, RBPJ, NOTCH2NLC, ENG	1656	44	19478	2.9405193236714977	0.9999999999025627	0.039475796313306104	0.0363531
GOTERM_BP_DIRECT	GO:1900026~positive regulation of substrate adhesion-dependent cell spreading	11	0.6547619047619048	0.00324512	CDC42, FGA, CARMIL1, NRP1, MYOC, MDK, ABL1, ILK, BRAF, RAC1, CALR	1656	44	19478	2.9405193236714977	0.9999999999025627	0.039475796313306104	0.0363531
GOTERM_BP_DIRECT	GO:0032731~positive regulation of interleukin-1 beta production	14	0.8333333333333334	0.00330236	SMAD2, APP, STAT3, LPL, MALT1, RELA, HK1, P2RX7, NLRP12, CASP1, NLRP1, JAK2, MYD88, NAIP	1656	66	19478	2.4949860928121796	0.9999999999351598	0.04003476612186974	0.0368679
GOTERM_BP_DIRECT	GO:0070301~cellular response to hydrogen peroxide	14	0.8333333333333334	0.00330236	HDAC2, TRPA1, SRC, SIRT1, RELA, HDAC6, ERN1, SETX, AIFM1, AXL, ABL1, STAT6, FXN, EZH2	1656	66	19478	2.4949860928121796	0.9999999999351598	0.04003476612186974	0.0368679
GOTERM_BP_DIRECT	GO:0034612~response to tumor necrosis factor	9	0.5357142857142857	0.00357301	SLC22A5, RPS6KB1, CASP3, ADIPOQ, ADAM10, CD14, JAK2, PTGS2, SELE	1656	31	19478	3.4147966339410942	0.9999999999905518	0.043094928410050096	0.039686
GOTERM_BP_DIRECT	GO:0032703~negative regulation of interleukin-2 production	9	0.5357142857142857	0.00357301	PRNP, CR1, PTPRC, NR1H4, PRKACA, CD34, PRKACB, FOXP3, HAVCR2	1656	31	19478	3.4147966339410942	0.9999999999905518	0.043094928410050096	0.039686
GOTERM_BP_DIRECT	GO:0019886~antigen processing and presentation of exogenous peptide antigen via MHC class II	9	0.5357142857142857	0.00357301	CD74, PIKFYVE, UNC93B1, CTSD, B2M, CTSS, HLA-DRB1, DNM2, HLA-DQB1	1656	31	19478	3.4147966339410942	0.9999999999905518	0.043094928410050096	0.039686
GOTERM_BP_DIRECT	GO:0097352~autophagosome maturation	12	0.7142857142857143	0.0037489	MFSD8, VCP, TSG101, STX17, SNX14, LAMP2, CHMP2B, EPG5, PIK3C3, SNAP29, ATG12, CHMP5	1656	52	19478	2.714325529542921	0.9999999999972983	0.04506299574825335	0.0414984
GOTERM_BP_DIRECT	GO:0030900~forebrain development	12	0.7142857142857143	0.0037489	NOTCH3, DNAJB1, APP, NOTCH1, ITGAM, APAF1, SRC, ATRX, NKX2-1, PAX6, LRP2, MAPK8IP3	1656	52	19478	2.714325529542921	0.9999999999972983	0.04506299574825335	0.0414984
GOTERM_BP_DIRECT	GO:0001916~positive regulation of T cell mediated cytotoxicity	10	0.5952380952380952	0.00382796	P2RX7, AZGP1, PTPRC, HFE, TAP2, IL12B, HLA-A, IL12RB1, B2M, HLA-DRB1	1656	38	19478	3.0952834986015763	0.9999999999984611	0.04585295300932502	0.0422258
GOTERM_BP_DIRECT	GO:0071392~cellular response to estradiol stimulus	10	0.5952380952380952	0.00382796	IL10, UGT1A1, AIFM1, MMP2, MYOD1, CFLAR, ESR1, EGFR, ESR2, IGF1R	1656	38	19478	3.0952834986015763	0.9999999999984611	0.04585295300932502	0.0422258
GOTERM_BP_DIRECT	GO:0031954~positive regulation of protein autophosphorylation	7	0.4166666666666667	0.00384048	MRE11, TAOK2, PDGFA, CALM3, NBN, CALM1, VEGFA	1656	19	19478	4.333396898042206	0.9999999999985923	0.04585295300932502	0.0422258
GOTERM_BP_DIRECT	GO:0042310~vasoconstriction	7	0.4166666666666667	0.00384048	CRP, EDNRA, EDN2, CAV1, HTR2B, AGT, SLC6A4	1656	19	19478	4.333396898042206	0.9999999999985923	0.04585295300932502	0.0422258
GOTERM_BP_DIRECT	GO:0032735~positive regulation of interleukin-12 production	11	0.6547619047619048	0.00386053	CD40LG, SYK, MDK, UNC93B1, LEP, PLCG2, IL12B, HMGB1, RELA, TLR3, IDO1	1656	45	19478	2.875174449812131	0.9999999999987796	0.04591134887003997	0.0422796
GOTERM_BP_DIRECT	GO:0021983~pituitary gland development	8	0.4761904761904762	0.00386479	BMP4, CDH1, NKX2-1, PAX6, RBPJ, GLI1, GLI2, FGF10	1656	25	19478	3.763864734299517	0.9999999999988161	0.04591134887003997	0.0422796
GOTERM_BP_DIRECT	GO:0060907~positive regulation of macrophage cytokine production	8	0.4761904761904762	0.00386479	P2RX7, CD74, CARD9, PLCG2, TLR7, SIRT1, MYD88, TLR3	1656	25	19478	3.763864734299517	0.9999999999988161	0.04591134887003997	0.0422796
GOTERM_BP_DIRECT	GO:0009617~response to bacterium	20	1.1904761904761905	0.00409304	ABCD2, NOS2, CAV1, GZMA, CHD7, ADIPOQ, LPL, MLH1, NAALADL2, C2, C3, CHIT1, CASP1, CCL2, SCN7A, CYP2E1, MS4A1, CCR4, CFB, RAB7A	1656	116	19478	2.027944361152757	0.999999999999767	0.04854149259194995	0.0447017
GOTERM_BP_DIRECT	GO:0016192~vesicle-mediated transport	36	2.142857142857143	0.00417755	SPTBN4, COPA, ARF1, STX17, STX16, CLTC, AP4E1, NAPG, AP4M1, RABGEF1, ARL5B, ZFYVE27, KIF5A, CLTCL1, KIF1C, KIF1B, STX3, KIF1A, AP1S3, NSF, SYT2, YIPF2, GBF1, CCZ1, TSC2, MYO5A, VPS13B, AP3B1, PRG4, AP2B1, AP4B1, MAPK8IP3, VAMP7, MYO5B, RAB18, VPS45	1656	259	19478	1.6348833305355044	0.9999999999998723	0.049461026054546844	0.0455485
GOTERM_BP_DIRECT	GO:0030334~regulation of cell migration	19	1.130952380952381	0.00423888	TGFB1, TNXB, LAMA2, PLXND1, LAMA3, KRT5, THY1, FGF1, FGF2, TTBK2, FGF5, FGF17, FGF7, TMSB4X, AKT1, RAC1, VCL, RIGI, FGF10	1656	108	19478	2.0692543388799427	0.9999999999999175	0.05010358953532833	0.0461402
GOTERM_BP_DIRECT	GO:0001819~positive regulation of cytokine production	14	0.8333333333333334	0.00432413	IL10, IL21, IL33, ITK, SRC, CARD9, HTR2B, PIK3CG, AGT, SOD1, IL1A, CD28, CD14, CLEC4E	1656	68	19478	2.421604148905939	0.999999999999955	0.05102615421662991	0.0469898
GOTERM_BP_DIRECT	GO:1904262~negative regulation of TORC1 signaling	12	0.7142857142857143	0.00437496	ATXN3, STK11, TBK1, NPC1, NPRL2, NPRL3, TSC2, ATM, DEPDC5, PRKACA, YWHAZ, PRKACB	1656	53	19478	2.6631118403062617	0.9999999999999687	0.051540253041794576	0.0474633
GOTERM_BP_DIRECT	GO:0034332~adherens junction organization	9	0.5357142857142857	0.00441512	CDC42, DSP, CDH2, CDH1, SRC, ADAM10, CSK, CDH17, PLEC	1656	32	19478	3.3080842391304346	0.9999999999999765	0.051568863508151166	0.0474896
GOTERM_BP_DIRECT	GO:0033554~cellular response to stress	9	0.5357142857142857	0.00441512	MAPK10, MAPK8, CHEK2, MAPK1, AKT1, ATM, ATG7, SQSTM1, SIRT3	1656	32	19478	3.3080842391304346	0.9999999999999765	0.051568863508151166	0.0474896
GOTERM_BP_DIRECT	GO:0001569~branching involved in blood vessel morphogenesis	9	0.5357142857142857	0.00441512	NRP1, EDNRA, PLXND1, COL4A1, KDR, CTNNB1, STK4, ENG, VEGFA	1656	32	19478	3.3080842391304346	0.9999999999999765	0.051568863508151166	0.0474896
GOTERM_BP_DIRECT	GO:0070050~neuron cellular homeostasis	9	0.5357142857142857	0.00441512	NELL2, DNAJB2, PRKN, APP, DCTN1, HEXB, CHMP2B, ATP2A2, PSEN1	1656	32	19478	3.3080842391304346	0.9999999999999765	0.051568863508151166	0.0474896
GOTERM_BP_DIRECT	GO:0032868~response to insulin	15	0.8928571428571428	0.0044409	IL10, ABCC8, IRS1, MAX, VPS13C, SIRT1, RELA, COL1A1, EPM2AIP1, KCNQ1, LEP, UCP3, CAT, PPARA, HADH	1656	76	19478	2.3214626239511826	0.9999999999999805	0.051568863508151166	0.0474896
GOTERM_BP_DIRECT	GO:0001843~neural tube closure	16	0.9523809523809524	0.00447346	TGFB2, TGFB1, APAF1, PTCH1, TSC2, LRP2, BCL10, TBXT, PAX2, BMP4, MTHFD1, OPA1, ABL1, PRKACA, CC2D2A, PRKACB	1656	84	19478	2.240395675178284	0.9999999999999845	0.051568863508151166	0.0474896
GOTERM_BP_DIRECT	GO:0003222~ventricular trabecula myocardium morphogenesis	6	0.35714285714285715	0.00458909	TGFB2, NOTCH1, CHD7, NRG1, RBPJ, ENG	1656	14	19478	5.040890269151139	0.9999999999999932	0.051568863508151166	0.0474896
GOTERM_BP_DIRECT	GO:0034116~positive regulation of heterotypic cell-cell adhesion	6	0.35714285714285715	0.00458909	IL10, FGA, LCK, IL1B, BMP7, CD44	1656	14	19478	5.040890269151139	0.9999999999999932	0.051568863508151166	0.0474896
GOTERM_BP_DIRECT	GO:2001028~positive regulation of endothelial cell chemotaxis	6	0.35714285714285715	0.00458909	TMSB4X, KDR, FGF2, MET, FGFR1, VEGFA	1656	14	19478	5.040890269151139	0.9999999999999932	0.051568863508151166	0.0474896
GOTERM_BP_DIRECT	GO:0051000~positive regulation of nitric-oxide synthase activity	6	0.35714285714285715	0.00458909	FCER2, SCARB1, TERT, AKT1, ESR1, HIF1A	1656	14	19478	5.040890269151139	0.9999999999999932	0.051568863508151166	0.0474896
GOTERM_BP_DIRECT	GO:0070102~interleukin-6-mediated signaling pathway	6	0.35714285714285715	0.00458909	SMAD4, SPI1, SRC, STAT3, JAK2, JAK1	1656	14	19478	5.040890269151139	0.9999999999999932	0.051568863508151166	0.0474896
GOTERM_BP_DIRECT	GO:1903377~negative regulation of oxidative stress-induced neuron intrinsic apoptotic signaling pathway	6	0.35714285714285715	0.00458909	IL10, PRKN, PINK1, CTNNB1, HIF1A, FGF2	1656	14	19478	5.040890269151139	0.9999999999999932	0.051568863508151166	0.0474896
GOTERM_BP_DIRECT	GO:0060314~regulation of ryanodine-sensitive calcium-release channel activity	6	0.35714285714285715	0.00458909	FKBP1A, ASPH, CALM3, DMD, CALM1, JPH1	1656	14	19478	5.040890269151139	0.9999999999999932	0.051568863508151166	0.0474896
GOTERM_BP_DIRECT	GO:0032481~positive regulation of type I interferon production	10	0.5952380952380952	0.00460811	MAVS, TBK1, SYK, IRF3, IRF7, PLCG2, XIAP, PTPN22, CD14, MYD88	1656	39	19478	3.0159172550476896	0.999999999999994	0.051568863508151166	0.0474896
GOTERM_BP_DIRECT	GO:0009913~epidermal cell differentiation	5	0.2976190476190476	0.00461735	HDAC2, HDAC1, KLF4, GLI1, GLI2	1656	9	19478	6.534487385936662	0.9999999999999944	0.051568863508151166	0.0474896
GOTERM_BP_DIRECT	GO:0061518~microglial cell proliferation	5	0.2976190476190476	0.00461735	IL33, CSF1R, CSF1, TREM2, GBA1	1656	9	19478	6.534487385936662	0.9999999999999944	0.051568863508151166	0.0474896
GOTERM_BP_DIRECT	GO:1905920~positive regulation of CoA-transferase activity	5	0.2976190476190476	0.00461735	CHRNA7, APOA2, AGTR1, CHRFAM7A, AGT	1656	9	19478	6.534487385936662	0.9999999999999944	0.051568863508151166	0.0474896
GOTERM_BP_DIRECT	GO:0071028~nuclear mRNA surveillance	5	0.2976190476190476	0.00461735	EXOSC7, EXOSC6, EXOSC4, EXOSC9, EXOSC8	1656	9	19478	6.534487385936662	0.9999999999999944	0.051568863508151166	0.0474896
GOTERM_BP_DIRECT	GO:0002237~response to molecule of bacterial origin	5	0.2976190476190476	0.00461735	IL10, CXCL8, TAP2, B2M, CXCL2	1656	9	19478	6.534487385936662	0.9999999999999944	0.051568863508151166	0.0474896
GOTERM_BP_DIRECT	GO:0051057~positive regulation of small GTPase mediated signal transduction	5	0.2976190476190476	0.00461735	RELN, SRC, ITGAV, SOS1, SOS2	1656	9	19478	6.534487385936662	0.9999999999999944	0.051568863508151166	0.0474896
GOTERM_BP_DIRECT	GO:0001775~cell activation	5	0.2976190476190476	0.00461735	PDGFRA, SYK, PLCG2, PDGFA, IGF1	1656	9	19478	6.534487385936662	0.9999999999999944	0.051568863508151166	0.0474896
GOTERM_BP_DIRECT	GO:0099641~anterograde axonal protein transport	5	0.2976190476190476	0.00461735	MPP2, KIF5C, KIF5B, KIF5A, MAPK8IP3	1656	9	19478	6.534487385936662	0.9999999999999944	0.051568863508151166	0.0474896
GOTERM_BP_DIRECT	GO:0016240~autophagosome membrane docking	5	0.2976190476190476	0.00461735	STX17, ATP2A2, CALM3, CALM1, SNAP29	1656	9	19478	6.534487385936662	0.9999999999999944	0.051568863508151166	0.0474896
GOTERM_BP_DIRECT	GO:0010224~response to UV-B	5	0.2976190476190476	0.00461735	MSH2, BCL2, IL12B, ERCC6, RELA	1656	9	19478	6.534487385936662	0.9999999999999944	0.051568863508151166	0.0474896
GOTERM_BP_DIRECT	GO:0034162~toll-like receptor 9 signaling pathway	5	0.2976190476190476	0.00461735	UNC93B1, NR1H4, EPG5, IRAK4, HAVCR2	1656	9	19478	6.534487385936662	0.9999999999999944	0.051568863508151166	0.0474896
GOTERM_BP_DIRECT	GO:0002686~negative regulation of leukocyte migration	5	0.2976190476190476	0.00461735	IL33, RABGEF1, GDF15, NF1, ADA	1656	9	19478	6.534487385936662	0.9999999999999944	0.051568863508151166	0.0474896
GOTERM_BP_DIRECT	GO:0000467~exonucleolytic trimming to generate mature 3'-end of 5.8S rRNA from tricistronic rRNA transcript (SSU-rRNA, 5.8S rRNA, LSU-rRNA)	5	0.2976190476190476	0.00461735	EXOSC7, EXOSC9, EXOSC8, EXOSC3, EXOSC2	1656	9	19478	6.534487385936662	0.9999999999999944	0.051568863508151166	0.0474896
GOTERM_BP_DIRECT	GO:0001542~ovulation from ovarian follicle	5	0.2976190476190476	0.00461735	LEP, MMP2, PGR, AFP, SIRT1	1656	9	19478	6.534487385936662	0.9999999999999944	0.051568863508151166	0.0474896
GOTERM_BP_DIRECT	GO:0038133~ERBB2-ERBB3 signaling pathway	5	0.2976190476190476	0.00461735	MAP2K1, ERBB3, MYOC, MAPK1, NRG1	1656	9	19478	6.534487385936662	0.9999999999999944	0.051568863508151166	0.0474896
GOTERM_BP_DIRECT	GO:0097120~receptor localization to synapse	5	0.2976190476190476	0.00461735	MPP2, DLG1, RELN, DLG4, NRXN1	1656	9	19478	6.534487385936662	0.9999999999999944	0.051568863508151166	0.0474896
GOTERM_BP_DIRECT	GO:0061042~vascular wound healing	5	0.2976190476190476	0.00461735	KDR, HPSE, GATA2, CD34, VEGFA	1656	9	19478	6.534487385936662	0.9999999999999944	0.051568863508151166	0.0474896
GOTERM_BP_DIRECT	GO:0010883~regulation of lipid storage	5	0.2976190476190476	0.00461735	FTO, SREBF1, NR1H2, PPARA, SIRT1	1656	9	19478	6.534487385936662	0.9999999999999944	0.051568863508151166	0.0474896
GOTERM_BP_DIRECT	GO:0032287~peripheral nervous system myelin maintenance	5	0.2976190476190476	0.00461735	SH3TC2, AKT1, NDRG1, SOD1, PLEC	1656	9	19478	6.534487385936662	0.9999999999999944	0.051568863508151166	0.0474896
GOTERM_BP_DIRECT	GO:0010001~glial cell differentiation	8	0.4761904761904762	0.00490675	FGF5, CRB1, VCAN, RELN, CDH2, DNER, FGF2, PAX2	1656	26	19478	3.619100706057228	0.9999999999999993	0.054628943051649205	0.0503076
GOTERM_BP_DIRECT	GO:0035902~response to immobilization stress	8	0.4761904761904762	0.00490675	TGFB1, ERCC1, PENK, PTK2B, REN, PPARG, SOD2, HDAC6	1656	26	19478	3.619100706057228	0.9999999999999993	0.054628943051649205	0.0503076
GOTERM_BP_DIRECT	GO:0032715~negative regulation of interleukin-6 production	14	0.8333333333333334	0.00492292	IL10, HGF, CHRNA7, NR1H4, GBA1, NLRC3, PTPN22, FOXP3, RABGEF1, NLRP12, CSK, CHRFAM7A, IL36RN, HAVCR2	1656	69	19478	2.3865084366029543	0.9999999999999993	0.05472311462848108	0.0503943
GOTERM_BP_DIRECT	GO:0001892~embryonic placenta development	7	0.4166666666666667	0.00509713	EPAS1, TFEB, GATA2, PKD2, HIF1A, PKD1, EGFR	1656	20	19478	4.116727053140097	0.9999999999999998	0.056306630446247924	0.0518526
GOTERM_BP_DIRECT	GO:0046677~response to antibiotic	7	0.4166666666666667	0.00509713	CIITA, HSP90AA1, SLC1A3, HPSE, JAK2, TP53, JAK1	1656	20	19478	4.116727053140097	0.9999999999999998	0.056306630446247924	0.0518526
GOTERM_BP_DIRECT	GO:0090201~negative regulation of release of cytochrome c from mitochondria	7	0.4166666666666667	0.00509713	PRKN, OPA1, HGF, AKT1, IGF1, FXN, BCL2L1	1656	20	19478	4.116727053140097	0.9999999999999998	0.056306630446247924	0.0518526
GOTERM_BP_DIRECT	GO:0043032~positive regulation of macrophage activation	7	0.4166666666666667	0.00509713	IL10, IL33, IL1RL1, IL13, LBP, THBS1, HAVCR2	1656	20	19478	4.116727053140097	0.9999999999999998	0.056306630446247924	0.0518526
GOTERM_BP_DIRECT	GO:0097193~intrinsic apoptotic signaling pathway	11	0.6547619047619048	0.005366	CASP9, MSH6, FLCN, IFI27, APAF1, CASP3, CYCS, NBN, NLRP1, TP53, PPM1F	1656	47	19478	2.7528266008839553	1	0.05851464645974293	0.0538859
GOTERM_BP_DIRECT	GO:0045739~positive regulation of DNA repair	11	0.6547619047619048	0.005366	RNF168, EYA1, DHX9, ERCC8, BRCA1, ERCC6, SIRT1, EGFR, NPAS2, WRAP53, FGF10	1656	47	19478	2.7528266008839553	1	0.05851464645974293	0.0538859
GOTERM_BP_DIRECT	GO:0032909~regulation of transforming growth factor beta2 production	4	0.2380952380952381	0.00537127	SMAD2, TGFB2, SMAD4, HIF1A	1656	5	19478	9.409661835748793	1	0.05851464645974293	0.0538859
GOTERM_BP_DIRECT	GO:0045053~protein retention in Golgi apparatus	4	0.2380952380952381	0.00537127	VPS13C, VPS13D, VPS13A, SORL1	1656	5	19478	9.409661835748793	1	0.05851464645974293	0.0538859
GOTERM_BP_DIRECT	GO:0060513~prostatic bud formation	4	0.2380952380952381	0.00537127	BMP4, TP63, GLI2, FGF10	1656	5	19478	9.409661835748793	1	0.05851464645974293	0.0538859
GOTERM_BP_DIRECT	GO:0070670~response to interleukin-4	4	0.2380952380952381	0.00537127	STAT5A, STAT5B, CCL11, JAK3	1656	5	19478	9.409661835748793	1	0.05851464645974293	0.0538859
GOTERM_BP_DIRECT	GO:1905037~autophagosome organization	4	0.2380952380952381	0.00537127	ZFYVE26, GBA1, ATP13A2, SPG11	1656	5	19478	9.409661835748793	1	0.05851464645974293	0.0538859
GOTERM_BP_DIRECT	GO:0032310~prostaglandin secretion	4	0.2380952380952381	0.00537127	P2RX7, NOS2, LEP, PTGS2	1656	5	19478	9.409661835748793	1	0.05851464645974293	0.0538859
GOTERM_BP_DIRECT	GO:0097491~sympathetic neuron projection guidance	4	0.2380952380952381	0.00537127	NELL2, NRP1, SEMA3A, SEMA3F	1656	5	19478	9.409661835748793	1	0.05851464645974293	0.0538859
GOTERM_BP_DIRECT	GO:0070269~pyroptotic inflammatory response	9	0.5357142857142857	0.00540173	ZEB2, IFI27, DHX9, CASP3, GZMA, CASP1, TREM2, NLRP1, NAIP	1656	33	19478	3.2078392621870884	1	0.05866621388512672	0.0540255
GOTERM_BP_DIRECT	GO:0035924~cellular response to vascular endothelial growth factor stimulus	9	0.5357142857142857	0.00540173	ERN1, NRP1, FLT1, NOTCH1, VCAM1, FLT4, KDR, AKT1, VEGFA	1656	33	19478	3.2078392621870884	1	0.05866621388512672	0.0540255
GOTERM_BP_DIRECT	GO:0030326~embryonic limb morphogenesis	10	0.5952380952380952	0.00550649	NOTCH2, ACD, TGFB2, PTCH1, PSEN1, HOXD10, BMP7, NOTCH2NLC, PBX1, FGFR1	1656	40	19478	2.9405193236714977	1	0.059621402241582085	0.0549052
GOTERM_BP_DIRECT	GO:0018107~peptidyl-threonine phosphorylation	10	0.5952380952380952	0.00550649	GSK3B, STK11, MAPK8, TBK1, WNK1, PRKDC, LRRK2, CHEK1, MAPK1, AKT1	1656	40	19478	2.9405193236714977	1	0.059621402241582085	0.0549052
GOTERM_BP_DIRECT	GO:0006281~DNA repair	40	2.380952380952381	0.00601404	SMARCAL1, FH, RTEL1, VCP, MRE11, DCLRE1C, CHRNA4, FMR1, TTF2, HMGB1, BRCA1, FOXM1, SAMHD1, BRCA2, CHEK1, EPC2, POLK, POLE, POLG, MEN1, PARP1, MGMT, XRCC2, XRCC3, ATRX, HUWE1, SMC1A, APTX, CDK9, MSH6, ETAA1, POLA1, MSH2, RRM2B, ERCC4, ERCC1, TDP1, ATM, ERCC6, WRAP53	1656	303	19478	1.5527494778463353	1	0.0650176428651796	0.0598745
GOTERM_BP_DIRECT	GO:0034341~response to type II interferon	8	0.4761904761904762	0.00614653	IFITM3, CD74, CIITA, IFITM2, SLC22A5, CALCOCO2, STAT1, SNCA	1656	27	19478	3.485059939166219	1	0.06594734758157085	0.0607307
GOTERM_BP_DIRECT	GO:0007520~myoblast fusion	8	0.4761904761904762	0.00614653	ITGB1, ADAMTS15, ADAMTS5, MYOD1, ERVW-1, NOS1, DOCK2, CACNA1H	1656	27	19478	3.485059939166219	1	0.06594734758157085	0.0607307
GOTERM_BP_DIRECT	GO:0032753~positive regulation of interleukin-4 production	8	0.4761904761904762	0.00614653	CD86, IL33, CD40LG, SYK, IRF4, CD28, FOXP3, HAVCR2	1656	27	19478	3.485059939166219	1	0.06594734758157085	0.0607307
GOTERM_BP_DIRECT	GO:0002437~inflammatory response to antigenic stimulus	8	0.4761904761904762	0.00614653	NOTCH2, NOTCH1, IL36RN, HMGB1, RBPJ, RASGRP1, HLA-DRB1, NOTCH2NLC	1656	27	19478	3.485059939166219	1	0.06594734758157085	0.0607307
GOTERM_BP_DIRECT	GO:0048168~regulation of neuronal synaptic plasticity	8	0.4761904761904762	0.00614653	CAMK2B, GRIN2A, CAMK2A, CNTN2, SYP, GRIN2B, GRIN1, GRIN2D	1656	27	19478	3.485059939166219	1	0.06594734758157085	0.0607307
GOTERM_BP_DIRECT	GO:0048812~neuron projection morphogenesis	13	0.7738095238095238	0.00617826	CNTNAP2, CNTNAP1, NRXN1, LRRK2, DICER1, NGF, BMP7, EGFR, DNM2, ALS2, SLC9A6, ATP7A, MNX1	1656	63	19478	2.427095314776474	1	0.06608785062234102	0.0608601
GOTERM_BP_DIRECT	GO:0045785~positive regulation of cell adhesion	13	0.7738095238095238	0.00617826	LAMA2, ANGPT1, TPM1, NRG1, VEGFA, ADGRG1, CXCL12, MDK, IL12B, DSG2, ITGAV, ATM, STX3	1656	63	19478	2.427095314776474	1	0.06608785062234102	0.0608601
GOTERM_BP_DIRECT	GO:0051209~release of sequestered calcium ion into cytosol	11	0.6547619047619048	0.0062732	P2RX7, RYR1, PTPRC, LCK, PLCG2, ITPR1, HTR2B, ITPR3, HTR2A, PKD2, FGF2	1656	48	19478	2.6954760466988725	1	0.06680112089394612	0.0615169
GOTERM_BP_DIRECT	GO:0021762~substantia nigra development	11	0.6547619047619048	0.0062732	CDC42, G6PD, MAOB, HSPA5, GNB4, PLP1, CALM3, MBP, CALM1, FGF2, INA	1656	48	19478	2.6954760466988725	1	0.06680112089394612	0.0615169
GOTERM_BP_DIRECT	GO:0042789~mRNA transcription by RNA polymerase II	11	0.6547619047619048	0.0062732	NCOA1, SREBF1, TBP, ANXA2, EPAS1, VDR, NR1H2, STAT3, C5AR1, AP3B1, PPARG	1656	48	19478	2.6954760466988725	1	0.06680112089394612	0.0615169
GOTERM_BP_DIRECT	GO:1903543~positive regulation of exosomal secretion	6	0.35714285714285715	0.00640747	SDCBP, TSG101, SDC1, ATP13A2, STAM, RAB7A	1656	15	19478	4.704830917874396	1	0.06772247621688648	0.0623654
GOTERM_BP_DIRECT	GO:0022408~negative regulation of cell-cell adhesion	6	0.35714285714285715	0.00640747	CDH1, PODXL, ABL1, JAK2, PTK2, VEGFA	1656	15	19478	4.704830917874396	1	0.06772247621688648	0.0623654
GOTERM_BP_DIRECT	GO:0001913~T cell mediated cytotoxicity	6	0.35714285714285715	0.00640747	P2RX7, TAP2, HLA-A, HPRT1, B2M, CTSC	1656	15	19478	4.704830917874396	1	0.06772247621688648	0.0623654
GOTERM_BP_DIRECT	GO:0031103~axon regeneration	6	0.35714285714285715	0.00640747	BCL2, DAG1, CTNNA1, NREP, JAK2, MAPK8IP3	1656	15	19478	4.704830917874396	1	0.06772247621688648	0.0623654
GOTERM_BP_DIRECT	GO:0002091~negative regulation of receptor internalization	6	0.35714285714285715	0.00640747	SDCBP, MTMR2, ATXN2, ANXA2, DLG4, PCSK9	1656	15	19478	4.704830917874396	1	0.06772247621688648	0.0623654
GOTERM_BP_DIRECT	GO:0043542~endothelial cell migration	10	0.5952380952380952	0.00653437	DPP4, ZEB2, EDN2, PLXND1, PIK3CA, PLEKHG5, PXN, ABL1, FN1, VEGFA	1656	41	19478	2.8687993401673144	1	0.0687562714945196	0.0633174
GOTERM_BP_DIRECT	GO:0048144~fibroblast proliferation	10	0.5952380952380952	0.00653437	NGFR, COL3A1, RNASEH2B, CAV1, LIF, NF1, ABCC9, ESR1, TP53, FGF10	1656	41	19478	2.8687993401673144	1	0.0687562714945196	0.0633174
GOTERM_BP_DIRECT	GO:0030574~collagen catabolic process	10	0.5952380952380952	0.00653437	ADAMTS2, MMP16, MMP1, MMP2, MMP28, PEPD, MMP8, RETREG1, CTSS, CTSB	1656	41	19478	2.8687993401673144	1	0.0687562714945196	0.0633174
GOTERM_BP_DIRECT	GO:0002230~positive regulation of defense response to virus by host	9	0.5357142857142857	0.00654789	MAVS, HSP90AA1, STAT1, IL12B, PTPN22, EIF2AK4, ERCC6, IL12RB1, RIGI	1656	34	19478	3.11349104859335	1	0.06879648911170151	0.0633545
GOTERM_BP_DIRECT	GO:0045445~myoblast differentiation	7	0.4166666666666667	0.00663068	RB1, ITGB1, NRAS, LGALS1, IGF1, PLEKHM3, PLEC	1656	21	19478	3.9206924315619966	1	0.06915405106197742	0.0636837
GOTERM_BP_DIRECT	GO:0035418~protein localization to synapse	7	0.4166666666666667	0.00663068	MPP2, DLG1, RELN, DLG4, NRXN1, ASIC2, BAIAP2	1656	21	19478	3.9206924315619966	1	0.06915405106197742	0.0636837
GOTERM_BP_DIRECT	GO:0014911~positive regulation of smooth muscle cell migration	7	0.4166666666666667	0.00663068	PDGFRB, NRP1, POSTN, RPS6KB1, SRC, BCL2, IGF1	1656	21	19478	3.9206924315619966	1	0.06915405106197742	0.0636837
GOTERM_BP_DIRECT	GO:0031641~regulation of myelination	7	0.4166666666666667	0.00663068	DLG1, PTPRZ1, CTNNB1, AKT1, TNFRSF1B, MTOR, TYMP	1656	21	19478	3.9206924315619966	1	0.06915405106197742	0.0636837
GOTERM_BP_DIRECT	GO:0001659~temperature homeostasis	7	0.4166666666666667	0.00663068	FTO, EDN2, STAT3, HTR2A, PPARGC1A, SQSTM1, FOXO1	1656	21	19478	3.9206924315619966	1	0.06915405106197742	0.0636837
GOTERM_BP_DIRECT	GO:1902476~chloride transmembrane transport	19	1.130952380952381	0.00686529	SLC12A2, OCA2, SLC12A4, SLC26A2, CASR, SLC26A1, SLC12A5, PACC1, SLC1A3, ANO6, ANO5, GABRG2, BEST1, CLCN7, MFSD8, SLC17A7, SLC12A6, SLC26A3, CFTR	1656	113	19478	1.9776944123808302	1	0.07149576471769686	0.0658402
GOTERM_BP_DIRECT	GO:0006805~xenobiotic metabolic process	20	1.1904761904761905	0.00712767	VKORC1, BCHE, ABCC1, ABCB1, UGT1A1, TPMT, AKR1C1, EPHX1, AIP, AHR, CYP3A4, CYP3A5, CYP2C8, CYP2B6, HNF4A, AOX1, CYP2E1, SLC22A7, ADA, SLC29A3	1656	122	19478	1.9282093925714738	1	0.07317887542184356	0.0673902
GOTERM_BP_DIRECT	GO:0061549~sympathetic ganglion development	5	0.2976190476190476	0.00718168	NELL2, NRP1, SEMA3A, CTNNB1, SEMA3F	1656	10	19478	5.881038647342995	1	0.07317887542184356	0.0673902
GOTERM_BP_DIRECT	GO:0021517~ventral spinal cord development	5	0.2976190476190476	0.00718168	RELN, DCTN1, PAX6, VLDLR, GLI2	1656	10	19478	5.881038647342995	1	0.07317887542184356	0.0673902
GOTERM_BP_DIRECT	GO:0019885~antigen processing and presentation of endogenous peptide antigen via MHC class I	5	0.2976190476190476	0.00718168	TAP2, HLA-A, IDE, B2M, TAPBP	1656	10	19478	5.881038647342995	1	0.07317887542184356	0.0673902
GOTERM_BP_DIRECT	GO:2000008~regulation of protein localization to cell surface	5	0.2976190476190476	0.00718168	TOR1A, EGF, HFE, GBF1, CTNNB1	1656	10	19478	5.881038647342995	1	0.07317887542184356	0.0673902
GOTERM_BP_DIRECT	GO:0030644~intracellular chloride ion homeostasis	5	0.2976190476190476	0.00718168	SLC12A2, SLC12A5, WNK1, KCNQ1, UMOD	1656	10	19478	5.881038647342995	1	0.07317887542184356	0.0673902
GOTERM_BP_DIRECT	GO:0002544~chronic inflammatory response	5	0.2976190476190476	0.00718168	CCL11, VCAM1, SCN11A, CXCL13, THBS1	1656	10	19478	5.881038647342995	1	0.07317887542184356	0.0673902
GOTERM_BP_DIRECT	GO:0071225~cellular response to muramyl dipeptide	5	0.2976190476190476	0.00718168	TRIM41, PTPN22, VIM, ARHGEF2, CHMP5	1656	10	19478	5.881038647342995	1	0.07317887542184356	0.0673902
GOTERM_BP_DIRECT	GO:0019227~neuronal action potential propagation	5	0.2976190476190476	0.00718168	NTRK2, CNTNAP1, NRCAM, SCN1B, SCN1A	1656	10	19478	5.881038647342995	1	0.07317887542184356	0.0673902
GOTERM_BP_DIRECT	GO:1902966~positive regulation of protein localization to early endosome	5	0.2976190476190476	0.00718168	ROCK2, EGF, MSN, SORL1, VEGFA	1656	10	19478	5.881038647342995	1	0.07317887542184356	0.0673902
GOTERM_BP_DIRECT	GO:0070633~transepithelial transport	5	0.2976190476190476	0.00718168	ABCC1, CXADR, ABCB1, SLC1A2, SLC1A3	1656	10	19478	5.881038647342995	1	0.07317887542184356	0.0673902
GOTERM_BP_DIRECT	GO:0010888~negative regulation of lipid storage	5	0.2976190476190476	0.00718168	NFKBIA, CRP, LEP, ITGAV, PPARG	1656	10	19478	5.881038647342995	1	0.07317887542184356	0.0673902
GOTERM_BP_DIRECT	GO:1905039~carboxylic acid transmembrane transport	5	0.2976190476190476	0.00718168	ABCC1, SLC16A1, ABCB1, SLC16A9, SLC16A4	1656	10	19478	5.881038647342995	1	0.07317887542184356	0.0673902
GOTERM_BP_DIRECT	GO:0002467~germinal center formation	5	0.2976190476190476	0.00718168	ADAM17, CXCL13, ADA, TNFSF13B, NFKB2	1656	10	19478	5.881038647342995	1	0.07317887542184356	0.0673902
GOTERM_BP_DIRECT	GO:0034205~amyloid-beta formation	5	0.2976190476190476	0.00718168	APH1A, BACE1, NCSTN, PSEN2, PSEN1	1656	10	19478	5.881038647342995	1	0.07317887542184356	0.0673902
GOTERM_BP_DIRECT	GO:0006886~intracellular protein transport	37	2.2023809523809526	0.00733805	VPS29, COPA, ARF1, RAB3A, STX17, UNC93B1, STX16, CLTC, AP4E1, NAPG, HDAC6, AP4M1, RAB21, ARL5B, SNX1, SNX2, CLTCL1, TMED1, VPS35, STX3, AP1S3, TMED5, CTSA, NSF, HSPA9, NGFR, CD74, RPH3AL, ACD, AP3B1, AP2B1, MYO7A, AP4B1, GFAP, RAB18, ARHGEF2, VPS45	1656	278	19478	1.5654563305877036	1	0.0746649140097145	0.0687587
GOTERM_BP_DIRECT	GO:0001782~B cell homeostasis	8	0.4761904761904762	0.00760549	BCL2L11, CASP3, BCL2, PKN1, SOS1, FOXP3, SOS2, TNFSF13B	1656	28	19478	3.3605935127674256	1	0.07694453099732432	0.070858
GOTERM_BP_DIRECT	GO:0046329~negative regulation of JNK cascade	8	0.4761904761904762	0.00760549	PRKN, CYLD, ITCH, PINK1, HDAC3, NCOR1, AMBP, MEN1	1656	28	19478	3.3605935127674256	1	0.07694453099732432	0.070858
GOTERM_BP_DIRECT	GO:0090023~positive regulation of neutrophil chemotaxis	8	0.4761904761904762	0.00760549	CD74, CXCL8, MDK, C5AR1, RAC1, LBP, DNM1L, THBS4	1656	28	19478	3.3605935127674256	1	0.07694453099732432	0.070858
GOTERM_BP_DIRECT	GO:0098703~calcium ion import across plasma membrane	8	0.4761904761904762	0.00760549	CACNA1I, TRPV2, CACNA1B, TRPV3, CACNA1A, TRPV1, CACNA1F, CACNA1H	1656	28	19478	3.3605935127674256	1	0.07694453099732432	0.070858
GOTERM_BP_DIRECT	GO:0086091~regulation of heart rate by cardiac conduction	10	0.5952380952380952	0.00770328	DSP, JUP, SRC, KCNQ1, CAV1, PKP2, DSG2, SCN5A, SCN3B, SCN1B	1656	42	19478	2.800494593972855	1	0.07771218138226185	0.0715649
GOTERM_BP_DIRECT	GO:0032092~positive regulation of protein binding	10	0.5952380952380952	0.00770328	FKBP1A, BMP4, PRKN, GSK3B, LRP1, TERT, HFE, LRRK2, IDE, B2M	1656	42	19478	2.800494593972855	1	0.07771218138226185	0.0715649
GOTERM_BP_DIRECT	GO:0050680~negative regulation of epithelial cell proliferation	12	0.7142857142857143	0.00775188	RB1, BMP4, FLCN, AR, TGFB2, DLG1, TGFB1, NOTCH1, PAX6, NLRC3, STK4, B2M	1656	57	19478	2.476226798881261	1	0.07787014920841837	0.0717104
GOTERM_BP_DIRECT	GO:0006968~cellular defense response	12	0.7142857142857143	0.00775188	ITGB1, ITK, IL1RL2, CXCL9, GNLY, SH2D1A, C5AR1, PTK2B, UMOD, BCL10, LBP, RELA	1656	57	19478	2.476226798881261	1	0.07787014920841837	0.0717104
GOTERM_BP_DIRECT	GO:0016241~regulation of macroautophagy	12	0.7142857142857143	0.00775188	ERN1, MAPK8, CASP3, NEDD4, GBA1, ATP13A2, PIK3C3, VPS35, PRKACA, PRKACB, MTOR, HDAC6	1656	57	19478	2.476226798881261	1	0.07787014920841837	0.0717104
GOTERM_BP_DIRECT	GO:0002027~regulation of heart rate	9	0.5357142857142857	0.00786895	EDNRA, EPAS1, CALM3, DMD, SCN5A, CALM1, PRKACA, PRKACB, MYH7	1656	35	19478	3.024534161490683	1	0.078822876809638	0.0725877
GOTERM_BP_DIRECT	GO:0040018~positive regulation of multicellular organism growth	9	0.5357142857142857	0.00786895	GHR, STAT5A, GH1, SPTBN4, STAT5B, CSF1, CHD7, BCL2, SLC6A3	1656	35	19478	3.024534161490683	1	0.078822876809638	0.0725877
GOTERM_BP_DIRECT	GO:0006606~protein import into nucleus	18	1.0714285714285714	0.00790512	IL33, GCKR, NOTCH1, SYK, LRRK2, STAT3, TSC2, ADAR, PIK3R1, STK4, NFKBIA, TERT, NF1, AKT1, NUP98, SQSTM1, SPG11, TP53	1656	106	19478	1.9973338802296963	1	0.07907353460905361	0.0728186
GOTERM_BP_DIRECT	GO:0001570~vasculogenesis	13	0.7738095238095238	0.00797215	NTRK2, NRP1, TGFB1, CAV1, TBXT, WARS2, VEGFA, GJC1, RASA1, KDR, ITGB8, ITGAV, ENG	1656	65	19478	2.352415458937198	1	0.07963163619433217	0.0733325
GOTERM_BP_DIRECT	GO:0042130~negative regulation of T cell proliferation	11	0.6547619047619048	0.0084412	IL10, CD86, DLG1, TGFB1, CR1, ARG1, PDE5A, FOXP3, HLA-DRB1, IDO1, HAVCR2	1656	50	19478	2.587657004830918	1	0.08392399857910042	0.0772853
GOTERM_BP_DIRECT	GO:0030318~melanocyte differentiation	7	0.4166666666666667	0.00847287	OCA2, KIT, TYRP1, BCL2, RAB27A, MITF, SOX10	1656	22	19478	3.7424791392182692	1	0.08392399857910042	0.0772853
GOTERM_BP_DIRECT	GO:0018149~peptide cross-linking	7	0.4166666666666667	0.00847287	DSP, FLG, TGM1, COL3A1, FN1, F13A1, THBS1	1656	22	19478	3.7424791392182692	1	0.08392399857910042	0.0772853
GOTERM_BP_DIRECT	GO:0050965~detection of temperature stimulus involved in sensory perception of pain	7	0.4166666666666667	0.00847287	CXCL12, SCN11A, SCN9A, TRPV1, HTR2A, COMT, TAC1	1656	22	19478	3.7424791392182692	1	0.08392399857910042	0.0772853
GOTERM_BP_DIRECT	GO:0001953~negative regulation of cell-matrix adhesion	7	0.4166666666666667	0.00847287	POSTN, MYOC, RASA1, NF1, CASK, PIK3R1, THBS1	1656	22	19478	3.7424791392182692	1	0.08392399857910042	0.0772853
GOTERM_BP_DIRECT	GO:0031589~cell-substrate adhesion	7	0.4166666666666667	0.00847287	ITGB1, VWF, ANGPT1, FAT2, ITGAV, ITGA6, CORO1A	1656	22	19478	3.7424791392182692	1	0.08392399857910042	0.0772853
GOTERM_BP_DIRECT	GO:0071375~cellular response to peptide hormone stimulus	6	0.35714285714285715	0.00867687	GRIA1, MAX, SRC, MAP1B, CAV1, CSK	1656	16	19478	4.410778985507246	1	0.08487774797867596	0.0781636
GOTERM_BP_DIRECT	GO:0044027~negative regulation of gene expression via chromosomal CpG island methylation	6	0.35714285714285715	0.00867687	MECP2, HELLS, DNMT1, DNMT3A, BRCA1, CTCF	1656	16	19478	4.410778985507246	1	0.08487774797867596	0.0781636
GOTERM_BP_DIRECT	GO:0046007~negative regulation of activated T cell proliferation	6	0.35714285714285715	0.00867687	PRNP, PRKAR1A, ARG1, CASP3, FOXP3, IDO1	1656	16	19478	4.410778985507246	1	0.08487774797867596	0.0781636
GOTERM_BP_DIRECT	GO:0014059~regulation of dopamine secretion	6	0.35714285714285715	0.00867687	PRKN, CHRNA4, PRKCB, KCNA2, HTR2A, SNCA	1656	16	19478	4.410778985507246	1	0.08487774797867596	0.0781636
GOTERM_BP_DIRECT	GO:0006957~complement activation, alternative pathway	6	0.35714285714285715	0.00867687	C3, CR2, CR1, CFH, CFP, CFB	1656	16	19478	4.410778985507246	1	0.08487774797867596	0.0781636
GOTERM_BP_DIRECT	GO:0032230~positive regulation of synaptic transmission, GABAergic	6	0.35714285714285715	0.00867687	NRXN1, KIF5B, TACR1, HAP1, NALCN, ADRA1A	1656	16	19478	4.410778985507246	1	0.08487774797867596	0.0781636
GOTERM_BP_DIRECT	GO:0055093~response to hyperoxia	6	0.35714285714285715	0.00867687	MT-ATP6, COL1A1, HDAC2, MMP2, CAT, SOD2	1656	16	19478	4.410778985507246	1	0.08487774797867596	0.0781636
GOTERM_BP_DIRECT	GO:0022010~central nervous system myelination	6	0.35714285714285715	0.00867687	NCSTN, CNTNAP1, KCNJ10, PLP1, CNTN2, SOX10	1656	16	19478	4.410778985507246	1	0.08487774797867596	0.0781636
GOTERM_BP_DIRECT	GO:0030194~positive regulation of blood coagulation	6	0.35714285714285715	0.00867687	F12, SERPINE1, ST3GAL4, HPSE, F2, THBS1	1656	16	19478	4.410778985507246	1	0.08487774797867596	0.0781636
GOTERM_BP_DIRECT	GO:0060391~positive regulation of SMAD protein signal transduction	10	0.5952380952380952	0.00902495	SMAD2, BMP4, TGFB2, SMAD4, TGFB1, PARP1, HFE, JAK2, BMP7, ENG	1656	43	19478	2.735366812717672	1	0.08816105084550153	0.0811872
GOTERM_BP_DIRECT	GO:0046330~positive regulation of JNK cascade	17	1.0119047619047619	0.00909942	APP, MYOC, SEMA3A, FLT4, CARD9, XIAP, HMGB1, MAPK8IP3, CDC42, IL1A, SDCBP, IL1B, TAOK2, PTK2B, MYD88, TLR3, NAIP	1656	99	19478	2.019750646562241	1	0.08876628560766965	0.0817446
GOTERM_BP_DIRECT	GO:0048662~negative regulation of smooth muscle cell proliferation	8	0.4761904761904762	0.00930501	ACE2, NDRG4, IGFBP5, MFN2, IL12B, PPARG, AIF1, PPARGC1A	1656	29	19478	3.2447109778444108	1	0.09052281047889515	0.0833622
GOTERM_BP_DIRECT	GO:0071902~positive regulation of protein serine/threonine kinase activity	8	0.4761904761904762	0.00930501	ETAA1, MAP2K1, SRC, HMGA2, CALM3, CALM1, EZH2, SNCA	1656	29	19478	3.2447109778444108	1	0.09052281047889515	0.0833622
GOTERM_BP_DIRECT	GO:0001975~response to amphetamine	9	0.5357142857142857	0.00938039	EDNRA, GRIN2A, HDAC2, CNR2, HPRT1, COMT, HDAC9, SLC18A2, HDAC6	1656	36	19478	2.9405193236714977	1	0.09075819723702079	0.0835789
GOTERM_BP_DIRECT	GO:0048675~axon extension	9	0.5357142857142857	0.00938039	ITGB1, SEMA5B, EDNRA, EDN2, SLC9A6, MAP1B, DCX, SPG11, VCL	1656	36	19478	2.9405193236714977	1	0.09075819723702079	0.0835789
GOTERM_BP_DIRECT	GO:0008016~regulation of heart contraction	9	0.5357142857142857	0.00938039	GNAO1, CHRM2, KCND2, TNNT2, KCNQ1, TPM1, HSPB7, CACNA1H, HBEGF	1656	36	19478	2.9405193236714977	1	0.09075819723702079	0.0835789
GOTERM_BP_DIRECT	GO:0006099~tricarboxylic acid cycle	9	0.5357142857142857	0.00938039	CS, FH, NNT, IDH1, IREB2, DLST, SDHD, DLAT, SDHA	1656	36	19478	2.9405193236714977	1	0.09075819723702079	0.0835789
GOTERM_BP_DIRECT	GO:0007162~negative regulation of cell adhesion	11	0.6547619047619048	0.0097204	ADAMDEC1, ERBB3, PLXND1, ANGPT1, MDK, PODXL, RASA1, MMP2, ADAM10, HSPG2, KNG1	1656	51	19478	2.536918632187174	1	0.09379197525986485	0.0863727
GOTERM_BP_DIRECT	GO:0006836~neurotransmitter transport	11	0.6547619047619048	0.0097204	SLC5A7, SYNJ1, SLC22A2, SLC1A2, SLC1A3, SLC17A7, STX3, SLC29A3, SLC6A3, SLC18A2, SLC6A4	1656	51	19478	2.536918632187174	1	0.09379197525986485	0.0863727
GOTERM_BP_DIRECT	GO:0014732~skeletal muscle atrophy	4	0.2380952380952381	0.0100653	TRIM63, MSTN, RPS6KB1, CFLAR	1656	6	19478	7.841384863123992	1	0.0956876030695832	0.0881184
GOTERM_BP_DIRECT	GO:0070662~mast cell proliferation	4	0.2380952380952381	0.0100653	KITLG, KIT, NF1, RAC1	1656	6	19478	7.841384863123992	1	0.0956876030695832	0.0881184
GOTERM_BP_DIRECT	GO:0000303~response to superoxide	4	0.2380952380952381	0.0100653	UCP3, ERCC6, SOD2, SOD1	1656	6	19478	7.841384863123992	1	0.0956876030695832	0.0881184
GOTERM_BP_DIRECT	GO:0038155~interleukin-23-mediated signaling pathway	4	0.2380952380952381	0.0100653	STAT3, TYK2, JAK2, IL12RB1	1656	6	19478	7.841384863123992	1	0.0956876030695832	0.0881184
GOTERM_BP_DIRECT	GO:0072104~glomerular capillary formation	4	0.2380952380952381	0.0100653	NOTCH2, BMP4, NOTCH3, NOTCH2NLC	1656	6	19478	7.841384863123992	1	0.0956876030695832	0.0881184
GOTERM_BP_DIRECT	GO:0016139~glycoside catabolic process	4	0.2380952380952381	0.0100653	FUCA1, NAGA, GBA2, GLA	1656	6	19478	7.841384863123992	1	0.0956876030695832	0.0881184
GOTERM_BP_DIRECT	GO:0050820~positive regulation of coagulation	4	0.2380952380952381	0.0100653	VKORC1, ANGPT1, SERPINE1, PSEN1	1656	6	19478	7.841384863123992	1	0.0956876030695832	0.0881184
GOTERM_BP_DIRECT	GO:0002502~peptide antigen assembly with MHC class I protein complex	4	0.2380952380952381	0.0100653	HLA-A, CALR, B2M, TAPBP	1656	6	19478	7.841384863123992	1	0.0956876030695832	0.0881184
GOTERM_BP_DIRECT	GO:0045162~clustering of voltage-gated sodium channels	4	0.2380952380952381	0.0100653	SPTBN4, MYOC, NRCAM, GLDN	1656	6	19478	7.841384863123992	1	0.0956876030695832	0.0881184
GOTERM_BP_DIRECT	GO:0086073~bundle of His cell-Purkinje myocyte adhesion involved in cell communication	4	0.2380952380952381	0.0100653	DSP, JUP, PKP2, DSG2	1656	6	19478	7.841384863123992	1	0.0956876030695832	0.0881184
GOTERM_BP_DIRECT	GO:0031581~hemidesmosome assembly	4	0.2380952380952381	0.0100653	DST, ITGB4, LAMA3, PLEC	1656	6	19478	7.841384863123992	1	0.0956876030695832	0.0881184
GOTERM_BP_DIRECT	GO:0061844~antimicrobial humoral immune response mediated by antimicrobial peptide	21	1.25	0.0101508	APP, CXCL9, CCL11, CXCL8, DCD, TSLP, CCL20, CXCL1, F2, CXCL13, CXCL2, KNG1, CXCL10, CXCL12, GNLY, H2BC21, MUC7, CCL2, TAC1, B2M, PF4	1656	135	19478	1.8296564680622653	1	0.09637168570919341	0.0887484
GOTERM_BP_DIRECT	GO:0045071~negative regulation of viral genome replication	10	0.5952380952380952	0.0105112	IFIH1, IFITM3, MAVS, PLSCR1, IFITM2, RSAD2, TNIP1, MX1, PROX1, N4BP1	1656	44	19478	2.673199385155907	1	0.09677408465262	0.0891189
GOTERM_BP_DIRECT	GO:0006605~protein targeting	10	0.5952380952380952	0.0105112	AP4M1, LAMP2, AP4E1, AP1S3, HAP1, TRAK1, AP4B1, SORL1, YWHAZ, TRAK2	1656	44	19478	2.673199385155907	1	0.09677408465262	0.0891189
GOTERM_BP_DIRECT	GO:0001756~somitogenesis	10	0.5952380952380952	0.0105112	LFNG, SMAD2, PRKDC, XRCC2, EP300, ATM, PSEN1, RBPJ, TP53, TBXT	1656	44	19478	2.673199385155907	1	0.09677408465262	0.0891189
GOTERM_BP_DIRECT	GO:0071526~semaphorin-plexin signaling pathway	10	0.5952380952380952	0.0105112	NELL2, SEMA5B, NRP1, PLXND1, SEMA3A, KDR, TREM2, SEMA3F, RAC1, MET	1656	44	19478	2.673199385155907	1	0.09677408465262	0.0891189
GOTERM_BP_DIRECT	GO:0045056~transcytosis	5	0.2976190476190476	0.0105343	LRP1, SRC, VPS35, LRP2, IGF1R	1656	11	19478	5.346398770311814	1	0.09677408465262	0.0891189
GOTERM_BP_DIRECT	GO:0001823~mesonephros development	5	0.2976190476190476	0.0105343	BMP4, REN, BMP7, PAX2, FGF10	1656	11	19478	5.346398770311814	1	0.09677408465262	0.0891189
GOTERM_BP_DIRECT	GO:0072678~T cell migration	5	0.2976190476190476	0.0105343	ZAP70, CCL20, MSN, ITGB7, GNAI1	1656	11	19478	5.346398770311814	1	0.09677408465262	0.0891189
GOTERM_BP_DIRECT	GO:0060445~branching involved in salivary gland morphogenesis	5	0.2976190476190476	0.0105343	FGF7, DAG1, BMP7, FGFR2, FGFR1	1656	11	19478	5.346398770311814	1	0.09677408465262	0.0891189
GOTERM_BP_DIRECT	GO:0042448~progesterone metabolic process	5	0.2976190476190476	0.0105343	STAT5A, STAT5B, AKR1C1, AFP, CYP17A1	1656	11	19478	5.346398770311814	1	0.09677408465262	0.0891189
GOTERM_BP_DIRECT	GO:0034115~negative regulation of heterotypic cell-cell adhesion	5	0.2976190476190476	0.0105343	IL10, WNK1, ADIPOQ, MBP, KLF4	1656	11	19478	5.346398770311814	1	0.09677408465262	0.0891189
GOTERM_BP_DIRECT	GO:0010248~establishment or maintenance of transmembrane electrochemical gradient	5	0.2976190476190476	0.0105343	ATP4A, FXYD2, ATP1A4, ATP1A1, ATP12A	1656	11	19478	5.346398770311814	1	0.09677408465262	0.0891189
GOTERM_BP_DIRECT	GO:0060379~cardiac muscle cell myoblast differentiation	5	0.2976190476190476	0.0105343	ITGB1, NOTCH1, NRG1, RBPJ, TBXT	1656	11	19478	5.346398770311814	1	0.09677408465262	0.0891189
GOTERM_BP_DIRECT	GO:0032819~positive regulation of natural killer cell proliferation	5	0.2976190476190476	0.0105343	STAT5A, STAT5B, IL12B, TYK2, JAK2	1656	11	19478	5.346398770311814	1	0.09677408465262	0.0891189
GOTERM_BP_DIRECT	GO:0035456~response to interferon-beta	5	0.2976190476190476	0.0105343	IFITM3, IFNAR2, PLSCR1, IFITM2, STAT1	1656	11	19478	5.346398770311814	1	0.09677408465262	0.0891189
GOTERM_BP_DIRECT	GO:0006476~protein deacetylation	5	0.2976190476190476	0.0105343	HDAC3, HDAC1, SIRT1, HDAC6, SIRT3	1656	11	19478	5.346398770311814	1	0.09677408465262	0.0891189
GOTERM_BP_DIRECT	GO:2000048~negative regulation of cell-cell adhesion mediated by cadherin	5	0.2976190476190476	0.0105343	TGFB1, NOTCH1, PLG, PPM1F, VEGFA	1656	11	19478	5.346398770311814	1	0.09677408465262	0.0891189
GOTERM_BP_DIRECT	GO:0006686~sphingomyelin biosynthetic process	5	0.2976190476190476	0.0105343	SPTLC1, VAPA, SGMS1, SPTLC2, ORMDL3	1656	11	19478	5.346398770311814	1	0.09677408465262	0.0891189
GOTERM_BP_DIRECT	GO:0090394~negative regulation of excitatory postsynaptic potential	5	0.2976190476190476	0.0105343	MTMR2, CHRNA7, LRRK2, PTEN, CHRFAM7A	1656	11	19478	5.346398770311814	1	0.09677408465262	0.0891189
GOTERM_BP_DIRECT	GO:0106015~negative regulation of inflammatory response to wounding	5	0.2976190476190476	0.0105343	IL33, MDK, STAT3, DSG2, EXTL3	1656	11	19478	5.346398770311814	1	0.09677408465262	0.0891189
GOTERM_BP_DIRECT	GO:0035723~interleukin-15-mediated signaling pathway	5	0.2976190476190476	0.0105343	STAT5A, CD4, STAT3, JAK3, JAK1	1656	11	19478	5.346398770311814	1	0.09677408465262	0.0891189
GOTERM_BP_DIRECT	GO:0097062~dendritic spine maintenance	5	0.2976190476190476	0.0105343	PRNP, MTMR2, INSR, TREM2, IGF1R	1656	11	19478	5.346398770311814	1	0.09677408465262	0.0891189
GOTERM_BP_DIRECT	GO:1905091~positive regulation of type 2 mitophagy	5	0.2976190476190476	0.0105343	PRKN, PINK1, HUWE1, GBA1, HDAC6	1656	11	19478	5.346398770311814	1	0.09677408465262	0.0891189
GOTERM_BP_DIRECT	GO:1900015~regulation of cytokine production involved in inflammatory response	5	0.2976190476190476	0.0105343	NOS2, ALOX5, LEP, TREM2, PLD3	1656	11	19478	5.346398770311814	1	0.09677408465262	0.0891189
GOTERM_BP_DIRECT	GO:0048304~positive regulation of isotype switching to IgG isotypes	5	0.2976190476190476	0.0105343	PTPRC, MSH2, ATAD5, CD28, MLH1	1656	11	19478	5.346398770311814	1	0.09677408465262	0.0891189
GOTERM_BP_DIRECT	GO:0050665~hydrogen peroxide biosynthetic process	5	0.2976190476190476	0.0105343	MAOB, ACOX1, CYBB, SOD2, SOD1	1656	11	19478	5.346398770311814	1	0.09677408465262	0.0891189
GOTERM_BP_DIRECT	GO:1902533~positive regulation of intracellular signal transduction	7	0.4166666666666667	0.0106548	VWF, PTEN, PECAM1, TREM2, ITGAV, TEK, FGF1	1656	23	19478	3.5797626549044317	1	0.09687693994872006	0.0892137
GOTERM_BP_DIRECT	GO:0002223~stimulatory C-type lectin receptor signaling pathway	7	0.4166666666666667	0.0106548	IKBKB, CREBBP, SYK, SRC, PLCG2, EP300, MAP3K7	1656	23	19478	3.5797626549044317	1	0.09687693994872006	0.0892137
GOTERM_BP_DIRECT	GO:0060395~SMAD protein signal transduction	7	0.4166666666666667	0.0106548	SMAD2, SMAD4, JUN, MAGI2, SMAD9, RUNX2, SMAD7	1656	23	19478	3.5797626549044317	1	0.09687693994872006	0.0892137
GOTERM_BP_DIRECT	GO:0046928~regulation of neurotransmitter secretion	7	0.4166666666666667	0.0106548	PRKN, FMR1, CAMK2A, DYSF, OTOF, CASK, SYN1	1656	23	19478	3.5797626549044317	1	0.09687693994872006	0.0892137
GOTERM_BP_DIRECT	GO:0007041~lysosomal transport	7	0.4166666666666667	0.0106548	HGSNAT, NPC1, LRP1, ALS2, NEDD4, PCSK9, ATP13A2	1656	23	19478	3.5797626549044317	1	0.09687693994872006	0.0892137
GOTERM_BP_DIRECT	GO:0007492~endoderm development	7	0.4166666666666667	0.0106548	SMAD2, BMP4, TGFB1, NOTCH1, HDAC1, NKX2-1, TNRC6A	1656	23	19478	3.5797626549044317	1	0.09687693994872006	0.0892137
GOTERM_BP_DIRECT	GO:0090026~positive regulation of monocyte chemotaxis	7	0.4166666666666667	0.0106548	CXCL10, APP, CXCL12, SERPINE1, ANO6, HMGB1, AIF1	1656	23	19478	3.5797626549044317	1	0.09687693994872006	0.0892137
GOTERM_BP_DIRECT	GO:0038096~Fc-gamma receptor signaling pathway involved in phagocytosis	7	0.4166666666666667	0.0106548	FCER2, SYK, NOS2, SRC, ABL1, PLA2G6, PTK2	1656	23	19478	3.5797626549044317	1	0.09687693994872006	0.0892137
GOTERM_BP_DIRECT	GO:0010975~regulation of neuron projection development	9	0.5357142857142857	0.0110977	GSK3B, NTNG2, SNAP25, GRID2, PTEN, AKT1, NRCAM, PAX6, PSEN1	1656	37	19478	2.861045828437133	1	0.1002612230584765	0.0923302
GOTERM_BP_DIRECT	GO:0010634~positive regulation of epithelial cell migration	9	0.5357142857142857	0.0110977	TGFB2, SRC, PLCG2, TACR1, HIF1A, PTK2, HDAC6, PPM1F, FGF10	1656	37	19478	2.861045828437133	1	0.1002612230584765	0.0923302
GOTERM_BP_DIRECT	GO:0031100~animal organ regeneration	9	0.5357142857142857	0.0110977	NOTCH1, CXCL12, UGT1A1, FLT3, AXL, APOA2, PPARG, HSPG2, GATA1	1656	37	19478	2.861045828437133	1	0.1002612230584765	0.0923302
GOTERM_BP_DIRECT	GO:0032008~positive regulation of TOR signaling	9	0.5357142857142857	0.0110977	FLCN, RELN, HDAC3, PIK3CA, LARS1, LEP, TREM2, SMCR8, F3	1656	37	19478	2.861045828437133	1	0.1002612230584765	0.0923302
GOTERM_BP_DIRECT	GO:2001235~positive regulation of apoptotic signaling pathway	9	0.5357142857142857	0.0110977	NGFR, APAF1, SP1, FAS, PPARG, JAK2, CTSS, TP63, CTSC	1656	37	19478	2.861045828437133	1	0.1002612230584765	0.0923302
GOTERM_BP_DIRECT	GO:0008344~adult locomotory behavior	11	0.6547619047619048	0.0111422	EPS8, MECP2, PRKN, APP, CXCL12, VPS13A, BTBD9, HOXD10, GIGYF2, GRIN2D, SNCA	1656	52	19478	2.488131735414344	1	0.10040714042349051	0.0924646
GOTERM_BP_DIRECT	GO:0000086~G2/M transition of mitotic cell cycle	11	0.6547619047619048	0.0111422	APP, ABCB1, CHEK2, CHEK1, CALM3, CALM1, FOXM1, CDC25C, NES, PBX1, DNM2	1656	52	19478	2.488131735414344	1	0.10040714042349051	0.0924646
GOTERM_BP_DIRECT	GO:0031398~positive regulation of protein ubiquitination	14	0.8333333333333334	0.0112043	GSK3B, HDAC3, HSPA5, ANGPT1, WFS1, CAV1, LRRK2, HUWE1, XIAP, BCL10, MALT1, DNAJB2, AIMP2, PINK1	1656	76	19478	2.166698449021103	1	0.10083866329367455	0.092862
GOTERM_BP_DIRECT	GO:1902042~negative regulation of extrinsic apoptotic signaling pathway via death domain receptors	8	0.4761904761904762	0.0112663	FGA, GSK3B, HGF, SERPINE1, BRCA1, CFLAR, ARHGEF2, BCL2L1	1656	30	19478	3.136553945249597	1	0.10126828005862516	0.0932576
GOTERM_BP_DIRECT	GO:0045665~negative regulation of neuron differentiation	12	0.7142857142857143	0.0114035	ITGB1, ASPM, NOTCH3, APP, MEIS1, CNTN2, PAX6, EIF2AK4, CALR, BMP7, PBX1, SLC6A4	1656	60	19478	2.352415458937198	1	0.10159758465135867	0.0935609
GOTERM_BP_DIRECT	GO:0035909~aorta morphogenesis	6	0.35714285714285715	0.0114462	PDGFRB, LRP1, EYA1, NAGLU, NPRL3, CHD7	1656	17	19478	4.151321398124467	1	0.10159758465135867	0.0935609
GOTERM_BP_DIRECT	GO:1900242~regulation of synaptic vesicle endocytosis	6	0.35714285714285715	0.0114462	PRKN, OPHN1, LRRK2, SLC17A7, BTBD9, MYLK	1656	17	19478	4.151321398124467	1	0.10159758465135867	0.0935609
GOTERM_BP_DIRECT	GO:0042129~regulation of T cell proliferation	6	0.35714285714285715	0.0114462	CD28, CTNNB1, RAC1, TNFRSF1B, SOS1, SOS2	1656	17	19478	4.151321398124467	1	0.10159758465135867	0.0935609
GOTERM_BP_DIRECT	GO:0043388~positive regulation of DNA binding	6	0.35714285714285715	0.0114462	PRKN, EGF, PLAUR, IGF1, HMGB1, NGF	1656	17	19478	4.151321398124467	1	0.10159758465135867	0.0935609
GOTERM_BP_DIRECT	GO:0033198~response to ATP	6	0.35714285714285715	0.0114462	P2RX7, NT5E, ASPH, P2RX2, IL1B, ABCC9	1656	17	19478	4.151321398124467	1	0.10159758465135867	0.0935609
GOTERM_BP_DIRECT	GO:0140694~membraneless organelle assembly	6	0.35714285714285715	0.0114462	LIAT1, AR, WNK1, FUS, FMR1, SQSTM1	1656	17	19478	4.151321398124467	1	0.10159758465135867	0.0935609
GOTERM_BP_DIRECT	GO:0021554~optic nerve development	6	0.35714285714285715	0.0114462	KCNA1, SCN8A, TMEM126A, KCNA3, PAX2, SLC25A46	1656	17	19478	4.151321398124467	1	0.10159758465135867	0.0935609
GOTERM_BP_DIRECT	GO:0035162~embryonic hemopoiesis	6	0.35714285714285715	0.0114462	IL3, KITLG, KIT, KDR, HIF1A, PBX1	1656	17	19478	4.151321398124467	1	0.10159758465135867	0.0935609
GOTERM_BP_DIRECT	GO:0042770~signal transduction in response to DNA damage	6	0.35714285714285715	0.0114462	CASP9, ATAD5, CHEK2, CHEK1, ABL1, ATM	1656	17	19478	4.151321398124467	1	0.10159758465135867	0.0935609
GOTERM_BP_DIRECT	GO:0031640~killing of cells of another organism	16	0.9523809523809524	0.0115304	CXCL9, CCL11, CXCL8, DCD, CCL20, GZMA, CXCL1, CXCL13, CXCL2, KNG1, CXCL10, CXCL12, GNLY, MUC7, TAC1, PF4	1656	93	19478	2.023583190483611	1	0.10221659075208063	0.0941309
GOTERM_BP_DIRECT	GO:0007517~muscle organ development	17	1.0119047619047619	0.0120207	ITGB1, MSTN, LAMA2, VPS13B, IGF1, JPH1, SIRT1, CACNA1H, CXCL10, SMTN, MYOD1, COL6A3, CAPN3, DMD, UTRN, CRYAB, HBEGF	1656	102	19478	1.9603462157809985	1	0.10643071931362773	0.0980117
GOTERM_BP_DIRECT	GO:0006469~negative regulation of protein kinase activity	10	0.5952380952380952	0.0121739	RB1, SPRED1, PTPRC, TSC2, PRKAG2, AKT1, THY1, WARS1, PPM1F, SNCA	1656	45	19478	2.6137949543746646	1	0.1073842744328083	0.0988898
GOTERM_BP_DIRECT	GO:0001755~neural crest cell migration	10	0.5952380952380952	0.0121739	RET, SEMA5B, NRP1, KITLG, SEMA3A, HTR2B, PAX6, SEMA3F, HIF1A, SOX10	1656	45	19478	2.6137949543746646	1	0.1073842744328083	0.0988898
GOTERM_BP_DIRECT	GO:0035249~synaptic transmission, glutamatergic	10	0.5952380952380952	0.0121739	GRIA1, PRKN, GRIA2, GRIN2A, GRID2, ALS2, SLC17A7, NR3C1, GRIN2B, GRIN2D	1656	45	19478	2.6137949543746646	1	0.1073842744328083	0.0988898
GOTERM_BP_DIRECT	GO:0007416~synapse assembly	14	0.8333333333333334	0.0124618	GRIA1, PLXND1, NRXN1, PTEN, DNM3, MECP2, CDH2, CDH1, MAP1B, DNER, NRCAM, MAPT, ASIC2, SLC25A46	1656	77	19478	2.1385595081247253	1	0.10978806682589294	0.101103
GOTERM_BP_DIRECT	GO:0007043~cell-cell junction assembly	9	0.5357142857142857	0.0130363	GJC1, TJP1, FLCN, CDH2, CDH1, NR1H4, DSG1, TLN1, CDH17	1656	38	19478	2.7857551487414187	1	0.11428138426344935	0.105241
GOTERM_BP_DIRECT	GO:0050870~positive regulation of T cell activation	9	0.5357142857142857	0.0130363	CD4, LCK, FBXO38, CCL2, BCL10, THY1, B2M, HLA-DRB1, HLA-DQB1	1656	38	19478	2.7857551487414187	1	0.11428138426344935	0.105241
GOTERM_BP_DIRECT	GO:2001238~positive regulation of extrinsic apoptotic signaling pathway	9	0.5357142857142857	0.0130363	CYLD, WWOX, APP, PTPRC, CD40LG, TNFRSF12A, CAV1, BCL10, AGT	1656	38	19478	2.7857551487414187	1	0.11428138426344935	0.105241
GOTERM_BP_DIRECT	GO:0061564~axon development	9	0.5357142857142857	0.0130363	DDR1, KCNA1, TBC1D24, PLP1, NMNAT2, MAPT, NEFH, MAPK8IP3, SLC25A46	1656	38	19478	2.7857551487414187	1	0.11428138426344935	0.105241
GOTERM_BP_DIRECT	GO:0042531~positive regulation of tyrosine phosphorylation of STAT protein	7	0.4166666666666667	0.0132066	IL21, CSF1R, FLT3, KIT, IL31RA, JAK2, FGFR3	1656	24	19478	3.4306058776167467	1	0.11506259520284481	0.105961
GOTERM_BP_DIRECT	GO:0006911~phagocytosis, engulfment	7	0.4166666666666667	0.0132066	CDC42, ITGAM, GSN, VAMP7, TREM2, HAVCR1, AIF1	1656	24	19478	3.4306058776167467	1	0.11506259520284481	0.105961
GOTERM_BP_DIRECT	GO:0045861~negative regulation of proteolysis	7	0.4166666666666667	0.0132066	NR1H2, AKT1, PLAT, F2, TP53, KNG1, HDAC6	1656	24	19478	3.4306058776167467	1	0.11506259520284481	0.105961
GOTERM_BP_DIRECT	GO:0051403~stress-activated MAPK cascade	7	0.4166666666666667	0.0132066	IKBKB, MAPK8, TAOK2, CARD9, MAPK1, CRYAB, MAP3K7	1656	24	19478	3.4306058776167467	1	0.11506259520284481	0.105961
GOTERM_BP_DIRECT	GO:0050768~negative regulation of neurogenesis	7	0.4166666666666667	0.0132066	NOTCH1, CCL11, IL1B, PAX6, B2M, SORL1, BMP7	1656	24	19478	3.4306058776167467	1	0.11506259520284481	0.105961
GOTERM_BP_DIRECT	GO:0051091~positive regulation of DNA-binding transcription factor activity	15	0.8928571428571428	0.0132864	IL10, SMAD2, SMARCB1, JUP, PTEN, ESR1, ESR2, TRIM8, MAVS, IL1B, KIT, PLCG2, AKT1, EP300, PPARGC1A	1656	86	19478	2.051525109538254	1	0.11561611352974817	0.106471
GOTERM_BP_DIRECT	GO:1903672~positive regulation of sprouting angiogenesis	8	0.4761904761904762	0.0135102	IL10, TJP1, DSG2, KLF4, FGF1, FGF2, JAK1, VEGFA	1656	31	19478	3.0353747857254167	1	0.1172757107606144	0.107999
GOTERM_BP_DIRECT	GO:1900017~positive regulation of cytokine production involved in inflammatory response	8	0.4761904761904762	0.0135102	IRF3, STAT3, CARD9, IL17RC, HIF1A, MYD88, TLR3, IL17RA	1656	31	19478	3.0353747857254167	1	0.1172757107606144	0.107999
GOTERM_BP_DIRECT	GO:0097190~apoptotic signaling pathway	14	0.8333333333333334	0.0138255	SMAD2, SYK, APAF1, CAV1, CARD9, UMOD, BCL10, PSEN1, P2RX7, CASP3, CD28, CD38, CTNNB1, CYCS	1656	78	19478	2.1111420785333825	1	0.11971947419565711	0.110249
GOTERM_BP_DIRECT	GO:0008217~regulation of blood pressure	14	0.8333333333333334	0.0138255	UMOD, ATP1A1, PTGS2, SOD2, AGT, PTGS1, SOD1, EDNRA, COL1A2, KCNQ1, GNA11, LEP, REN, PPARG	1656	78	19478	2.1111420785333825	1	0.11971947419565711	0.110249
GOTERM_BP_DIRECT	GO:0050796~regulation of insulin secretion	10	0.5952380952380952	0.0140247	SNAP25, SLC16A1, NOS2, UQCC2, ALOX5, LEP, IL1B, HNF4A, HADH, CLOCK	1656	46	19478	2.556973324931737	1	0.12129681861701763	0.111702
GOTERM_BP_DIRECT	GO:0032956~regulation of actin cytoskeleton organization	17	1.0119047619047619	0.0143453	PDGFRB, EPHA5, PDGFRA, CSF1R, TGFB1, LRP1, ROCK2, PDGFA, BAIAP2, CORO1A, MTOR, CDC42, IL1A, TAOK2, ABL1, PTK2B, RAC1	1656	104	19478	1.9226472500929024	1	0.12391826013999464	0.114116
GOTERM_BP_DIRECT	GO:0007200~phospholipase C-activating G protein-coupled receptor signaling pathway	18	1.0714285714285714	0.0146377	DGKE, CASR, CHRM1, C5AR1, TACR1, OPRM1, SELE, ESR1, ADRA1A, PIK3CG, AGT, LTB4R, VEGFA, ADGRG1, EDNRA, MC1R, P2RY2, AGTR1	1656	113	19478	1.873605232781839	1	0.12506825763719773	0.115175
GOTERM_BP_DIRECT	GO:0001759~organ induction	5	0.2976190476190476	0.0147533	BMP4, FGF1, FGF2, FGFR1, FGF10	1656	12	19478	4.900865539452496	1	0.12506825763719773	0.115175
GOTERM_BP_DIRECT	GO:0007167~enzyme-linked receptor protein signaling pathway	5	0.2976190476190476	0.0147533	CD4, LRP1, JAK2, GP6, JAK3	1656	12	19478	4.900865539452496	1	0.12506825763719773	0.115175
GOTERM_BP_DIRECT	GO:0016559~peroxisome fission	5	0.2976190476190476	0.0147533	FIS1, OPA1, ACOX1, MFF, DNM1L	1656	12	19478	4.900865539452496	1	0.12506825763719773	0.115175
GOTERM_BP_DIRECT	GO:0046479~glycosphingolipid catabolic process	5	0.2976190476190476	0.0147533	GALC, GLB1, GBA2, GLA, SUMF1	1656	12	19478	4.900865539452496	1	0.12506825763719773	0.115175
GOTERM_BP_DIRECT	GO:0001771~immunological synapse formation	5	0.2976190476190476	0.0147533	DLG1, CD81, DOCK8, MSN, DOCK2	1656	12	19478	4.900865539452496	1	0.12506825763719773	0.115175
GOTERM_BP_DIRECT	GO:0042982~amyloid precursor protein metabolic process	5	0.2976190476190476	0.0147533	APH1A, NCSTN, DLG1, NAGLU, PSEN1	1656	12	19478	4.900865539452496	1	0.12506825763719773	0.115175
GOTERM_BP_DIRECT	GO:0050730~regulation of peptidyl-tyrosine phosphorylation	5	0.2976190476190476	0.0147533	PRNP, APP, PDGFA, TREM2, EGFR	1656	12	19478	4.900865539452496	1	0.12506825763719773	0.115175
GOTERM_BP_DIRECT	GO:0002028~regulation of sodium ion transport	6	0.35714285714285715	0.0147606	P2RX7, SPTBN4, TGFB1, WNK1, NOS1, ATP1A1	1656	18	19478	3.920692431561997	1	0.12506825763719773	0.115175
GOTERM_BP_DIRECT	GO:1900006~positive regulation of dendrite development	6	0.35714285714285715	0.0147606	ALK, ABL1, ELAVL4, VLDLR, BMP7, EZH2	1656	18	19478	3.920692431561997	1	0.12506825763719773	0.115175
GOTERM_BP_DIRECT	GO:0032148~activation of protein kinase B activity	6	0.35714285714285715	0.0147606	PINK1, NTRK3, INSR, NRG1, IGF1, FGF1	1656	18	19478	3.920692431561997	1	0.12506825763719773	0.115175
GOTERM_BP_DIRECT	GO:0035641~locomotory exploration behavior	6	0.35714285714285715	0.0147606	DPP4, DLG4, GAD1, LRRK2, PENK, SLC4A10	1656	18	19478	3.920692431561997	1	0.12506825763719773	0.115175
GOTERM_BP_DIRECT	GO:0061045~negative regulation of wound healing	6	0.35714285714285715	0.0147606	SMAD2, MMRN1, ALOX5, SERPINE1, CASK, FGF2	1656	18	19478	3.920692431561997	1	0.12506825763719773	0.115175
GOTERM_BP_DIRECT	GO:0043923~positive regulation by host of viral transcription	6	0.35714285714285715	0.0147606	CDK9, JUN, SMARCB1, CTDP1, SP1, EP300	1656	18	19478	3.920692431561997	1	0.12506825763719773	0.115175
GOTERM_BP_DIRECT	GO:0050765~negative regulation of phagocytosis	6	0.35714285714285715	0.0147606	PIP4P2, PLSCR1, TGFB1, ADIPOQ, DYSF, CSK	1656	18	19478	3.920692431561997	1	0.12506825763719773	0.115175
GOTERM_BP_DIRECT	GO:0030224~monocyte differentiation	6	0.35714285714285715	0.0147606	BMP4, CSF1R, CSF1, IL31RA, PPARG, VEGFA	1656	18	19478	3.920692431561997	1	0.12506825763719773	0.115175
GOTERM_BP_DIRECT	GO:0001937~negative regulation of endothelial cell proliferation	9	0.5357142857142857	0.0152114	STAT1, ALOX5, CXCR3, CAV1, NF1, PRL, THBS1, XDH, ENG	1656	39	19478	2.7143255295429207	1	0.12873377775379954	0.118551
GOTERM_BP_DIRECT	GO:0031647~regulation of protein stability	23	1.369047619047619	0.0156257	CTSA, PRKN, SREBF1, HSPA8, USP48, HDAC3, CD81, LRRK2, PTEN, APOA2, YWHAZ, LSS, APTX, HDAC6, TF, TERT, ASPH, CASP3, LAMP2, BCL2, MAPK1, VPS35, TARDBP	1656	159	19478	1.7014325646401118	1	0.13208314068261812	0.121635
GOTERM_BP_DIRECT	GO:0060325~face morphogenesis	8	0.4761904761904762	0.0160568	COL1A1, PDGFRA, TGFB1, ASPH, ANKRD11, MMP2, EP300, RAB3GAP1	1656	32	19478	2.9405193236714977	1	0.13214600914889843	0.121693
GOTERM_BP_DIRECT	GO:0048565~digestive tract development	8	0.4761904761904762	0.0160568	RB1, COL3A1, TGFB1, CDX1, KIT, PDGFA, PKD1, FGFR2	1656	32	19478	2.9405193236714977	1	0.13214600914889843	0.121693
GOTERM_BP_DIRECT	GO:0032206~positive regulation of telomere maintenance	8	0.4761904761904762	0.0160568	ACD, RTEL1, MRE11, ATRX, NEK7, MAPK1, NBN, KLF4	1656	32	19478	2.9405193236714977	1	0.13214600914889843	0.121693
GOTERM_BP_DIRECT	GO:0007026~negative regulation of microtubule depolymerization	8	0.4761904761904762	0.0160568	DIAPH3, APC, ATXN7, MAP1B, ARHGEF2, FGF13, HDAC6, TTBK2	1656	32	19478	2.9405193236714977	1	0.13214600914889843	0.121693
GOTERM_BP_DIRECT	GO:0001523~retinoid metabolic process	8	0.4761904761904762	0.0160568	TTR, LRP1, ADH1B, AKR1C1, ABCA4, LPL, LRP2, LDLR	1656	32	19478	2.9405193236714977	1	0.13214600914889843	0.121693
GOTERM_BP_DIRECT	GO:0030878~thyroid gland development	8	0.4761904761904762	0.0160568	SMAD2, MAP2K1, EDNRA, FOXE1, NKX2-1, MAPK1, BRAF, FGF10	1656	32	19478	2.9405193236714977	1	0.13214600914889843	0.121693
GOTERM_BP_DIRECT	GO:0019915~lipid storage	8	0.4761904761904762	0.0160568	BSCL2, STAT5A, STAT5B, DGAT1, HEXB, CAV1, GBA1, GLA	1656	32	19478	2.9405193236714977	1	0.13214600914889843	0.121693
GOTERM_BP_DIRECT	GO:0006958~complement activation, classical pathway	10	0.5952380952380952	0.0160755	C3, C1QA, CR2, CR1, C1S, CFI, SERPING1, CD46, CFB, C2	1656	47	19478	2.502569637167232	1	0.13214600914889843	0.121693
GOTERM_BP_DIRECT	GO:0009411~response to UV	10	0.5952380952380952	0.0160755	MSH6, MAPK8, ERCC4, CASP3, CAT, ERCC8, COL6A3, UBE4B, ERCC5, MEN1	1656	47	19478	2.502569637167232	1	0.13214600914889843	0.121693
GOTERM_BP_DIRECT	GO:0022617~extracellular matrix disassembly	10	0.5952380952380952	0.0160755	ADAMTS4, ADAMTS15, ADAMTS5, MMP1, MMP2, ADAM10, PLG, MMP8, CTSS, ENG	1656	47	19478	2.502569637167232	1	0.13214600914889843	0.121693
GOTERM_BP_DIRECT	GO:0045666~positive regulation of neuron differentiation	15	0.8928571428571428	0.0160844	NCOA1, APP, GATA2, NGF, BMP7, GLI2, SOCS2, BMP4, CXCL12, MAP1B, NRCAM, DMD, ARHGEF2, FGFR1, EIF4G1	1656	88	19478	2.00489953886693	1	0.13214600914889843	0.121693
GOTERM_BP_DIRECT	GO:0006665~sphingolipid metabolic process	7	0.4166666666666667	0.0161566	FADS3, CERKL, ARV1, ASAH1, SPTLC1, ORMDL3, GBA1	1656	25	19478	3.2933816425120774	1	0.13214600914889843	0.121693
GOTERM_BP_DIRECT	GO:0097150~neuronal stem cell population maintenance	7	0.4166666666666667	0.0161566	ASPM, NOTCH1, CDH2, YME1L1, PROX1, FOXO1, MCPH1	1656	25	19478	3.2933816425120774	1	0.13214600914889843	0.121693
GOTERM_BP_DIRECT	GO:0046686~response to cadmium ion	7	0.4166666666666667	0.0161566	PRNP, NPC1, TERT, ERCC1, KIT, CAT, SOD2	1656	25	19478	3.2933816425120774	1	0.13214600914889843	0.121693
GOTERM_BP_DIRECT	GO:0043303~mast cell degranulation	7	0.4166666666666667	0.0161566	RABGEF1, SYK, SCN11A, KIT, CBL, RASGRP1, PIK3CG	1656	25	19478	3.2933816425120774	1	0.13214600914889843	0.121693
GOTERM_BP_DIRECT	GO:0010613~positive regulation of cardiac muscle hypertrophy	7	0.4166666666666667	0.0161566	ADCY10, PARP1, ROCK2, PDE5A, IGF1, ADRA1A, AGT	1656	25	19478	3.2933816425120774	1	0.13214600914889843	0.121693
GOTERM_BP_DIRECT	GO:0007154~cell communication	11	0.6547619047619048	0.016357	GJC1, GJD2, GJD4, GJB1, GJA3, GJB6, LRRK2, GJA5, ABL1, NF1, NRG1	1656	55	19478	2.3524154589371977	1	0.13214600914889843	0.121693
GOTERM_BP_DIRECT	GO:0050766~positive regulation of phagocytosis	11	0.6547619047619048	0.016357	BCR, PTPRC, STAT3, APOA2, RAB27A, TREM2, CALR, GATA2, DOCK2, PRKACA, SOD1	1656	55	19478	2.3524154589371977	1	0.13214600914889843	0.121693
GOTERM_BP_DIRECT	GO:2000329~negative regulation of T-helper 17 cell lineage commitment	4	0.2380952380952381	0.0165089	STAT5A, LGALS1, CD69, JAK3	1656	7	19478	6.721187025534851	1	0.13214600914889843	0.121693
GOTERM_BP_DIRECT	GO:0060440~trachea formation	4	0.2380952380952381	0.0165089	BMP4, MAP2K1, MAPK1, CTNNB1	1656	7	19478	6.721187025534851	1	0.13214600914889843	0.121693
GOTERM_BP_DIRECT	GO:0060760~positive regulation of response to cytokine stimulus	4	0.2380952380952381	0.0165089	IFIH1, MAVS, DHX9, RIGI	1656	7	19478	6.721187025534851	1	0.13214600914889843	0.121693
GOTERM_BP_DIRECT	GO:0050671~positive regulation of lymphocyte proliferation	4	0.2380952380952381	0.0165089	IL12B, TACR1, MYD88, FGF10	1656	7	19478	6.721187025534851	1	0.13214600914889843	0.121693
GOTERM_BP_DIRECT	GO:0097490~sympathetic neuron projection extension	4	0.2380952380952381	0.0165089	NELL2, NRP1, SEMA3A, SEMA3F	1656	7	19478	6.721187025534851	1	0.13214600914889843	0.121693
GOTERM_BP_DIRECT	GO:0061450~trophoblast cell migration	4	0.2380952380952381	0.0165089	SMAD2, MSTN, ITGB4, MMP2	1656	7	19478	6.721187025534851	1	0.13214600914889843	0.121693
GOTERM_BP_DIRECT	GO:1901098~positive regulation of autophagosome maturation	4	0.2380952380952381	0.0165089	FYCO1, CALCOCO2, TOM1, SMCR8	1656	7	19478	6.721187025534851	1	0.13214600914889843	0.121693
GOTERM_BP_DIRECT	GO:1903598~positive regulation of gap junction assembly	4	0.2380952380952381	0.0165089	ACE2, CNTNAP2, CAV1, AGT	1656	7	19478	6.721187025534851	1	0.13214600914889843	0.121693
GOTERM_BP_DIRECT	GO:0002159~desmosome assembly	4	0.2380952380952381	0.0165089	JUP, CDH1, PKP2, PKP1	1656	7	19478	6.721187025534851	1	0.13214600914889843	0.121693
GOTERM_BP_DIRECT	GO:0021637~trigeminal nerve structural organization	4	0.2380952380952381	0.0165089	NELL2, NRP1, SEMA3A, SEMA3F	1656	7	19478	6.721187025534851	1	0.13214600914889843	0.121693
GOTERM_BP_DIRECT	GO:0042159~lipoprotein catabolic process	4	0.2380952380952381	0.0165089	ATM, APOB, CTSD, LDLR	1656	7	19478	6.721187025534851	1	0.13214600914889843	0.121693
GOTERM_BP_DIRECT	GO:0046321~positive regulation of fatty acid oxidation	4	0.2380952380952381	0.0165089	GDF15, PPARG, PPARA, PPARGC1A	1656	7	19478	6.721187025534851	1	0.13214600914889843	0.121693
GOTERM_BP_DIRECT	GO:0060603~mammary gland duct morphogenesis	4	0.2380952380952381	0.0165089	CSF1R, PTCH1, NR3C1, GLI2	1656	7	19478	6.721187025534851	1	0.13214600914889843	0.121693
GOTERM_BP_DIRECT	GO:0050882~voluntary musculoskeletal movement	4	0.2380952380952381	0.0165089	ITPR1, XRCC1, VPS35, MTOR	1656	7	19478	6.721187025534851	1	0.13214600914889843	0.121693
GOTERM_BP_DIRECT	GO:0042492~gamma-delta T cell differentiation	4	0.2380952380952381	0.0165089	STAT5A, STAT5B, PTPRC, SYK	1656	7	19478	6.721187025534851	1	0.13214600914889843	0.121693
GOTERM_BP_DIRECT	GO:0016185~synaptic vesicle budding from presynaptic endocytic zone membrane	4	0.2380952380952381	0.0165089	DNM3, MX1, DNM1, DNM2	1656	7	19478	6.721187025534851	1	0.13214600914889843	0.121693
GOTERM_BP_DIRECT	GO:0035995~detection of muscle stretch	4	0.2380952380952381	0.0165089	CDH2, CTNNB1, PTK2, TTN	1656	7	19478	6.721187025534851	1	0.13214600914889843	0.121693
GOTERM_BP_DIRECT	GO:0034112~positive regulation of homotypic cell-cell adhesion	4	0.2380952380952381	0.0165089	PLAUR, CTNNB1, ANK3, JAK1	1656	7	19478	6.721187025534851	1	0.13214600914889843	0.121693
GOTERM_BP_DIRECT	GO:0042428~serotonin metabolic process	4	0.2380952380952381	0.0165089	GRIN2A, HTR1A, ATP7A, BTBD9	1656	7	19478	6.721187025534851	1	0.13214600914889843	0.121693
GOTERM_BP_DIRECT	GO:0038156~interleukin-3-mediated signaling pathway	4	0.2380952380952381	0.0165089	STAT5A, IL3, SYK, JAK2	1656	7	19478	6.721187025534851	1	0.13214600914889843	0.121693
GOTERM_BP_DIRECT	GO:0019217~regulation of fatty acid metabolic process	4	0.2380952380952381	0.0165089	SREBF1, CAV1, PRKAG2, PPARA	1656	7	19478	6.721187025534851	1	0.13214600914889843	0.121693
GOTERM_BP_DIRECT	GO:0038162~erythropoietin-mediated signaling pathway	4	0.2380952380952381	0.0165089	STAT5A, STAT5B, KIT, JAK2	1656	7	19478	6.721187025534851	1	0.13214600914889843	0.121693
GOTERM_BP_DIRECT	GO:0002933~lipid hydroxylation	4	0.2380952380952381	0.0165089	CYP2C8, CYP2E1, CYP3A4, CYP3A5	1656	7	19478	6.721187025534851	1	0.13214600914889843	0.121693
GOTERM_BP_DIRECT	GO:0008535~respiratory chain complex IV assembly	4	0.2380952380952381	0.0165089	SURF1, COA7, COX10, SLC25A46	1656	7	19478	6.721187025534851	1	0.13214600914889843	0.121693
GOTERM_BP_DIRECT	GO:0032808~lacrimal gland development	4	0.2380952380952381	0.0165089	PAX6, SOX10, FGFR2, FGF10	1656	7	19478	6.721187025534851	1	0.13214600914889843	0.121693
GOTERM_BP_DIRECT	GO:1903573~negative regulation of response to endoplasmic reticulum stress	4	0.2380952380952381	0.0165089	WFS1, ALOX5, NR1H2, LPCAT3	1656	7	19478	6.721187025534851	1	0.13214600914889843	0.121693
GOTERM_BP_DIRECT	GO:0035771~interleukin-4-mediated signaling pathway	4	0.2380952380952381	0.0165089	STAT5A, STAT6, JAK3, JAK1	1656	7	19478	6.721187025534851	1	0.13214600914889843	0.121693
GOTERM_BP_DIRECT	GO:0007435~salivary gland morphogenesis	4	0.2380952380952381	0.0165089	TGFB2, TGFB1, PAX6, EGFR	1656	7	19478	6.721187025534851	1	0.13214600914889843	0.121693
GOTERM_BP_DIRECT	GO:0046651~lymphocyte proliferation	4	0.2380952380952381	0.0165089	PURA, HELLS, FLT3, HPRT1	1656	7	19478	6.721187025534851	1	0.13214600914889843	0.121693
GOTERM_BP_DIRECT	GO:0070373~negative regulation of ERK1 and ERK2 cascade	14	0.8333333333333334	0.0168928	SMAD4, ADIPOQ, LIF, SIRT3, FLCN, ACE2, DLG1, SPRED1, NLRP12, PTPRC, TNIP1, CNKSR3, ABL1, CSK	1656	80	19478	2.0583635265700484	1	0.1350660127762111	0.124382
GOTERM_BP_DIRECT	GO:0042632~cholesterol homeostasis	18	1.0714285714285714	0.0172124	SCARB1, EPHX2, AKR1C1, NR1H2, CAV1, APOA2, NR1H4, LPL, PCSK9, AMPD2, HDAC9, SIRT1, NPC1, PLSCR3, ACOX1, HNF4A, APOB, LDLR	1656	115	19478	1.8410207939508507	1	0.13746697965531635	0.126593
GOTERM_BP_DIRECT	GO:0007601~visual perception	29	1.7261904761904763	0.0172862	PRR4, SLC45A2, OAT, GUCY2D, EPAS1, COL11A1, CACNA1F, CLN6, BEST1, GJC1, GJA3, OPA1, ATXN7, OPA3, CDH23, PDE6B, KCNJ10, WFS1, ABCA4, SLC4A10, PAX6, MYO7A, USH2A, PAX2, GJD2, COL1A1, FAM161A, CNGB3, ATF6	1656	217	19478	1.5718905140363768	1	0.1379006912498525	0.126992
GOTERM_BP_DIRECT	GO:0048536~spleen development	9	0.5357142857142857	0.0176376	ADAM17, BCL2L11, BCL2, ABL1, PKN1, CDH17, PBX1, NFKB2, FGF10	1656	40	19478	2.646467391304348	1	0.1403879097387041	0.129283
GOTERM_BP_DIRECT	GO:0009408~response to heat	9	0.5357142857142857	0.0176376	HSP90AA1, SCN11A, HSPB2, AKT1, IGF1, NOS1, CRYAB, MTOR, SOD1	1656	40	19478	2.646467391304348	1	0.1403879097387041	0.129283
GOTERM_BP_DIRECT	GO:0120163~negative regulation of cold-induced thermogenesis	10	0.5952380952380952	0.0183375	RB1, FLCN, ADAMTS5, ADAM17, STK11, NOTCH1, NR1H2, ADIPOQ, RBPJ, IL18R1	1656	48	19478	2.450432769726248	1	0.1457958360092317	0.134263
GOTERM_BP_DIRECT	GO:0042733~embryonic digit morphogenesis	11	0.6547619047619048	0.0184427	BMP4, SMAD4, HDAC2, CREBBP, C2CD3, HDAC1, IFT140, CTNNB1, ECE1, CPLANE1, GLI2	1656	56	19478	2.310408040027605	1	0.14646750796705363	0.134881
GOTERM_BP_DIRECT	GO:0007265~Ras protein signal transduction	14	0.8333333333333334	0.0186073	RB1, CSF1, IGF1, PLD1, FGF2, RASGRP1, RABGEF1, SDCBP, NRAS, KITLG, NF1, SOS1, TP53, SOS2	1656	81	19478	2.0329516311802944	1	0.1467197680373718	0.135114
GOTERM_BP_DIRECT	GO:0033280~response to vitamin D	6	0.35714285714285715	0.0186606	KL, CXCL10, TGFB1, PRKCB, PTGS2, BMP7	1656	19	19478	3.7143401983218918	1	0.1467197680373718	0.135114
GOTERM_BP_DIRECT	GO:0035994~response to muscle stretch	6	0.35714285714285715	0.0186606	NFKBIA, GSN, PIK3CA, DMD, RELA, NFKB1	1656	19	19478	3.7143401983218918	1	0.1467197680373718	0.135114
GOTERM_BP_DIRECT	GO:0002323~natural killer cell activation involved in immune response	6	0.35714285714285715	0.0186606	IFNA5, IFNA4, IFNA13, IFNA1, IFNA2, IL12B	1656	19	19478	3.7143401983218918	1	0.1467197680373718	0.135114
GOTERM_BP_DIRECT	GO:0031643~positive regulation of myelination	6	0.35714285714285715	0.0186606	CDK18, DAG1, ITGAX, DICER1, TNFRSF1B, SOX10	1656	19	19478	3.7143401983218918	1	0.1467197680373718	0.135114
GOTERM_BP_DIRECT	GO:0031396~regulation of protein ubiquitination	6	0.35714285714285715	0.0186606	DNAJB2, EPM2A, PRKN, HSP90AA1, PINK1, CTNNB1	1656	19	19478	3.7143401983218918	1	0.1467197680373718	0.135114
GOTERM_BP_DIRECT	GO:0007009~plasma membrane organization	6	0.35714285714285715	0.0186606	SPTA1, CRB1, CR1, ANK3, BAIAP2, A4GALT	1656	19	19478	3.7143401983218918	1	0.1467197680373718	0.135114
GOTERM_BP_DIRECT	GO:0071548~response to dexamethasone	6	0.35714285714285715	0.0186606	PIK3CA, TAT, GAD2, GBA1, CLDN1, HDAC6	1656	19	19478	3.7143401983218918	1	0.1467197680373718	0.135114
GOTERM_BP_DIRECT	GO:0003203~endocardial cushion morphogenesis	6	0.35714285714285715	0.0186606	SMAD2, ADAMTS5, TGFB2, NOTCH1, APC, ENG	1656	19	19478	3.7143401983218918	1	0.1467197680373718	0.135114
GOTERM_BP_DIRECT	GO:0032007~negative regulation of TOR signaling	8	0.4761904761904762	0.0189255	EPM2A, GSK3B, FLCN, NPRL3, TSC2, SIRT1, HIF1A, MTM1	1656	33	19478	2.851412677499634	1	0.14814516954255502	0.136426
GOTERM_BP_DIRECT	GO:0051899~membrane depolarization	8	0.4761904761904762	0.0189255	P2RX7, CHRNA4, CAV1, SCN5A, CACNG2, SCN3B, SCN1B, SLC6A4	1656	33	19478	2.851412677499634	1	0.14814516954255502	0.136426
GOTERM_BP_DIRECT	GO:0051881~regulation of mitochondrial membrane potential	8	0.4761904761904762	0.0189255	SPART, PRKN, PINK1, PPA2, BCL2, SOD2, BCL2L1, SOD1	1656	33	19478	2.851412677499634	1	0.14814516954255502	0.136426
GOTERM_BP_DIRECT	GO:0048008~platelet-derived growth factor receptor signaling pathway	8	0.4761904761904762	0.0189255	PDGFRB, PDGFRA, NRP1, SRC, PDGFA, PLAT, JAK2, PIK3C2A	1656	33	19478	2.851412677499634	1	0.14814516954255502	0.136426
GOTERM_BP_DIRECT	GO:0000045~autophagosome assembly	13	0.7738095238095238	0.0194906	EPM2A, WDR45B, ATG9A, ATP2A2, PSEN1, WDR45, ATG12, MTM1, AP4M1, PIK3C3, CTSD, ATG7, RAB7A	1656	73	19478	2.0946165045331218	1	0.14961862115102498	0.137783
GOTERM_BP_DIRECT	GO:0002042~cell migration involved in sprouting angiogenesis	7	0.4166666666666667	0.0195316	ITGB1, NRP1, KDR, AKT1, FGF2, EPHB4, VEGFA	1656	26	19478	3.1667131178000743	1	0.14961862115102498	0.137783
GOTERM_BP_DIRECT	GO:0001954~positive regulation of cell-matrix adhesion	7	0.4166666666666667	0.0195316	GSK3B, FERMT1, JUP, CSF1, DAG1, PTK2B, UTRN	1656	26	19478	3.1667131178000743	1	0.14961862115102498	0.137783
GOTERM_BP_DIRECT	GO:0046597~host-mediated suppression of symbiont invasion	7	0.4166666666666667	0.0195316	TRIM8, IFITM3, CD74, CIITA, IFITM2, GSN, IFNA2	1656	26	19478	3.1667131178000743	1	0.14961862115102498	0.137783
GOTERM_BP_DIRECT	GO:0031016~pancreas development	7	0.4166666666666667	0.0195316	SMAD2, WFS1, HNF4A, CTNNB1, PROX1, MET, FGF10	1656	26	19478	3.1667131178000743	1	0.14961862115102498	0.137783
GOTERM_BP_DIRECT	GO:0055013~cardiac muscle cell development	7	0.4166666666666667	0.0195316	CXADR, NAGLU, CTCF, MTOR, TTN, PLEC, VEGFA	1656	26	19478	3.1667131178000743	1	0.14961862115102498	0.137783
GOTERM_BP_DIRECT	GO:0002053~positive regulation of mesenchymal cell proliferation	7	0.4166666666666667	0.0195316	STAT1, KDR, PDGFA, CTNNB1, FGFR2, SYNE1, FGFR1	1656	26	19478	3.1667131178000743	1	0.14961862115102498	0.137783
GOTERM_BP_DIRECT	GO:0042178~xenobiotic catabolic process	7	0.4166666666666667	0.0195316	CYP2C8, GSTM1, CYP2B6, TPMT, NOS1, CYP3A4, CYP3A5	1656	26	19478	3.1667131178000743	1	0.14961862115102498	0.137783
GOTERM_BP_DIRECT	GO:0048589~developmental growth	7	0.4166666666666667	0.0195316	SMAD2, ASPM, SMAD4, NOTCH1, TYMS, SOX10, GLI2	1656	26	19478	3.1667131178000743	1	0.14961862115102498	0.137783
GOTERM_BP_DIRECT	GO:0051918~negative regulation of fibrinolysis	5	0.2976190476190476	0.0199015	SERPINE1, PLG, PLAT, F2, THBS1	1656	13	19478	4.523875882571535	1	0.14961862115102498	0.137783
GOTERM_BP_DIRECT	GO:0051693~actin filament capping	5	0.2976190476190476	0.0199015	SPTA1, SPTBN4, GSN, SPTAN1, SPTB	1656	13	19478	4.523875882571535	1	0.14961862115102498	0.137783
GOTERM_BP_DIRECT	GO:0007212~G protein-coupled dopamine receptor signaling pathway	5	0.2976190476190476	0.0199015	GNAO1, GSK3B, NCSTN, GNAI3, GNB5	1656	13	19478	4.523875882571535	1	0.14961862115102498	0.137783
GOTERM_BP_DIRECT	GO:0050892~intestinal absorption	5	0.2976190476190476	0.0199015	MOGAT2, VDR, LEP, KCNQ1, IREB2	1656	13	19478	4.523875882571535	1	0.14961862115102498	0.137783
GOTERM_BP_DIRECT	GO:0071872~cellular response to epinephrine stimulus	5	0.2976190476190476	0.0199015	KCNQ1, ADIPOQ, PRKACA, PRKACB, SNCA	1656	13	19478	4.523875882571535	1	0.14961862115102498	0.137783
GOTERM_BP_DIRECT	GO:0061029~eyelid development in camera-type eye	5	0.2976190476190476	0.0199015	TFAP2A, HDAC2, HDAC1, SOS1, EGFR	1656	13	19478	4.523875882571535	1	0.14961862115102498	0.137783
GOTERM_BP_DIRECT	GO:2000318~positive regulation of T-helper 17 type immune response	5	0.2976190476190476	0.0199015	CARD9, IL12B, TYK2, JAK2, IL12RB1	1656	13	19478	4.523875882571535	1	0.14961862115102498	0.137783
GOTERM_BP_DIRECT	GO:0080135~regulation of cellular response to stress	5	0.2976190476190476	0.0199015	PRKDC, ATM, OPRM1, MTOR, EIF4G1	1656	13	19478	4.523875882571535	1	0.14961862115102498	0.137783
GOTERM_BP_DIRECT	GO:0060134~prepulse inhibition	5	0.2976190476190476	0.0199015	BACE1, CNTNAP2, GRID2, PTEN, SLC6A3	1656	13	19478	4.523875882571535	1	0.14961862115102498	0.137783
GOTERM_BP_DIRECT	GO:0086064~cell communication by electrical coupling involved in cardiac conduction	5	0.2976190476190476	0.0199015	GJA5, PKP2, ATP1A1, PRKACA, PRKACB	1656	13	19478	4.523875882571535	1	0.14961862115102498	0.137783
GOTERM_BP_DIRECT	GO:0010763~positive regulation of fibroblast migration	5	0.2976190476190476	0.0199015	ITGB1, TGFB1, AKT1, THBS1, PTK2	1656	13	19478	4.523875882571535	1	0.14961862115102498	0.137783
GOTERM_BP_DIRECT	GO:0043922~negative regulation by host of viral transcription	5	0.2976190476190476	0.0199015	JUN, HDAC1, HMGA2, TARDBP, BRD4	1656	13	19478	4.523875882571535	1	0.14961862115102498	0.137783
GOTERM_BP_DIRECT	GO:0002003~angiotensin maturation	5	0.2976190476190476	0.0199015	ACE2, MME, CTSZ, PREP, REN	1656	13	19478	4.523875882571535	1	0.14961862115102498	0.137783
GOTERM_BP_DIRECT	GO:0006839~mitochondrial transport	5	0.2976190476190476	0.0199015	HSP90AA1, ABCB10, PSEN1, SLC25A46, SLC25A24	1656	13	19478	4.523875882571535	1	0.14961862115102498	0.137783
GOTERM_BP_DIRECT	GO:1902902~negative regulation of autophagosome assembly	5	0.2976190476190476	0.0199015	PINK1, LRRK2, SMCR8, TMEM39A, MTM1	1656	13	19478	4.523875882571535	1	0.14961862115102498	0.137783
GOTERM_BP_DIRECT	GO:0001952~regulation of cell-matrix adhesion	5	0.2976190476190476	0.0199015	DDR1, BCL2, NF1, PIK3CB, THY1	1656	13	19478	4.523875882571535	1	0.14961862115102498	0.137783
GOTERM_BP_DIRECT	GO:0045737~positive regulation of cyclin-dependent protein serine/threonine kinase activity	5	0.2976190476190476	0.0199015	ADAM17, CCND1, AKT1, PROX1, EGFR	1656	13	19478	4.523875882571535	1	0.14961862115102498	0.137783
GOTERM_BP_DIRECT	GO:0032495~response to muramyl dipeptide	5	0.2976190476190476	0.0199015	NFKBIA, NOTCH1, CARD9, NLRP1, RELA	1656	13	19478	4.523875882571535	1	0.14961862115102498	0.137783
GOTERM_BP_DIRECT	GO:0070585~protein localization to mitochondrion	5	0.2976190476190476	0.0199015	PRKN, MAVS, LRRK2, SARM1, DNM1L	1656	13	19478	4.523875882571535	1	0.14961862115102498	0.137783
GOTERM_BP_DIRECT	GO:0140374~antiviral innate immune response	12	0.7142857142857143	0.0202261	IFIH1, CXCL10, MAVS, TBK1, CLPB, IRF3, MX1, DHX15, RPSA, NLRP1, RELA, RIGI	1656	65	19478	2.1714604236343367	1	0.14961862115102498	0.137783
GOTERM_BP_DIRECT	GO:0010212~response to ionizing radiation	9	0.5357142857142857	0.0203293	MECP2, RNF168, STK11, VCAM1, DCLRE1C, EYA1, DNMT3A, ATM, BRCA1	1656	41	19478	2.581919406150583	1	0.14961862115102498	0.137783
GOTERM_BP_DIRECT	GO:0002018~renin-angiotensin regulation of aldosterone production	3	0.17857142857142858	0.0204217	AGTR1, REN, AGT	1656	3	19478	11.762077294685989	1	0.14961862115102498	0.137783
GOTERM_BP_DIRECT	GO:0021847~ventricular zone neuroblast division	3	0.17857142857142858	0.0204217	DCT, FGFR2, FGFR1	1656	3	19478	11.762077294685989	1	0.14961862115102498	0.137783
GOTERM_BP_DIRECT	GO:0061198~fungiform papilla formation	3	0.17857142857142858	0.0204217	HDAC2, HDAC1, CTNNB1	1656	3	19478	11.762077294685989	1	0.14961862115102498	0.137783
GOTERM_BP_DIRECT	GO:0070141~response to UV-A	3	0.17857142857142858	0.0204217	CCND1, AKT1, EGFR	1656	3	19478	11.762077294685989	1	0.14961862115102498	0.137783
GOTERM_BP_DIRECT	GO:0038091~positive regulation of cell proliferation by VEGF-activated platelet derived growth factor receptor signaling pathway	3	0.17857142857142858	0.0204217	PDGFRB, PDGFRA, VEGFA	1656	3	19478	11.762077294685989	1	0.14961862115102498	0.137783
GOTERM_BP_DIRECT	GO:1905765~negative regulation of protection from non-homologous end joining at telomere	3	0.17857142857142858	0.0204217	ERCC4, ERCC1, XRCC1	1656	3	19478	11.762077294685989	1	0.14961862115102498	0.137783
GOTERM_BP_DIRECT	GO:0090292~nuclear matrix anchoring at nuclear membrane	3	0.17857142857142858	0.0204217	SUN2, SUN1, SYNE1	1656	3	19478	11.762077294685989	1	0.14961862115102498	0.137783
GOTERM_BP_DIRECT	GO:0099074~mitochondrion to lysosome vesicle-mediated transport	3	0.17857142857142858	0.0204217	PRKN, PINK1, VPS35	1656	3	19478	11.762077294685989	1	0.14961862115102498	0.137783
GOTERM_BP_DIRECT	GO:0031587~positive regulation of inositol 1,4,5-trisphosphate-sensitive calcium-release channel activity	3	0.17857142857142858	0.0204217	HTT, HAP1, PKD2	1656	3	19478	11.762077294685989	1	0.14961862115102498	0.137783
GOTERM_BP_DIRECT	GO:0021545~cranial nerve development	3	0.17857142857142858	0.0204217	ERBB3, CHD7, SLC1A3	1656	3	19478	11.762077294685989	1	0.14961862115102498	0.137783
GOTERM_BP_DIRECT	GO:0071464~cellular response to hydrostatic pressure	3	0.17857142857142858	0.0204217	PIK3CA, PKD2, PLEC	1656	3	19478	11.762077294685989	1	0.14961862115102498	0.137783
GOTERM_BP_DIRECT	GO:0097324~melanocyte migration	3	0.17857142857142858	0.0204217	KITLG, ZEB2, KIT	1656	3	19478	11.762077294685989	1	0.14961862115102498	0.137783
GOTERM_BP_DIRECT	GO:0002573~myeloid leukocyte differentiation	3	0.17857142857142858	0.0204217	KITLG, SPI1, RUNX1	1656	3	19478	11.762077294685989	1	0.14961862115102498	0.137783
GOTERM_BP_DIRECT	GO:0001660~fever generation	3	0.17857142857142858	0.0204217	IL1A, IL1B, TRPV1	1656	3	19478	11.762077294685989	1	0.14961862115102498	0.137783
GOTERM_BP_DIRECT	GO:0034756~regulation of iron ion transport	3	0.17857142857142858	0.0204217	TF, HFE, B2M	1656	3	19478	11.762077294685989	1	0.14961862115102498	0.137783
GOTERM_BP_DIRECT	GO:0070672~response to interleukin-15	3	0.17857142857142858	0.0204217	STAT5A, STAT5B, JAK3	1656	3	19478	11.762077294685989	1	0.14961862115102498	0.137783
GOTERM_BP_DIRECT	GO:0051048~negative regulation of secretion	3	0.17857142857142858	0.0204217	ERBB3, EGF, NRG1	1656	3	19478	11.762077294685989	1	0.14961862115102498	0.137783
GOTERM_BP_DIRECT	GO:0070977~bone maturation	3	0.17857142857142858	0.0204217	GH1, FGFR3, MBTPS2	1656	3	19478	11.762077294685989	1	0.14961862115102498	0.137783
GOTERM_BP_DIRECT	GO:0034473~U1 snRNA 3'-end processing	3	0.17857142857142858	0.0204217	EXOSC7, EXOSC9, EXOSC8	1656	3	19478	11.762077294685989	1	0.14961862115102498	0.137783
GOTERM_BP_DIRECT	GO:0034476~U5 snRNA 3'-end processing	3	0.17857142857142858	0.0204217	EXOSC7, EXOSC9, EXOSC8	1656	3	19478	11.762077294685989	1	0.14961862115102498	0.137783
GOTERM_BP_DIRECT	GO:0006157~deoxyadenosine catabolic process	3	0.17857142857142858	0.0204217	PNP, XDH, ADA	1656	3	19478	11.762077294685989	1	0.14961862115102498	0.137783
GOTERM_BP_DIRECT	GO:0021817~nucleokinesis involved in cell motility in cerebral cortex radial glia guided migration	3	0.17857142857142858	0.0204217	SUN2, SUN1, SYNE2	1656	3	19478	11.762077294685989	1	0.14961862115102498	0.137783
GOTERM_BP_DIRECT	GO:0150020~basal dendrite arborization	3	0.17857142857142858	0.0204217	NRP1, SEMA3A, TAOK2	1656	3	19478	11.762077294685989	1	0.14961862115102498	0.137783
GOTERM_BP_DIRECT	GO:0070487~monocyte aggregation	3	0.17857142857142858	0.0204217	IL1B, BMP7, CD44	1656	3	19478	11.762077294685989	1	0.14961862115102498	0.137783
GOTERM_BP_DIRECT	GO:0150064~vertebrate eye-specific patterning	3	0.17857142857142858	0.0204217	C3, C1QA, ITGAM	1656	3	19478	11.762077294685989	1	0.14961862115102498	0.137783
GOTERM_BP_DIRECT	GO:0038189~neuropilin signaling pathway	3	0.17857142857142858	0.0204217	CDC42, NRP1, ABL1	1656	3	19478	11.762077294685989	1	0.14961862115102498	0.137783
GOTERM_BP_DIRECT	GO:1905165~regulation of lysosomal protein catabolic process	3	0.17857142857142858	0.0204217	MFSD8, GBA1, ATP13A2	1656	3	19478	11.762077294685989	1	0.14961862115102498	0.137783
GOTERM_BP_DIRECT	GO:0042488~positive regulation of odontogenesis of dentin-containing tooth	3	0.17857142857142858	0.0204217	NGFR, CSF1, PRKCB	1656	3	19478	11.762077294685989	1	0.14961862115102498	0.137783
GOTERM_BP_DIRECT	GO:0032224~positive regulation of synaptic transmission, cholinergic	3	0.17857142857142858	0.0204217	LAMA2, TACR1, NALCN	1656	3	19478	11.762077294685989	1	0.14961862115102498	0.137783
GOTERM_BP_DIRECT	GO:0061819~telomeric DNA-containing double minutes formation	3	0.17857142857142858	0.0204217	ERCC4, ERCC1, XRCC1	1656	3	19478	11.762077294685989	1	0.14961862115102498	0.137783
GOTERM_BP_DIRECT	GO:1902803~regulation of synaptic vesicle transport	3	0.17857142857142858	0.0204217	PRKN, PINK1, LRRK2	1656	3	19478	11.762077294685989	1	0.14961862115102498	0.137783
GOTERM_BP_DIRECT	GO:0034349~glial cell apoptotic process	3	0.17857142857142858	0.0204217	RB1, CASP9, CASP3	1656	3	19478	11.762077294685989	1	0.14961862115102498	0.137783
GOTERM_BP_DIRECT	GO:0071320~cellular response to cAMP	11	0.6547619047619048	0.0207173	CRTC3, IGFBP5, KCNQ1, ADIPOQ, PENK, AHR, PKD2, SLC26A3, GATA1, CFTR, PIK3CG	1656	57	19478	2.2698745656411563	1	0.15147136147381277	0.139489
GOTERM_BP_DIRECT	GO:0045786~negative regulation of cell cycle	11	0.6547619047619048	0.0207173	RB1, EPM2A, BMP4, TGFB1, CASP3, BRCA1, PTGS2, SIRT1, HOXD10, BMP7, MEN1	1656	57	19478	2.2698745656411563	1	0.15147136147381277	0.139489
GOTERM_BP_DIRECT	GO:0007015~actin filament organization	21	1.25	0.0211008	CARMIL1, CCL11, GSN, AVIL, TPM1, MYO5A, RHOH, TRPV3, MYO7A, CORO1A, HDAC6, CDC42, SPTA1, TF, DLG1, MYO5B, TMSB4X, BCL2, RAC1, ARHGEF2, ALDOA	1656	145	19478	1.703473263368316	1	0.15411589114641575	0.141925
GOTERM_BP_DIRECT	GO:0051649~establishment of localization in cell	17	1.0119047619047619	0.0216865	SLC31A1, CHRNA7, CAV1, ATP1A4, CASK, PKD2, USH2A, AXL, BCL2, ABL1, CNTN2, CHRFAM7A, ASIC2, APOB, CFTR, SLC25A46, SCN1A	1656	109	19478	1.8344524221069893	1	0.15823107659880992	0.145714
GOTERM_BP_DIRECT	GO:0061025~membrane fusion	8	0.4761904761904762	0.0221345	DPP4, ACE2, OPA1, VAPA, HUWE1, OTOF, SNAP29, NAPG	1656	34	19478	2.7675475987496445	1	0.16100286387729404	0.148267
GOTERM_BP_DIRECT	GO:0042771~intrinsic apoptotic signaling pathway in response to DNA damage by p53 class mediator	8	0.4761904761904762	0.0221345	MSH2, ATAD5, CHEK2, EP300, BRCA2, SIRT1, TP53, TP63	1656	34	19478	2.7675475987496445	1	0.16100286387729404	0.148267
GOTERM_BP_DIRECT	GO:0045879~negative regulation of smoothened signaling pathway	8	0.4761904761904762	0.0221345	RB1, VCP, PTCH1, KIF7, PRKACA, PRKACB, RUNX2, GLI2	1656	34	19478	2.7675475987496445	1	0.16100286387729404	0.148267
GOTERM_BP_DIRECT	GO:2001224~positive regulation of neuron migration	6	0.35714285714285715	0.0231818	MDK, TBC1D24, PAX6, WDR62, ARHGEF2, MAPK8IP3	1656	20	19478	3.5286231884057973	1	0.1679319258835666	0.154648
GOTERM_BP_DIRECT	GO:0007097~nuclear migration	6	0.35714285714285715	0.0231818	CDC42, SUN2, DYNC1H1, DCTN1, SYNE2, LMNB1	1656	20	19478	3.5286231884057973	1	0.1679319258835666	0.154648
GOTERM_BP_DIRECT	GO:0071318~cellular response to ATP	6	0.35714285714285715	0.0231818	P2RX7, P2RY2, ABCC9, TRPV1, PTGS2, HSP90B1	1656	20	19478	3.5286231884057973	1	0.1679319258835666	0.154648
GOTERM_BP_DIRECT	GO:0050901~leukocyte tethering or rolling	6	0.35714285714285715	0.0231818	ITGB1, VCAM1, SELL, LEP, ITGB7, SELE	1656	20	19478	3.5286231884057973	1	0.1679319258835666	0.154648
GOTERM_BP_DIRECT	GO:0045860~positive regulation of protein kinase activity	9	0.5357142857142857	0.0233001	CD4, RELN, PTPRC, ALS2, LRRK2, PTK2B, PRKAG2, CCN1, PTK2	1656	42	19478	2.5204451345755694	1	0.16799155073659702	0.154703
GOTERM_BP_DIRECT	GO:0032870~cellular response to hormone stimulus	9	0.5357142857142857	0.0233001	GHR, SOCS2, NCOA1, STAT5A, ROBO2, STAT5B, UCP3, STAT3, CACNA1H	1656	42	19478	2.5204451345755694	1	0.16799155073659702	0.154703
GOTERM_BP_DIRECT	GO:0006812~monoatomic cation transport	7	0.4166666666666667	0.0233558	TRPC6, SLC22A2, CACNA1B, CACNA1A, CNGB3, TRPM3, GRIN1	1656	27	19478	3.0494274467704416	1	0.16799155073659702	0.154703
GOTERM_BP_DIRECT	GO:0032967~positive regulation of collagen biosynthetic process	7	0.4166666666666667	0.0233558	BMP4, HDAC2, TGFB1, VIM, F2, ENG, RUNX1	1656	27	19478	3.0494274467704416	1	0.16799155073659702	0.154703
GOTERM_BP_DIRECT	GO:0042554~superoxide anion generation	7	0.4166666666666667	0.0233558	SH3PXD2A, NCF4, CYBB, NOX4, RAC1, SOD2, SOD1	1656	27	19478	3.0494274467704416	1	0.16799155073659702	0.154703
GOTERM_BP_DIRECT	GO:0006622~protein targeting to lysosome	7	0.4166666666666667	0.0233558	SCARB2, AP4M1, NEDD4, AP3B1, PIK3C3, SORL1, RAB7A	1656	27	19478	3.0494274467704416	1	0.16799155073659702	0.154703
GOTERM_BP_DIRECT	GO:1900227~positive regulation of NLRP3 inflammasome complex assembly	7	0.4166666666666667	0.0233558	P2RX7, MAVS, MAPK8, NEK7, PLCG2, PTPN22, MYD88	1656	27	19478	3.0494274467704416	1	0.16799155073659702	0.154703
GOTERM_BP_DIRECT	GO:0031670~cellular response to nutrient	4	0.2380952380952381	0.0247647	RPS6KB1, LPL, PLD1, MTOR	1656	8	19478	5.881038647342995	1	0.17458350154496435	0.160773
GOTERM_BP_DIRECT	GO:0033197~response to vitamin E	4	0.2380952380952381	0.0247647	LEP, CAT, SRSF2, IGF1R	1656	8	19478	5.881038647342995	1	0.17458350154496435	0.160773
GOTERM_BP_DIRECT	GO:0010757~negative regulation of plasminogen activation	4	0.2380952380952381	0.0247647	CTSZ, SERPINE1, PLAT, THBS1	1656	8	19478	5.881038647342995	1	0.17458350154496435	0.160773
GOTERM_BP_DIRECT	GO:0110025~DNA strand resection involved in replication fork processing	4	0.2380952380952381	0.0247647	MRE11, BRCA1, NBN, SAMHD1	1656	8	19478	5.881038647342995	1	0.17458350154496435	0.160773
GOTERM_BP_DIRECT	GO:2000641~regulation of early endosome to late endosome transport	4	0.2380952380952381	0.0247647	MAP2K1, SRC, MAPK1, DNAJC13	1656	8	19478	5.881038647342995	1	0.17458350154496435	0.160773
GOTERM_BP_DIRECT	GO:0010042~response to manganese ion	4	0.2380952380952381	0.0247647	TFRC, SOD2, ATP7A, PTGS2	1656	8	19478	5.881038647342995	1	0.17458350154496435	0.160773
GOTERM_BP_DIRECT	GO:1905477~positive regulation of protein localization to membrane	4	0.2380952380952381	0.0247647	PRKN, PIK3CA, PKP1, PDZK1	1656	8	19478	5.881038647342995	1	0.17458350154496435	0.160773
GOTERM_BP_DIRECT	GO:0021785~branchiomotor neuron axon guidance	4	0.2380952380952381	0.0247647	NELL2, NRP1, SEMA3A, SEMA3F	1656	8	19478	5.881038647342995	1	0.17458350154496435	0.160773
GOTERM_BP_DIRECT	GO:0021707~cerebellar granule cell differentiation	4	0.2380952380952381	0.0247647	GRID2, OPHN1, NRXN1, PROX1	1656	8	19478	5.881038647342995	1	0.17458350154496435	0.160773
GOTERM_BP_DIRECT	GO:0032288~myelin assembly	4	0.2380952380952381	0.0247647	FIG4, MTMR2, PIKFYVE, PMP22	1656	8	19478	5.881038647342995	1	0.17458350154496435	0.160773
GOTERM_BP_DIRECT	GO:2000272~negative regulation of signaling receptor activity	4	0.2380952380952381	0.0247647	ACE2, HFE, PPARG, PPARA	1656	8	19478	5.881038647342995	1	0.17458350154496435	0.160773
GOTERM_BP_DIRECT	GO:0048312~intracellular distribution of mitochondria	4	0.2380952380952381	0.0247647	OPA1, LRRK2, MAPT, DNM1L	1656	8	19478	5.881038647342995	1	0.17458350154496435	0.160773
GOTERM_BP_DIRECT	GO:0090140~regulation of mitochondrial fission	4	0.2380952380952381	0.0247647	INF2, STAT2, LRRK2, MAPT	1656	8	19478	5.881038647342995	1	0.17458350154496435	0.160773
GOTERM_BP_DIRECT	GO:0045588~positive regulation of gamma-delta T cell differentiation	4	0.2380952380952381	0.0247647	STAT5A, STAT5B, PTPRC, SYK	1656	8	19478	5.881038647342995	1	0.17458350154496435	0.160773
GOTERM_BP_DIRECT	GO:0007197~adenylate cyclase-inhibiting G protein-coupled acetylcholine receptor signaling pathway	4	0.2380952380952381	0.0247647	CHRM2, CHRM3, CHRM1, OPRM1	1656	8	19478	5.881038647342995	1	0.17458350154496435	0.160773
GOTERM_BP_DIRECT	GO:0038110~interleukin-2-mediated signaling pathway	4	0.2380952380952381	0.0247647	STAT5A, STAT3, JAK3, JAK1	1656	8	19478	5.881038647342995	1	0.17458350154496435	0.160773
GOTERM_BP_DIRECT	GO:0007172~signal complex assembly	4	0.2380952380952381	0.0247647	SRC, PXN, PTK2B, PTK2	1656	8	19478	5.881038647342995	1	0.17458350154496435	0.160773
GOTERM_BP_DIRECT	GO:0060373~regulation of ventricular cardiac muscle cell membrane depolarization	4	0.2380952380952381	0.0247647	GJA5, SCN5A, SCN3B, SMAD7	1656	8	19478	5.881038647342995	1	0.17458350154496435	0.160773
GOTERM_BP_DIRECT	GO:0048311~mitochondrion distribution	4	0.2380952380952381	0.0247647	HAP1, TRAK1, MTM1, TRAK2	1656	8	19478	5.881038647342995	1	0.17458350154496435	0.160773
GOTERM_BP_DIRECT	GO:0086003~cardiac muscle cell contraction	4	0.2380952380952381	0.0247647	GSN, PIK3CA, KCNQ1, ABCC9	1656	8	19478	5.881038647342995	1	0.17458350154496435	0.160773
GOTERM_BP_DIRECT	GO:0035774~positive regulation of insulin secretion involved in cellular response to glucose stimulus	8	0.4761904761904762	0.0257009	ABCC8, NR1H4, PLA2G6, HIF1A, HLA-DRB1, SYBU, CFTR, C2CD2L	1656	35	19478	2.6884748102139406	1	0.18064478806290302	0.166355
GOTERM_BP_DIRECT	GO:0008306~associative learning	8	0.4761904761904762	0.0257009	SNAP25, APP, RELN, CHRNA7, ABL1, ELAVL4, CHRFAM7A, TACR1	1656	35	19478	2.6884748102139406	1	0.18064478806290302	0.166355
GOTERM_BP_DIRECT	GO:0046676~negative regulation of insulin secretion	8	0.4761904761904762	0.0257009	GNAO1, PRKN, SREBF1, ABCC8, KCNB1, IRS1, HADH, FOXO1	1656	35	19478	2.6884748102139406	1	0.18064478806290302	0.166355
GOTERM_BP_DIRECT	GO:0090398~cellular senescence	11	0.6547619047619048	0.0258682	MAPK10, MAP2K1, MAPK8, OPA1, ABL1, ATM, CALR, BRCA2, TP53, TP63, IGF1R	1656	59	19478	2.1929296651109476	1	0.18078276110488886	0.166482
GOTERM_BP_DIRECT	GO:0030516~regulation of axon extension	5	0.2976190476190476	0.0260264	RAB21, GSK3B, ABL1, NRCAM, DNM2	1656	14	19478	4.200741890959282	1	0.18078276110488886	0.166482
GOTERM_BP_DIRECT	GO:0042438~melanin biosynthetic process	5	0.2976190476190476	0.0260264	OCA2, MC1R, DCT, DDT, TYRP1	1656	14	19478	4.200741890959282	1	0.18078276110488886	0.166482
GOTERM_BP_DIRECT	GO:0032725~positive regulation of granulocyte macrophage colony-stimulating factor production	5	0.2976190476190476	0.0260264	SYK, IL1B, CARD9, IL12B, RIGI	1656	14	19478	4.200741890959282	1	0.18078276110488886	0.166482
GOTERM_BP_DIRECT	GO:0051152~positive regulation of smooth muscle cell differentiation	5	0.2976190476190476	0.0260264	NOTCH2, TGFB1, NOTCH1, SIRT1, NOTCH2NLC	1656	14	19478	4.200741890959282	1	0.18078276110488886	0.166482
GOTERM_BP_DIRECT	GO:0038166~angiotensin-activated signaling pathway	5	0.2976190476190476	0.0260264	SRC, CAV1, CAMK2A, AGTR1, AGT	1656	14	19478	4.200741890959282	1	0.18078276110488886	0.166482
GOTERM_BP_DIRECT	GO:0035022~positive regulation of Rac protein signal transduction	5	0.2976190476190476	0.0260264	CDKL5, ALS2, TEK, PIK3CB, PIK3CG	1656	14	19478	4.200741890959282	1	0.18078276110488886	0.166482
GOTERM_BP_DIRECT	GO:0031113~regulation of microtubule polymerization	5	0.2976190476190476	0.0260264	MAP2, ABL1, KIF21A, MAPT, GBA2	1656	14	19478	4.200741890959282	1	0.18078276110488886	0.166482
GOTERM_BP_DIRECT	GO:0060816~random inactivation of X chromosome	5	0.2976190476190476	0.0260264	SPEN, HNRNPK, HDAC3, BRCA1, LBR	1656	14	19478	4.200741890959282	1	0.18078276110488886	0.166482
GOTERM_BP_DIRECT	GO:0055119~relaxation of cardiac muscle	5	0.2976190476190476	0.0260264	GSN, PIK3CA, ATP2A2, PDE5A, ATP1A1	1656	14	19478	4.200741890959282	1	0.18078276110488886	0.166482
GOTERM_BP_DIRECT	GO:0002281~macrophage activation involved in immune response	5	0.2976190476190476	0.0260264	SYK, DYSF, PLCG2, LBP, HAVCR2	1656	14	19478	4.200741890959282	1	0.18078276110488886	0.166482
GOTERM_BP_DIRECT	GO:0034138~toll-like receptor 3 signaling pathway	5	0.2976190476190476	0.0260264	IKBKB, UNC93B1, MAP3K7, TLR3, HAVCR2	1656	14	19478	4.200741890959282	1	0.18078276110488886	0.166482
GOTERM_BP_DIRECT	GO:0042311~vasodilation	10	0.5952380952380952	0.0265011	CASR, SRC, GJA5, GAB1, PECAM1, ABCC9, NOS1, KNG1, EGFR, VEGFA	1656	51	19478	2.306289665624704	1	0.18390017577018034	0.169353
GOTERM_BP_DIRECT	GO:0006826~iron ion transport	7	0.4166666666666667	0.0276514	STEAP3, TF, TFRC, HFE, SLC11A2, B2M, FXN	1656	28	19478	2.9405193236714973	1	0.19076238217281957	0.175672
GOTERM_BP_DIRECT	GO:2000060~positive regulation of ubiquitin-dependent protein catabolic process	7	0.4166666666666667	0.0276514	ATXN3, EGF, PTEN, PTK2B, IKBKG, PTK2, MTOR	1656	28	19478	2.9405193236714973	1	0.19076238217281957	0.175672
GOTERM_BP_DIRECT	GO:1905564~positive regulation of vascular endothelial cell proliferation	7	0.4166666666666667	0.0276514	ADAM17, MDK, SP1, STAT3, HMGB1, FGF2, FGFR1	1656	28	19478	2.9405193236714973	1	0.19076238217281957	0.175672
GOTERM_BP_DIRECT	GO:0035904~aorta development	7	0.4166666666666667	0.0276514	ROBO2, EDNRA, PLXND1, LEP, AP2B1, LRP2, PKD2	1656	28	19478	2.9405193236714973	1	0.19076238217281957	0.175672
GOTERM_BP_DIRECT	GO:0045216~cell-cell junction organization	7	0.4166666666666667	0.0276514	SMAD2, TJP1, TGFB2, OCLN, TGFB1, CXADR, CLDN1	1656	28	19478	2.9405193236714973	1	0.19076238217281957	0.175672
GOTERM_BP_DIRECT	GO:0030279~negative regulation of ossification	7	0.4166666666666667	0.0276514	SMAD2, TGFB1, NOTCH1, MDK, BCL2, RBPJ, SMAD7	1656	28	19478	2.9405193236714973	1	0.19076238217281957	0.175672
GOTERM_BP_DIRECT	GO:0046628~positive regulation of insulin receptor signaling pathway	6	0.35714285714285715	0.028354	IRS1, SRC, LEP, NR1H4, SIRT1, SORL1	1656	21	19478	3.360593512767426	1	0.19353878071645633	0.178229
GOTERM_BP_DIRECT	GO:0046426~negative regulation of receptor signaling pathway via JAK-STAT	6	0.35714285714285715	0.028354	SOCS2, PTPRD, SOCS3, PTPRC, CISH, CAV1	1656	21	19478	3.360593512767426	1	0.19353878071645633	0.178229
GOTERM_BP_DIRECT	GO:0038202~TORC1 signaling	6	0.35714285714285715	0.028354	MFSD8, RPS6KA3, RPS6KB1, NPRL3, CARD11, MTOR	1656	21	19478	3.360593512767426	1	0.19353878071645633	0.178229
GOTERM_BP_DIRECT	GO:0003091~renal water homeostasis	6	0.35714285714285715	0.028354	WFS1, MYO5B, AQP4, UMOD, PRKACA, PRKACB	1656	21	19478	3.360593512767426	1	0.19353878071645633	0.178229
GOTERM_BP_DIRECT	GO:0009416~response to light stimulus	6	0.35714285714285715	0.028354	MAPK10, MAPK8, FECH, SLC4A10, SLC1A3, SYNE1	1656	21	19478	3.360593512767426	1	0.19353878071645633	0.178229
GOTERM_BP_DIRECT	GO:0001709~cell fate determination	6	0.35714285714285715	0.028354	NOTCH2, PTCH1, PAX6, GATA2, PAX2, NOTCH2NLC	1656	21	19478	3.360593512767426	1	0.19353878071645633	0.178229
GOTERM_BP_DIRECT	GO:0055007~cardiac muscle cell differentiation	6	0.35714285714285715	0.028354	ITGB1, BMP4, NOX4, NRG1, CALR, SYNE1	1656	21	19478	3.360593512767426	1	0.19353878071645633	0.178229
GOTERM_BP_DIRECT	GO:0042759~long-chain fatty acid biosynthetic process	6	0.35714285714285715	0.028354	CYP2C8, ALOX5, PLP1, CYP2E1, CYP3A4, PTGS2	1656	21	19478	3.360593512767426	1	0.19353878071645633	0.178229
GOTERM_BP_DIRECT	GO:0060340~positive regulation of type I interferon-mediated signaling pathway	6	0.35714285714285715	0.028354	MAVS, TRIM41, TBK1, IRF3, IRF7, ADAR	1656	21	19478	3.360593512767426	1	0.19353878071645633	0.178229
GOTERM_BP_DIRECT	GO:0048545~response to steroid hormone	6	0.35714285714285715	0.028354	COL1A1, JUN, LOX, IDH1, GNRH1, TBL1X	1656	21	19478	3.360593512767426	1	0.19353878071645633	0.178229
GOTERM_BP_DIRECT	GO:0010800~positive regulation of peptidyl-threonine phosphorylation	6	0.35714285714285715	0.028354	APP, EGF, MAPK1, PRKAG2, CALM3, CALM1	1656	21	19478	3.360593512767426	1	0.19353878071645633	0.178229
GOTERM_BP_DIRECT	GO:0050821~protein stabilization	31	1.8452380952380953	0.0284849	PRKN, PTEN, MTMR9, PIK3R1, STK4, NAPG, MFSD8, RAB21, CHEK2, LAMP2, EP300, TBL1X, PPARGC1A, TSPAN1, CCT5, SMAD2, CD74, HSP90AA1, WFS1, APOA2, TMC8, IGF1, TMC6, MAPK8IP3, MTOR, SMAD7, PINK1, DSG1, CALR, CRYAB, TP53	1656	246	19478	1.482212992419779	1	0.19424515698766112	0.17888
GOTERM_BP_DIRECT	GO:0001558~regulation of cell growth	13	0.7738095238095238	0.028564	DDR1, EPM2A, TSG101, IGFBP5, CISH, EPHX2, MTOR, AGT, SOCS2, STK11, ITCH, TAOK2, AGTR1	1656	77	19478	1.985805257544388	1	0.194597060953618	0.179204
GOTERM_BP_DIRECT	GO:0045597~positive regulation of cell differentiation	11	0.6547619047619048	0.0287612	GHR, GSK3B, RPS6KA3, SOCS3, AR, SMARCD2, SMARCB1, CTNNB1, CCN1, JAK2, FGFR1	1656	60	19478	2.156380837359098	1	0.19556490344662478	0.180095
GOTERM_BP_DIRECT	GO:0035176~social behavior	11	0.6547619047619048	0.0287612	MECP2, CNTNAP2, ATXN1, DLG4, NRXN1, KCNQ1, GAD1, PTEN, VPS13A, VPS13B, TREM2	1656	60	19478	2.156380837359098	1	0.19556490344662478	0.180095
GOTERM_BP_DIRECT	GO:0030509~BMP signaling pathway	14	0.8333333333333334	0.0292023	NOTCH2, USP15, SMAD4, HFE, SMAD9, BMP7, NOTCH2NLC, POU5F1, RUNX2, SPART, BMP4, ABL1, PPARG, ENG	1656	86	19478	1.9147567689023703	1	0.1983739893472394	0.182682
GOTERM_BP_DIRECT	GO:0010468~regulation of gene expression	29	1.7261904761904763	0.0293836	APP, TSHZ3, CHD7, TREM2, AHR, PSEN1, AIF1, HIF1A, AFF2, RELN, CDH1, MLX, DNMT3B, STX3, DNM1L, IL10, ATRX, DNMT3A, IGF1, PROX1, MAPK8IP3, POU5F1, TAPBP, PTPRC, LOX, BCL2, NF1, GNRH1, TARDBP	1656	227	19478	1.5026442358849945	1	0.19941469482724605	0.18364
GOTERM_BP_DIRECT	GO:0060612~adipose tissue development	8	0.4761904761904762	0.0296403	SPART, FTO, PIK3CA, SPTLC2, LEP, VPS13B, PPARGC1A, PUM2	1656	36	19478	2.6137949543746646	1	0.20058110593333106	0.184714
GOTERM_BP_DIRECT	GO:0050776~regulation of immune response	8	0.4761904761904762	0.0296403	SMAD2, FKBP1A, PTPRD, SYK, SH2D1A, CARD9, IRF7, CARD14	1656	36	19478	2.6137949543746646	1	0.20058110593333106	0.184714
GOTERM_BP_DIRECT	GO:0060078~regulation of postsynaptic membrane potential	8	0.4761904761904762	0.0296403	GRIA1, GRIA2, GRM5, CHRM1, KCND2, KCNA1, KCNA2, GABRG2	1656	36	19478	2.6137949543746646	1	0.20058110593333106	0.184714
GOTERM_BP_DIRECT	GO:0031334~positive regulation of protein-containing complex assembly	10	0.5952380952380952	0.0297158	GSK3B, VCP, TGFB1, BCL2L11, SYK, TFRC, MMP1, NRG1, WARS1, VEGFA	1656	52	19478	2.2619379412857676	1	0.20090024088398092	0.185008
GOTERM_BP_DIRECT	GO:0071300~cellular response to retinoic acid	12	0.7142857142857143	0.0302867	RET, COL1A1, GSK3B, HDAC2, LEP, PTK2B, ATM, PPARG, TBXT, PAX2, FGFR2, SLC6A4	1656	69	19478	2.04557865994539	1	0.20456487896356182	0.188383
GOTERM_BP_DIRECT	GO:0071277~cellular response to calcium ion	13	0.7738095238095238	0.0312437	RYR1, KCNB1, NRXN1, BRAF, ABCC9, ADCY1, PKD2, NCSTN, ASPH, PLCG2, CAPN3, SCN5A, SLC25A24	1656	78	19478	1.9603462157809983	1	0.2108279151613334	0.194151
GOTERM_BP_DIRECT	GO:0043433~negative regulation of DNA-binding transcription factor activity	11	0.6547619047619048	0.0318763	RB1, PRNP, HDAC2, PTCH1, PROX1, ESR1, SIRT1, TBXT, FOXP3, PBX1, MEN1	1656	61	19478	2.121030331828621	1	0.21489240383529892	0.197894
GOTERM_BP_DIRECT	GO:0036503~ERAD pathway	15	0.8928571428571428	0.0319403	PRKN, VCP, TOR1A, HSPA5, WFS1, UBE4B, UMOD, ERLIN2, UBE2G2, HSP90B1, DNAJB2, TMEM67, CANX, CALR, ATF6	1656	96	19478	1.837824577294686	1	0.2151191152102925	0.198103
GOTERM_BP_DIRECT	GO:0090314~positive regulation of protein targeting to membrane	7	0.4166666666666667	0.0324374	PRNP, ITGAM, KCNB1, ANK3, PDZK1, MIEF1, MFF	1656	29	19478	2.8391221056138596	1	0.2151781631196818	0.198157
GOTERM_BP_DIRECT	GO:0045453~bone resorption	7	0.4166666666666667	0.0324374	SRC, PTK2B, NOX4, CTNNB1, IAPP, RAC1, RAB7A	1656	29	19478	2.8391221056138596	1	0.2151781631196818	0.198157
GOTERM_BP_DIRECT	GO:0045776~negative regulation of blood pressure	7	0.4166666666666667	0.0324374	NOS2, GJA5, ADIPOQ, BDKRB1, ABCC9, NOS1, PPARA	1656	29	19478	2.8391221056138596	1	0.2151781631196818	0.198157
GOTERM_BP_DIRECT	GO:0030518~nuclear receptor-mediated steroid hormone signaling pathway	7	0.4166666666666667	0.0324374	AR, VDR, PGR, PPARA, NR3C1, ESR1, NR3C2	1656	29	19478	2.8391221056138596	1	0.2151781631196818	0.198157
GOTERM_BP_DIRECT	GO:1905606~regulation of presynapse assembly	7	0.4166666666666667	0.0324374	NTNG2, APP, GRID2, IL1RAPL2, VPS35, EIF4G1, SNCA	1656	29	19478	2.8391221056138596	1	0.2151781631196818	0.198157
GOTERM_BP_DIRECT	GO:0042832~defense response to protozoan	7	0.4166666666666667	0.0324374	IL10, IRF4, ARG1, IL12B, LYST, MYD88, PF4	1656	29	19478	2.8391221056138596	1	0.2151781631196818	0.198157
GOTERM_BP_DIRECT	GO:2000353~positive regulation of endothelial cell apoptotic process	7	0.4166666666666667	0.0324374	NGFR, TGFB1, CD40LG, CCL2, ANO6, THBS1, F3	1656	29	19478	2.8391221056138596	1	0.2151781631196818	0.198157
GOTERM_BP_DIRECT	GO:0006956~complement activation	7	0.4166666666666667	0.0324374	C3, C1QA, CFH, C1S, CFP, CFB, C2	1656	29	19478	2.8391221056138596	1	0.2151781631196818	0.198157
GOTERM_BP_DIRECT	GO:0045742~positive regulation of epidermal growth factor receptor signaling pathway	7	0.4166666666666667	0.0324374	ADAM17, TGFB1, PLAUR, HAP1, CBL, SOS1, AGT	1656	29	19478	2.8391221056138596	1	0.2151781631196818	0.198157
GOTERM_BP_DIRECT	GO:0009653~anatomical structure morphogenesis	19	1.130952380952381	0.0326585	SMAD2, TGFB2, CASR, SMAD4, FOXE1, EYA1, SMAD9, GATA2, FGF1, SOX10, PKD1, GATA1, POU5F1, SMAD7, CDC42, CLTCL1, ERVW-1, RAC1, FBN1	1656	133	19478	1.680296756383713	1	0.2151781631196818	0.198157
GOTERM_BP_DIRECT	GO:0016075~rRNA catabolic process	5	0.2976190476190476	0.0331606	EXOSC7, EXOSC6, EXOSC4, EXOSC9, EXOSC8	1656	15	19478	3.9206924315619966	1	0.2151781631196818	0.198157
GOTERM_BP_DIRECT	GO:0045667~regulation of osteoblast differentiation	5	0.2976190476190476	0.0331606	PRKACA, GLI1, PRKACB, PTK2, FGFR2	1656	15	19478	3.9206924315619966	1	0.2151781631196818	0.198157
GOTERM_BP_DIRECT	GO:0036376~sodium ion export across plasma membrane	5	0.2976190476190476	0.0331606	ATP4A, FXYD2, ATP1A4, ATP1A1, ATP12A	1656	15	19478	3.9206924315619966	1	0.2151781631196818	0.198157
GOTERM_BP_DIRECT	GO:1902166~negative regulation of intrinsic apoptotic signaling pathway in response to DNA damage by p53 class mediator	5	0.2976190476190476	0.0331606	CD74, ATAD5, BCL2, SIRT1, CD44	1656	15	19478	3.9206924315619966	1	0.2151781631196818	0.198157
GOTERM_BP_DIRECT	GO:0010631~epithelial cell migration	5	0.2976190476190476	0.0331606	SMAD4, FAT2, PKN1, PROX1, CORO1A	1656	15	19478	3.9206924315619966	1	0.2151781631196818	0.198157
GOTERM_BP_DIRECT	GO:0035729~cellular response to hepatocyte growth factor stimulus	5	0.2976190476190476	0.0331606	IL10, NRP1, CASR, HGF, RELA	1656	15	19478	3.9206924315619966	1	0.2151781631196818	0.198157
GOTERM_BP_DIRECT	GO:0048745~smooth muscle tissue development	5	0.2976190476190476	0.0331606	BMP4, DLG1, PTCH1, NF1, ENG	1656	15	19478	3.9206924315619966	1	0.2151781631196818	0.198157
GOTERM_BP_DIRECT	GO:1905907~negative regulation of amyloid fibril formation	5	0.2976190476190476	0.0331606	TREM2, IAPP, CRYAB, HSPG2, LDLR	1656	15	19478	3.9206924315619966	1	0.2151781631196818	0.198157
GOTERM_BP_DIRECT	GO:0006895~Golgi to endosome transport	5	0.2976190476190476	0.0331606	AP4M1, MON2, VPS13C, GBF1, VPS13A	1656	15	19478	3.9206924315619966	1	0.2151781631196818	0.198157
GOTERM_BP_DIRECT	GO:0010884~positive regulation of lipid storage	5	0.2976190476190476	0.0331606	C3, NR1H2, LPL, APOB, NFKB1	1656	15	19478	3.9206924315619966	1	0.2151781631196818	0.198157
GOTERM_BP_DIRECT	GO:0002430~complement receptor mediated signaling pathway	5	0.2976190476190476	0.0331606	C3, CR2, CR1, ITGAM, C5AR1	1656	15	19478	3.9206924315619966	1	0.2151781631196818	0.198157
GOTERM_BP_DIRECT	GO:0045820~negative regulation of glycolytic process	5	0.2976190476190476	0.0331606	FLCN, TRIM63, NCOR1, STAT3, PPARA	1656	15	19478	3.9206924315619966	1	0.2151781631196818	0.198157
GOTERM_BP_DIRECT	GO:0001833~inner cell mass cell proliferation	5	0.2976190476190476	0.0331606	GINS1, CHEK1, NCAPG2, SBDS, BRCA2	1656	15	19478	3.9206924315619966	1	0.2151781631196818	0.198157
GOTERM_BP_DIRECT	GO:0045348~positive regulation of MHC class II biosynthetic process	5	0.2976190476190476	0.0331606	IL10, IL33, CIITA, JAK2, SIRT1	1656	15	19478	3.9206924315619966	1	0.2151781631196818	0.198157
GOTERM_BP_DIRECT	GO:0046598~positive regulation of viral entry into host cell	5	0.2976190476190476	0.0331606	CD74, CD4, LGALS1, HMGB1, HLA-DRB1	1656	15	19478	3.9206924315619966	1	0.2151781631196818	0.198157
GOTERM_BP_DIRECT	GO:0010524~positive regulation of calcium ion transport into cytosol	5	0.2976190476190476	0.0331606	P2RX7, ASPH, P2RX2, CAV1, GRIN1	1656	15	19478	3.9206924315619966	1	0.2151781631196818	0.198157
GOTERM_BP_DIRECT	GO:0048011~neurotrophin TRK receptor signaling pathway	5	0.2976190476190476	0.0331606	ZFYVE27, SRC, CASP3, HAP1, SOS1	1656	15	19478	3.9206924315619966	1	0.2151781631196818	0.198157
GOTERM_BP_DIRECT	GO:0032963~collagen metabolic process	5	0.2976190476190476	0.0331606	P2RX7, TNXB, COL1A2, NAGLU, HIF1A	1656	15	19478	3.9206924315619966	1	0.2151781631196818	0.198157
GOTERM_BP_DIRECT	GO:0046039~GTP metabolic process	5	0.2976190476190476	0.0331606	OPA1, LRRK2, MFN1, GNAI3, AMPD2	1656	15	19478	3.9206924315619966	1	0.2151781631196818	0.198157
GOTERM_BP_DIRECT	GO:0045019~negative regulation of nitric oxide biosynthetic process	5	0.2976190476190476	0.0331606	IL10, ROCK2, CAV1, OPRM1, GLA	1656	15	19478	3.9206924315619966	1	0.2151781631196818	0.198157
GOTERM_BP_DIRECT	GO:0010818~T cell chemotaxis	5	0.2976190476190476	0.0331606	SLC12A2, CXCL10, CXCL12, PIK3CG, PLEC	1656	15	19478	3.9206924315619966	1	0.2151781631196818	0.198157
GOTERM_BP_DIRECT	GO:0001655~urogenital system development	5	0.2976190476190476	0.0331606	HELLS, ACD, GATA2, PAX2, PBX1	1656	15	19478	3.9206924315619966	1	0.2151781631196818	0.198157
GOTERM_BP_DIRECT	GO:0001921~positive regulation of receptor recycling	5	0.2976190476190476	0.0331606	NSF, ANXA2, ECE1, PSEN1, SNCA	1656	15	19478	3.9206924315619966	1	0.2151781631196818	0.198157
GOTERM_BP_DIRECT	GO:0014044~Schwann cell development	5	0.2976190476190476	0.0331606	MAP2K1, ERBB3, NF1, MAPK1, SOS1	1656	15	19478	3.9206924315619966	1	0.2151781631196818	0.198157
GOTERM_BP_DIRECT	GO:1901526~positive regulation of mitophagy	5	0.2976190476190476	0.0331606	PRKN, VPS13D, HTT, SLC25A4, HIF1A	1656	15	19478	3.9206924315619966	1	0.2151781631196818	0.198157
GOTERM_BP_DIRECT	GO:0010989~negative regulation of low-density lipoprotein particle clearance	5	0.2976190476190476	0.0331606	ABCC8, PCSK9, IL19, CSK, LDLR	1656	15	19478	3.9206924315619966	1	0.2151781631196818	0.198157
GOTERM_BP_DIRECT	GO:0048546~digestive tract morphogenesis	5	0.2976190476190476	0.0331606	BCL2, GLI1, HIF1A, SOX10, EGFR	1656	15	19478	3.9206924315619966	1	0.2151781631196818	0.198157
GOTERM_BP_DIRECT	GO:0044319~wound healing, spreading of cells	5	0.2976190476190476	0.0331606	DDR1, CARMIL2, TOR1A, CCN1, CD44	1656	15	19478	3.9206924315619966	1	0.2151781631196818	0.198157
GOTERM_BP_DIRECT	GO:0051603~proteolysis involved in protein catabolic process	10	0.5952380952380952	0.033193	HSPA5, GZMA, CTSZ, IDE, UBE2G2, CTSS, PSMB8, CTSC, MALT1, CTSB	1656	53	19478	2.219259866921885	1	0.2151781631196818	0.198157
GOTERM_BP_DIRECT	GO:0000423~mitophagy	10	0.5952380952380952	0.033193	PRKN, PINK1, LRBA, ATG9A, GBA1, ATG7, TP53, EIF2S1, SQSTM1, RETREG1	1656	53	19478	2.219259866921885	1	0.2151781631196818	0.198157
GOTERM_BP_DIRECT	GO:0003151~outflow tract morphogenesis	10	0.5952380952380952	0.033193	RYR1, NOTCH1, PLXND1, EYA1, GJA5, CTNNB1, ILK, RBPJ, HIF1A, VEGFA	1656	53	19478	2.219259866921885	1	0.2151781631196818	0.198157
GOTERM_BP_DIRECT	GO:0003180~aortic valve morphogenesis	8	0.4761904761904762	0.0339669	RB1, SMAD2, BMP4, ROBO2, ADAMTS5, TGFB1, NOTCH1, ROCK2	1656	37	19478	2.5431518474996735	1	0.2178777686636471	0.200643
GOTERM_BP_DIRECT	GO:0045765~regulation of angiogenesis	8	0.4761904761904762	0.0339669	PLXND1, LEP, NF1, CTNNB1, CXCL13, FGF2, WARS1, PIK3CG	1656	37	19478	2.5431518474996735	1	0.2178777686636471	0.200643
GOTERM_BP_DIRECT	GO:0032526~response to retinoic acid	9	0.5357142857142857	0.0340124	NCOA1, ASXL1, SREBF1, TFRC, MMP2, PTCH1, CD38, KLF4, GDAP1	1656	45	19478	2.352415458937198	1	0.2178777686636471	0.200643
GOTERM_BP_DIRECT	GO:0030879~mammary gland development	6	0.35714285714285715	0.0342014	BCL2L11, CAV1, NRG1, PRL, CYP19A1, GLI2	1656	22	19478	3.2078392621870884	1	0.2178777686636471	0.200643
GOTERM_BP_DIRECT	GO:0048814~regulation of dendrite morphogenesis	6	0.35714285714285715	0.0342014	GSK3B, STK11, HECW2, NEDD4, SARM1, SYNE1	1656	22	19478	3.2078392621870884	1	0.2178777686636471	0.200643
GOTERM_BP_DIRECT	GO:0016079~synaptic vesicle exocytosis	6	0.35714285714285715	0.0342014	P2RX7, SNAP25, RAB3A, OTOF, BRAF, SNCA	1656	22	19478	3.2078392621870884	1	0.2178777686636471	0.200643
GOTERM_BP_DIRECT	GO:1903351~cellular response to dopamine	4	0.2380952380952381	0.0348383	PRKN, HDAC2, LRRK2, ABL1	1656	9	19478	5.227589908749329	1	0.2178777686636471	0.200643
GOTERM_BP_DIRECT	GO:0086014~atrial cardiac muscle cell action potential	4	0.2380952380952381	0.0348383	GJC1, KCNQ1, SCN5A, SCN3B	1656	9	19478	5.227589908749329	1	0.2178777686636471	0.200643
GOTERM_BP_DIRECT	GO:0046621~negative regulation of organ growth	4	0.2380952380952381	0.0348383	PTEN, STK4, FXN, SLC6A4	1656	9	19478	5.227589908749329	1	0.2178777686636471	0.200643
GOTERM_BP_DIRECT	GO:0035767~endothelial cell chemotaxis	4	0.2380952380952381	0.0348383	NRP1, PLEKHG5, GAB1, VEGFA	1656	9	19478	5.227589908749329	1	0.2178777686636471	0.200643
GOTERM_BP_DIRECT	GO:0032364~intracellular oxygen homeostasis	4	0.2380952380952381	0.0348383	ALAS2, NNT, SOD2, HIF1A	1656	9	19478	5.227589908749329	1	0.2178777686636471	0.200643
GOTERM_BP_DIRECT	GO:0097553~calcium ion transmembrane import into cytosol	4	0.2380952380952381	0.0348383	GRIN2A, GRIN2B, GRIN1, GRIN2D	1656	9	19478	5.227589908749329	1	0.2178777686636471	0.200643
GOTERM_BP_DIRECT	GO:2000669~negative regulation of dendritic cell apoptotic process	4	0.2380952380952381	0.0348383	CXCL12, AXL, BCL2, BCL2L1	1656	9	19478	5.227589908749329	1	0.2178777686636471	0.200643
GOTERM_BP_DIRECT	GO:1990806~ligand-gated ion channel signaling pathway	4	0.2380952380952381	0.0348383	CHRM3, GNA11, ITPR1, F2	1656	9	19478	5.227589908749329	1	0.2178777686636471	0.200643
GOTERM_BP_DIRECT	GO:1903753~negative regulation of p38MAPK cascade	4	0.2380952380952381	0.0348383	CYLD, DLG1, TREM2, PTPN22	1656	9	19478	5.227589908749329	1	0.2178777686636471	0.200643
GOTERM_BP_DIRECT	GO:0032825~positive regulation of natural killer cell differentiation	4	0.2380952380952381	0.0348383	STAT5A, STAT5B, AXL, RASGRP1	1656	9	19478	5.227589908749329	1	0.2178777686636471	0.200643
GOTERM_BP_DIRECT	GO:0043382~positive regulation of memory T cell differentiation	4	0.2380952380952381	0.0348383	IL12B, CD46, IL12RB1, HLA-DRB1	1656	9	19478	5.227589908749329	1	0.2178777686636471	0.200643
GOTERM_BP_DIRECT	GO:0021860~pyramidal neuron development	4	0.2380952380952381	0.0348383	SLC4A10, DCX, ATP7A, FGFR2	1656	9	19478	5.227589908749329	1	0.2178777686636471	0.200643
GOTERM_BP_DIRECT	GO:0032479~regulation of type I interferon production	4	0.2380952380952381	0.0348383	POLA1, TBK1, RNF26, IRF7	1656	9	19478	5.227589908749329	1	0.2178777686636471	0.200643
GOTERM_BP_DIRECT	GO:0060385~axonogenesis involved in innervation	4	0.2380952380952381	0.0348383	NRP1, EDNRA, SEMA3A, ECE1	1656	9	19478	5.227589908749329	1	0.2178777686636471	0.200643
GOTERM_BP_DIRECT	GO:0060253~negative regulation of glial cell proliferation	4	0.2380952380952381	0.0348383	RB1, NOTCH1, ABCC8, TP53	1656	9	19478	5.227589908749329	1	0.2178777686636471	0.200643
GOTERM_BP_DIRECT	GO:0008354~germ cell migration	4	0.2380952380952381	0.0348383	ITGB1, TGFB1, CXADR, KIT	1656	9	19478	5.227589908749329	1	0.2178777686636471	0.200643
GOTERM_BP_DIRECT	GO:0033028~myeloid cell apoptotic process	4	0.2380952380952381	0.0348383	STAT5A, STAT5B, BCL2, GATA1	1656	9	19478	5.227589908749329	1	0.2178777686636471	0.200643
GOTERM_BP_DIRECT	GO:0060544~regulation of necroptotic process	4	0.2380952380952381	0.0348383	PRKN, CYLD, ITCH, CFLAR	1656	9	19478	5.227589908749329	1	0.2178777686636471	0.200643
GOTERM_BP_DIRECT	GO:0033194~response to hydroperoxide	4	0.2380952380952381	0.0348383	SP1, CD38, XRCC1, JAK2	1656	9	19478	5.227589908749329	1	0.2178777686636471	0.200643
GOTERM_BP_DIRECT	GO:0141156~cAMP/PKA signal transduction	4	0.2380952380952381	0.0348383	EDNRA, SCN11A, PRKACA, PRKACB	1656	9	19478	5.227589908749329	1	0.2178777686636471	0.200643
GOTERM_BP_DIRECT	GO:0060982~coronary artery morphogenesis	4	0.2380952380952381	0.0348383	NRP1, NOTCH1, LRP2, VEGFA	1656	9	19478	5.227589908749329	1	0.2178777686636471	0.200643
GOTERM_BP_DIRECT	GO:0003416~endochondral bone growth	4	0.2380952380952381	0.0348383	ECM1, BNC2, FGFR3, FGFR2	1656	9	19478	5.227589908749329	1	0.2178777686636471	0.200643
GOTERM_BP_DIRECT	GO:1903140~regulation of establishment of endothelial barrier	4	0.2380952380952381	0.0348383	IKBKB, ROCK2, IL1B, VCL	1656	9	19478	5.227589908749329	1	0.2178777686636471	0.200643
GOTERM_BP_DIRECT	GO:0015872~dopamine transport	4	0.2380952380952381	0.0348383	SLC22A2, SLC29A3, SLC6A3, SLC18A2	1656	9	19478	5.227589908749329	1	0.2178777686636471	0.200643
GOTERM_BP_DIRECT	GO:0048539~bone marrow development	4	0.2380952380952381	0.0348383	ASXL1, PTPRC, SBDS, TP53	1656	9	19478	5.227589908749329	1	0.2178777686636471	0.200643
GOTERM_BP_DIRECT	GO:0035722~interleukin-12-mediated signaling pathway	4	0.2380952380952381	0.0348383	IL12B, TYK2, JAK2, IL12RB1	1656	9	19478	5.227589908749329	1	0.2178777686636471	0.200643
GOTERM_BP_DIRECT	GO:0032872~regulation of stress-activated MAPK cascade	4	0.2380952380952381	0.0348383	MAP2K1, NBR1, FAS, MAPK1	1656	9	19478	5.227589908749329	1	0.2178777686636471	0.200643
GOTERM_BP_DIRECT	GO:0060452~positive regulation of cardiac muscle contraction	4	0.2380952380952381	0.0348383	ACE2, HSP90AA1, KCNQ1, ADRA1A	1656	9	19478	5.227589908749329	1	0.2178777686636471	0.200643
GOTERM_BP_DIRECT	GO:0097700~vascular endothelial cell response to laminar fluid shear stress	4	0.2380952380952381	0.0348383	AKT1, PRKACA, PRKACB, MTOR	1656	9	19478	5.227589908749329	1	0.2178777686636471	0.200643
GOTERM_BP_DIRECT	GO:0035739~CD4-positive, alpha-beta T cell proliferation	4	0.2380952380952381	0.0348383	ITCH, CD28, FOXP3, CARD11	1656	9	19478	5.227589908749329	1	0.2178777686636471	0.200643
GOTERM_BP_DIRECT	GO:0021795~cerebral cortex cell migration	4	0.2380952380952381	0.0348383	NKX2-1, PSEN1, FGF13, EGFR	1656	9	19478	5.227589908749329	1	0.2178777686636471	0.200643
GOTERM_BP_DIRECT	GO:0014894~response to denervation involved in regulation of muscle adaptation	4	0.2380952380952381	0.0348383	DAG1, SCN5A, MTMR4, FBXO32	1656	9	19478	5.227589908749329	1	0.2178777686636471	0.200643
GOTERM_BP_DIRECT	GO:0035148~tube formation	4	0.2380952380952381	0.0348383	BCL2L11, NOTCH1, YWHAZ, VEGFA	1656	9	19478	5.227589908749329	1	0.2178777686636471	0.200643
GOTERM_BP_DIRECT	GO:0036289~peptidyl-serine autophosphorylation	4	0.2380952380952381	0.0348383	ERN1, PIKFYVE, PINK1, ATM	1656	9	19478	5.227589908749329	1	0.2178777686636471	0.200643
GOTERM_BP_DIRECT	GO:0007187~G protein-coupled receptor signaling pathway, coupled to cyclic nucleotide second messenger	10	0.5952380952380952	0.0369414	CHRM2, CHRM3, CHRM1, MC1R, CNR2, HTR1A, HTR2B, CCL2, OPRM1, HTR2A	1656	54	19478	2.178162461978887	1	0.23042078675124136	0.212194
GOTERM_BP_DIRECT	GO:0048863~stem cell differentiation	10	0.5952380952380952	0.0369414	BMP4, KIT, LIF, HMGA2, SMAD9, ESR1, PAX2, RUNX2, EZH2, FGFR1	1656	54	19478	2.178162461978887	1	0.23042078675124136	0.212194
GOTERM_BP_DIRECT	GO:0098655~monoatomic cation transmembrane transport	10	0.5952380952380952	0.0369414	GRIA2, GRIN2A, CNGB3, TRPM7, ATP13A2, ABCC9, GRIN2B, TRPM3, GRIN1, GRIN2D	1656	54	19478	2.178162461978887	1	0.23042078675124136	0.212194
GOTERM_BP_DIRECT	GO:0002639~positive regulation of immunoglobulin production	7	0.4166666666666667	0.0377302	IL10, IL21, CD86, IL33, HPX, PTPRC, IL13	1656	30	19478	2.7444847020933976	1	0.23208331375452013	0.213725
GOTERM_BP_DIRECT	GO:0008089~anterograde axonal transport	7	0.4166666666666667	0.0377302	RAB21, AP3B1, KIF21A, KIF1A, HAP1, SPG7, SOD1	1656	30	19478	2.7444847020933976	1	0.23208331375452013	0.213725
GOTERM_BP_DIRECT	GO:0045840~positive regulation of mitotic nuclear division	7	0.4166666666666667	0.0377302	PDGFRB, IL1A, EGF, IL1B, INSR, CD28, IGF1	1656	30	19478	2.7444847020933976	1	0.23208331375452013	0.213725
GOTERM_BP_DIRECT	GO:0006298~mismatch repair	7	0.4166666666666667	0.0377302	MSH6, RNASEH2C, RNASEH2B, MSH2, ABL1, MLH1, PMS1	1656	30	19478	2.7444847020933976	1	0.23208331375452013	0.213725
GOTERM_BP_DIRECT	GO:0006997~nucleus organization	7	0.4166666666666667	0.0377302	ATXN7, CHEK1, CHMP2B, WDR73, SYNE1, CHMP5, PLEC	1656	30	19478	2.7444847020933976	1	0.23208331375452013	0.213725
GOTERM_BP_DIRECT	GO:0071364~cellular response to epidermal growth factor stimulus	9	0.5357142857142857	0.0382204	STAT5A, COL1A1, STAT5B, AKT1, CFLAR, PTPN12, BAIAP2, PAX2, EGFR	1656	46	19478	2.3012759924385633	1	0.23208331375452013	0.213725
GOTERM_BP_DIRECT	GO:0042177~negative regulation of protein catabolic process	9	0.5357142857142857	0.0382204	SMAD2, GRIN2A, SMAD4, NOS2, CYP51A1, AZIN2, HMGCR, RELA, EGFR	1656	46	19478	2.3012759924385633	1	0.23208331375452013	0.213725
GOTERM_BP_DIRECT	GO:0045163~clustering of voltage-gated potassium channels	3	0.17857142857142858	0.0385497	CNTNAP2, KCNB1, CNTN2	1656	4	19478	8.821557971014492	1	0.23208331375452013	0.213725
GOTERM_BP_DIRECT	GO:0090271~positive regulation of fibroblast growth factor production	3	0.17857142857142858	0.0385497	ROCK2, PTGS2, AIF1	1656	4	19478	8.821557971014492	1	0.23208331375452013	0.213725
GOTERM_BP_DIRECT	GO:0097529~myeloid leukocyte migration	3	0.17857142857142858	0.0385497	CSF1, NF1, PIK3R1	1656	4	19478	8.821557971014492	1	0.23208331375452013	0.213725
GOTERM_BP_DIRECT	GO:0070669~response to interleukin-2	3	0.17857142857142858	0.0385497	STAT5A, STAT5B, JAK3	1656	4	19478	8.821557971014492	1	0.23208331375452013	0.213725
GOTERM_BP_DIRECT	GO:0060763~mammary duct terminal end bud growth	3	0.17857142857142858	0.0385497	CCL11, CSF1, MST1	1656	4	19478	8.821557971014492	1	0.23208331375452013	0.213725
GOTERM_BP_DIRECT	GO:0060368~regulation of Fc receptor mediated stimulatory signaling pathway	3	0.17857142857142858	0.0385497	RABGEF1, PLSCR1, CSK	1656	4	19478	8.821557971014492	1	0.23208331375452013	0.213725
GOTERM_BP_DIRECT	GO:1902513~regulation of organelle transport along microtubule	3	0.17857142857142858	0.0385497	MAP2, HAP1, NEFH	1656	4	19478	8.821557971014492	1	0.23208331375452013	0.213725
GOTERM_BP_DIRECT	GO:0003157~endocardium development	3	0.17857142857142858	0.0385497	NOTCH1, KDR, STK4	1656	4	19478	8.821557971014492	1	0.23208331375452013	0.213725
GOTERM_BP_DIRECT	GO:1903926~cellular response to bisphenol A	3	0.17857142857142858	0.0385497	DNMT1, CHEK2, DNMT3A	1656	4	19478	8.821557971014492	1	0.23208331375452013	0.213725
GOTERM_BP_DIRECT	GO:0072218~metanephric ascending thin limb development	3	0.17857142857142858	0.0385497	UMOD, PKD2, PKD1	1656	4	19478	8.821557971014492	1	0.23208331375452013	0.213725
GOTERM_BP_DIRECT	GO:0061684~chaperone-mediated autophagy	3	0.17857142857142858	0.0385497	HSPA8, HSP90AA1, LAMP2	1656	4	19478	8.821557971014492	1	0.23208331375452013	0.213725
GOTERM_BP_DIRECT	GO:0150003~regulation of spontaneous synaptic transmission	3	0.17857142857142858	0.0385497	ITGB1, SLC12A2, APP	1656	4	19478	8.821557971014492	1	0.23208331375452013	0.213725
GOTERM_BP_DIRECT	GO:0045066~regulatory T cell differentiation	3	0.17857142857142858	0.0385497	TGFB1, CD28, FOXP3	1656	4	19478	8.821557971014492	1	0.23208331375452013	0.213725
GOTERM_BP_DIRECT	GO:0001573~ganglioside metabolic process	3	0.17857142857142858	0.0385497	NAGLU, ITGB8, CLN6	1656	4	19478	8.821557971014492	1	0.23208331375452013	0.213725
GOTERM_BP_DIRECT	GO:2000973~regulation of pro-B cell differentiation	3	0.17857142857142858	0.0385497	FLCN, SOS1, SOS2	1656	4	19478	8.821557971014492	1	0.23208331375452013	0.213725
GOTERM_BP_DIRECT	GO:0010749~regulation of nitric oxide mediated signal transduction	3	0.17857142857142858	0.0385497	CBS, PDE5A, VEGFA	1656	4	19478	8.821557971014492	1	0.23208331375452013	0.213725
GOTERM_BP_DIRECT	GO:0071396~cellular response to lipid	3	0.17857142857142858	0.0385497	SYK, PLCG2, TREM2	1656	4	19478	8.821557971014492	1	0.23208331375452013	0.213725
GOTERM_BP_DIRECT	GO:0036486~ventral trunk neural crest cell migration	3	0.17857142857142858	0.0385497	NELL2, NRP1, SEMA3F	1656	4	19478	8.821557971014492	1	0.23208331375452013	0.213725
GOTERM_BP_DIRECT	GO:0045006~DNA deamination	3	0.17857142857142858	0.0385497	EXOSC6, EXOSC4, EXOSC3	1656	4	19478	8.821557971014492	1	0.23208331375452013	0.213725
GOTERM_BP_DIRECT	GO:0039530~MDA-5 signaling pathway	3	0.17857142857142858	0.0385497	IFIH1, IRF3, IRF7	1656	4	19478	8.821557971014492	1	0.23208331375452013	0.213725
GOTERM_BP_DIRECT	GO:0072318~clathrin coat disassembly	3	0.17857142857142858	0.0385497	GAK, HSPA8, CLTC	1656	4	19478	8.821557971014492	1	0.23208331375452013	0.213725
GOTERM_BP_DIRECT	GO:0006583~melanin biosynthetic process from tyrosine	3	0.17857142857142858	0.0385497	OCA2, SLC45A2, DCT	1656	4	19478	8.821557971014492	1	0.23208331375452013	0.213725
GOTERM_BP_DIRECT	GO:0046059~dAMP catabolic process	3	0.17857142857142858	0.0385497	PNP, XDH, ADA	1656	4	19478	8.821557971014492	1	0.23208331375452013	0.213725
GOTERM_BP_DIRECT	GO:0002906~negative regulation of mature B cell apoptotic process	3	0.17857142857142858	0.0385497	CD74, BCL10, ADA	1656	4	19478	8.821557971014492	1	0.23208331375452013	0.213725
GOTERM_BP_DIRECT	GO:0071205~protein localization to juxtaparanode region of axon	3	0.17857142857142858	0.0385497	CNTNAP2, CNTNAP1, CNTN2	1656	4	19478	8.821557971014492	1	0.23208331375452013	0.213725
GOTERM_BP_DIRECT	GO:1905906~regulation of amyloid fibril formation	3	0.17857142857142858	0.0385497	APP, CHRNA7, CHRFAM7A	1656	4	19478	8.821557971014492	1	0.23208331375452013	0.213725
GOTERM_BP_DIRECT	GO:0003220~left ventricular cardiac muscle tissue morphogenesis	3	0.17857142857142858	0.0385497	EDNRA, SMAD4, NAGLU	1656	4	19478	8.821557971014492	1	0.23208331375452013	0.213725
GOTERM_BP_DIRECT	GO:0014805~smooth muscle adaptation	3	0.17857142857142858	0.0385497	PDGFRB, IL1R1, IL1B	1656	4	19478	8.821557971014492	1	0.23208331375452013	0.213725
GOTERM_BP_DIRECT	GO:0002265~astrocyte activation involved in immune response	3	0.17857142857142858	0.0385497	APP, LRP1, PSEN1	1656	4	19478	8.821557971014492	1	0.23208331375452013	0.213725
GOTERM_BP_DIRECT	GO:0090335~regulation of brown fat cell differentiation	3	0.17857142857142858	0.0385497	FTO, LEP, SIRT1	1656	4	19478	8.821557971014492	1	0.23208331375452013	0.213725
GOTERM_BP_DIRECT	GO:0060745~mammary gland branching involved in pregnancy	3	0.17857142857142858	0.0385497	VDR, ESR1, CSMD1	1656	4	19478	8.821557971014492	1	0.23208331375452013	0.213725
GOTERM_BP_DIRECT	GO:0007161~calcium-independent cell-matrix adhesion	3	0.17857142857142858	0.0385497	ITGB1, FN1, PKD1	1656	4	19478	8.821557971014492	1	0.23208331375452013	0.213725
GOTERM_BP_DIRECT	GO:0090258~negative regulation of mitochondrial fission	3	0.17857142857142858	0.0385497	PINK1, PPARG, MAPT	1656	4	19478	8.821557971014492	1	0.23208331375452013	0.213725
GOTERM_BP_DIRECT	GO:0032765~positive regulation of mast cell cytokine production	3	0.17857142857142858	0.0385497	SYK, KIT, BCL10	1656	4	19478	8.821557971014492	1	0.23208331375452013	0.213725
GOTERM_BP_DIRECT	GO:0045582~positive regulation of T cell differentiation	8	0.4761904761904762	0.0386932	CYLD, CD74, ZAP70, IL1RL2, SMARCD2, SMARCB1, MDK, RHOH	1656	38	19478	2.476226798881261	1	0.23274968057913678	0.214338
GOTERM_BP_DIRECT	GO:0030182~neuron differentiation	23	1.369047619047619	0.0389326	NTRK2, MAP2K1, HDAC1, DNMT3A, FZD8, PCSK9, CFLAR, TRAPPC9, HDAC9, EGFR, RUNX2, RUNX1, PTPRD, AIFM1, ERBB3, CCND1, OPHN1, SNPH, CASP3, ABL1, ERCC6, MET, EIF4G1	1656	174	19478	1.554757343550447	1	0.2339912938756863	0.215482
GOTERM_BP_DIRECT	GO:0042147~retrograde transport, endosome to Golgi	14	0.8333333333333334	0.0404058	VPS29, STX16, DCTN1, GBF1, CLTC, PLEKHA3, SORL1, PIKFYVE, SNX1, SNX2, TBC1D5, CLTCL1, VPS35, RAB7A	1656	90	19478	1.8296564680622651	1	0.24264009309202766	0.223446
GOTERM_BP_DIRECT	GO:0031929~TOR signaling	6	0.35714285714285715	0.0407422	FLCN, RPS6KB1, AKT1, HIF1A, MTOR, MTM1	1656	23	19478	3.0683679899180842	1	0.24280956276143725	0.223603
GOTERM_BP_DIRECT	GO:0045921~positive regulation of exocytosis	6	0.35714285714285715	0.0407422	FGA, RAB3A, ANXA2, RAB27A, CFTR, SNCA	1656	23	19478	3.0683679899180842	1	0.24280956276143725	0.223603
GOTERM_BP_DIRECT	GO:0035265~organ growth	6	0.35714285714285715	0.0407422	SMAD2, BCL2, STK4, FXN, FGFR2, FGF10	1656	23	19478	3.0683679899180842	1	0.24280956276143725	0.223603
GOTERM_BP_DIRECT	GO:1902004~positive regulation of amyloid-beta formation	6	0.35714285714285715	0.0407422	ROCK2, SP1, CHRNA7, CASP3, CHRFAM7A, RELA	1656	23	19478	3.0683679899180842	1	0.24280956276143725	0.223603
GOTERM_BP_DIRECT	GO:0009311~oligosaccharide metabolic process	6	0.35714285714285715	0.0407422	FUT5, AMY1A, AMY1B, NAGA, GLA, FUT4	1656	23	19478	3.0683679899180842	1	0.24280956276143725	0.223603
GOTERM_BP_DIRECT	GO:0048854~brain morphogenesis	6	0.35714285714285715	0.0407422	CDH2, SLC4A10, GBA1, PSEN1, PAX2, SLC6A4	1656	23	19478	3.0683679899180842	1	0.24280956276143725	0.223603
GOTERM_BP_DIRECT	GO:0071711~basement membrane organization	6	0.35714285714285715	0.0407422	ITGB1, FERMT1, COL3A1, COL4A1, CAV1, DAG1	1656	23	19478	3.0683679899180842	1	0.24280956276143725	0.223603
GOTERM_BP_DIRECT	GO:0007004~telomere maintenance via telomerase	6	0.35714285714285715	0.0407422	ACD, HSP90AA1, MRE11, TERT, DKC1, WRAP53	1656	23	19478	3.0683679899180842	1	0.24280956276143725	0.223603
GOTERM_BP_DIRECT	GO:2000377~regulation of reactive oxygen species metabolic process	6	0.35714285714285715	0.0407422	PRKN, PINK1, LRRK2, PDK3, FOXM1, FOXO1	1656	23	19478	3.0683679899180842	1	0.24280956276143725	0.223603
GOTERM_BP_DIRECT	GO:0051146~striated muscle cell differentiation	5	0.2976190476190476	0.0413218	RB1, IGFBP5, CDH2, CASP3, AKT1	1656	16	19478	3.675649154589372	1	0.2431983754674284	0.223961
GOTERM_BP_DIRECT	GO:0033137~negative regulation of peptidyl-serine phosphorylation	5	0.2976190476190476	0.0413218	CAV1, CNKSR3, PTEN, DMD, PPM1F	1656	16	19478	3.675649154589372	1	0.2431983754674284	0.223961
GOTERM_BP_DIRECT	GO:0002755~MyD88-dependent toll-like receptor signaling pathway	5	0.2976190476190476	0.0413218	IKBKB, TNIP1, IRAK4, MAP3K7, MYD88	1656	16	19478	3.675649154589372	1	0.2431983754674284	0.223961
GOTERM_BP_DIRECT	GO:0019953~sexual reproduction	5	0.2976190476190476	0.0413218	LEP, STAT3, SELENOP, LEPR, IL12B	1656	16	19478	3.675649154589372	1	0.2431983754674284	0.223961
GOTERM_BP_DIRECT	GO:0000425~pexophagy	5	0.2976190476190476	0.0413218	WDR45B, ATM, PIK3C3, WDR45, SQSTM1	1656	16	19478	3.675649154589372	1	0.2431983754674284	0.223961
GOTERM_BP_DIRECT	GO:0001960~negative regulation of cytokine-mediated signaling pathway	5	0.2976190476190476	0.0413218	ECM1, PTPRC, CISH, CAV1, IL36RN	1656	16	19478	3.675649154589372	1	0.2431983754674284	0.223961
GOTERM_BP_DIRECT	GO:0045779~negative regulation of bone resorption	5	0.2976190476190476	0.0413218	P2RX7, CD38, CSK, TNFRSF11B, IAPP	1656	16	19478	3.675649154589372	1	0.2431983754674284	0.223961
GOTERM_BP_DIRECT	GO:0031529~ruffle organization	5	0.2976190476190476	0.0413218	CARMIL1, CSF1R, TPM1, RAC1, MTOR	1656	16	19478	3.675649154589372	1	0.2431983754674284	0.223961
GOTERM_BP_DIRECT	GO:0033630~positive regulation of cell adhesion mediated by integrin	5	0.2976190476190476	0.0413218	RET, FERMT1, TGFB2, SYK, LIF	1656	16	19478	3.675649154589372	1	0.2431983754674284	0.223961
GOTERM_BP_DIRECT	GO:0030031~cell projection assembly	5	0.2976190476190476	0.0413218	GSN, PDGFA, RAC1, NEFH, FGFR1	1656	16	19478	3.675649154589372	1	0.2431983754674284	0.223961
GOTERM_BP_DIRECT	GO:0019395~fatty acid oxidation	5	0.2976190476190476	0.0413218	ACOX1, ADIPOQ, PPARG, ABCC9, PPARGC1A	1656	16	19478	3.675649154589372	1	0.2431983754674284	0.223961
GOTERM_BP_DIRECT	GO:0006892~post-Golgi vesicle-mediated transport	5	0.2976190476190476	0.0413218	AP4M1, GBF1, MYO5A, SORL1, DNM2	1656	16	19478	3.675649154589372	1	0.2431983754674284	0.223961
GOTERM_BP_DIRECT	GO:0030049~muscle filament sliding	5	0.2976190476190476	0.0413218	MYH2, TNNT2, TPM1, MYH7, TTN	1656	16	19478	3.675649154589372	1	0.2431983754674284	0.223961
GOTERM_BP_DIRECT	GO:0035313~wound healing, spreading of epidermal cells	5	0.2976190476190476	0.0413218	ITGB1, ADAM17, COL5A1, ITGAV, HBEGF	1656	16	19478	3.675649154589372	1	0.2431983754674284	0.223961
GOTERM_BP_DIRECT	GO:1990869~cellular response to chemokine	5	0.2976190476190476	0.0413218	SLC12A2, CXCL12, LOX, WNK1, DOCK8	1656	16	19478	3.675649154589372	1	0.2431983754674284	0.223961
GOTERM_BP_DIRECT	GO:0006869~lipid transport	16	0.9523809523809524	0.0424659	SCARB1, ABCC1, VPS13C, VPS13D, ABCA4, ATG9A, APOA2, VPS13A, VPS13B, VLDLR, SPART, LBP, APOB, LPA, LDLR, SLC25A11	1656	109	19478	1.7265434561006956	1	0.24972480685614337	0.229971
GOTERM_BP_DIRECT	GO:0006006~glucose metabolic process	11	0.6547619047619048	0.0426263	G6PD, H6PD, PIK3CA, LEP, KCNQ1, ADIPOQ, SORD, AKT1, DLAT, FBN1, HK1	1656	64	19478	2.0216070350241546	1	0.25046021412997016	0.230648
GOTERM_BP_DIRECT	GO:2000781~positive regulation of double-strand break repair	9	0.5357142857142857	0.0427629	SMARCD2, SMARCB1, MRE11, MGMT, ATM, NBN, FOXM1, SIRT1, WRAP53	1656	47	19478	2.252312673450509	1	0.2508474002372693	0.231005
GOTERM_BP_DIRECT	GO:0031667~response to nutrient levels	9	0.5357142857142857	0.0427629	GRIA1, GH1, H6PD, RPS6KB1, SRC, PRL, PROX1, PAX2, MTOR	1656	47	19478	2.252312673450509	1	0.2508474002372693	0.231005
GOTERM_BP_DIRECT	GO:0006346~DNA methylation-dependent constitutive heterochromatin formation	7	0.4166666666666667	0.043543	HELLS, DNMT1, HDAC1, DNMT3A, CTCF, SIRT1, EZH2	1656	31	19478	2.6559529375097397	1	0.25395304007531494	0.233865
GOTERM_BP_DIRECT	GO:0045773~positive regulation of axon extension	7	0.4166666666666667	0.043543	ADCY10, CDKL5, ZFYVE27, MAP1B, TRPV2, FN1, MAPT	1656	31	19478	2.6559529375097397	1	0.25395304007531494	0.233865
GOTERM_BP_DIRECT	GO:0008015~blood circulation	7	0.4166666666666667	0.043543	CXCL10, CXCL12, STAT1, CHD7, SERPING1, LPA, F5	1656	31	19478	2.6559529375097397	1	0.25395304007531494	0.233865
GOTERM_BP_DIRECT	GO:1900745~positive regulation of p38MAPK cascade	7	0.4166666666666667	0.043543	BMP4, SPI1, LEP, IL1B, XDH, SASH1, VEGFA	1656	31	19478	2.6559529375097397	1	0.25395304007531494	0.233865
GOTERM_BP_DIRECT	GO:0099505~regulation of presynaptic membrane potential	7	0.4166666666666667	0.043543	GRIA1, CASR, KCNA1, KCNA2, GRIN2B, SCN1A, GRIN2D	1656	31	19478	2.6559529375097397	1	0.25395304007531494	0.233865
GOTERM_BP_DIRECT	GO:0048741~skeletal muscle fiber development	7	0.4166666666666667	0.043543	RYR1, P2RX2, MYOD1, DNER, BCL2, SPG11, PLEC	1656	31	19478	2.6559529375097397	1	0.25395304007531494	0.233865
GOTERM_BP_DIRECT	GO:0050772~positive regulation of axonogenesis	7	0.4166666666666667	0.043543	ROBO2, NTRK2, MAP2K1, STK11, PLXND1, BRAF, TRAK1	1656	31	19478	2.6559529375097397	1	0.25395304007531494	0.233865
GOTERM_BP_DIRECT	GO:0048813~dendrite morphogenesis	8	0.4761904761904762	0.0438298	ITGB1, MAP2, SLC11A2, DCX, ELAVL4, HPRT1, VLDLR, TRAK1	1656	39	19478	2.412733804038152	1	0.2554157436862387	0.235212
GOTERM_BP_DIRECT	GO:0055085~transmembrane transport	30	1.7857142857142856	0.0450303	OCA2, ABCB1, ABCB6, ATP1A4, AQP4, SLCO6A1, SLC22A12, GJA3, GJA5, UCP3, SLC22A11, ABCC1, SLC35A3, ABCC8, ABCA4, SLC4A10, NIPA1, TAP2, ABCC9, GJD2, SLC5A7, GJD4, GJB1, FXYD2, GJB6, ATP13A2, SLC26A3, SLC22A7, CFTR, BCL2L1	1656	246	19478	1.4343996700836574	1	0.2621963909780388	0.241456
GOTERM_BP_DIRECT	GO:0042325~regulation of phosphorylation	4	0.2380952380952381	0.0466912	IKBKB, SRPX2, PSEN1, ENG	1656	10	19478	4.704830917874396	1	0.2649516060145547	0.243993
GOTERM_BP_DIRECT	GO:0002262~myeloid cell homeostasis	4	0.2380952380952381	0.0466912	NCSTN, BCL2L11, FOXP3, SOD1	1656	10	19478	4.704830917874396	1	0.2649516060145547	0.243993
GOTERM_BP_DIRECT	GO:0090084~negative regulation of inclusion body assembly	4	0.2380952380952381	0.0466912	DNAJB2, DNAJB1, DNAJB6, SACS	1656	10	19478	4.704830917874396	1	0.2649516060145547	0.243993
GOTERM_BP_DIRECT	GO:0060371~regulation of atrial cardiac muscle cell membrane depolarization	4	0.2380952380952381	0.0466912	GJA5, SCN5A, SCN3B, SCN1B	1656	10	19478	4.704830917874396	1	0.2649516060145547	0.243993
GOTERM_BP_DIRECT	GO:1903980~positive regulation of microglial cell activation	4	0.2380952380952381	0.0466912	LRRK2, TREM2, MMP8, CTSC	1656	10	19478	4.704830917874396	1	0.2649516060145547	0.243993
GOTERM_BP_DIRECT	GO:0070244~negative regulation of thymocyte apoptotic process	4	0.2380952380952381	0.0466912	BMP4, HIF1A, JAK3, ADA	1656	10	19478	4.704830917874396	1	0.2649516060145547	0.243993
GOTERM_BP_DIRECT	GO:1990456~mitochondrion-endoplasmic reticulum membrane tethering	4	0.2380952380952381	0.0466912	PSEN2, ATP2A2, CALM3, CALM1	1656	10	19478	4.704830917874396	1	0.2649516060145547	0.243993
GOTERM_BP_DIRECT	GO:1990416~cellular response to brain-derived neurotrophic factor stimulus	4	0.2380952380952381	0.0466912	GRIA1, NTRK2, GAD2, MAPT	1656	10	19478	4.704830917874396	1	0.2649516060145547	0.243993
GOTERM_BP_DIRECT	GO:0019065~receptor-mediated endocytosis of virus by host cell	4	0.2380952380952381	0.0466912	DPP4, ACE2, PIKFYVE, CAV1	1656	10	19478	4.704830917874396	1	0.2649516060145547	0.243993
GOTERM_BP_DIRECT	GO:0007231~osmosensory signaling pathway	4	0.2380952380952381	0.0466912	CASP1, TRPV3, SCN7A, ATP1A1	1656	10	19478	4.704830917874396	1	0.2649516060145547	0.243993
GOTERM_BP_DIRECT	GO:0045540~regulation of cholesterol biosynthetic process	4	0.2380952380952381	0.0466912	LPCAT3, ERLIN2, APOB, MBTPS2	1656	10	19478	4.704830917874396	1	0.2649516060145547	0.243993
GOTERM_BP_DIRECT	GO:0070233~negative regulation of T cell apoptotic process	4	0.2380952380952381	0.0466912	PIP, DOCK8, BCL2, IDO1	1656	10	19478	4.704830917874396	1	0.2649516060145547	0.243993
GOTERM_BP_DIRECT	GO:0046638~positive regulation of alpha-beta T cell differentiation	4	0.2380952380952381	0.0466912	ZAP70, PNP, SYK, ADA	1656	10	19478	4.704830917874396	1	0.2649516060145547	0.243993
GOTERM_BP_DIRECT	GO:0050435~amyloid-beta metabolic process	4	0.2380952380952381	0.0466912	BACE1, MME, REN, IDE	1656	10	19478	4.704830917874396	1	0.2649516060145547	0.243993
GOTERM_BP_DIRECT	GO:2001241~positive regulation of extrinsic apoptotic signaling pathway in absence of ligand	4	0.2380952380952381	0.0466912	RET, WWOX, CTNNA1, NF1	1656	10	19478	4.704830917874396	1	0.2649516060145547	0.243993
GOTERM_BP_DIRECT	GO:0043268~positive regulation of potassium ion transport	4	0.2380952380952381	0.0466912	DLG1, ABCC8, KIF5B, TREM2	1656	10	19478	4.704830917874396	1	0.2649516060145547	0.243993
GOTERM_BP_DIRECT	GO:0061298~retina vasculature development in camera-type eye	4	0.2380952380952381	0.0466912	PDGFRB, PDGFRA, TGFB1, HIF1A	1656	10	19478	4.704830917874396	1	0.2649516060145547	0.243993
GOTERM_BP_DIRECT	GO:0045657~positive regulation of monocyte differentiation	4	0.2380952380952381	0.0466912	CD74, CD4, CSF1, HLA-DRB1	1656	10	19478	4.704830917874396	1	0.2649516060145547	0.243993
GOTERM_BP_DIRECT	GO:0072540~T-helper 17 cell lineage commitment	4	0.2380952380952381	0.0466912	SOCS3, IRF4, STAT3, JAK1	1656	10	19478	4.704830917874396	1	0.2649516060145547	0.243993
GOTERM_BP_DIRECT	GO:0043306~positive regulation of mast cell degranulation	4	0.2380952380952381	0.0466912	SYK, IL13, GATA2, GATA1	1656	10	19478	4.704830917874396	1	0.2649516060145547	0.243993
GOTERM_BP_DIRECT	GO:0001553~luteinization	4	0.2380952380952381	0.0466912	STAT5A, PDGFRA, STAT5B, MMP2	1656	10	19478	4.704830917874396	1	0.2649516060145547	0.243993
GOTERM_BP_DIRECT	GO:0050764~regulation of phagocytosis	4	0.2380952380952381	0.0466912	SCARB1, PTPRC, SYK, ITGAV	1656	10	19478	4.704830917874396	1	0.2649516060145547	0.243993
GOTERM_BP_DIRECT	GO:0032060~bleb assembly	4	0.2380952380952381	0.0466912	P2RX7, PMP22, ANO6, MYLK	1656	10	19478	4.704830917874396	1	0.2649516060145547	0.243993
GOTERM_BP_DIRECT	GO:0021612~facial nerve structural organization	4	0.2380952380952381	0.0466912	NELL2, NRP1, SEMA3A, SEMA3F	1656	10	19478	4.704830917874396	1	0.2649516060145547	0.243993
GOTERM_BP_DIRECT	GO:0071394~cellular response to testosterone stimulus	4	0.2380952380952381	0.0466912	AR, ROCK2, MSN, IGF1R	1656	10	19478	4.704830917874396	1	0.2649516060145547	0.243993
GOTERM_BP_DIRECT	GO:0035357~peroxisome proliferator activated receptor signaling pathway	4	0.2380952380952381	0.0466912	NCOA1, PDK3, PPARG, PPARA	1656	10	19478	4.704830917874396	1	0.2649516060145547	0.243993
GOTERM_BP_DIRECT	GO:0036305~ameloblast differentiation	4	0.2380952380952381	0.0466912	TJP1, BMP4, PKP1, BMP7	1656	10	19478	4.704830917874396	1	0.2649516060145547	0.243993
GOTERM_BP_DIRECT	GO:0051093~negative regulation of developmental process	4	0.2380952380952381	0.0466912	GSK3B, KIT, BCL2L1, SOD1	1656	10	19478	4.704830917874396	1	0.2649516060145547	0.243993
GOTERM_BP_DIRECT	GO:0043583~ear development	4	0.2380952380952381	0.0466912	DDR1, BCL2L11, BCL2, ECE1	1656	10	19478	4.704830917874396	1	0.2649516060145547	0.243993
GOTERM_BP_DIRECT	GO:0014824~artery smooth muscle contraction	4	0.2380952380952381	0.0466912	EDNRA, EDN2, CD38, HTR2A	1656	10	19478	4.704830917874396	1	0.2649516060145547	0.243993
GOTERM_BP_DIRECT	GO:0047497~mitochondrion transport along microtubule	4	0.2380952380952381	0.0466912	RHOT1, MAP1B, KIF5B, KIF1B	1656	10	19478	4.704830917874396	1	0.2649516060145547	0.243993
GOTERM_BP_DIRECT	GO:0006986~response to unfolded protein	11	0.6547619047619048	0.046699	DNAJB2, HSPA8, DNAJB1, HSP90AA1, HSPB7, HSPB2, SERPINH1, MFN2, EPG5, THBS1, THBS4	1656	65	19478	1.9905053883314752	1	0.2649516060145547	0.243993
GOTERM_BP_DIRECT	GO:0001933~negative regulation of protein phosphorylation	9	0.5357142857142857	0.047648	PRKN, PRNP, OCLN, PRKDC, NTRK3, PTEN, TARDBP, XDH, MEN1	1656	48	19478	2.205389492753623	1	0.27011944933696214	0.248752
GOTERM_BP_DIRECT	GO:0010881~regulation of cardiac muscle contraction by regulation of the release of sequestered calcium ion	6	0.35714285714285715	0.0479884	ASPH, CALM3, DMD, CALM1, PRKACA, PRKACB	1656	24	19478	2.9405193236714973	1	0.2713983190582222	0.24993
GOTERM_BP_DIRECT	GO:0019226~transmission of nerve impulse	6	0.35714285714285715	0.0479884	SPTBN4, CNTNAP2, PENK, CACNG2, SOD1, PLEC	1656	24	19478	2.9405193236714973	1	0.2713983190582222	0.24993
GOTERM_BP_DIRECT	GO:0035640~exploration behavior	6	0.35714285714285715	0.0479884	NAGLU, LRRK2, HTR1A, VPS13A, COMT, CRHR1	1656	24	19478	2.9405193236714973	1	0.2713983190582222	0.24993
GOTERM_BP_DIRECT	GO:0030512~negative regulation of transforming growth factor beta receptor signaling pathway	18	1.0714285714285714	0.0489778	USP15, HDAC2, HSPA5, SMURF2, GDF15, HDAC1, MTMR4, SIRT1, SMAD7, FKBP1A, SPRED1, ADAM17, ADAMTSL2, NKX2-1, PPARG, PPARA, TP53, ENG	1656	130	19478	1.6285953177257524	1	0.2767732596864326	0.25488
GOTERM_BP_DIRECT	GO:0050919~negative chemotaxis	8	0.4761904761904762	0.0493857	NELL2, DPP4, SEMA5B, SEMA3A, PDGFA, ITGAV, NRG1, SEMA3F	1656	40	19478	2.352415458937198	1	0.2788003578542241	0.256746
GOTERM_BP_DIRECT	GO:0005975~carbohydrate metabolic process	21	1.25	0.0494151	KL, AMY2A, AMY1A, AMY2B, HEXB, GLO1, AMY1B, NAGA, SLC2A4, SLC5A2, GBA2, FUT4, CS, CHIT1, FUT5, GLB1, PGM3, DMD, LCT, CTBS, GLA	1656	159	19478	1.5534819068453196	1	0.2788003578542241	0.256746
GOTERM_BP_DIRECT	GO:0021915~neural tube development	7	0.4166666666666667	0.049886	TGFB1, NOTCH1, C2CD3, NF1, PROX1, PKD2, PKD1	1656	32	19478	2.5729544082125604	1	0.280576863198676	0.258382
GOTERM_BP_DIRECT	GO:0051085~chaperone cofactor-dependent protein refolding	7	0.4166666666666667	0.049886	HSPA9, GAK, HSPA8, DNAJB1, CD74, TOR1A, HSPA5	1656	32	19478	2.5729544082125604	1	0.280576863198676	0.258382
GOTERM_BP_DIRECT	GO:0034394~protein localization to cell surface	7	0.4166666666666667	0.049886	FGF7, ANGPT1, CTNNB1, AP3B1, LRIG2, VCL, FGF10	1656	32	19478	2.5729544082125604	1	0.280576863198676	0.258382
GOTERM_BP_DIRECT	GO:0035019~somatic stem cell population maintenance	10	0.5952380952380952	0.0498882	STAT3, KIT, LIF, BRAF, GATA2, KLF4, SMC1A, RBPJ, POU5F1, FGF10	1656	57	19478	2.063522332401051	1	0.280576863198676	0.258382
GOTERM_BP_DIRECT	GO:0045725~positive regulation of glycogen biosynthetic process	5	0.2976190476190476	0.0505143	EPM2AIP1, IRS1, INSR, AKT1, IGF1	1656	17	19478	3.459434498437056	1	0.28164083459049316	0.259362
GOTERM_BP_DIRECT	GO:0021819~layer formation in cerebral cortex	5	0.2976190476190476	0.0505143	COL3A1, ADGRG1, RELN, DCX, CTNNB1	1656	17	19478	3.459434498437056	1	0.28164083459049316	0.259362
GOTERM_BP_DIRECT	GO:0017121~plasma membrane phospholipid scrambling	5	0.2976190476190476	0.0505143	P2RX7, PLSCR1, PLSCR3, ATG9A, ANO6	1656	17	19478	3.459434498437056	1	0.28164083459049316	0.259362
GOTERM_BP_DIRECT	GO:0001779~natural killer cell differentiation	5	0.2976190476190476	0.0505143	STAT5A, STAT5B, PTPRC, AXL, PBX1	1656	17	19478	3.459434498437056	1	0.28164083459049316	0.259362
GOTERM_BP_DIRECT	GO:0060441~epithelial tube branching involved in lung morphogenesis	5	0.2976190476190476	0.0505143	BMP4, CTSZ, DAG1, NKX2-1, CTNNB1	1656	17	19478	3.459434498437056	1	0.28164083459049316	0.259362
GOTERM_BP_DIRECT	GO:1903428~positive regulation of reactive oxygen species biosynthetic process	5	0.2976190476190476	0.0505143	ADCY10, PLCG2, RAB27A, FAS, GRIN1	1656	17	19478	3.459434498437056	1	0.28164083459049316	0.259362
GOTERM_BP_DIRECT	GO:0071383~cellular response to steroid hormone stimulus	5	0.2976190476190476	0.0505143	HSPA8, AR, NPC1, ATP1A1, NR3C1	1656	17	19478	3.459434498437056	1	0.28164083459049316	0.259362
GOTERM_BP_DIRECT	GO:0060216~definitive hemopoiesis	5	0.2976190476190476	0.0505143	BCR, MEIS1, ADAR, TEK, GATA2	1656	17	19478	3.459434498437056	1	0.28164083459049316	0.259362
GOTERM_BP_DIRECT	GO:0071625~vocalization behavior	5	0.2976190476190476	0.0505143	CNTNAP2, SRPX2, DLG4, NRXN1, MYH14	1656	17	19478	3.459434498437056	1	0.28164083459049316	0.259362
GOTERM_BP_DIRECT	GO:0019430~removal of superoxide radicals	5	0.2976190476190476	0.0505143	MB, SOD2, ATP7A, MPO, SOD1	1656	17	19478	3.459434498437056	1	0.28164083459049316	0.259362
GOTERM_BP_DIRECT	GO:0042417~dopamine metabolic process	5	0.2976190476190476	0.0505143	PRKN, GRIN2A, HPRT1, COMT, ATP7A	1656	17	19478	3.459434498437056	1	0.28164083459049316	0.259362
GOTERM_BP_DIRECT	GO:0006635~fatty acid beta-oxidation	9	0.5357142857142857	0.0528823	HADHB, ABCD2, CPT2, ACOX1, LEP, ADIPOQ, HSD17B4, CPT1C, HADH	1656	49	19478	2.1603815439219165	1	0.2946121351344638	0.271307
GOTERM_BP_DIRECT	GO:0046854~phosphatidylinositol phosphate biosynthetic process	8	0.4761904761904762	0.0553679	HYCC1, PIK3CA, PIK3C3, TTC7A, PI4KB, PIK3CB, PIK3R1, PIK3CG	1656	41	19478	2.2950394721338516	1	0.30773470528494157	0.283392
GOTERM_BP_DIRECT	GO:0042594~response to starvation	8	0.4761904761904762	0.0553679	ADSL, UGT1A1, TBC1D5, PDK4, PPARG, CBL, YARS1, PPARGC1A	1656	41	19478	2.2950394721338516	1	0.30773470528494157	0.283392
GOTERM_BP_DIRECT	GO:0007032~endosome organization	8	0.4761904761904762	0.0553679	WASHC5, ALS2, RNF26, CHMP2B, DNAJC13, PLEKHA3, SQSTM1, DNM1	1656	41	19478	2.2950394721338516	1	0.30773470528494157	0.283392
GOTERM_BP_DIRECT	GO:2001222~regulation of neuron migration	6	0.35714285714285715	0.0559463	CAMK2B, NTNG2, RELN, CAMK2A, VRK1, LRIG2	1656	25	19478	2.822898550724638	1	0.3087414246000912	0.284319
GOTERM_BP_DIRECT	GO:0036120~cellular response to platelet-derived growth factor stimulus	6	0.35714285714285715	0.0559463	PDGFRB, PTPRD, HDAC1, SRC, CBL, ATP7A	1656	25	19478	2.822898550724638	1	0.3087414246000912	0.284319
GOTERM_BP_DIRECT	GO:0060038~cardiac muscle cell proliferation	6	0.35714285714285715	0.0559463	NDRG4, TGFB2, NOTCH1, PRKAR1A, ABL1, FGFR1	1656	25	19478	2.822898550724638	1	0.3087414246000912	0.284319
GOTERM_BP_DIRECT	GO:0051726~regulation of cell cycle	29	1.7261904761904763	0.0560432	RB1, ITGB1, TSG101, XIAP, PRKAG2, BRCA1, FOXM1, PKD2, FGF2, PKD1, STK11, ABL1, EPC2, CCNL2, NBN, PRKACA, PRKACB, PRNP, JUN, CDKL5, STAT3, TSC2, CDK9, BCR, PTPRC, LEP, ATM, TARDBP, TP53	1656	241	19478	1.4153536993605549	1	0.3087414246000912	0.284319
GOTERM_BP_DIRECT	GO:0099171~presynaptic modulation of chemical synaptic transmission	7	0.4166666666666667	0.0567661	BACE1, CHRM2, NGFR, GSK3B, PRKCB, ADCY1, HTR2A	1656	33	19478	2.4949860928121796	1	0.3087414246000912	0.284319
GOTERM_BP_DIRECT	GO:0043162~ubiquitin-dependent protein catabolic process via the multivesicular body sorting pathway	7	0.4166666666666667	0.0567661	TSG101, NEDD4, CHMP2B, MVB12B, VPS28, HDAC6, CHMP5	1656	33	19478	2.4949860928121796	1	0.3087414246000912	0.284319
GOTERM_BP_DIRECT	GO:0044344~cellular response to fibroblast growth factor stimulus	7	0.4166666666666667	0.0567661	COL1A1, POSTN, CXCL8, CCL2, PAX6, CD44, FGFR1	1656	33	19478	2.4949860928121796	1	0.3087414246000912	0.284319
GOTERM_BP_DIRECT	GO:1902430~negative regulation of amyloid-beta formation	7	0.4166666666666667	0.0567661	NTRK2, PRNP, CHRNA7, CHRFAM7A, IGF1, HAP1, SORL1	1656	33	19478	2.4949860928121796	1	0.3087414246000912	0.284319
GOTERM_BP_DIRECT	GO:0045671~negative regulation of osteoclast differentiation	7	0.4166666666666667	0.0567661	NF1, CTNNB1, TNFRSF11B, IAPP, PIK3R1, TLR3, FBN1	1656	33	19478	2.4949860928121796	1	0.3087414246000912	0.284319
GOTERM_BP_DIRECT	GO:0060045~positive regulation of cardiac muscle cell proliferation	7	0.4166666666666667	0.0567661	NOTCH1, NRG1, RBPJ, GLI1, FGF2, FGFR2, FGFR1	1656	33	19478	2.4949860928121796	1	0.3087414246000912	0.284319
GOTERM_BP_DIRECT	GO:0043409~negative regulation of MAPK cascade	9	0.5357142857142857	0.0584713	P2RX7, SPRED1, CAV1, DAG1, NF1, GBA1, PPARG, PIK3CB, IGF1R	1656	50	19478	2.1171739130434784	1	0.3087414246000912	0.284319
GOTERM_BP_DIRECT	GO:0150078~positive regulation of neuroinflammatory response	4	0.2380952380952381	0.06025	IL33, IL1B, PLCG2, MMP8	1656	11	19478	4.277119016249451	1	0.3087414246000912	0.284319
GOTERM_BP_DIRECT	GO:0055064~chloride ion homeostasis	4	0.2380952380952381	0.06025	SLC12A2, SLC12A4, SLC12A5, SLC12A6	1656	11	19478	4.277119016249451	1	0.3087414246000912	0.284319
GOTERM_BP_DIRECT	GO:0045124~regulation of bone resorption	4	0.2380952380952381	0.06025	CSF1R, SRC, NF1, PDK4	1656	11	19478	4.277119016249451	1	0.3087414246000912	0.284319
GOTERM_BP_DIRECT	GO:0008090~retrograde axonal transport	4	0.2380952380952381	0.06025	DYNC1H1, DST, HAP1, SOD1	1656	11	19478	4.277119016249451	1	0.3087414246000912	0.284319
GOTERM_BP_DIRECT	GO:0060444~branching involved in mammary gland duct morphogenesis	4	0.2380952380952381	0.06025	DDR1, CCL11, CSF1, SRC	1656	11	19478	4.277119016249451	1	0.3087414246000912	0.284319
GOTERM_BP_DIRECT	GO:0014912~negative regulation of smooth muscle cell migration	4	0.2380952380952381	0.06025	NDRG4, IGFBP5, LRP1, SERPINE1	1656	11	19478	4.277119016249451	1	0.3087414246000912	0.284319
GOTERM_BP_DIRECT	GO:0002446~neutrophil mediated immunity	4	0.2380952380952381	0.06025	ADAM17, WDR1, CARD9, IRAK4	1656	11	19478	4.277119016249451	1	0.3087414246000912	0.284319
GOTERM_BP_DIRECT	GO:0006817~phosphate ion transport	4	0.2380952380952381	0.06025	SLC20A2, SLC20A1, SLC17A7, SLC17A3	1656	11	19478	4.277119016249451	1	0.3087414246000912	0.284319
GOTERM_BP_DIRECT	GO:0048660~regulation of smooth muscle cell proliferation	4	0.2380952380952381	0.06025	BMP4, PRKDC, CTNNB1, TACR1	1656	11	19478	4.277119016249451	1	0.3087414246000912	0.284319
GOTERM_BP_DIRECT	GO:0007600~sensory perception	4	0.2380952380952381	0.06025	PENK, TRPV2, OPRM1, PDYN	1656	11	19478	4.277119016249451	1	0.3087414246000912	0.284319
GOTERM_BP_DIRECT	GO:0000729~DNA double-strand break processing	4	0.2380952380952381	0.06025	MRE11, SMARCAD1, ATM, NBN	1656	11	19478	4.277119016249451	1	0.3087414246000912	0.284319
GOTERM_BP_DIRECT	GO:0006983~ER overload response	4	0.2380952380952381	0.06025	GSK3B, HSPA5, WFS1, TP53	1656	11	19478	4.277119016249451	1	0.3087414246000912	0.284319
GOTERM_BP_DIRECT	GO:0014047~glutamate secretion	4	0.2380952380952381	0.06025	P2RX7, NTRK2, TRPV1, BEST1	1656	11	19478	4.277119016249451	1	0.3087414246000912	0.284319
GOTERM_BP_DIRECT	GO:0035455~response to interferon-alpha	4	0.2380952380952381	0.06025	IFITM3, IFNAR2, IFITM2, ADAR	1656	11	19478	4.277119016249451	1	0.3087414246000912	0.284319
GOTERM_BP_DIRECT	GO:0035095~behavioral response to nicotine	4	0.2380952380952381	0.06025	CHRNA4, CHRNA7, CHRFAM7A, PPARA	1656	11	19478	4.277119016249451	1	0.3087414246000912	0.284319
GOTERM_BP_DIRECT	GO:0015747~urate transport	4	0.2380952380952381	0.06025	SLC22A12, SLC2A9, UMOD, SLC17A3	1656	11	19478	4.277119016249451	1	0.3087414246000912	0.284319
GOTERM_BP_DIRECT	GO:0140367~antibacterial innate immune response	4	0.2380952380952381	0.06025	IL33, TFEB, UMOD, NFKB1	1656	11	19478	4.277119016249451	1	0.3087414246000912	0.284319
GOTERM_BP_DIRECT	GO:0048598~embryonic morphogenesis	4	0.2380952380952381	0.06025	FLT1, ROCK2, HTR2B, FGF2	1656	11	19478	4.277119016249451	1	0.3087414246000912	0.284319
GOTERM_BP_DIRECT	GO:0033555~multicellular organismal response to stress	4	0.2380952380952381	0.06025	PTEN, UMOD, NOS1, IDO1	1656	11	19478	4.277119016249451	1	0.3087414246000912	0.284319
GOTERM_BP_DIRECT	GO:0071223~cellular response to lipoteichoic acid	4	0.2380952380952381	0.06025	TREM2, CD14, LBP, RELA	1656	11	19478	4.277119016249451	1	0.3087414246000912	0.284319
GOTERM_BP_DIRECT	GO:0048251~elastic fiber assembly	4	0.2380952380952381	0.06025	COL3A1, TNXB, LOX, ATP7A	1656	11	19478	4.277119016249451	1	0.3087414246000912	0.284319
GOTERM_BP_DIRECT	GO:0060009~Sertoli cell development	4	0.2380952380952381	0.06025	ATRX, SDC1, HSD17B4, GATA1	1656	11	19478	4.277119016249451	1	0.3087414246000912	0.284319
GOTERM_BP_DIRECT	GO:0034975~protein folding in endoplasmic reticulum	4	0.2380952380952381	0.06025	HSPA5, CANX, CALR, HSP90B1	1656	11	19478	4.277119016249451	1	0.3087414246000912	0.284319
GOTERM_BP_DIRECT	GO:1904044~response to aldosterone	4	0.2380952380952381	0.06025	PTPRC, PARP1, CARD9, CYBB	1656	11	19478	4.277119016249451	1	0.3087414246000912	0.284319
GOTERM_BP_DIRECT	GO:0010887~negative regulation of cholesterol storage	4	0.2380952380952381	0.06025	NR1H2, TREM2, PPARG, PPARA	1656	11	19478	4.277119016249451	1	0.3087414246000912	0.284319
GOTERM_BP_DIRECT	GO:0006825~copper ion transport	4	0.2380952380952381	0.06025	SLC31A1, SLC11A2, ATP7A, ATOX1	1656	11	19478	4.277119016249451	1	0.3087414246000912	0.284319
GOTERM_BP_DIRECT	GO:0030193~regulation of blood coagulation	4	0.2380952380952381	0.06025	VKORC1, SERPINC1, CAV1, F2	1656	11	19478	4.277119016249451	1	0.3087414246000912	0.284319
GOTERM_BP_DIRECT	GO:1990961~xenobiotic detoxification by transmembrane export across the plasma membrane	4	0.2380952380952381	0.06025	SLC22A5, ABCB1, PDZK1, SLC17A3	1656	11	19478	4.277119016249451	1	0.3087414246000912	0.284319
GOTERM_BP_DIRECT	GO:0033033~negative regulation of myeloid cell apoptotic process	4	0.2380952380952381	0.06025	STAT5A, STAT5B, BCL2, GATA1	1656	11	19478	4.277119016249451	1	0.3087414246000912	0.284319
GOTERM_BP_DIRECT	GO:0038196~type III interferon-mediated signaling pathway	4	0.2380952380952381	0.06025	IL10RB, IFNGR2, TYK2, JAK1	1656	11	19478	4.277119016249451	1	0.3087414246000912	0.284319
GOTERM_BP_DIRECT	GO:1901203~positive regulation of extracellular matrix assembly	4	0.2380952380952381	0.06025	SMAD2, SMAD4, TGFB1, AGT	1656	11	19478	4.277119016249451	1	0.3087414246000912	0.284319
GOTERM_BP_DIRECT	GO:0003158~endothelium development	4	0.2380952380952381	0.06025	NAGLU, GJA5, KDR, CD34	1656	11	19478	4.277119016249451	1	0.3087414246000912	0.284319
GOTERM_BP_DIRECT	GO:0070242~thymocyte apoptotic process	4	0.2380952380952381	0.06025	BCL2L11, CHEK2, TP53, ADA	1656	11	19478	4.277119016249451	1	0.3087414246000912	0.284319
GOTERM_BP_DIRECT	GO:0032922~circadian regulation of gene expression	11	0.6547619047619048	0.0604591	NGFR, HDAC2, HDAC3, HDAC1, HUWE1, AHR, PPARA, SIRT1, CLOCK, PPARGC1A, NPAS2	1656	68	19478	1.9026889741403807	1	0.3087414246000912	0.284319
GOTERM_BP_DIRECT	GO:0031507~heterochromatin formation	11	0.6547619047619048	0.0604591	RB1, MECP2, KMT2D, HDAC2, HDAC1, SMARCAD1, HMGA2, HMGB1, SIRT1, LMNB1, EZH2	1656	68	19478	1.9026889741403807	1	0.3087414246000912	0.284319
GOTERM_BP_DIRECT	GO:0042921~nuclear receptor-mediated glucocorticoid signaling pathway	3	0.17857142857142858	0.0606686	NEDD4, CALR, NR3C1	1656	5	19478	7.0572463768115945	1	0.3087414246000912	0.284319
GOTERM_BP_DIRECT	GO:0034154~toll-like receptor 7 signaling pathway	3	0.17857142857142858	0.0606686	UNC93B1, TLR7, HAVCR2	1656	5	19478	7.0572463768115945	1	0.3087414246000912	0.284319
GOTERM_BP_DIRECT	GO:0099638~endosome to plasma membrane protein transport	3	0.17857142857142858	0.0606686	SCARB2, SORL1, RAB7A	1656	5	19478	7.0572463768115945	1	0.3087414246000912	0.284319
GOTERM_BP_DIRECT	GO:1905599~positive regulation of low-density lipoprotein receptor activity	3	0.17857142857142858	0.0606686	HNRNPK, ANXA2, PPARG	1656	5	19478	7.0572463768115945	1	0.3087414246000912	0.284319
GOTERM_BP_DIRECT	GO:0060789~hair follicle placode formation	3	0.17857142857142858	0.0606686	HDAC2, HDAC1, CTNNB1	1656	5	19478	7.0572463768115945	1	0.3087414246000912	0.284319
GOTERM_BP_DIRECT	GO:0002248~connective tissue replacement involved in inflammatory response wound healing	3	0.17857142857142858	0.0606686	IL1A, TGFB1, HIF1A	1656	5	19478	7.0572463768115945	1	0.3087414246000912	0.284319
GOTERM_BP_DIRECT	GO:0061448~connective tissue development	3	0.17857142857142858	0.0606686	TGFB1, LOX, SLC39A13	1656	5	19478	7.0572463768115945	1	0.3087414246000912	0.284319
GOTERM_BP_DIRECT	GO:0043009~chordate embryonic development	3	0.17857142857142858	0.0606686	CHD7, BRCA1, FGFR1	1656	5	19478	7.0572463768115945	1	0.3087414246000912	0.284319
GOTERM_BP_DIRECT	GO:1905278~positive regulation of epithelial tube formation	3	0.17857142857142858	0.0606686	EGF, FGF2, VEGFA	1656	5	19478	7.0572463768115945	1	0.3087414246000912	0.284319
GOTERM_BP_DIRECT	GO:0006778~porphyrin-containing compound metabolic process	3	0.17857142857142858	0.0606686	ALAS2, ABCB6, UROD	1656	5	19478	7.0572463768115945	1	0.3087414246000912	0.284319
GOTERM_BP_DIRECT	GO:0071284~cellular response to lead ion	3	0.17857142857142858	0.0606686	ATP7A, PTGS2, CLDN1	1656	5	19478	7.0572463768115945	1	0.3087414246000912	0.284319
GOTERM_BP_DIRECT	GO:0032375~negative regulation of cholesterol transport	3	0.17857142857142858	0.0606686	NFKBIA, APOA2, NFKB1	1656	5	19478	7.0572463768115945	1	0.3087414246000912	0.284319
GOTERM_BP_DIRECT	GO:0072538~T-helper 17 type immune response	3	0.17857142857142858	0.0606686	NOTCH1, STAT3, IL17RA	1656	5	19478	7.0572463768115945	1	0.3087414246000912	0.284319
GOTERM_BP_DIRECT	GO:0045347~negative regulation of MHC class II biosynthetic process	3	0.17857142857142858	0.0606686	IL10, HDAC2, PF4	1656	5	19478	7.0572463768115945	1	0.3087414246000912	0.284319
GOTERM_BP_DIRECT	GO:1903416~response to glycoside	3	0.17857142857142858	0.0606686	CHEK2, CALR, ATP1A1	1656	5	19478	7.0572463768115945	1	0.3087414246000912	0.284319
GOTERM_BP_DIRECT	GO:0032205~negative regulation of telomere maintenance	3	0.17857142857142858	0.0606686	ERCC4, SRC, ERCC1	1656	5	19478	7.0572463768115945	1	0.3087414246000912	0.284319
GOTERM_BP_DIRECT	GO:0060687~regulation of branching involved in prostate gland morphogenesis	3	0.17857142857142858	0.0606686	BMP4, ESR1, BMP7	1656	5	19478	7.0572463768115945	1	0.3087414246000912	0.284319
GOTERM_BP_DIRECT	GO:0033591~response to L-ascorbic acid	3	0.17857142857142858	0.0606686	IL1A, CAT, SOD2	1656	5	19478	7.0572463768115945	1	0.3087414246000912	0.284319
GOTERM_BP_DIRECT	GO:0006196~AMP catabolic process	3	0.17857142857142858	0.0606686	NT5E, XDH, ADA	1656	5	19478	7.0572463768115945	1	0.3087414246000912	0.284319
GOTERM_BP_DIRECT	GO:1901142~insulin metabolic process	3	0.17857142857142858	0.0606686	ERN1, PAX6, IDE	1656	5	19478	7.0572463768115945	1	0.3087414246000912	0.284319
GOTERM_BP_DIRECT	GO:1905075~positive regulation of tight junction disassembly	3	0.17857142857142858	0.0606686	ABCC8, IL1B, MYLK3	1656	5	19478	7.0572463768115945	1	0.3087414246000912	0.284319
GOTERM_BP_DIRECT	GO:0010193~response to ozone	3	0.17857142857142858	0.0606686	IL1A, CAT, TACR1	1656	5	19478	7.0572463768115945	1	0.3087414246000912	0.284319
GOTERM_BP_DIRECT	GO:0043243~positive regulation of protein-containing complex disassembly	3	0.17857142857142858	0.0606686	INSR, GBA1, IGF1R	1656	5	19478	7.0572463768115945	1	0.3087414246000912	0.284319
GOTERM_BP_DIRECT	GO:1905605~positive regulation of blood-brain barrier permeability	3	0.17857142857142858	0.0606686	TJP1, OCLN, ANGPT1	1656	5	19478	7.0572463768115945	1	0.3087414246000912	0.284319
GOTERM_BP_DIRECT	GO:0042447~hormone catabolic process	3	0.17857142857142858	0.0606686	MME, ECE1, IDE	1656	5	19478	7.0572463768115945	1	0.3087414246000912	0.284319
GOTERM_BP_DIRECT	GO:0060956~endocardial cell differentiation	3	0.17857142857142858	0.0606686	SMAD4, NOTCH1, NRG1	1656	5	19478	7.0572463768115945	1	0.3087414246000912	0.284319
GOTERM_BP_DIRECT	GO:0002326~B cell lineage commitment	3	0.17857142857142858	0.0606686	PRKDC, BCL2, TP53	1656	5	19478	7.0572463768115945	1	0.3087414246000912	0.284319
GOTERM_BP_DIRECT	GO:0071402~cellular response to lipoprotein particle stimulus	3	0.17857142857142858	0.0606686	APOA2, TREM2, APOB	1656	5	19478	7.0572463768115945	1	0.3087414246000912	0.284319
GOTERM_BP_DIRECT	GO:0001845~phagolysosome assembly	3	0.17857142857142858	0.0606686	P2RX7, MYO7A, CORO1A	1656	5	19478	7.0572463768115945	1	0.3087414246000912	0.284319
GOTERM_BP_DIRECT	GO:0002826~negative regulation of T-helper 1 type immune response	3	0.17857142857142858	0.0606686	IL33, IL1RL1, HAVCR2	1656	5	19478	7.0572463768115945	1	0.3087414246000912	0.284319
GOTERM_BP_DIRECT	GO:0030202~heparin proteoglycan metabolic process	3	0.17857142857142858	0.0606686	EDNRA, NAGLU, HPSE	1656	5	19478	7.0572463768115945	1	0.3087414246000912	0.284319
GOTERM_BP_DIRECT	GO:0140056~organelle localization by membrane tethering	3	0.17857142857142858	0.0606686	ATP2A2, CALM3, CALM1	1656	5	19478	7.0572463768115945	1	0.3087414246000912	0.284319
GOTERM_BP_DIRECT	GO:1904504~positive regulation of lipophagy	3	0.17857142857142858	0.0606686	SPTLC1, SPTLC2, HTT	1656	5	19478	7.0572463768115945	1	0.3087414246000912	0.284319
GOTERM_BP_DIRECT	GO:1903061~positive regulation of protein lipidation	3	0.17857142857142858	0.0606686	GBA1, PIK3C3, RAB3GAP1	1656	5	19478	7.0572463768115945	1	0.3087414246000912	0.284319
GOTERM_BP_DIRECT	GO:0055070~copper ion homeostasis	3	0.17857142857142858	0.0606686	XIAP, ATP7A, COX10	1656	5	19478	7.0572463768115945	1	0.3087414246000912	0.284319
GOTERM_BP_DIRECT	GO:0060501~positive regulation of epithelial cell proliferation involved in lung morphogenesis	3	0.17857142857142858	0.0606686	CDC42, FGF7, FGFR2	1656	5	19478	7.0572463768115945	1	0.3087414246000912	0.284319
GOTERM_BP_DIRECT	GO:0045636~positive regulation of melanocyte differentiation	3	0.17857142857142858	0.0606686	KITLG, ZEB2, BCL2	1656	5	19478	7.0572463768115945	1	0.3087414246000912	0.284319
GOTERM_BP_DIRECT	GO:0003209~cardiac atrium morphogenesis	3	0.17857142857142858	0.0606686	NOTCH1, SOS1, ENG	1656	5	19478	7.0572463768115945	1	0.3087414246000912	0.284319
GOTERM_BP_DIRECT	GO:0098957~anterograde axonal transport of mitochondrion	3	0.17857142857142858	0.0606686	HAP1, TRAK1, TRAK2	1656	5	19478	7.0572463768115945	1	0.3087414246000912	0.284319
GOTERM_BP_DIRECT	GO:0045923~positive regulation of fatty acid metabolic process	3	0.17857142857142858	0.0606686	ADIPOQ, PPARG, PPARA	1656	5	19478	7.0572463768115945	1	0.3087414246000912	0.284319
GOTERM_BP_DIRECT	GO:1904714~regulation of chaperone-mediated autophagy	3	0.17857142857142858	0.0606686	CTSA, ATP13A2, GFAP	1656	5	19478	7.0572463768115945	1	0.3087414246000912	0.284319
GOTERM_BP_DIRECT	GO:0097411~hypoxia-inducible factor-1alpha signaling pathway	3	0.17857142857142858	0.0606686	CYBB, PDK3, HIF1A	1656	5	19478	7.0572463768115945	1	0.3087414246000912	0.284319
GOTERM_BP_DIRECT	GO:0070779~D-aspartate import across plasma membrane	3	0.17857142857142858	0.0606686	SLC1A2, SLC1A3, GFAP	1656	5	19478	7.0572463768115945	1	0.3087414246000912	0.284319
GOTERM_BP_DIRECT	GO:0160040~mitocytosis	3	0.17857142857142858	0.0606686	KIF5B, DNM1L, PKD1	1656	5	19478	7.0572463768115945	1	0.3087414246000912	0.284319
GOTERM_BP_DIRECT	GO:0021587~cerebellum morphogenesis	3	0.17857142857142858	0.0606686	CBS, ABL1, XRCC1	1656	5	19478	7.0572463768115945	1	0.3087414246000912	0.284319
GOTERM_BP_DIRECT	GO:0061734~type 2 mitophagy	3	0.17857142857142858	0.0606686	PRKN, MFN2, HDAC6	1656	5	19478	7.0572463768115945	1	0.3087414246000912	0.284319
GOTERM_BP_DIRECT	GO:1904377~positive regulation of protein localization to cell periphery	3	0.17857142857142858	0.0606686	VPS35, EIF4G1, SNCA	1656	5	19478	7.0572463768115945	1	0.3087414246000912	0.284319
GOTERM_BP_DIRECT	GO:0072011~glomerular endothelium development	3	0.17857142857142858	0.0606686	EDNRA, PECAM1, CD34	1656	5	19478	7.0572463768115945	1	0.3087414246000912	0.284319
GOTERM_BP_DIRECT	GO:0031102~neuron projection regeneration	3	0.17857142857142858	0.0606686	OMG, PTPRF, GFAP	1656	5	19478	7.0572463768115945	1	0.3087414246000912	0.284319
GOTERM_BP_DIRECT	GO:0044209~AMP salvage	3	0.17857142857142858	0.0606686	ADSL, HPRT1, ADA	1656	5	19478	7.0572463768115945	1	0.3087414246000912	0.284319
GOTERM_BP_DIRECT	GO:0010641~positive regulation of platelet-derived growth factor receptor signaling pathway	3	0.17857142857142858	0.0606686	IL1R1, IL1B, F3	1656	5	19478	7.0572463768115945	1	0.3087414246000912	0.284319
GOTERM_BP_DIRECT	GO:0050856~regulation of T cell receptor signaling pathway	3	0.17857142857142858	0.0606686	PTPRC, PTPN22, MALT1	1656	5	19478	7.0572463768115945	1	0.3087414246000912	0.284319
GOTERM_BP_DIRECT	GO:0032946~positive regulation of mononuclear cell proliferation	3	0.17857142857142858	0.0606686	CSF1, IL12B, BCL2L1	1656	5	19478	7.0572463768115945	1	0.3087414246000912	0.284319
GOTERM_BP_DIRECT	GO:0071359~cellular response to dsRNA	3	0.17857142857142858	0.0606686	P2RX7, GRIA1, NFKB1	1656	5	19478	7.0572463768115945	1	0.3087414246000912	0.284319
GOTERM_BP_DIRECT	GO:0048679~regulation of axon regeneration	3	0.17857142857142858	0.0606686	MAP2K1, KLF4, PTPRF	1656	5	19478	7.0572463768115945	1	0.3087414246000912	0.284319
GOTERM_BP_DIRECT	GO:0071621~granulocyte chemotaxis	3	0.17857142857142858	0.0606686	ADGRE2, IL17RC, IL17RA	1656	5	19478	7.0572463768115945	1	0.3087414246000912	0.284319
GOTERM_BP_DIRECT	GO:1905167~positive regulation of lysosomal protein catabolic process	3	0.17857142857142858	0.0606686	LRP1, LRP2, LDLR	1656	5	19478	7.0572463768115945	1	0.3087414246000912	0.284319
GOTERM_BP_DIRECT	GO:0009957~epidermal cell fate specification	3	0.17857142857142858	0.0606686	NOTCH1, PTCH1, RBPJ	1656	5	19478	7.0572463768115945	1	0.3087414246000912	0.284319
GOTERM_BP_DIRECT	GO:0051208~sequestering of calcium ion	3	0.17857142857142858	0.0606686	CALR, PSEN1, HSP90B1	1656	5	19478	7.0572463768115945	1	0.3087414246000912	0.284319
GOTERM_BP_DIRECT	GO:0002312~B cell activation involved in immune response	5	0.2976190476190476	0.0607296	IFNA5, IFNA4, IFNA13, IFNA1, IFNA2	1656	18	19478	3.267243692968331	1	0.3087414246000912	0.284319
GOTERM_BP_DIRECT	GO:0051642~centrosome localization	5	0.2976190476190476	0.0607296	SUN2, SUN1, KIF5B, BICD2, SYNE2	1656	18	19478	3.267243692968331	1	0.3087414246000912	0.284319
GOTERM_BP_DIRECT	GO:0045987~positive regulation of smooth muscle contraction	5	0.2976190476190476	0.0607296	CHRM3, EDN2, PTGS2, ADRA1A, ADA	1656	18	19478	3.267243692968331	1	0.3087414246000912	0.284319
GOTERM_BP_DIRECT	GO:0061760~antifungal innate immune response	5	0.2976190476190476	0.0607296	CLEC4D, CARD9, PLCG2, BCL10, CLEC4E	1656	18	19478	3.267243692968331	1	0.3087414246000912	0.284319
GOTERM_BP_DIRECT	GO:0034374~low-density lipoprotein particle remodeling	5	0.2976190476190476	0.0607296	APOA2, AGTR1, APOB, MPO, AGT	1656	18	19478	3.267243692968331	1	0.3087414246000912	0.284319
GOTERM_BP_DIRECT	GO:0008593~regulation of Notch signaling pathway	5	0.2976190476190476	0.0607296	LFNG, POSTN, MFNG, ADAM10, CD46	1656	18	19478	3.267243692968331	1	0.3087414246000912	0.284319
GOTERM_BP_DIRECT	GO:0050872~white fat cell differentiation	5	0.2976190476190476	0.0607296	PDGFRA, PPARG, SIRT1, RETREG1, FGF10	1656	18	19478	3.267243692968331	1	0.3087414246000912	0.284319
GOTERM_BP_DIRECT	GO:0060135~maternal process involved in female pregnancy	5	0.2976190476190476	0.0607296	ACE2, CBS, DSG1, DSG2, HAVCR2	1656	18	19478	3.267243692968331	1	0.3087414246000912	0.284319
GOTERM_BP_DIRECT	GO:1900747~negative regulation of vascular endothelial growth factor signaling pathway	5	0.2976190476190476	0.0607296	ANGPT1, IL12B, PIK3CB, XDH, DCN	1656	18	19478	3.267243692968331	1	0.3087414246000912	0.284319
GOTERM_BP_DIRECT	GO:0097435~supramolecular fiber organization	5	0.2976190476190476	0.0607296	FKBP1A, COL3A1, COL5A1, MAPT, SNCA	1656	18	19478	3.267243692968331	1	0.3087414246000912	0.284319
GOTERM_BP_DIRECT	GO:0060384~innervation	5	0.2976190476190476	0.0607296	RET, VCAM1, CHD7, LRIG1, LRIG2	1656	18	19478	3.267243692968331	1	0.3087414246000912	0.284319
GOTERM_BP_DIRECT	GO:1903427~negative regulation of reactive oxygen species biosynthetic process	5	0.2976190476190476	0.0607296	ADCY10, ABCD2, CFLAR, PPARA, SLC18A2	1656	18	19478	3.267243692968331	1	0.3087414246000912	0.284319
GOTERM_BP_DIRECT	GO:0033189~response to vitamin A	5	0.2976190476190476	0.0607296	MAP1B, DNMT3A, CAT, PPARG, TYMS	1656	18	19478	3.267243692968331	1	0.3087414246000912	0.284319
GOTERM_BP_DIRECT	GO:0035050~embryonic heart tube development	5	0.2976190476190476	0.0607296	CDC42, NDRG4, EDNRA, CTNNB1, ECE1	1656	18	19478	3.267243692968331	1	0.3087414246000912	0.284319
GOTERM_BP_DIRECT	GO:0046513~ceramide biosynthetic process	7	0.4166666666666667	0.0641871	P2RX7, ASAH1, SPTLC1, SGMS1, SPTLC2, GBA1, DEGS2	1656	34	19478	2.421604148905939	1	0.3246897401176805	0.299006
GOTERM_BP_DIRECT	GO:0050873~brown fat cell differentiation	7	0.4166666666666667	0.0641871	MB, ADIPOQ, SLC39A13, SLC2A4, GATA2, PTGS2, PPARGC1A	1656	34	19478	2.421604148905939	1	0.3246897401176805	0.299006
GOTERM_BP_DIRECT	GO:0046034~ATP metabolic process	7	0.4166666666666667	0.0641871	HSPA8, VCP, NT5E, AK2, ABCC9, AMPD2, MYH7	1656	34	19478	2.421604148905939	1	0.3246897401176805	0.299006
GOTERM_BP_DIRECT	GO:0033574~response to testosterone	7	0.4166666666666667	0.0641871	MSTN, RPS6KB1, GBA1, CFLAR, CALR, CBL, THBS1	1656	34	19478	2.421604148905939	1	0.3246897401176805	0.299006
GOTERM_BP_DIRECT	GO:0003281~ventricular septum development	7	0.4166666666666667	0.0641871	GJA5, NPRL3, CPLANE1, MATR3, AP2B1, LRP2, CCN1	1656	34	19478	2.421604148905939	1	0.3246897401176805	0.299006
GOTERM_BP_DIRECT	GO:0001958~endochondral ossification	7	0.4166666666666667	0.0641871	BMP4, COL1A1, MMP16, CBS, TEK, FGFR3, RUNX2	1656	34	19478	2.421604148905939	1	0.3246897401176805	0.299006
GOTERM_BP_DIRECT	GO:0006611~protein export from nucleus	7	0.4166666666666667	0.0641871	HSPA9, TGFB1, ADAR, CALR, PRKACA, PKD1, PRKACB	1656	34	19478	2.421604148905939	1	0.3246897401176805	0.299006
GOTERM_BP_DIRECT	GO:0042149~cellular response to glucose starvation	9	0.5357142857142857	0.0644193	HSPA5, BCL2, PRKAG2, PIK3C3, HNRNPA1, SIRT1, TP53, YWHAZ, CPEB4	1656	51	19478	2.0756606990622335	1	0.32523784768488123	0.29951
GOTERM_BP_DIRECT	GO:0009954~proximal/distal pattern formation	6	0.35714285714285715	0.0646165	CTNNB1, GLI1, HOXD10, TP63, PBX1, GLI2	1656	26	19478	2.714325529542921	1	0.32523784768488123	0.29951
GOTERM_BP_DIRECT	GO:0045664~regulation of neuron differentiation	6	0.35714285714285715	0.0646165	ALK, RELN, ZFHX2, EYA1, NREP, WDR62	1656	26	19478	2.714325529542921	1	0.32523784768488123	0.29951
GOTERM_BP_DIRECT	GO:0007274~neuromuscular synaptic transmission	6	0.35714285714285715	0.0646165	SLC5A7, CHRM1, RAB3A, CHRNA4, P2RX2, KIF1B	1656	26	19478	2.714325529542921	1	0.32523784768488123	0.29951
GOTERM_BP_DIRECT	GO:0043113~receptor clustering	6	0.35714285714285715	0.0646165	MPP2, DLG1, MAGI2, ITGB7, THY1, ITGAL	1656	26	19478	2.714325529542921	1	0.32523784768488123	0.29951
GOTERM_BP_DIRECT	GO:1901379~regulation of potassium ion transmembrane transport	6	0.35714285714285715	0.0646165	DPP10, PRNP, CD63, DPP6, KCNS1, ABCC9	1656	26	19478	2.714325529542921	1	0.32523784768488123	0.29951
GOTERM_BP_DIRECT	GO:2000773~negative regulation of cellular senescence	6	0.35714285714285715	0.0646165	TERT, PTEN, ABL1, HMGA2, SIRT1, TP63	1656	26	19478	2.714325529542921	1	0.32523784768488123	0.29951
GOTERM_BP_DIRECT	GO:0048167~regulation of synaptic plasticity	10	0.5952380952380952	0.0655108	GRIN2A, DAG1, PTK2B, MAPT, PSEN1, BAIAP2, GRIN2B, GRIN1, GRIN2D, BEST1	1656	60	19478	1.9603462157809983	1	0.3295054044371347	0.30344
GOTERM_BP_DIRECT	GO:0010977~negative regulation of neuron projection development	11	0.6547619047619048	0.0655731	GAK, HDAC2, GFI1, SEMA3A, LRRK2, PMP22, PTEN, CD38, VIM, B2M, GFAP	1656	69	19478	1.8751137716166073	1	0.32958490025352394	0.303514
GOTERM_BP_DIRECT	GO:0006813~potassium ion transport	13	0.7738095238095238	0.0684673	NSF, KCNJ10, KCNH5, ABCC8, KCNC3, KCNC4, KCNA2, ATP1A4, KCNA3, ABCC9, KCNS1, GJA5, SLC17A7	1656	88	19478	1.7375796003513395	1	0.3438880490902333	0.316685
GOTERM_BP_DIRECT	GO:0048488~synaptic vesicle endocytosis	8	0.4761904761904762	0.0686296	SYNJ1, OPHN1, CANX, TBC1D24, AMPH, PIK3C3, AP2B1, SNCA	1656	43	19478	2.1882934501741373	1	0.3439724158933807	0.316763
GOTERM_BP_DIRECT	GO:0008625~extrinsic apoptotic signaling pathway via death domain receptors	8	0.4761904761904762	0.0686296	CASP10, BCL2, NF1, FAS, CFLAR, PIK3R1, NGF, STK4	1656	43	19478	2.1882934501741373	1	0.3439724158933807	0.316763
GOTERM_BP_DIRECT	GO:0030010~establishment of cell polarity	8	0.4761904761904762	0.0686296	CDC42, GSK3B, STK11, DIAPH3, SLC9A6, PKD1, PTK2, IGF1R	1656	43	19478	2.1882934501741373	1	0.3439724158933807	0.316763
GOTERM_BP_DIRECT	GO:0006470~protein dephosphorylation	12	0.7142857142857143	0.0699285	EPM2A, STK11, PTPRC, CTDP1, PTPRZ1, PTEN, PTPN22, PTPN12, SBF1, PTPN5, MTMR7, MTM1	1656	79	19478	1.7866446523573656	1	0.35023517264672477	0.32253
GOTERM_BP_DIRECT	GO:0030154~cell differentiation	73	4.345238095238095	0.0701115	RB1, SEMA5B, GSK3B, FLT1, SPI1, FOXE1, ILK, FGF1, FGF2, ADGRE2, MDK, HNF4A, KDR, AKT1, JAK2, HADH, JAK3, JAK1, TNFRSF12A, APAF1, SYK, MUSK, NRG1, TYK2, HSPG2, ZAP70, MYOD1, PPARG, ERG, ARHGEF2, PPARA, INA, SQSTM1, CAMK2B, NDRG4, NOTCH1, SRC, GATA2, RASGRP1, GATA1, TYMP, SOCS3, UGCG, ADGRG1, NKX2-1, NHS, MORC1, SMAD2, NTRK2, SMAD4, SYT2, ANGPT1, EYA1, CDX1, VDR, NTRK3, NR1H2, CAV1, STAT3, HUWE1, N…	1656	713	19478	1.2042519530323665	1	0.3509038436980084	0.323146
GOTERM_BP_DIRECT	GO:0000723~telomere maintenance	10	0.5952380952380952	0.0713322	ACD, RTEL1, DCLRE1C, MRE11, TERT, PARP1, PRKDC, ERCC4, ATM, NBN	1656	61	19478	1.9282093925714738	1	0.3567613995482868	0.32854
GOTERM_BP_DIRECT	GO:0045104~intermediate filament cytoskeleton organization	5	0.2976190476190476	0.071948	DSP, ATXN3, TOR1A, DST, PLEC	1656	19	19478	3.0952834986015763	1	0.3583237225987239	0.329979
GOTERM_BP_DIRECT	GO:0048708~astrocyte differentiation	5	0.2976190476190476	0.071948	MFSD8, NOTCH1, STAT3, PAX6, NR3C1	1656	19	19478	3.0952834986015763	1	0.3583237225987239	0.329979
GOTERM_BP_DIRECT	GO:1902236~negative regulation of endoplasmic reticulum stress-induced intrinsic apoptotic signaling pathway	5	0.2976190476190476	0.071948	PRKN, OPA1, WFS1, LRRK2, BCL2L1	1656	19	19478	3.0952834986015763	1	0.3583237225987239	0.329979
GOTERM_BP_DIRECT	GO:0060065~uterus development	5	0.2976190476190476	0.071948	TGFB2, SMAD4, SRC, ESR1, CYP19A1	1656	19	19478	3.0952834986015763	1	0.3583237225987239	0.329979
GOTERM_BP_DIRECT	GO:0043200~response to amino acid	5	0.2976190476190476	0.071948	CASP3, SLC1A2, RELA, MYD88, MTOR	1656	19	19478	3.0952834986015763	1	0.3583237225987239	0.329979
GOTERM_BP_DIRECT	GO:0050995~negative regulation of lipid catabolic process	5	0.2976190476190476	0.071948	BSCL2, ALK, CRTC3, IL1B, APOA2	1656	19	19478	3.0952834986015763	1	0.3583237225987239	0.329979
GOTERM_BP_DIRECT	GO:0098656~monoatomic anion transmembrane transport	7	0.4166666666666667	0.0721498	ABCC1, DCD, SLC4A10, SLC1A2, ABCC9, SLC17A3, SLC19A1	1656	35	19478	2.3524154589371977	1	0.3583237225987239	0.329979
GOTERM_BP_DIRECT	GO:0007628~adult walking behavior	7	0.4166666666666667	0.0721498	SPTBN4, KCNJ10, NPC1, CHD7, CNTN2, FXN, SCN1A	1656	35	19478	2.3524154589371977	1	0.3583237225987239	0.329979
GOTERM_BP_DIRECT	GO:0045931~positive regulation of mitotic cell cycle	7	0.4166666666666667	0.0721498	STAT5A, STAT5B, APP, RPS6KB1, ABL1, BRCA2, FGF10	1656	35	19478	2.3524154589371977	1	0.3583237225987239	0.329979
GOTERM_BP_DIRECT	GO:0045595~regulation of cell differentiation	7	0.4166666666666667	0.0721498	TFAP2A, TNXB, LIF, KLF4, RUNX2, FGFR1, RUNX1	1656	35	19478	2.3524154589371977	1	0.3583237225987239	0.329979
GOTERM_BP_DIRECT	GO:0032436~positive regulation of proteasomal ubiquitin-dependent protein catabolic process	12	0.7142857142857143	0.0751564	DNAJB2, PRKN, IL33, GSK3B, VCP, TF, LRRK2, AKT1, GBA1, PSEN1, SIRT1, SMAD7	1656	80	19478	1.7643115942028986	1	0.3691145614834106	0.339916
GOTERM_BP_DIRECT	GO:0055003~cardiac myofibril assembly	4	0.2380952380952381	0.0754155	PDGFRB, PDGFRA, MYLK3, TTN	1656	12	19478	3.920692431561996	1	0.3691145614834106	0.339916
GOTERM_BP_DIRECT	GO:0046902~regulation of mitochondrial membrane permeability	4	0.2380952380952381	0.0754155	BCL2, SPG7, SLC25A4, BCL2L1	1656	12	19478	3.920692431561996	1	0.3691145614834106	0.339916
GOTERM_BP_DIRECT	GO:0048333~mesodermal cell differentiation	4	0.2380952380952381	0.0754155	ITGB1, ITGB4, HMGA2, FGFR2	1656	12	19478	3.920692431561996	1	0.3691145614834106	0.339916
GOTERM_BP_DIRECT	GO:0031293~membrane protein intracellular domain proteolysis	4	0.2380952380952381	0.0754155	APH1A, NCSTN, TGFB1, MBTPS2	1656	12	19478	3.920692431561996	1	0.3691145614834106	0.339916
GOTERM_BP_DIRECT	GO:0090656~t-circle formation	4	0.2380952380952381	0.0754155	SMARCAL1, ERCC1, XRCC3, NBN	1656	12	19478	3.920692431561996	1	0.3691145614834106	0.339916
GOTERM_BP_DIRECT	GO:0009650~UV protection	4	0.2380952380952381	0.0754155	MC1R, ERCC4, ERCC1, CAT	1656	12	19478	3.920692431561996	1	0.3691145614834106	0.339916
GOTERM_BP_DIRECT	GO:0032754~positive regulation of interleukin-5 production	4	0.2380952380952381	0.0754155	IL33, IL1RL1, TSLP, IL17RA	1656	12	19478	3.920692431561996	1	0.3691145614834106	0.339916
GOTERM_BP_DIRECT	GO:0032026~response to magnesium ion	4	0.2380952380952381	0.0754155	TNFRSF11B, CD14, THBS1, SNCA	1656	12	19478	3.920692431561996	1	0.3691145614834106	0.339916
GOTERM_BP_DIRECT	GO:1901386~negative regulation of voltage-gated calcium channel activity	4	0.2380952380952381	0.0754155	FMR1, GNB5, CACNA1F, CRHR1	1656	12	19478	3.920692431561996	1	0.3691145614834106	0.339916
GOTERM_BP_DIRECT	GO:0048846~axon extension involved in axon guidance	4	0.2380952380952381	0.0754155	NELL2, NRP1, SEMA3A, SEMA3F	1656	12	19478	3.920692431561996	1	0.3691145614834106	0.339916
GOTERM_BP_DIRECT	GO:0032964~collagen biosynthetic process	4	0.2380952380952381	0.0754155	COL1A1, COL5A1, SERPINH1, P3H4	1656	12	19478	3.920692431561996	1	0.3691145614834106	0.339916
GOTERM_BP_DIRECT	GO:0003198~epithelial to mesenchymal transition involved in endocardial cushion formation	4	0.2380952380952381	0.0754155	SMAD4, NOTCH1, RBPJ, ENG	1656	12	19478	3.920692431561996	1	0.3691145614834106	0.339916
GOTERM_BP_DIRECT	GO:0048484~enteric nervous system development	4	0.2380952380952381	0.0754155	RET, EDNRA, SOX10, SLC6A4	1656	12	19478	3.920692431561996	1	0.3691145614834106	0.339916
GOTERM_BP_DIRECT	GO:0031048~regulatory ncRNA-mediated heterochromatin formation	4	0.2380952380952381	0.0754155	SPEN, HNRNPK, DNMT3A, EZH2	1656	12	19478	3.920692431561996	1	0.3691145614834106	0.339916
GOTERM_BP_DIRECT	GO:0007603~phototransduction, visible light	4	0.2380952380952381	0.0754155	TTR, GNA11, ABCA4, PDE6B	1656	12	19478	3.920692431561996	1	0.3691145614834106	0.339916
GOTERM_BP_DIRECT	GO:1902305~regulation of sodium ion transmembrane transport	4	0.2380952380952381	0.0754155	DLG1, WNK1, SCN5A, SCN1B	1656	12	19478	3.920692431561996	1	0.3691145614834106	0.339916
GOTERM_BP_DIRECT	GO:0030259~lipid glycosylation	4	0.2380952380952381	0.0754155	SLC35C1, ST3GAL4, GBA1, GBA2	1656	12	19478	3.920692431561996	1	0.3691145614834106	0.339916
GOTERM_BP_DIRECT	GO:2000766~negative regulation of cytoplasmic translation	4	0.2380952380952381	0.0754155	CPEB1, FMR1, NMNAT2, CPEB4	1656	12	19478	3.920692431561996	1	0.3691145614834106	0.339916
GOTERM_BP_DIRECT	GO:0034121~regulation of toll-like receptor signaling pathway	4	0.2380952380952381	0.0754155	IKBKB, APP, GFI1, ESR1	1656	12	19478	3.920692431561996	1	0.3691145614834106	0.339916
GOTERM_BP_DIRECT	GO:0051549~positive regulation of keratinocyte migration	4	0.2380952380952381	0.0754155	FGF7, MTOR, HBEGF, FGF10	1656	12	19478	3.920692431561996	1	0.3691145614834106	0.339916
GOTERM_BP_DIRECT	GO:0030148~sphingolipid biosynthetic process	8	0.4761904761904762	0.0759133	CERKL, ABCC1, SPTLC1, PPM1L, SGMS1, SPTLC2, ORMDL3, DEGS2	1656	44	19478	2.1385595081247253	1	0.37129446805807564	0.341924
GOTERM_BP_DIRECT	GO:0045109~intermediate filament organization	11	0.6547619047619048	0.0766089	DSP, DNAJB6, KRT15, KLHL24, VIM, KRT5, INA, MTM1, PLEC, PRPH, GFAP	1656	71	19478	1.822293665373886	1	0.3744387465002871	0.344819
GOTERM_BP_DIRECT	GO:0031669~cellular response to nutrient levels	7	0.4166666666666667	0.0806517	CREBBP, ABCC8, KCNB1, EP300, PRKAG2, MTOR, EIF4G1	1656	36	19478	2.2870705850778315	1	0.3931145919158174	0.362018
GOTERM_BP_DIRECT	GO:2001244~positive regulation of intrinsic apoptotic signaling pathway	7	0.4166666666666667	0.0806517	FIS1, FLCN, BCL2L11, LCK, CAV1, IL19, TP53	1656	36	19478	2.2870705850778315	1	0.3931145919158174	0.362018
GOTERM_BP_DIRECT	GO:0043122~regulation of canonical NF-kappaB signal transduction	7	0.4166666666666667	0.0806517	NLRP12, ANGPT1, TNIP1, IL1B, PLCG2, CAPN3, SQSTM1	1656	36	19478	2.2870705850778315	1	0.3931145919158174	0.362018
GOTERM_BP_DIRECT	GO:0050832~defense response to fungus	7	0.4166666666666667	0.0806517	TGFB1, DCD, TSLP, GNLY, MPO, IL17RC, IL17RA	1656	36	19478	2.2870705850778315	1	0.3931145919158174	0.362018
GOTERM_BP_DIRECT	GO:0019882~antigen processing and presentation	8	0.4761904761904762	0.0836319	CD74, RAB27A, GBA1, HLA-A, CTSS, PSMB8, HLA-DRB1, HLA-DQB1	1656	45	19478	2.0910359634997318	1	0.3974581800632983	0.366018
GOTERM_BP_DIRECT	GO:0007566~embryo implantation	8	0.4761904761904762	0.0836319	DDR1, IL1B, MMP2, MST1, LIF, PTGS2, HSPG2, SOD1	1656	45	19478	2.0910359634997318	1	0.3974581800632983	0.366018
GOTERM_BP_DIRECT	GO:0010971~positive regulation of G2/M transition of mitotic cell cycle	6	0.35714285714285715	0.0840684	APP, CCND1, RRM2B, CDC25C, PBX1, BRD4	1656	28	19478	2.5204451345755694	1	0.3974581800632983	0.366018
GOTERM_BP_DIRECT	GO:0050807~regulation of synapse organization	6	0.35714285714285715	0.0840684	IL10, MECP2, VCP, IL10RA, NEDD4, DAG1	1656	28	19478	2.5204451345755694	1	0.3974581800632983	0.366018
GOTERM_BP_DIRECT	GO:0060349~bone morphogenesis	6	0.35714285714285715	0.0840684	TFAP2A, CDX1, ATG9A, FGFR3, TBXT, FGFR2	1656	28	19478	2.5204451345755694	1	0.3974581800632983	0.366018
GOTERM_BP_DIRECT	GO:0031116~positive regulation of microtubule polymerization	6	0.35714285714285715	0.0840684	OCLN, DCTN1, MAP1B, RAC1, MAPT, MET	1656	28	19478	2.5204451345755694	1	0.3974581800632983	0.366018
GOTERM_BP_DIRECT	GO:0042551~neuron maturation	5	0.2976190476190476	0.0841395	RB1, RET, MECP2, BCL2, GATA2	1656	20	19478	2.9405193236714977	1	0.3974581800632983	0.366018
GOTERM_BP_DIRECT	GO:0010666~positive regulation of cardiac muscle cell apoptotic process	5	0.2976190476190476	0.0841395	ADCY10, SMAD4, CAMK2A, ATP2A2, TP53	1656	20	19478	2.9405193236714977	1	0.3974581800632983	0.366018
GOTERM_BP_DIRECT	GO:0043011~myeloid dendritic cell differentiation	5	0.2976190476190476	0.0841395	NOTCH2, IRF4, PSEN1, RBPJ, NOTCH2NLC	1656	20	19478	2.9405193236714977	1	0.3974581800632983	0.366018
GOTERM_BP_DIRECT	GO:0015711~organic anion transport	5	0.2976190476190476	0.0841395	SLC22A12, SLC22A7, SLC17A3, SLC19A1, SLC22A11	1656	20	19478	2.9405193236714977	1	0.3974581800632983	0.366018
GOTERM_BP_DIRECT	GO:0012501~programmed cell death	5	0.2976190476190476	0.0841395	NPC1, PLCG2, BCL10, NLRP1, TP53	1656	20	19478	2.9405193236714977	1	0.3974581800632983	0.366018
GOTERM_BP_DIRECT	GO:0042462~eye photoreceptor cell development	5	0.2976190476190476	0.0841395	CRB1, PAX6, MYO7A, CEP290, VEGFA	1656	20	19478	2.9405193236714977	1	0.3974581800632983	0.366018
GOTERM_BP_DIRECT	GO:0006941~striated muscle contraction	5	0.2976190476190476	0.0841395	RYR1, NOS1, ALDOA, MYH7, TTN	1656	20	19478	2.9405193236714977	1	0.3974581800632983	0.366018
GOTERM_BP_DIRECT	GO:0003081~regulation of systemic arterial blood pressure by renin-angiotensin	3	0.17857142857142858	0.0859702	ACE2, AGTR1, AGT	1656	6	19478	5.8810386473429945	1	0.3974581800632983	0.366018
GOTERM_BP_DIRECT	GO:0048730~epidermis morphogenesis	3	0.17857142857142858	0.0859702	FLG2, KLF4, FGFR2	1656	6	19478	5.8810386473429945	1	0.3974581800632983	0.366018
GOTERM_BP_DIRECT	GO:0060414~aorta smooth muscle tissue morphogenesis	3	0.17857142857142858	0.0859702	COL3A1, PROX1, MYLK	1656	6	19478	5.8810386473429945	1	0.3974581800632983	0.366018
GOTERM_BP_DIRECT	GO:0048298~positive regulation of isotype switching to IgA isotypes	3	0.17857142857142858	0.0859702	TGFB1, MSH2, MLH1	1656	6	19478	5.8810386473429945	1	0.3974581800632983	0.366018
GOTERM_BP_DIRECT	GO:0043131~erythrocyte enucleation	3	0.17857142857142858	0.0859702	DIAPH3, RAC1, HDAC6	1656	6	19478	5.8810386473429945	1	0.3974581800632983	0.366018
GOTERM_BP_DIRECT	GO:0007044~cell-substrate junction assembly	3	0.17857142857142858	0.0859702	FN1, ITGA6, TLN1	1656	6	19478	5.8810386473429945	1	0.3974581800632983	0.366018
GOTERM_BP_DIRECT	GO:0009597~detection of virus	3	0.17857142857142858	0.0859702	IFIH1, TLR3, RIGI	1656	6	19478	5.8810386473429945	1	0.3974581800632983	0.366018
GOTERM_BP_DIRECT	GO:0036324~vascular endothelial growth factor receptor-2 signaling pathway	3	0.17857142857142858	0.0859702	SLC31A1, KDR, VEGFA	1656	6	19478	5.8810386473429945	1	0.3974581800632983	0.366018
GOTERM_BP_DIRECT	GO:0035655~interleukin-18-mediated signaling pathway	3	0.17857142857142858	0.0859702	AKT1, PIK3R1, IL18R1	1656	6	19478	5.8810386473429945	1	0.3974581800632983	0.366018
GOTERM_BP_DIRECT	GO:1903409~reactive oxygen species biosynthetic process	3	0.17857142857142858	0.0859702	GBF1, NOX4, ABCC9	1656	6	19478	5.8810386473429945	1	0.3974581800632983	0.366018
GOTERM_BP_DIRECT	GO:0010810~regulation of cell-substrate adhesion	3	0.17857142857142858	0.0859702	ATXN3, PKP2, RAC1	1656	6	19478	5.8810386473429945	1	0.3974581800632983	0.366018
GOTERM_BP_DIRECT	GO:0010632~regulation of epithelial cell migration	3	0.17857142857142858	0.0859702	SRC, SASH1, PTK2	1656	6	19478	5.8810386473429945	1	0.3974581800632983	0.366018
GOTERM_BP_DIRECT	GO:0009449~gamma-aminobutyric acid biosynthetic process	3	0.17857142857142858	0.0859702	GAD1, SLC1A3, GAD2	1656	6	19478	5.8810386473429945	1	0.3974581800632983	0.366018
GOTERM_BP_DIRECT	GO:0072656~maintenance of protein location in mitochondrion	3	0.17857142857142858	0.0859702	PINK1, AKT1, HK1	1656	6	19478	5.8810386473429945	1	0.3974581800632983	0.366018
GOTERM_BP_DIRECT	GO:0006527~arginine catabolic process	3	0.17857142857142858	0.0859702	NOS2, ARG1, NOS1	1656	6	19478	5.8810386473429945	1	0.3974581800632983	0.366018
GOTERM_BP_DIRECT	GO:1990962~xenobiotic transport across blood-brain barrier	3	0.17857142857142858	0.0859702	ABCC1, ABCB1, SLC22A2	1656	6	19478	5.8810386473429945	1	0.3974581800632983	0.366018
GOTERM_BP_DIRECT	GO:0070086~ubiquitin-dependent endocytosis	3	0.17857142857142858	0.0859702	LRSAM1, IL10RA, CBL	1656	6	19478	5.8810386473429945	1	0.3974581800632983	0.366018
GOTERM_BP_DIRECT	GO:0045110~intermediate filament bundle assembly	3	0.17857142857142858	0.0859702	PKP2, PKP1, NEFH	1656	6	19478	5.8810386473429945	1	0.3974581800632983	0.366018
GOTERM_BP_DIRECT	GO:0019530~taurine metabolic process	3	0.17857142857142858	0.0859702	GHR, STAT5A, STAT5B	1656	6	19478	5.8810386473429945	1	0.3974581800632983	0.366018
GOTERM_BP_DIRECT	GO:0060510~type II pneumocyte differentiation	3	0.17857142857142858	0.0859702	AIMP2, NKX2-1, FGF10	1656	6	19478	5.8810386473429945	1	0.3974581800632983	0.366018
GOTERM_BP_DIRECT	GO:0046641~positive regulation of alpha-beta T cell proliferation	3	0.17857142857142858	0.0859702	ZAP70, PTPRC, SYK	1656	6	19478	5.8810386473429945	1	0.3974581800632983	0.366018
GOTERM_BP_DIRECT	GO:0040012~regulation of locomotion	3	0.17857142857142858	0.0859702	CHRM1, LRRK2, SNCA	1656	6	19478	5.8810386473429945	1	0.3974581800632983	0.366018
GOTERM_BP_DIRECT	GO:0009268~response to pH	3	0.17857142857142858	0.0859702	ARSA, ABCC8, GBA1	1656	6	19478	5.8810386473429945	1	0.3974581800632983	0.366018
GOTERM_BP_DIRECT	GO:0002830~positive regulation of type 2 immune response	3	0.17857142857142858	0.0859702	IL33, CD74, IDO1	1656	6	19478	5.8810386473429945	1	0.3974581800632983	0.366018
GOTERM_BP_DIRECT	GO:0033081~regulation of T cell differentiation in thymus	3	0.17857142857142858	0.0859702	SOS1, SOS2, SOD1	1656	6	19478	5.8810386473429945	1	0.3974581800632983	0.366018
GOTERM_BP_DIRECT	GO:0098989~NMDA selective glutamate receptor signaling pathway	3	0.17857142857142858	0.0859702	APP, DLG4, NRXN1	1656	6	19478	5.8810386473429945	1	0.3974581800632983	0.366018
GOTERM_BP_DIRECT	GO:0034983~peptidyl-lysine deacetylation	3	0.17857142857142858	0.0859702	HDAC9, HDAC6, SIRT3	1656	6	19478	5.8810386473429945	1	0.3974581800632983	0.366018
GOTERM_BP_DIRECT	GO:0051142~positive regulation of NK T cell proliferation	3	0.17857142857142858	0.0859702	IL12B, TYK2, JAK2	1656	6	19478	5.8810386473429945	1	0.3974581800632983	0.366018
GOTERM_BP_DIRECT	GO:0002925~positive regulation of humoral immune response mediated by circulating immunoglobulin	3	0.17857142857142858	0.0859702	FCER2, HPX, PTPRC	1656	6	19478	5.8810386473429945	1	0.3974581800632983	0.366018
GOTERM_BP_DIRECT	GO:0070842~aggresome assembly	3	0.17857142857142858	0.0859702	PRKN, VCP, HDAC6	1656	6	19478	5.8810386473429945	1	0.3974581800632983	0.366018
GOTERM_BP_DIRECT	GO:0120041~positive regulation of macrophage proliferation	3	0.17857142857142858	0.0859702	CSF1R, MAPK1, PTK2	1656	6	19478	5.8810386473429945	1	0.3974581800632983	0.366018
GOTERM_BP_DIRECT	GO:1990708~conditioned place preference	3	0.17857142857142858	0.0859702	GRIA1, CSMD1, SLC6A4	1656	6	19478	5.8810386473429945	1	0.3974581800632983	0.366018
GOTERM_BP_DIRECT	GO:0014910~regulation of smooth muscle cell migration	3	0.17857142857142858	0.0859702	PDGFA, TACR1, SORL1	1656	6	19478	5.8810386473429945	1	0.3974581800632983	0.366018
GOTERM_BP_DIRECT	GO:1903038~negative regulation of leukocyte cell-cell adhesion	3	0.17857142857142858	0.0859702	WNK1, AKT1, PPARA	1656	6	19478	5.8810386473429945	1	0.3974581800632983	0.366018
GOTERM_BP_DIRECT	GO:0007006~mitochondrial membrane organization	3	0.17857142857142858	0.0859702	PLSCR3, MFN2, SNCA	1656	6	19478	5.8810386473429945	1	0.3974581800632983	0.366018
GOTERM_BP_DIRECT	GO:1904358~positive regulation of telomere maintenance via telomere lengthening	3	0.17857142857142858	0.0859702	RTEL1, HNRNPA2B1, ATM	1656	6	19478	5.8810386473429945	1	0.3974581800632983	0.366018
GOTERM_BP_DIRECT	GO:0002320~lymphoid progenitor cell differentiation	3	0.17857142857142858	0.0859702	BMP4, KIT, BCL2	1656	6	19478	5.8810386473429945	1	0.3974581800632983	0.366018
GOTERM_BP_DIRECT	GO:0045760~positive regulation of action potential	3	0.17857142857142858	0.0859702	TACR1, SCN5A, ADRA1A	1656	6	19478	5.8810386473429945	1	0.3974581800632983	0.366018
GOTERM_BP_DIRECT	GO:0021696~cerebellar cortex morphogenesis	3	0.17857142857142858	0.0859702	COMT, GLI1, GLI2	1656	6	19478	5.8810386473429945	1	0.3974581800632983	0.366018
GOTERM_BP_DIRECT	GO:0014807~regulation of somitogenesis	3	0.17857142857142858	0.0859702	LFNG, NOTCH1, CDX1	1656	6	19478	5.8810386473429945	1	0.3974581800632983	0.366018
GOTERM_BP_DIRECT	GO:0051583~dopamine uptake involved in synaptic transmission	3	0.17857142857142858	0.0859702	PRKN, SLC6A3, SNCA	1656	6	19478	5.8810386473429945	1	0.3974581800632983	0.366018
GOTERM_BP_DIRECT	GO:0038173~interleukin-17A-mediated signaling pathway	3	0.17857142857142858	0.0859702	IL17RC, MAP3K7, IL17RA	1656	6	19478	5.8810386473429945	1	0.3974581800632983	0.366018
GOTERM_BP_DIRECT	GO:1905598~negative regulation of low-density lipoprotein receptor activity	3	0.17857142857142858	0.0859702	ADIPOQ, PCSK9, ITGAV	1656	6	19478	5.8810386473429945	1	0.3974581800632983	0.366018
GOTERM_BP_DIRECT	GO:0020027~hemoglobin metabolic process	3	0.17857142857142858	0.0859702	HPX, AMBP, CAT	1656	6	19478	5.8810386473429945	1	0.3974581800632983	0.366018
GOTERM_BP_DIRECT	GO:1901984~negative regulation of protein acetylation	3	0.17857142857142858	0.0859702	GSK3B, SIRT1, HDAC6	1656	6	19478	5.8810386473429945	1	0.3974581800632983	0.366018
GOTERM_BP_DIRECT	GO:1903146~regulation of autophagy of mitochondrion	3	0.17857142857142858	0.0859702	PINK1, ATP13A2, HDAC6	1656	6	19478	5.8810386473429945	1	0.3974581800632983	0.366018
GOTERM_BP_DIRECT	GO:0045646~regulation of erythrocyte differentiation	3	0.17857142857142858	0.0859702	HSPA9, SPI1, B2M	1656	6	19478	5.8810386473429945	1	0.3974581800632983	0.366018
GOTERM_BP_DIRECT	GO:0035166~post-embryonic hemopoiesis	3	0.17857142857142858	0.0859702	ERCC1, KLF4, JAK2	1656	6	19478	5.8810386473429945	1	0.3974581800632983	0.366018
GOTERM_BP_DIRECT	GO:0002071~glandular epithelial cell maturation	3	0.17857142857142858	0.0859702	PGR, GATA2, HIF1A	1656	6	19478	5.8810386473429945	1	0.3974581800632983	0.366018
GOTERM_BP_DIRECT	GO:0046985~positive regulation of hemoglobin biosynthetic process	3	0.17857142857142858	0.0859702	SLC25A37, ABCB10, KLF4	1656	6	19478	5.8810386473429945	1	0.3974581800632983	0.366018
GOTERM_BP_DIRECT	GO:0060056~mammary gland involution	3	0.17857142857142858	0.0859702	IGFBP5, CAV1, NFKB1	1656	6	19478	5.8810386473429945	1	0.3974581800632983	0.366018
GOTERM_BP_DIRECT	GO:0042306~regulation of protein import into nucleus	3	0.17857142857142858	0.0859702	EPM2A, BMP4, TGFB1	1656	6	19478	5.8810386473429945	1	0.3974581800632983	0.366018
GOTERM_BP_DIRECT	GO:0031394~positive regulation of prostaglandin biosynthetic process	3	0.17857142857142858	0.0859702	CD74, IL1B, PTGS2	1656	6	19478	5.8810386473429945	1	0.3974581800632983	0.366018
GOTERM_BP_DIRECT	GO:0032687~negative regulation of interferon-alpha production	3	0.17857142857142858	0.0859702	IL10, NLRC3, HAVCR2	1656	6	19478	5.8810386473429945	1	0.3974581800632983	0.366018
GOTERM_BP_DIRECT	GO:0035872~nucleotide-binding domain, leucine rich repeat containing receptor signaling pathway	3	0.17857142857142858	0.0859702	CYLD, ITCH, MAP3K7	1656	6	19478	5.8810386473429945	1	0.3974581800632983	0.366018
GOTERM_BP_DIRECT	GO:0009750~response to fructose	3	0.17857142857142858	0.0859702	SREBF1, GCKR, PTGS2	1656	6	19478	5.8810386473429945	1	0.3974581800632983	0.366018
GOTERM_BP_DIRECT	GO:1905671~regulation of lysosome organization	3	0.17857142857142858	0.0859702	SCARB2, TFEB, MTOR	1656	6	19478	5.8810386473429945	1	0.3974581800632983	0.366018
GOTERM_BP_DIRECT	GO:0038127~ERBB signaling pathway	3	0.17857142857142858	0.0859702	MAPK1, NRG1, EGFR	1656	6	19478	5.8810386473429945	1	0.3974581800632983	0.366018
GOTERM_BP_DIRECT	GO:0006949~syncytium formation	3	0.17857142857142858	0.0859702	ERCC1, ERVW-1, CYP19A1	1656	6	19478	5.8810386473429945	1	0.3974581800632983	0.366018
GOTERM_BP_DIRECT	GO:0010891~negative regulation of triglyceride storage	3	0.17857142857142858	0.0859702	TREM2, PPARG, PPARA	1656	6	19478	5.8810386473429945	1	0.3974581800632983	0.366018
GOTERM_BP_DIRECT	GO:0032692~negative regulation of interleukin-1 production	3	0.17857142857142858	0.0859702	IL10, NLRP12, NR1H4	1656	6	19478	5.8810386473429945	1	0.3974581800632983	0.366018
GOTERM_BP_DIRECT	GO:0033092~positive regulation of immature T cell proliferation in thymus	3	0.17857142857142858	0.0859702	IL1A, IL1B, FOXP3	1656	6	19478	5.8810386473429945	1	0.3974581800632983	0.366018
GOTERM_BP_DIRECT	GO:0051823~regulation of synapse structural plasticity	3	0.17857142857142858	0.0859702	CAMK2B, CHRNA7, CHRFAM7A	1656	6	19478	5.8810386473429945	1	0.3974581800632983	0.366018
GOTERM_BP_DIRECT	GO:0045345~positive regulation of MHC class I biosynthetic process	3	0.17857142857142858	0.0859702	IL33, CIITA, NLRP12	1656	6	19478	5.8810386473429945	1	0.3974581800632983	0.366018
GOTERM_BP_DIRECT	GO:0010961~intracellular magnesium ion homeostasis	3	0.17857142857142858	0.0859702	TMEM94, SLC41A1, TRPM7	1656	6	19478	5.8810386473429945	1	0.3974581800632983	0.366018
GOTERM_BP_DIRECT	GO:0070668~positive regulation of mast cell proliferation	3	0.17857142857142858	0.0859702	KITLG, KIT, RAC1	1656	6	19478	5.8810386473429945	1	0.3974581800632983	0.366018
GOTERM_BP_DIRECT	GO:0008380~RNA splicing	26	1.5476190476190477	0.0863863	FMR1, ELAVL4, UMOD, U2AF1, TTF2, RNPC3, PRPF8, AFF2, EFTUD2, PUF60, DHX15, PPARGC1A, ZRSR2, HSPA8, SNRPN, RBFOX3, FUS, USB1, PRPF4, PRPF6, HNRNPK, SRSF2, RNPS1, PPIG, TARDBP, SNRPB	1656	221	19478	1.3837737993748225	1	0.3991215023424734	0.36755
GOTERM_BP_DIRECT	GO:0015701~bicarbonate transport	7	0.4166666666666667	0.0896874	SLC26A2, SLC26A1, CA4, SLC4A10, SLC26A3, CFTR, BEST1	1656	37	19478	2.2252578665622145	1	0.41383433475317877	0.381099
GOTERM_BP_DIRECT	GO:0050778~positive regulation of immune response	7	0.4166666666666667	0.0896874	GPR151, TGFB2, RSAD2, CFP, B2M, HLA-DRB1, HLA-DQB1	1656	37	19478	2.2252578665622145	1	0.41383433475317877	0.381099
GOTERM_BP_DIRECT	GO:0015031~protein transport	52	3.0952380952380953	0.0900772	WASHC5, VPS29, ARF1, LYST, BICD2, RABGEF1, SEC61A1, TOM1, DAG1, TMED1, VPS35, AP1S3, SEC62, CEP290, SNAP29, TMED5, NSF, TAP2, PEX1, VAMP7, TBC1D5, HAP1, NUP98, RAB7B, VPS28, CHMP5, RAB7A, CD63, TSG101, STX16, PSEN1, LRP2, AAAS, HSP90B1, MTM1, SNX1, MVB12B, ATG7, MON2, CAV1, GBF1, MYO5A, DNAJC13, AP2B1, STAM, AP4B1, COL1A1, SNX14, MYO5B, CHMP2B, RAB18, VPS45	1656	496	19478	1.2331210067009506	1	0.4153625544151411	0.382506
GOTERM_BP_DIRECT	GO:0007519~skeletal muscle tissue development	9	0.5357142857142857	0.0918379	CAV1, MYOD1, NF1, EP300, MYH14, DMD, ABCC9, CFLAR, HOXD10	1656	55	19478	1.9247035573122528	1	0.41749282146151956	0.384468
GOTERM_BP_DIRECT	GO:0050777~negative regulation of immune response	4	0.2380952380952381	0.0920698	COL3A1, AMBP, SMCR8, FOXP3	1656	13	19478	3.619100706057228	1	0.41749282146151956	0.384468
GOTERM_BP_DIRECT	GO:0003300~cardiac muscle hypertrophy	4	0.2380952380952381	0.0920698	HDAC2, LEP, HTR2B, TTN	1656	13	19478	3.619100706057228	1	0.41749282146151956	0.384468
GOTERM_BP_DIRECT	GO:0002726~positive regulation of T cell cytokine production	4	0.2380952380952381	0.0920698	HLA-A, MAP3K7, B2M, MALT1	1656	13	19478	3.619100706057228	1	0.41749282146151956	0.384468
GOTERM_BP_DIRECT	GO:1901731~positive regulation of platelet aggregation	4	0.2380952380952381	0.0920698	MMRN1, HTR2A, JAK2, GP6	1656	13	19478	3.619100706057228	1	0.41749282146151956	0.384468
GOTERM_BP_DIRECT	GO:0010801~negative regulation of peptidyl-threonine phosphorylation	4	0.2380952380952381	0.0920698	SPRED1, CALM3, CALM1, EIF4G1	1656	13	19478	3.619100706057228	1	0.41749282146151956	0.384468
GOTERM_BP_DIRECT	GO:0060644~mammary gland epithelial cell differentiation	4	0.2380952380952381	0.0920698	PTCH1, AKT1, IRF6, FGF2	1656	13	19478	3.619100706057228	1	0.41749282146151956	0.384468
GOTERM_BP_DIRECT	GO:2001223~negative regulation of neuron migration	4	0.2380952380952381	0.0920698	COL3A1, ADGRG1, STAT3, GNRH1	1656	13	19478	3.619100706057228	1	0.41749282146151956	0.384468
GOTERM_BP_DIRECT	GO:1905461~positive regulation of vascular associated smooth muscle cell apoptotic process	4	0.2380952380952381	0.0920698	ADCY10, MFN2, PPARG, SOD2	1656	13	19478	3.619100706057228	1	0.41749282146151956	0.384468
GOTERM_BP_DIRECT	GO:0090181~regulation of cholesterol metabolic process	4	0.2380952380952381	0.0920698	ARV1, EPHX2, NR1H4, LDLR	1656	13	19478	3.619100706057228	1	0.41749282146151956	0.384468
GOTERM_BP_DIRECT	GO:0098976~excitatory chemical synaptic transmission	4	0.2380952380952381	0.0920698	GRIN2A, GRIN2B, GRIN1, GRIN2D	1656	13	19478	3.619100706057228	1	0.41749282146151956	0.384468
GOTERM_BP_DIRECT	GO:0010269~response to selenium ion	4	0.2380952380952381	0.0920698	MAOB, IL13, SOD2, PTGS2	1656	13	19478	3.619100706057228	1	0.41749282146151956	0.384468
GOTERM_BP_DIRECT	GO:0050795~regulation of behavior	4	0.2380952380952381	0.0920698	RELN, MDK, HTR1A, HTR2B	1656	13	19478	3.619100706057228	1	0.41749282146151956	0.384468
GOTERM_BP_DIRECT	GO:0042420~dopamine catabolic process	4	0.2380952380952381	0.0920698	MAOB, MAOA, COMT, SLC6A3	1656	13	19478	3.619100706057228	1	0.41749282146151956	0.384468
GOTERM_BP_DIRECT	GO:1900748~positive regulation of vascular endothelial growth factor signaling pathway	4	0.2380952380952381	0.0920698	ITGB1, ADGRG1, TNXB, VEGFA	1656	13	19478	3.619100706057228	1	0.41749282146151956	0.384468
GOTERM_BP_DIRECT	GO:0060075~regulation of resting membrane potential	4	0.2380952380952381	0.0920698	KCNJ10, TREM2, PSEN1, NALCN	1656	13	19478	3.619100706057228	1	0.41749282146151956	0.384468
GOTERM_BP_DIRECT	GO:0043114~regulation of vascular permeability	4	0.2380952380952381	0.0920698	BCR, SRC, TEK, PLEC	1656	13	19478	3.619100706057228	1	0.41749282146151956	0.384468
GOTERM_BP_DIRECT	GO:0071218~cellular response to misfolded protein	4	0.2380952380952381	0.0920698	ATXN3, VCP, CAV1, HDAC6	1656	13	19478	3.619100706057228	1	0.41749282146151956	0.384468
GOTERM_BP_DIRECT	GO:0006473~protein acetylation	4	0.2380952380952381	0.0920698	CREBBP, EP300, CLOCK, FOXO1	1656	13	19478	3.619100706057228	1	0.41749282146151956	0.384468
GOTERM_BP_DIRECT	GO:0043568~positive regulation of insulin-like growth factor receptor signaling pathway	4	0.2380952380952381	0.0920698	GH1, AR, IGFBP5, IGF1	1656	13	19478	3.619100706057228	1	0.41749282146151956	0.384468
GOTERM_BP_DIRECT	GO:0035435~phosphate ion transmembrane transport	4	0.2380952380952381	0.0920698	SLC20A2, VDR, SLC20A1, SLC25A11	1656	13	19478	3.619100706057228	1	0.41749282146151956	0.384468
GOTERM_BP_DIRECT	GO:0007614~short-term memory	4	0.2380952380952381	0.0920698	MDK, CHRNA7, CHRFAM7A, SLC2A4	1656	13	19478	3.619100706057228	1	0.41749282146151956	0.384468
GOTERM_BP_DIRECT	GO:0040015~negative regulation of multicellular organism growth	4	0.2380952380952381	0.0920698	SOCS2, GDF15, PTCH1, FXN	1656	13	19478	3.619100706057228	1	0.41749282146151956	0.384468
GOTERM_BP_DIRECT	GO:0034379~very-low-density lipoprotein particle assembly	4	0.2380952380952381	0.0920698	DGAT1, FECH, LPCAT3, APOB	1656	13	19478	3.619100706057228	1	0.41749282146151956	0.384468
GOTERM_BP_DIRECT	GO:0010764~negative regulation of fibroblast migration	4	0.2380952380952381	0.0920698	ZEB2, BRAF, RAC1, FGF2	1656	13	19478	3.619100706057228	1	0.41749282146151956	0.384468
GOTERM_BP_DIRECT	GO:0045793~positive regulation of cell size	4	0.2380952380952381	0.0920698	RET, HSP90AA1, ATP7A, MAP3K7	1656	13	19478	3.619100706057228	1	0.41749282146151956	0.384468
GOTERM_BP_DIRECT	GO:0090303~positive regulation of wound healing	6	0.35714285714285715	0.0948248	ITGB1, OCLN, CLDN1, PTK2, MYLK, HBEGF	1656	29	19478	2.4335332333833084	1	0.428888748050376	0.394962
GOTERM_BP_DIRECT	GO:0048041~focal adhesion assembly	6	0.35714285714285715	0.0948248	BCR, SRC, TAOK2, BCL2, PTK2B, THY1	1656	29	19478	2.4335332333833084	1	0.428888748050376	0.394962
GOTERM_BP_DIRECT	GO:0042104~positive regulation of activated T cell proliferation	6	0.35714285714285715	0.0948248	STAT5A, STAT5B, IL12B, IGF1, HMGB1, IL12RB1	1656	29	19478	2.4335332333833084	1	0.428888748050376	0.394962
GOTERM_BP_DIRECT	GO:0006626~protein targeting to mitochondrion	6	0.35714285714285715	0.0948248	FIS1, AIP, MFN2, MFF, GDAP1, TOMM20	1656	29	19478	2.4335332333833084	1	0.428888748050376	0.394962
GOTERM_BP_DIRECT	GO:0030514~negative regulation of BMP signaling pathway	11	0.6547619047619048	0.0952015	SPART, SKOR1, NOTCH1, SMURF2, CAV1, ABL1, PPARG, LRP2, MTMR4, SORL1, SMAD7	1656	74	19478	1.7484168951560257	1	0.43031790568768213	0.396278
GOTERM_BP_DIRECT	GO:0017015~regulation of transforming growth factor beta receptor signaling pathway	5	0.2976190476190476	0.0972655	SMAD2, SMURF2, LOX, NREP, ENG	1656	21	19478	2.800494593972855	1	0.43741732807772576	0.402816
GOTERM_BP_DIRECT	GO:0045780~positive regulation of bone resorption	5	0.2976190476190476	0.0972655	TF, SYK, TFRC, SRC, EGFR	1656	21	19478	2.800494593972855	1	0.43741732807772576	0.402816
GOTERM_BP_DIRECT	GO:0038061~non-canonical NF-kappaB signal transduction	5	0.2976190476190476	0.0972655	NFKBIA, BCL10, RELA, NFKB1, NFKB2	1656	21	19478	2.800494593972855	1	0.43741732807772576	0.402816
GOTERM_BP_DIRECT	GO:0060236~regulation of mitotic spindle organization	5	0.2976190476190476	0.0972655	DYNC1H1, DCTN1, CLTC, PKD1, GNAI1	1656	21	19478	2.800494593972855	1	0.43741732807772576	0.402816
GOTERM_BP_DIRECT	GO:0032469~endoplasmic reticulum calcium ion homeostasis	5	0.2976190476190476	0.0972655	WFS1, BCL2, ITPR1, ATP2A2, PSEN1	1656	21	19478	2.800494593972855	1	0.43741732807772576	0.402816
GOTERM_BP_DIRECT	GO:0021772~olfactory bulb development	5	0.2976190476190476	0.0972655	MECP2, CSF1R, SEMA3A, LRRK2, CHD7	1656	21	19478	2.800494593972855	1	0.43741732807772576	0.402816
GOTERM_BP_DIRECT	GO:0010880~regulation of release of sequestered calcium ion into cytosol by sarcoplasmic reticulum	5	0.2976190476190476	0.0972655	ASPH, CHD7, CALM3, DMD, CALM1	1656	21	19478	2.800494593972855	1	0.43741732807772576	0.402816
GOTERM_BP_DIRECT	GO:0044818~mitotic G2/M transition checkpoint	5	0.2976190476190476	0.0972655	ETAA1, MRE11, CHEK1, BRCA1, NBN	1656	21	19478	2.800494593972855	1	0.43741732807772576	0.402816
GOTERM_BP_DIRECT	GO:0090090~negative regulation of canonical Wnt signaling pathway	19	1.130952380952381	0.098905	PRKN, GSK3B, APP, SMAD4, NOTCH1, HDAC1, CAV1, STK4, GLI1, SOX10, FOXO1, CYLD, FERMT1, STK11, ZNRF3, APC, CDH2, MDK, CTNNB1	1656	153	19478	1.4606501215623127	1	0.44450850412593884	0.409346
GOTERM_BP_DIRECT	GO:0060412~ventricular septum morphogenesis	7	0.4166666666666667	0.0992489	ROBO2, TGFB2, SMAD4, NOTCH1, PROX1, RBPJ, SMAD7	1656	38	19478	2.166698449021103	1	0.444644995942742	0.409472
GOTERM_BP_DIRECT	GO:0006641~triglyceride metabolic process	7	0.4166666666666667	0.0992489	TNXB, DGAT1, CAV1, CAT, APOA2, LPL, PCSK9	1656	38	19478	2.166698449021103	1	0.444644995942742	0.409472
GOTERM_BP_DIRECT	GO:0042267~natural killer cell mediated cytotoxicity	7	0.4166666666666667	0.0992489	STAT5A, STAT5B, KIF5B, SH2D1A, PIK3CB, PIK3R1, LYST	1656	38	19478	2.166698449021103	1	0.444644995942742	0.409472
GOTERM_BP_DIRECT	GO:0000132~establishment of mitotic spindle orientation	7	0.4166666666666667	0.0992489	ITGB1, HDAC3, DCTN1, HTT, PAX6, MCPH1, FGF10	1656	38	19478	2.166698449021103	1	0.444644995942742	0.409472
GOTERM_BP_DIRECT	GO:0007095~mitotic G2 DNA damage checkpoint signaling	7	0.4166666666666667	0.0992489	MRE11, TAOK2, CHEK1, ATM, BRCA1, NBN, MBTPS2	1656	38	19478	2.166698449021103	1	0.444644995942742	0.409472
GOTERM_BP_DIRECT	GO:0042472~inner ear morphogenesis	9	0.5357142857142857	0.0995971	BCR, TFAP2A, COL11A1, KCNQ1, CHD7, GATA2, PAX2, FGFR2, FGFR1	1656	56	19478	1.890333850931677	1	0.4459234316890984	0.410649

## Sheet: CC
Category	Term	Count	%	PValue	Genes	List Total	Pop Hits	Pop Total	Fold Enrichment	Bonferroni	Benjamini	FDR
GOTERM_CC_DIRECT	GO:0070062~extracellular exosome	362	21.547619047619047	1.11458e-41	APP, TFRC, UXS1, COL12A1, SERPINE1, GBA1, ENO2, EPS8, PNP, LGALS1, SCN11A, DAG1, VPS35, PRKACA, B2M, GLUL, PRKACB, EPHB4, ARSA, PRKCB, KRT8, HLA-A, PDZK1, KRT5, DICER1, RNASE2, HSPG2, BCR, ACE2, AZGP1, MTHFD1, SUB1, SERPING1, HPRT1, LAP3, TLN1, UBA52, HPD, ALDH7A1, CFB, CD101, VPS28, SPTBN4, AARS1, MTMR2, ABCB1, SLC22A5, CFH, ABCB6, SHMT1, SLC22A2, CFI, UMOD, KLK3, THY1, SLC5A2, C2, C3, CD79B, HP…	1672	2242	20795	2.008147522931081	1.1847969841107763E-38	1.1847969841107763E-38	9.95319e-39
GOTERM_CC_DIRECT	GO:0005829~cytosol	681	40.535714285714285	1.27511e-34	RB1, VPS29, WIPF1, ENO2, BACH2, MYLK, LACTB, RABGEF1, ZFYVE27, TBK1, TFG, DPYSL5, WDR91, AKT1, VPS35, AP1S3, PRKACA, PRKACB, MNX1, GAMT, PRKCB, DICER1, WDR73, ATG12, BCR, AR, MTHFD1, PRKAR1A, MAP1B, LARS1, HMBS, HPRT1, NUP98, UBA52, HPD, CLOCK, ATF6, VPS28, IDO1, GNE, FLG, MTMR2, ABCB6, PRKDC, FLII, SHMT1, MTMR9, BCL10, WDR62, PLA2G6, MTMR4, AAAS, HIF1A, GIGYF2, MTMR7, TERT, PLCG2, CEP72, ATG7, P…	1672	5713	20795	1.4825369948669072	1.3554407775120088E-31	6.777203887560044E-32	5.69336e-32
GOTERM_CC_DIRECT	GO:0005886~plasma membrane	666	39.64285714285714	2.43744e-33	TFRC, GLDC, SERPINE1, SLCO6A1, ENO2, CLDN1, GLDN, MYLK, EPS8, GJA3, SCN11A, GJA5, AKT1, PRKACA, PRKACB, CXADR, PRKCB, PDZK1, PDYN, HSPG2, GABRG2, BCR, SLC5A7, AR, ACE2, EWSR1, MAP1B, ERVW-1, AGTR1, TMEM126A, UBA52, CFB, VPS28, ABCB1, ABCB6, THY1, PLA2G6, SLC5A2, C3, GJC1, GRIN2A, NCSTN, TERT, PLCG2, PCDHA3, PROM1, SLC19A1, NGFR, CADM3, JUP, LRBA, ABCA4, IL31RA, FN1, FZD8, BRAF, ERLIN2, GP6, GRIN2…	1672	5597	20795	1.4799313627515767	2.5909978719223285E-30	8.636659573074428E-31	7.25544e-31
GOTERM_CC_DIRECT	GO:0009986~cell surface	152	9.047619047619047	4.08269e-33	CD86, APP, SCARB1, TFRC, ITGA2B, PLAT, GLDN, CDH2, IL12B, CASR, KCNH5, IL1R1, SLC11A2, ADIPOQ, ADAM10, ANK3, HLA-A, ACE2, ADAM17, TMX3, TLN1, CFTR, GRIA1, NOTCH2, CSF1R, NOTCH3, ABCB1, NOTCH1, SLC1A2, PDGFA, SLC1A3, LPL, UMOD, PSEN1, MST1R, THY1, FUT4, DPP4, C3, ADAMTS15, GRIN2A, ADGRG6, MBP, PROM1, NGFR, PRNP, TGFB1, VCAM1, AMBP, HSPA5, TRPV2, MSN, GP6, GRIN2B, NOTCH2NLC, TREML1, TF, PTPRC, CD28…	1672	662	20795	2.8556715188135127	4.33990449281818E-30	1.084976123204545E-30	9.11462e-31
GOTERM_CC_DIRECT	GO:0016020~membrane	642	38.21428571428571	2.96877e-31	SPI1, TFRC, TMEM94, ENO2, CLDN1, AKT1, PRKACA, PRKACB, HOGA1, HSPG2, GABRG2, BCR, SLC5A7, AR, ACE2, MTHFD1, PRKAR1A, AGTR1, YME1L1, NUP98, ATF6, MTMR2, ABCB1, ABCB6, PRKDC, CFI, PDGFA, PLA2G6, SLC5A2, MTMR4, AAAS, GIGYF2, MTMR7, GRIN2A, NCSTN, RHOT1, ST3GAL4, SLC19A1, NGFR, DNAH10, ICMT, JUP, FUCA1, LRBA, ABCA4, IL31RA, FZD8, GRIN2B, GRIN2D, TREML1, COL1A1, CS, CPEB1, HNRNPK, FAT2, NOX4, HYOU1, C…	1672	5415	20795	1.4745490331217113	3.15580117157603E-28	6.31160234315206E-29	5.30222e-29
GOTERM_CC_DIRECT	GO:0030424~axon	100	5.952380952380952	6.58645e-29	APP, RAB3A, PLXND1, FMR1, AVIL, COMT, GLDN, IGF1R, ZFYVE27, SCN11A, SCN9A, SACS, NRCAM, SLC12A6, SBF2, SCN1B, EPHA5, ADAM10, CPT1C, MAPK8IP3, GABRG2, BCR, SLC5A7, MAP1B, SCN8A, MTMR2, PSEN1, CORO1A, SPTA1, SLC38A7, TAC1, PRPH, NTNG2, TGFB2, SYT2, TGFB1, INSR, IL31RA, AZIN2, KLHL24, SETX, NF1, CNTN1, CNTN2, SCN2A, FGF13, RET, GSK3B, NRP1, CNTNAP2, LRRK2, ELAVL4, HTR2A, SLC6A3, KIF1C, KIF1B, NEFM, …	1672	358	20795	3.4740784795915642	7.001400652888934E-26	1.1669001088148222E-26	9.80284e-27
GOTERM_CC_DIRECT	GO:0062023~collagen-containing extracellular matrix	102	6.071428571428571	2.83736e-27	ADAMDEC1, COL12A1, SERPINE1, F13A1, LGALS4, LGALS1, CDH2, DAG1, CCN1, POSTN, ADIPOQ, ANXA11, HSPG2, AZGP1, COL4A2, LOX, COL4A1, COL4A4, COL4A3, COL4A6, COL4A5, SERPING1, FLG, AEBP1, CFP, KNG1, HSP90B1, HPX, ADAMTS15, SERPINH1, TGFB2, TGFB1, AMBP, FN1, PRG4, BMP7, COL1A1, GH1, CXCL12, COL1A2, COL5A1, COL5A2, COL20A1, CALR, FGFR2, FBN1, FGF10, SERPINA3, ECM1, SERPINA1, IFNA2, CTSZ, LAMC2, CTSS, ADA…	1672	387	20795	3.2780219576425207	3.0161103648931813E-24	4.308729092704545E-25	3.61966e-25
GOTERM_CC_DIRECT	GO:0005615~extracellular space	278	16.547619047619047	1.46662e-25	APP, HPSE2, TFRC, COL12A1, SERPINE1, GBA1, ENO2, GLDN, LGALS4, LGALS1, CHEK1, DAG1, IL12B, CCN1, B2M, HABP2, ARSA, CXADR, HLA-A, RNASE2, HSPG2, CHIT1, ACE2, AZGP1, SERPING1, UBA52, CFB, CFH, CFI, PDGFA, UMOD, KLK3, CFP, PLA2G6, MTMR4, TTBK2, C2, C3, HPX, ADAMTS15, SERPINH1, CD14, PROM1, APOB, RAB11FIP4, TSLP, FN1, LIF, PRG4, IGF1, COL1A1, ATP4A, TF, COL1A2, GNRH1, REN, CALR, HLA-DRB1, IL21, DDR1,…	1672	1867	20795	1.8519238703956657	1.5590173286949371E-22	1.9487716608686714E-23	1.63711e-23
GOTERM_CC_DIRECT	GO:0043235~receptor complex	69	4.107142857142857	1.32603e-23	DDR1, RET, ITGB1, ALK, APP, NRP1, FLT1, CSF3R, FLT3, PTPRQ, ITGB4, FLT4, VLDLR, IGF1R, NR3C2, GHR, KDR, LEPR, IL12B, ITGB8, ITGB7, EPHB4, JAK1, PDGFRB, IFNAR2, PDGFRA, CR2, MUSK, LIFR, TYK2, KIT, TLR7, PPARG, MET, ENG, IFNAR1, NOTCH2, CSF1R, NOTCH3, NOTCH1, LRP1, RNMT, TNFRSF11B, ITPR3, MST1R, LRP2, CSF2RA, EGFR, ERBB3, IL12RB1, LDLR, SMAD2, NTRK2, VDR, NTRK3, INSR, IL31RA, NR1H4, TRPV3, NOTCH2NL…	1672	217	20795	3.9546860185654755	1.4095652632914472E-20	1.5661836258793858E-21	1.31571e-21
GOTERM_CC_DIRECT	GO:0030425~dendrite	107	6.369047619047619	1.75149e-23	CHRM2, APP, CHRM3, CHRM1, FMR1, COMT, RABGEF1, ZFYVE27, DPYSL5, SACS, KIF21A, TP63, EPM2A, EPHA5, MAGI2, CYBB, ADAM10, ANK3, PDYN, CPT1C, MAPK8IP3, SLC5A7, SLC9A6, MAP1B, GRIA1, GRIA2, MTMR2, MAOB, MAX, CHRNA4, CHRNA7, PSEN1, THY1, CRHR2, MAP2, PENK, ABL1, PRNP, WFS1, INSR, TRAPPC4, HTR1A, SLC4A10, AZIN2, RAB27A, GRIN2B, GNAO1, ADCY10, CPEB1, NF1, GNB5, FGF13, CPEB4, RET, GSK3B, CNTNAP2, LRRK2, K…	1672	465	20795	2.8618935535319237	1.8618332365850696E-20	1.8618332365850695E-21	1.56408e-21
GOTERM_CC_DIRECT	GO:0032991~protein-containing complex	137	8.154761904761905	2.31463e-23	IFITM3, APP, IFITM2, SMARCB1, CISD2, IKZF1, AHR, NR3C1, CLDN1, STK11, DPYSL5, CHEK1, CAPN3, AKT1, TP63, MEN1, PDGFRA, CXADR, MAGI2, MITF, FOXP3, ATG12, BCR, AR, OXA1L, PRKAR1A, TFAM, UTRN, TP53, CFTR, VCL, VCP, DHX9, PRKDC, PSEN2, SLC41A1, MTMR9, KLK3, PSEN1, BCL10, STK4, HIF1A, CORO1A, GIGYF2, HSP90B1, C3, SNX1, KLC2, SNX2, CD19, ABL1, MBP, SMAD2, FIS1, HSPA5, CAV1, ERLIN2, ESR1, AICDA, SMAD7, O…	1672	691	20795	2.4658415790166117	2.4604561132729882E-20	2.2367782847936254E-21	1.87906e-21
GOTERM_CC_DIRECT	GO:0005788~endoplasmic reticulum lumen	85	5.059523809523809	2.91205e-23	APP, POGLUT2, SERPINA1, CSF1, FLT3, FKBP14, COL12A1, CTSZ, PCSK9, ADAMTSL1, ADAMTS5, STS, LGALS1, TMEM43, CDH2, DAG1, IL12B, CCN1, POGLUT3, B2M, CTSC, MEN1, VKORC1, ARSA, FGA, IGFBP5, APOA2, PLAUR, GPX7, ADAM10, F2, SUMF1, F5, BACE1, ACE2, VCAN, ADAM17, F8, F9, COL4A2, COL4A1, COL4A4, COL4A3, EOGT, CANX, COL4A6, COL4A5, COL6A3, SERPING1, VWA1, H6PD, SERPINC1, COL11A1, PDGFA, AFP, CFP, PTGS2, THBS…	1672	318	20795	3.3244090608167074	3.095504478554434E-20	2.5795870654620283E-21	2.16705e-21
GOTERM_CC_DIRECT	GO:0005737~cytoplasm	662	39.404761904761905	3.64603e-23	RB1, CLPB, UXS1, AVIL, RBPJ, MYLK, EPS8, TBK1, TFG, DPYSL5, AKT1, AP1S3, PRKACA, PRKACB, GAMT, CXADR, RBFOX3, PRKCB, DICER1, SOX10, ATG12, AR, FLG2, LARS2, ACE2, EWSR1, PRKAR1A, HECW2, LARS1, HMBS, HPRT1, CYP2E1, UBA52, VPS28, IDO1, MTMR2, ABCB1, AIRE, FLII, SHMT1, MTMR9, BCL10, GATA2, MTMR4, HIF1A, MTMR7, CYP2B6, TERT, PLCG2, ATG7, CDK18, CREBBP, GSTM1, JUP, FUCA1, BRAF, EIF2AK4, GRIN2B, PBX1, C…	1672	6004	20795	1.3713236231666925	3.875726571092426E-20	2.9813281316095586E-21	2.50454e-21
GOTERM_CC_DIRECT	GO:0048471~perinuclear region of cytoplasm	139	8.273809523809524	6.63828e-21	IFITM3, APP, RAB3A, TFRC, CSF1, HFE, FMR1, CDH1, KIF5B, LAMP2, KIF5A, VPS35, SBF1, PRKACA, SBF2, PRKACB, EPHA5, CDKL5, SLC11A2, MAGI2, TSC2, DICER1, CDC25C, MAPK8IP3, MAP1B, PKP1, CERKL, MTMR2, VCP, ITPR1, SLC1A3, MTMR9, PIK3R1, BCL10, PLD1, NDRG1, HSP90B1, ATXN2, ABL1, PLCG2, TSPAN1, RAB11FIP4, CAV1, PTCH1, XRCC3, AZIN2, MSN, SELE, PTK2, PUM2, ADCY10, CYLD, TF, DLG1, SYNJ1, MOB2, NOX4, CALR, PI4…	1672	750	20795	2.3050279106858054	7.056490129894009E-18	5.040350092781435E-19	4.23427e-19
GOTERM_CC_DIRECT	GO:0005764~lysosome	81	4.821428571428572	8.59602e-21	SCARB2, SCARB1, APP, RAB3A, HEXB, LRRK2, CLTC, CTSZ, PCSK9, GBA1, MPO, CTSS, SGSH, FLCN, FYCO1, ZFYVE26, STS, NAGLU, LAMP2, IDS, EPG5, VPS35, CD34, CTBS, CTSD, CTSC, RAB8A, CTSB, ARSA, VPS13C, SLC11A2, TSC2, ANK3, RNASE2, BACE1, CHIT1, NPC1, LARS1, KCNQ1, IL1B, NAAA, TLR7, HAP1, RAB7B, DEPDC5, CRYAB, RAB7A, IFNAR1, ASAH1, SRC, WDR45B, UNC93B1, NPRL3, LRP2, BCL10, SNX1, SNX2, NEU1, LDLR, SNCA, CTS…	1672	318	20795	3.1679662814841563	9.137569595526002E-18	6.091713063684001E-19	5.1175e-19
GOTERM_CC_DIRECT	GO:0009897~external side of plasma membrane	94	5.595238095238096	2.27622e-20	CD86, ITGB1, CXCL9, CSF3R, ITGAM, TFRC, HFE, ITGA2B, ECE1, AQP4, IDE, ITGAE, SLC2A4, ITGAL, CD3D, GHR, CA4, DAG1, KDR, ITGAX, LEPR, IL12B, NRCAM, ITGAV, CD34, B2M, CCR4, SLC22A11, CTSB, EPHA5, PDGFRA, FGA, IL1R1, IL13, ANXA5, PLAUR, LIFR, HLA-A, F2, F3, FCER2, AZGP1, CLEC4D, KIT, PECAM1, ITGA6, CLEC4E, MS4A1, ENG, GRIA1, GRIA2, CHRNA4, CHRNA7, CXCR5, PLG, THY1, LRP2, THBS1, CSF2RA, CD79B, IL1RL1,…	1672	413	20795	2.830743074944681	2.4196207589460105E-17	1.5122629743412565E-18	1.27041e-18
GOTERM_CC_DIRECT	GO:0005925~focal adhesion	96	5.714285714285714	5.89141e-20	SCARB2, ITGB1, NRP1, ARF1, FLT1, CD81, ITGB4, AVIL, CLTC, ITGA2B, ILK, SYNE2, SLC6A4, TNFSF13B, CSRP1, CDH2, DAG1, ITGB8, ITGAV, ITGB7, RAC1, JAK2, B2M, JAK1, PDGFRB, MAP2K1, DST, MME, ANXA5, PLAUR, ADAM10, CASK, KIF23, HSPG2, YWHAZ, DNM2, GAK, ADAM17, CAT, ITGA6, ARHGEF2, PABPC1, LAP3, TLN1, CD46, CD44, VCL, PLEC, ENG, LRP1, SRC, SHC1, STX16, FLII, PXN, THY1, CBL, LPP, EGFR, HSP90B1, DPP4, RAB21…	1672	433	20795	2.757439473131706	6.262571315799979E-17	3.609930727601432E-18	3.03261e-18
GOTERM_CC_DIRECT	GO:0043025~neuronal cell body	87	5.178571428571429	6.11277e-20	RET, CHRM2, WASHC5, CNTNAP2, SNAP25, LRRK2, HTR2A, SLC6A3, PTPRF, IGF1R, GHR, GRM5, SCN11A, DPYSL5, KIF5C, CASP3, DNER, VPS35, ATP7A, CCR4, RAB8A, SCN1A, EPHA5, CASR, HSP90AA1, KCND2, MME, GLRX5, VPS13A, CYBB, PDYN, TNFRSF1B, BACE1, MAP1B, KCNQ1, IAPP, MAPT, SOS1, GRIA1, SPTBN4, GRIA2, MAOB, SRC, DCTN1, CHRNA4, HDAC1, KCNA1, NRXN1, CACNA1B, CACNA1A, SLC1A3, ITPR3, PSEN1, CYP17A1, CDC42, DNAJB1, P…	1672	369	20795	2.9323481930991555	6.497875309682577E-17	3.609930727601432E-18	3.03261e-18
GOTERM_CC_DIRECT	GO:0098978~glutamatergic synapse	116	6.904761904761905	1.07034e-19	CHRM2, DGKE, FAAH, CHRM1, PLXND1, TFRC, PLAT, EPS8, OPHN1, DPYSL5, CDH1, DAG1, AKT1, NRCAM, VPS35, PRKACA, PRKACB, CASR, CDKL5, ADAM10, CPT1C, BCR, SLC9A6, PRKAR1A, MAP1B, SCN8A, SQSTM1, GRIA1, VCP, NOTCH1, SLC1A2, PSEN1, THY1, CORO1A, CRHR1, GRIN2A, ABL1, NTNG2, FUS, BRAF, BTBD9, PUM2, GRIN2D, PTPRD, GNAO1, DLG1, DLG4, CHMP2B, NF1, CNTN1, CALR, SCN2A, FGFR1, GSK3B, NRP1, CNTNAP2, SNAP25, CNTNAP1…	1672	588	20795	2.453597467695212	1.1377671643384847E-16	5.9882482333604454E-18	5.03058e-18
GOTERM_CC_DIRECT	GO:0045121~membrane raft	62	3.6904761904761907	2.31136e-19	ITGB1, APP, SLC2A4, SLC6A3, SLC6A4, HK1, IKBKB, KDR, NOS1, JAK2, CTSD, CXADR, ANXA2, MME, TNFRSF1B, BACE1, ACE2, ZAP70, ADAM17, PLSCR1, NPC1, LCK, KCNQ1, PECAM1, MAPT, CARD11, VCL, SRC, KCNA3, ATP1A4, SLC1A2, THY1, PSEN1, BCL10, ATP1A1, ADCY1, CBL, EGFR, CLN6, DPP4, SDCBP, ADGRG1, PODXL, CD19, PLCG2, SERPINH1, DMD, CD14, PRNP, ANGPT1, SMURF2, CAV1, ERLIN2, GP6, SELE, PIKFYVE, CD4, DLG1, PTPRC, FA…	1672	211	20795	3.654532982607315	2.4569770535127774E-16	1.2284885267563886E-17	1.03202e-17
GOTERM_CC_DIRECT	GO:0005576~extracellular region	303	18.035714285714285	4.02375e-19	APP, ADAMDEC1, TFRC, COL12A1, SERPINE1, PREP, AQP4, GLDN, PNP, LGALS1, DAG1, KDR, IL12B, CCN1, B2M, EPHB4, SCN1B, HABP2, ARSA, CXADR, IL1R1, PDYN, RNASE2, HSPG2, CHIT1, FLG2, ACE2, AZGP1, SERPING1, TLN1, CFB, CFH, CFI, PDGFA, KLK3, THY1, CFP, C2, C3, HPX, PENK, NEU1, ST3GAL4, CD14, APOB, ATG7, CTSA, NTNG2, NGFR, JUP, TSLP, FUCA1, FN1, LIF, RAB27A, PRG4, IGF1, NOTCH2NLA, NOTCH2NLC, COL1A1, VANGL1,…	1672	2313	20795	1.629257194099504	4.2772440535220936E-16	2.0367828826295685E-17	1.71105e-17
GOTERM_CC_DIRECT	GO:0043005~neuron projection	73	4.345238095238095	3.47425e-15	HYCC1, SNAP25, APP, NRP1, ARF1, FMR1, AVIL, LRRK2, HTR2B, PTEN, SLC6A3, PTPRF, SLC6A4, CDH2, KIF5B, NRCAM, KIF1B, VPS35, ATP7A, SBF1, CXADR, VPS13A, ANK3, SYP, OPRM1, HSPG2, ANK1, GABRG2, DNM2, VAMP7, SNPH, KCNQ1, DCX, MAPT, CAMK2B, PRKN, DCTN1, CHRNA4, CHRNA7, KCNA2, CAMK2A, SLC1A3, PSEN1, PTGS2, CRHR1, PTGS1, INPP5B, CDC42, GRIN2A, RELN, MAP2, SLC17A7, NCAM1, STX3, SLC12A2, MPP2, SLC12A5, MYO5A…	1672	330	20795	2.751259605625634	3.658517933047278E-12	1.678696781211986E-13	1.41023e-13
GOTERM_CC_DIRECT	GO:0005765~lysosomal membrane	82	4.880952380952381	6.68557e-15	IFITM3, SCARB2, SCARB1, CSF3R, IFITM2, PCSK9, GBA1, ECE1, VLDLR, LITAF, MFSD8, FLCN, ZFYVE26, PIP4P2, LAMP2, VPS35, AP1S3, B2M, SPG11, CTSD, NSF, HGSNAT, ANXA2, VPS13C, SLC11A2, TFEB, VPS13A, TSC2, VPS13B, MITF, AP3B1, HLA-A, MYO7A, VAMP7, NPC1, DEPDC5, UBA52, SLC29A3, CFTR, TLR3, HLA-DQB1, CHMP5, RAB7A, CD63, OCA2, LRP1, ABCB6, NPRL2, NPRL3, GNAI3, PSEN1, LRP2, PLD1, NAPG, GNAI1, PLD3, TMEM165, …	1672	401	20795	2.5432680261069813	7.0810024510592484E-12	3.0898963550195136E-13	2.59575e-13
GOTERM_CC_DIRECT	GO:0016323~basolateral plasma membrane	63	3.75	2.52311e-14	CHRM3, TFRC, CD81, AQP10, AQP7, AQP4, IDE, SLCO6A1, PKD2, ATP12A, PKD1, CLDN1, BEST1, CDH2, DAG1, LEPR, CD38, SLC12A6, ATP7A, DSP, ABCC1, CASR, HSP90AA1, CXADR, ANXA2, CASK, ANK3, ANK1, SLC7A7, CEACAM5, KCNQ1, CDH17, NAIP, CD44, NDRG4, SLC26A1, LRP1, SLC22A2, C5AR1, SLC41A1, LPO, UMOD, ATP1A1, EGFR, ERBB3, OTOF, LDLR, SLC19A1, SLC12A2, MPP2, SLC16A1, KCNJ10, SLC31A1, CAV1, SLC4A10, MSN, SLC2A9, T…	1672	270	20795	2.90201355661882	2.678979260650749E-11	1.1175255738764543E-12	9.38806e-13
GOTERM_CC_DIRECT	GO:0016324~apical plasma membrane	82	4.880952380952381	4.18172e-14	PTPRQ, UPK2, AQP10, PTEN, ATP12A, CLDN1, SLC22A12, CDH2, CA4, ATP7A, CD34, SLC22A11, CTSB, PDGFRB, ABCC1, CASR, HSP90AA1, SLC11A2, NRG1, MYO7A, PDZK1, ACE2, ASPM, ADAM17, CEACAM5, KCNQ1, CNKSR3, DSG1, DSG2, CFTR, CD44, CRB1, SLC26A2, SLC22A5, NOTCH1, ABCB1, SLC20A2, KCNA1, SLC22A2, CHRNA7, UMOD, THY1, LRP2, ATP1A1, PLD1, SLC5A2, EGFR, DPP4, ERBB3, PODXL, NHS, STX3, PROM1, SLC17A3, SLC19A1, SLC12A…	1672	414	20795	2.463406952823429	4.449229873415561E-11	1.7780658901210851E-12	1.49371e-12
GOTERM_CC_DIRECT	GO:0010008~endosome membrane	63	3.75	1.04431e-12	SCARB2, RET, ITGB1, VPS29, STEAP3, TFRC, FLT3, NCF4, ECE1, AQP4, SLC6A4, MFSD8, ZFYVE27, WDR91, LAMP2, TOM1, VPS35, SBF2, CTSD, MAP3K7, RAB8A, SUN2, SLC11A2, VPS13A, HLA-A, IRAK4, BACE1, TBC1D5, IRF7, TLR7, UBA52, CFTR, TLR3, VPS28, HLA-DQB1, RAB7A, VAC14, CD63, OCA2, TSG101, NOTCH1, TYRP1, MTMR4, EGFR, TMEM165, APH1A, NCSTN, SNX1, SNX2, MVB12B, CD14, APOB, LDLR, INSR, DNAJC13, SORL1, FIG4, PIKFY…	1672	292	20795	2.6833686996132924	1.1100651509110548E-9	4.269601963612161E-11	3.58679e-11
GOTERM_CC_DIRECT	GO:0005789~endoplasmic reticulum membrane	166	9.880952380952381	1.16004e-12	SCARB2, CHRM3, FAAH, TMEM94, CISD2, GBA2, LCLAT1, NR3C2, FADS3, FADS2, ZFYVE27, STS, FRRS1L, SBF1, SEC62, MAP3K7, PDGFRA, RSAD2, DGAT1, ATG9A, TAP2, CYBB, HLA-A, CPT1C, ERN1, BSCL2, TMX3, IFI27, TMX2, SLC9A6, CYP2E1, ATF6, UBA52, HPD, CFTR, GRIA1, NOTCH2, NOTCH3, COPA, NDRG4, VCP, NOTCH1, ABCB6, PSEN2, ITPR1, ITPR3, PSEN1, PLD1, CYP19A1, RASGRP1, PLD3, HSP90B1, GJC1, APH1A, ATXN3, SDCBP, GRIN2A, …	1672	1186	20795	1.74078866682266	1.2331565768519681E-9	4.5671225605078655E-11	3.83673e-11
GOTERM_CC_DIRECT	GO:0005739~mitochondrion	219	13.035714285714286	3.19707e-12	APP, CLPB, GLDC, LACTB, PDK4, PDK3, CKMT1B, AKT1, VPS35, PRKACA, GLUL, PRKACB, EARS2, RSAD2, SLC11A2, HOGA1, LARS2, SCO1, IFI27, MTHFD1, PPA2, SCO2, TMEM126A, TFAM, YME1L1, TARS2, LAP3, ALDH7A1, TP53, AARS1, AARS2, MAOB, ABCB6, MAOA, SHMT1, PLA2G6, RHOT1, LDHD, CDK18, FIS1, SURF1, HARS1, XRCC3, BRAF, HARS2, CS, NOX4, HYOU1, ALDH18A1, CALR, GFM1, CCDC127, IDE, MYOM2, IFIH1, MT-ATP6, AIFM1, NNT, KI…	1672	1721	20795	1.582653695275641	3.3985271263858863E-9	1.2137429112165332E-10	1.01964e-10
[truncated: 291 more rows]

## Sheet: MF
Category	Term	Count	%	PValue	Genes	List Total	Pop Hits	Pop Total	Fold Enrichment	Bonferroni	Benjamini	FDR
[truncated: 418 more rows]
