# Supplementary material for: The effectiveness and potential regulatory mechanism of Blumea balsamifera derived extracellular vesicles in promoting burn wound healing
Source: Front Cell Dev Biol. 2026 Mar 19;14:1756718. doi: 10.3389/fcell.2026.1756718 (PMC13044083; doi:10.3389/fcell.2026.1756718)
Supplement: Supplementary file 1 [file DataSheet1.zip › Supplementary Materials/Table S9 KEGG pathway enrichment analysis of targets of BB-ELNs in treating burn.xls]

## Sheet: Sheet1
Category	Term	Count	%	PValue	Genes	List Total	Pop Hits	Pop Total	Fold Enrichment	Bonferroni	Benjamini	FDR
KEGG_PATHWAY	hsa05200:Pathways in cancer	184	10.952380952380953	1.52087e-35	RB1, SPI1, CSF3R, CALML6, ITGA2B, CALML4, FGF1, FGF2, IGF1R, FGF5, EDNRA, FGF7, CCND1, TFG, CDH1, IL12B, AKT1, EP300, PRKACA, PRKACB, PDGFRB, IFNAR2, PDGFRA, IFNA13, MAP2K1, PRKCB, HGF, MITF, RUNX1, BCR, MSH6, AR, COL4A2, MSH2, COL4A1, COL4A4, COL4A3, COL4A6, AGTR1, COL4A5, TP53, IFNAR1, NOTCH2, CSF1R, NOTCH3, NOTCH1, MAX, EPAS1, PDGFA, KLK3, PIK3R1, STK4, PLD1, HIF1A, RASGRP1, CSF2RA, FOXO1, KNG…	1188	533	8534	2.479857992053114	5.338268344016988E-33	5.338268344016988E-33	2.631112317706379E-33
KEGG_PATHWAY	hsa04151:PI3K-Akt signaling pathway	118	7.023809523809524	2.68426e-20	CHRM2, CHRM1, CSF3R, CSF1, IRS1, ITGA2B, FGF1, FGF2, IGF1R, FGF5, STK11, FGF7, CCND1, KDR, AKT1, PDGFRB, IFNAR2, PDGFRA, IFNA13, MAP2K1, HGF, MAGI2, TSC2, COL4A2, COL4A1, COL4A4, COL4A3, COL4A6, COL4A5, TP53, IFNAR1, CSF1R, PDGFA, PIK3R1, HSP90B1, BCL2L11, CD19, NGFR, INSR, FN1, IGF1, PTK2, NFKB1, FGF17, COL1A1, GH1, IL3, G6PC3, COL1A2, BCL2, GNB4, GNB5, FGFR3, FGFR2, BCL2L1, FGF10, FGFR1, RET, I…	1188	362	8534	2.3415834216939193	9.421745751941575E-18	4.710872875970787E-18	2.3218832123730663E-18
KEGG_PATHWAY	hsa04933:AGE-RAGE signaling pathway in diabetic complications	52	3.0952380952380953	1.17182e-18	CXCL8, SERPINE1, PIK3CB, CCND1, CASP3, AKT1, RAC1, JAK2, PRKCB, MMP2, CYBB, F3, IL1A, COL4A2, PIK3CA, COL4A1, COL4A4, IL1B, COL4A3, COL4A6, AGTR1, COL4A5, PIK3R1, FOXO1, RELA, CDC42, NRAS, MAPK8, PLCG2, CCL2, MAPK1, SMAD2, STAT5A, STAT5B, TGFB2, JUN, SMAD4, TGFB1, VCAM1, STAT1, STAT3, FN1, SELE, NFKB1, AGT, VEGFA, MAPK10, COL1A1, COL3A1, COL1A2, BCL2, NOX4	1188	101	8534	3.698436510317699	4.113075034012345E-16	1.3710250113374482E-16	6.757473702603377E-17
KEGG_PATHWAY	hsa01521:EGFR tyrosine kinase inhibitor resistance	43	2.5595238095238093	2.16951e-16	GSK3B, SHC1, SRC, PTEN, PDGFA, PIK3CB, PIK3R1, FGF2, EGFR, IGF1R, NRAS, BCL2L11, ERBB3, KDR, PLCG2, AKT1, MAPK1, JAK2, JAK1, PDGFRB, PDGFRA, MAP2K1, PRKCB, EGF, HGF, STAT3, GAB1, NRG1, BRAF, IGF1, MTOR, VEGFA, PIK3CA, RPS6KB1, AXL, BCL2, NF1, SOS1, MET, FGFR3, SOS2, FGFR2, BCL2L1	1188	80	8534	3.861132154882155	7.793765632868599E-14	1.9037430470170533E-14	9.383121000967243E-15
KEGG_PATHWAY	hsa05162:Measles	59	3.511904761904762	4.86994e-16	IFNA5, IFNA4, GSK3B, IFNA1, IFNA2, ADAR, PIK3CB, CD3D, IFIH1, CASP9, IKBKB, TBK1, CCND1, CASP3, IL12B, AKT1, IKBKG, JAK3, MAP3K7, JAK1, IFNAR2, IFNA13, APAF1, TYK2, IRAK4, IL1A, PIK3CA, IRF3, IL1B, IRF7, TLR7, CD46, TP53, IFNAR1, PIK3R1, RELA, MAPK8, STAT5A, HSPA8, STAT5B, JUN, STAT1, STAT2, STAT3, MX1, MSN, EIF2AK4, EIF2S1, NFKB1, NFKBIA, MAPK10, MAVS, CD28, BCL2, CYCS, FAS, MYD88, RIGI, BCL2L1	1188	139	8534	3.0491122253712186	1.5587531265737198E-13	3.418699837527851E-14	1.6850002048214196E-14
KEGG_PATHWAY	hsa05417:Lipid and atherosclerosis	77	4.583333333333333	1.181e-15	IFNA5, IFNA4, GSK3B, CXCL8, IFNA1, CALML6, NCF4, IFNA2, CXCL1, VLDLR, PIK3CB, CALML4, CXCL2, CASP9, IKBKB, TBK1, CASP3, CASP1, IL12B, AKT1, IKBKG, LBP, RAC1, JAK2, MAP3K7, IFNA13, HSP90AA1, APAF1, MMP1, CYBB, IRAK4, ERN1, PIK3CA, IRF3, IL1B, IRF7, PPARG, ATF6, TP53, CAMK2B, ROCK2, SRC, CAMK2A, ITPR1, PIK3R1, RELA, HSP90B1, CDC42, NRAS, MAPK8, CYP2B6, CCL2, MAPK1, CD14, APOB, LDLR, HSPA8, JUN, VCA…	1188	216	8534	2.560785322359396	4.2865710980777294E-13	6.90884230328714E-14	3.405212873130129E-14
KEGG_PATHWAY	hsa05205:Proteoglycans in cancer	74	4.404761904761905	1.58855e-15	ITGB1, HPSE2, HSPB2, PIK3CB, FGF2, IGF1R, CCND1, CASP3, KDR, IL12B, AKT1, ITGAV, RAC1, PRKACA, PRKACB, MAP2K1, PRKCB, HGF, MMP2, PLAUR, GAB1, ANK3, HSPG2, ANK1, DCN, PIK3CA, SOS1, MET, TP53, SOS2, CD44, HBEGF, CAMK2B, CD63, ROCK2, SRC, CAMK2A, PXN, ITPR1, ITPR3, PIK3R1, CBL, THBS1, HIF1A, HOXD10, EGFR, CDC42, NRAS, ERBB3, PLCG2, MAPK1, SMAD2, TGFB2, TGFB1, CAV1, PTCH1, STAT3, FN1, FZD8, MSN, BRAF…	1188	204	8534	2.605780022446689	5.455635943008019E-13	7.965429667397166E-14	3.9259810041587173E-14
KEGG_PATHWAY	hsa05161:Hepatitis B	64	3.8095238095238098	2.18853e-15	RB1, IFNA5, IFNA4, CXCL8, IFNA1, IFNA2, PIK3CB, IFIH1, CASP9, IKBKB, TBK1, CASP10, CASP3, AKT1, EP300, IKBKG, JAK2, JAK3, MAP3K7, JAK1, MAP2K1, IFNA13, APAF1, PRKCB, TYK2, IRAK4, HSPG2, YWHAZ, PIK3CA, IRF3, IRF7, SOS1, TP53, SOS2, TLR3, IFNAR1, SRC, PIK3R1, RELA, NRAS, MAPK8, PTK2B, MAPK1, STAT6, STAT5A, STAT5B, TGFB2, JUN, CREBBP, SMAD4, TGFB1, STAT1, STAT2, STAT3, BRAF, NFKB1, NFKBIA, MAPK10, M…	1188	163	8534	2.820515998430109	7.793765632868599E-13	9.602177119072207E-14	4.732696984613937E-14
KEGG_PATHWAY	hsa05167:Kaposi sarcoma-associated herpesvirus infection	70	4.166666666666666	2.4656e-14	RB1, CD86, IFNA5, IFNA4, GSK3B, CXCL8, IFNA1, CALML6, IFNA2, CXCL1, PIK3CB, CALML4, FGF2, CXCL2, PIK3CG, CASP9, IKBKB, TBK1, CCND1, CASP3, AKT1, EP300, IKBKG, RAC1, JAK2, CCR4, JAK1, IFNAR2, MAP2K1, IFNA13, SYK, TYK2, HLA-A, PIK3CA, IRF3, IRF7, PIK3C3, UBA52, TP53, TLR3, IFNAR1, SRC, ITPR1, ITPR3, PIK3R1, PTGS2, HIF1A, RELA, C3, NRAS, MAPK8, PLCG2, MAPK1, JUN, CREBBP, STAT1, STAT2, STAT3, MTOR, N…	1188	196	8534	2.5655363155363156	8.651079852484145E-12	9.615853492793878E-13	4.73943776140553E-13
KEGG_PATHWAY	hsa04510:Focal adhesion	71	4.226190476190476	5.22011e-14	ITGB1, GSK3B, FLT1, ITGB4, FLT4, ITGA2B, PTEN, ILK, LAMC2, PIK3CB, MYLK3, IGF1R, MYLK, CCND1, KDR, AKT1, ITGB8, ITGAV, ITGB7, RAC1, PDGFRB, PDGFRA, MAP2K1, VWF, PRKCB, HGF, COL4A2, PIK3CA, COL4A1, COL4A4, COL4A3, COL4A6, COL4A5, COL6A3, ITGA6, TLN1, SOS1, MET, SOS2, VCL, TNXB, LAMA2, ROCK2, SRC, SHC1, PXN, LAMA3, PDGFA, XIAP, PIK3R1, THBS2, THBS1, THBS4, EGFR, CDC42, MAPK8, RELN, MAPK1, JUN, EGF,…	1188	203	8534	2.512456253835564	1.8315349237241207E-11	1.8322582108871693E-12	9.030788332862686E-13
KEGG_PATHWAY	hsa04630:JAK-STAT signaling pathway	62	3.6904761904761907	1.67774e-13	IL21, IFNA5, IFNA4, CSF3R, IFNA1, IFNA2, PIK3CB, PRL, GHR, CCND1, LEPR, IL12B, AOX1, AKT1, EP300, JAK2, JAK3, JAK1, IL10, PDGFRB, IFNAR2, PDGFRA, IFNA13, CISH, IFNGR2, IL13, IL19, LIFR, TYK2, PIK3CA, SOS1, SOS2, IFNAR1, PDGFA, PIK3R1, CSF2RA, EGFR, SOCS2, SOCS3, THPO, STAT6, IL12RB1, STAT5A, STAT5B, CREBBP, TSLP, IL10RB, EGF, STAT1, IL10RA, STAT2, STAT3, LIF, IL31RA, STAM, MTOR, GFAP, GH1, IL3, L…	1188	168	8534	2.6510541927208595	5.888189935632226E-11	5.353523024204365E-12	2.6386310062317806E-12
KEGG_PATHWAY	hsa05163:Human cytomegalovirus infection	75	4.464285714285714	2.03771e-13	RB1, IFNA5, IFNA4, GSK3B, CXCL8, IFNA1, CALML6, IFNA2, PIK3CB, CALML4, CASP9, IKBKB, TBK1, CCND1, CASP3, AKT1, ITGAV, IKBKG, RAC1, PRKACA, B2M, PRKACB, JAK1, PDGFRA, MAP2K1, IFNA13, PRKCB, IL1R1, TAP2, TSC2, HLA-A, TAPBP, PIK3CA, IRF3, IL1B, SOS1, TP53, SOS2, ROCK2, SRC, PXN, GNAI3, ITPR1, ITPR3, PIK3R1, ADCY1, PTGS2, EGFR, RELA, GNAI1, NRAS, GNA11, PTK2B, CCL2, MAPK1, IL10RB, IL10RA, STAT3, MTOR…	1188	226	8534	2.3839054259408243	7.15077996815694E-11	5.6537144003890534E-12	2.786588579109135E-12
KEGG_PATHWAY	hsa05164:Influenza A	63	3.75	2.09397e-13	IFNA5, IFNA4, CIITA, CXCL8, IFNA1, CALCOCO2, IFNA2, ADAR, PIK3CB, IFIH1, CASP9, IKBKB, TBK1, CASP3, CASP1, IL12B, AKT1, EP300, IKBKG, JAK2, JAK1, IFNAR2, MAP2K1, IFNA13, RSAD2, APAF1, PRKCB, IFNGR2, TYK2, IRAK4, IL1A, PIK3CA, IRF3, IL1B, IRF7, TLR7, NUP98, SLC25A4, TLR3, HLA-DQB1, IFNAR1, PLG, PIK3R1, RELA, DNAJB1, SOCS3, CCL2, MAPK1, IL33, CREBBP, STAT1, STAT2, MX1, EIF2S1, NFKB1, NFKBIA, CXCL10…	1188	173	8534	2.6159572604659314	7.349520991795089E-11	5.6537144003890534E-12	2.786588579109135E-12
KEGG_PATHWAY	hsa05169:Epstein-Barr virus infection	70	4.166666666666666	2.33167e-13	RB1, IFNA5, IFNA4, IFNA1, IFNA2, PIK3CB, RBPJ, ITGAL, CD3D, CASP9, IKBKB, TBK1, CCND1, CASP3, BLNK, AKT1, IKBKG, POLK, RAC1, JAK3, B2M, MAP3K7, JAK1, IFNAR2, CR2, IFNA13, APAF1, SYK, TAP2, TYK2, HLA-A, IRAK4, TAPBP, FCER2, PIK3CA, IRF3, IRF7, TP53, CD44, HLA-DQB1, IFNAR1, HDAC2, HDAC1, PIK3R1, RELA, MAPK8, BCL2L11, CD19, PLCG2, JUN, STAT1, STAT2, STAT3, NFKB1, NFKB2, NFKBIA, MAPK10, CXCL10, MAVS,…	1188	204	8534	2.464927048260382	8.183453914512029E-11	5.845832944121034E-12	2.8812794852790283E-12
KEGG_PATHWAY	hsa05160:Hepatitis C	59	3.511904761904762	5.3397e-13	RB1, IFNA5, SCARB1, IFNA4, GSK3B, IFNA1, CD81, IFNA2, PIK3CB, CLDN1, CASP9, IKBKB, TBK1, CCND1, CASP3, AKT1, IKBKG, JAK1, IFNAR2, MAP2K1, IFNA13, RSAD2, APAF1, TYK2, YWHAZ, PIK3CA, IRF3, IRF7, PPARA, SOS1, TP53, SOS2, TLR3, IFNAR1, PIK3R1, EGFR, RELA, SOCS3, NRAS, MAPK1, LDLR, EGF, STAT1, STAT2, STAT3, MX1, BRAF, CFLAR, EIF2AK4, EIF2S1, NFKB1, NFKBIA, CXCL10, MAVS, OCLN, CYCS, CTNNB1, FAS, RIGI	1188	159	8534	2.6655760963937065	1.874400634704898E-10	1.2494903970416786E-11	6.1584569426840575E-12
KEGG_PATHWAY	hsa05152:Tuberculosis	64	3.8095238095238098	8.14671e-13	IFNA5, IFNA4, CIITA, ITGAM, IFNA1, CALML6, IFNA2, CALML4, CTSS, CASP9, CASP10, CASP3, LAMP2, ITGAX, IL12B, AKT1, EP300, LBP, JAK2, CTSD, JAK1, IL10, IFNA13, CR1, APAF1, SYK, IFNGR2, IRAK4, IL1A, IL1B, PIK3C3, CLEC4E, HLA-DQB1, RAB7A, CAMK2B, SRC, CAMK2A, BCL10, CORO1A, MALT1, RELA, C3, MAPK8, MAPK1, CD14, HSPA9, CD74, TGFB2, CREBBP, TGFB1, NOS2, IL10RB, STAT1, VDR, IL10RA, CARD9, NFKB1, MAPK10, B…	1188	182	8534	2.526066526066526	2.859532610699489E-10	1.7871837327502873E-11	8.808626375094009E-12
KEGG_PATHWAY	hsa05145:Toxoplasmosis	47	2.797619047619048	1.07535e-12	ITGB1, CIITA, LAMA2, LAMA3, GNAI3, XIAP, LAMC2, RELA, GNAI1, PIK3CG, CASP9, IKBKB, MAPK8, CASP3, ALOX5, IL12B, AKT1, MAPK1, IKBKG, JAK2, MAP3K7, LDLR, JAK1, IL10, HSPA8, TGFB2, TGFB1, NOS2, IL10RB, STAT1, IL10RA, IFNGR2, STAT3, TYK2, IRAK4, NFKB1, GNAO1, MAPK10, NFKBIA, CD40LG, BCL2, CYCS, ITGA6, MYD88, HLA-DRB1, BCL2L1, HLA-DQB1	1188	112	8534	3.0145051707551707	3.7745206959982625E-10	2.220286399274146E-11	1.0943291939442371E-11
KEGG_PATHWAY	hsa04014:Ras signaling pathway	76	4.523809523809524	1.25293e-12	FLT1, CSF1, FLT3, CALML6, FLT4, PIK3CB, CALML4, FGF1, FGF2, IGF1R, FGF5, IKBKB, FGF7, TBK1, KDR, AKT1, IKBKG, RAC1, PRKACA, PRKACB, PDGFRB, PDGFRA, MAP2K1, PRKCB, HGF, GAB1, NGF, ZAP70, PIK3CA, RASA1, RASA2, KIT, SOS1, MET, SOS2, CSF1R, SHC1, PDGFA, PIK3R1, STK4, PLA2G6, PLD1, RASGRP1, EGFR, RELA, CDC42, NRAS, GRIN2A, MAPK8, ABL1, PLCG2, MAPK1, NTRK2, NGFR, ANGPT1, EGF, INSR, IGF1, GRIN2B, NFKB1,…	1188	238	8534	2.293891293891294	4.397632258346107E-10	2.443214174650893E-11	1.2042052769646852E-11
KEGG_PATHWAY	hsa05165:Human papillomavirus infection	94	5.595238095238096	6.32411e-12	RB1, ITGB1, IFNA5, IFNA4, GSK3B, IFNA1, ITGB4, ITGA2B, IFNA2, PTEN, LAMC2, PIK3CB, RBPJ, IKBKB, LFNG, TBK1, CCND1, CASP3, AKT1, ITGB8, EP300, ITGAV, ITGB7, IKBKG, PRKACA, PRKACB, JAK1, PDGFRB, IFNAR2, MAP2K1, IFNA13, TBP, VWF, TSC2, TYK2, HLA-A, COL4A2, PIK3CA, IRF3, COL4A1, COL4A4, MFNG, COL4A3, COL4A6, COL4A5, COL6A3, ITGA6, SOS1, TP53, SOS2, TLR3, IFNAR1, NOTCH2, NOTCH3, HDAC2, TNXB, NOTCH1, L…	1188	333	8534	2.027775249997472	2.21978135872547E-9	1.1682962616480028E-10	5.75826932379215E-11
KEGG_PATHWAY	hsa05215:Prostate cancer	42	2.5	9.07096e-12	RB1, GSK3B, PTEN, PDGFA, PLAT, KLK3, PIK3CB, PIK3R1, FOXO1, RELA, EGFR, HSP90B1, IGF1R, CASP9, IKBKB, NRAS, CCND1, AKT1, MAPK1, EP300, IKBKG, PDGFRB, PDGFRA, MAP2K1, CREBBP, HSP90AA1, EGF, BRAF, IGF1, MTOR, NFKB1, NFKBIA, AR, PIK3CA, BCL2, CTNNB1, ERG, SOS1, TP53, SOS2, FGFR2, FGFR1	1188	98	8534	3.0786435786435784	3.18390913633948E-9	1.5419630288489468E-10	7.599988717688539E-11
KEGG_PATHWAY	hsa05168:Herpes simplex virus 1 infection	62	3.6904761904761907	9.22542e-12	IFNA5, IFNA4, IFNA1, IFNA2, PIK3CB, IFIH1, CASP9, IKBKB, TBK1, CASP3, IL12B, AKT1, IKBKG, JAK2, B2M, MAP3K7, JAK1, IFNAR2, IFNA13, APAF1, SYK, IFNGR2, TAP2, TSC2, TYK2, HLA-A, IRAK4, TAPBP, PIK3CA, IRF3, IL1B, SRSF2, IRF7, TP53, TLR3, HLA-DQB1, IFNAR1, SRC, PIK3R1, CFP, RELA, C3, SOCS3, CCL2, CD74, STAT1, STAT2, CARD9, EIF2AK4, EIF2S1, MTOR, NFKB1, NFKBIA, MAVS, BCL2, CYCS, FAS, CALR, MYD88, HLA-…	1188	182	8534	2.447126947126947	3.238114776316081E-9	1.5419630288489468E-10	7.599988717688539E-11
KEGG_PATHWAY	hsa05212:Pancreatic cancer	36	2.142857142857143	1.77572e-11	RB1, PIK3CB, PIK3R1, PLD1, BRCA2, RELA, EGFR, CASP9, IKBKB, CDC42, MAPK8, CCND1, AKT1, MAPK1, IKBKG, POLK, RAC1, JAK1, SMAD2, TGFB2, MAP2K1, SMAD4, TGFB1, EGF, STAT1, STAT3, BRAF, MTOR, NFKB1, VEGFA, MAPK10, PIK3CA, RPS6KB1, TP53, BCL2L1, ARHGEF6	1188	77	8534	3.3585202676111767	6.232752314261347E-9	2.83307597029037E-10	1.396359381368188E-10
KEGG_PATHWAY	hsa04020:Calcium signaling pathway	76	4.523809523809524	4.37244e-11	RET, CHRM2, RYR1, CHRM3, FLT1, CHRM1, CALML6, FLT4, HTR2B, ATP2A2, HTR2A, CALML4, FGF1, ADRA1A, FGF2, MYLK3, MYLK, FGF5, FGF7, GRM5, EDNRA, KDR, CD38, BDKRB1, NOS1, PRKACA, PRKACB, PDGFRB, PDGFRA, PRKCB, HGF, MST1, TFEB, TACR1, NGF, ASPH, AGTR1, MET, SLC25A4, CAMK2B, CHRNA7, CAMK2A, CACNA1B, ITPR1, CACNA1A, PDGFA, ITPR3, MST1R, ADCY1, CACNA1F, EGFR, CACNA1H, CACNA1I, GRIN2A, ERBB3, GNA11, PLCG2, …	1188	254	8534	2.1493942045123147	1.534728832908172E-8	6.672728180639245E-10	3.2888375363264655E-10
KEGG_PATHWAY	hsa05146:Amoebiasis	42	2.5	6.05426e-11	ITGAM, CXCL8, LAMA2, LAMA3, LAMC2, CXCL1, ADCY1, PIK3CB, PIK3R1, CXCL2, RELA, CASP3, GNA11, IL12B, CD14, PRKACA, PRKACB, IL10, SERPINB4, TGFB2, TGFB1, NOS2, PRKCB, IL1R1, ARG1, FN1, PTK2, NFKB1, COL1A1, COL3A1, COL1A2, COL4A2, PIK3CA, COL4A1, COL4A4, IL1B, COL4A3, COL4A6, COL4A5, RAB7B, VCL, RAB7A	1188	103	8534	2.929194861233696	2.1250442183706753E-8	8.521575672394917E-10	4.2000928527758424E-10
KEGG_PATHWAY	hsa04010:MAPK signaling pathway	85	5.059523809523809	6.0695e-11	RET, FLT1, CSF1, FLT3, FLT4, FGF1, FGF2, IGF1R, FGF5, IKBKB, RPS6KA3, FGF7, CASP3, KDR, AKT1, IKBKG, RAC1, PRKACA, PRKACB, MAP3K7, PDGFRB, PDGFRA, MAP2K1, PRKCB, IL1R1, HGF, IRAK4, NGF, MAPK8IP3, IL1A, RASA1, IL1B, RASA2, KIT, MAPT, SOS1, MET, TP53, SOS2, CSF1R, MAX, CACNA1B, CACNA1A, PDGFA, STK4, CACNA1F, RASGRP1, EGFR, CACNA1H, RELA, CDC42, CACNA1I, NRAS, MAPK8, ERBB3, MAPK1, CD14, CACNG2, NTRK…	1188	300	8534	2.035325476992144	2.1303946384776395E-8	8.521575672394917E-10	4.2000928527758424E-10
KEGG_PATHWAY	hsa05222:Small cell lung cancer	39	2.3214285714285716	1.22239e-10	RB1, ITGB1, LAMA2, MAX, LAMA3, ITGA2B, PTEN, XIAP, LAMC2, PIK3CB, PIK3R1, PTGS2, RELA, CASP9, IKBKB, CCND1, CASP3, AKT1, ITGAV, IKBKG, POLK, NOS2, APAF1, FN1, PTK2, NFKB1, NFKBIA, COL4A2, PIK3CA, COL4A1, COL4A4, COL4A3, COL4A6, BCL2, COL4A5, CYCS, ITGA6, TP53, BCL2L1	1188	93	8534	3.012436189855545	4.290584798560815E-8	1.6502245687902502E-9	8.133585481501804E-10
KEGG_PATHWAY	hsa04620:Toll-like receptor signaling pathway	42	2.5	4.79863e-10	CD86, IFNA5, IFNA4, CXCL9, CXCL8, IFNA1, IFNA2, PIK3CB, PIK3R1, RELA, IKBKB, MAPK8, TBK1, IL12B, AKT1, MAPK1, IKBKG, LBP, CD14, RAC1, MAP3K7, JAK1, IFNAR2, JUN, MAP2K1, IFNA13, STAT1, STAT2, TYK2, IRAK4, NFKB1, MAPK10, NFKBIA, CXCL10, IRF3, PIK3CA, IL1B, IRF7, TLR7, MYD88, TLR3, IFNAR1	1188	109	8534	2.767954777129089	1.6843206818162315E-7	6.238224720255718E-9	3.0746805601260375E-9
KEGG_PATHWAY	hsa04820:Cytoskeleton in muscle cells	69	4.107142857142857	5.16497e-10	ITGB1, ITGB4, ITGA2B, LDB3, ENO2, SYNE2, ACTG2, MYOM2, LMNB1, SYNE1, CSRP1, TMEM43, DAG1, CAPN3, ITGB8, ITGAV, ITGB7, SPTAN1, LBR, DSP, SUN2, SUN1, TRIM63, TPM1, AMPD2, ANK3, HSPG2, DCN, MYH2, VCAN, INF2, COL4A2, COL4A1, COL4A4, TNNT2, COL4A3, COL4A6, PKP2, COL4A5, COL6A3, DSG2, ITGA6, TLN1, VCL, MYH7, PLEC, SPTBN4, LAMA2, COL11A1, ATP1A4, ATP1A1, THBS2, THBS1, THBS4, TTN, MYH14, DMD, FLNC, JUP, …	1188	232	8534	2.136472483455242	1.812904542042304E-7	6.474659160795447E-9	3.1912137744091517E-9
KEGG_PATHWAY	hsa05170:Human immunodeficiency virus 1 infection	65	3.869047619047619	5.49165e-10	IFNA5, IFNA4, IFNA1, CALML6, IFNA2, PIK3CB, CALML4, CD3D, CASP9, IKBKB, TBK1, CASP3, CHEK1, AKT1, AP1S3, IKBKG, RAC1, B2M, MAP3K7, MAP2K1, IFNA13, PRKCB, TAP2, HLA-A, IRAK4, TNFRSF1B, CDC25C, TAPBP, PIK3CA, IRF3, PXN, GNAI3, ITPR1, ITPR3, PIK3R1, SAMHD1, RELA, GNAI1, NRAS, MAPK8, GNA11, PLCG2, PTK2B, MAPK1, JUN, MTOR, NFKB1, PTK2, NFKBIA, GNAO1, MAPK10, CD4, RPS6KB1, GNB4, BCL2, CYCS, FAS, CALM3,…	1188	213	8534	2.1921484010685885	1.927567959691956E-7	6.6467860387891545E-9	3.2760512384915206E-9
KEGG_PATHWAY	hsa04936:Alcoholic liver disease	50	2.976190476190476	5.83046e-10	IFNA5, IFNA4, GSK3B, CXCL8, IFNA1, IFNA2, PRKAG2, CXCL1, CXCL2, IKBKB, TBK1, CCND1, CASP3, IL12B, AKT1, IKBKG, LBP, MAP3K7, SREBF1, IFNA13, ADIPOQ, IRAK4, CPT1C, IL17RC, SIRT1, IL17RA, IRF3, ACOX1, IL1B, CYP2E1, PPARA, ALDH7A1, C1QA, ADH1B, C5AR1, FOXO1, RELA, C2, C3, MAPK8, CD14, PPARGC1A, NFKB1, NFKBIA, MAPK10, NOX4, CTNNB1, FAS, LPIN2, MYD88	1188	144	8534	2.4942714178825294	2.0464918371043694E-7	6.8216398722417435E-9	3.3622327575436514E-9
KEGG_PATHWAY	hsa05022:Pathways of neurodegeneration - multiple diseases	117	6.964285714285714	6.02503e-10	APP, CHRM3, CHRM1, CSF1, CALML6, CALML4, TBK1, KIF5C, KIF5B, KIF5A, MAP2K1, PRKCB, CYBB, SDHD, PDYN, SDHA, TUBA4A, ERN1, ATF6, UBA52, SQSTM1, GRIA1, GRIA2, VCP, CHRNA7, CACNA1B, PSEN2, ITPR1, ITPR3, PSEN1, CACNA1F, KLC1, KLC4, ATXN3, GRIN2A, ATXN2, KLC2, ATXN1, PRPH, PRNP, DNAH10, HSPA5, FUS, FZD8, BRAF, GRIN2B, EIF2S1, NFKB1, GRIN2D, DLG4, CHMP2B, BCL2, NOX4, CYCS, CALM3, UBA1, CHRFAM7A, CALM1, …	1188	483	8534	1.7401028922768054	2.1147850837177629E-7	6.8218875562319104E-9	3.362354835407751E-9
KEGG_PATHWAY	hsa05210:Colorectal cancer	36	2.142857142857143	1.09526e-09	GSK3B, PIK3CB, PIK3R1, EGFR, CASP9, NRAS, MAPK8, BCL2L11, CCND1, CASP3, AKT1, MAPK1, POLK, RAC1, SMAD2, TGFB2, JUN, MAP2K1, SMAD4, TGFB1, EGF, BRAF, MLH1, MTOR, MSH6, MAPK10, APC, MSH2, PIK3CA, RPS6KB1, BCL2, CTNNB1, CYCS, SOS1, TP53, SOS2	1188	87	8534	2.972483455242076	3.844368465788506E-7	1.2013653639395275E-8	5.921259486083711E-9
KEGG_PATHWAY	hsa04015:Rap1 signaling pathway	64	3.8095238095238098	1.23254e-09	ITGB1, FLT1, ITGAM, CSF1, CALML6, FLT4, ITGA2B, PIK3CB, CALML4, FGF1, SIPA1L2, ITGAL, FGF2, IGF1R, FGF5, FGF7, CDH1, KDR, AKT1, RAC1, PDGFRB, PDGFRA, MAP2K1, PRKCB, HGF, MAGI2, NGF, PIK3CA, KIT, TLN1, MET, CSF1R, SRC, GNAI3, PDGFA, PIK3R1, ADCY1, THBS1, EGFR, GNAI1, CDC42, NRAS, GRIN2A, MAPK1, NGFR, ANGPT1, EGF, INSR, BRAF, IGF1, GRIN2B, GRIN1, VEGFA, GNAO1, FGF17, KITLG, CTNNB1, CALM3, TEK, CALM…	1188	212	8534	2.1686042818118287	4.326229520179581E-7	1.3109789016139576E-8	6.461519942427768E-9
KEGG_PATHWAY	hsa05142:Chagas disease	39	2.3214285714285716	3.92599e-09	C1QA, CXCL8, SERPINE1, GNAI3, ADCY1, PIK3CB, PIK3R1, CD3D, RELA, GNAI1, KNG1, C3, IKBKB, MAPK8, GNA11, IL12B, CCL2, AKT1, MAPK1, IKBKG, IL10, SMAD2, TGFB2, JUN, TGFB1, NOS2, IFNGR2, CFLAR, IRAK4, NFKB1, GNAO1, MAPK10, NFKBIA, PIK3CA, IL1B, FAS, CD247, CALR, MYD88	1188	103	8534	2.719966656859861	1.3780223926396218E-6	4.053009842800952E-8	1.997637329927534E-8
KEGG_PATHWAY	hsa04621:NOD-like receptor signaling pathway	58	3.4523809523809526	4.21379e-09	IFNA5, IFNA4, CXCL8, IFNA1, IFNA2, CXCL1, CXCL2, IKBKB, PSTPIP1, TBK1, CASP1, IKBKG, DNM1L, MAP3K7, JAK1, CTSB, IFNAR2, CASR, IFNA13, HSP90AA1, CYBB, TYK2, IRAK4, ATG12, IRF3, IL1B, IRF7, NAIP, IFNAR1, RNF31, ITPR1, XIAP, ITPR3, RELA, MAPK8, NLRP7, MFN1, MFN2, CCL2, MAPK1, TRPM7, NLRP1, JUN, STAT1, STAT2, CARD9, NEK7, TRPV2, NFKB1, P2RX7, NFKBIA, MAPK10, NLRP12, MAVS, BCL2, PKN1, MYD88, BCL2L1	1188	189	8534	2.204460834090464	1.4790382972806881E-6	4.2258268764306845E-8	2.0828149561894828E-8
KEGG_PATHWAY	hsa05221:Acute myeloid leukemia	30	1.7857142857142856	6.00447e-09	CSF1R, SPI1, ITGAM, FLT3, PIK3CB, PIK3R1, MPO, RELA, IKBKB, NRAS, CCND1, AKT1, MAPK1, IKBKG, CD14, STAT5A, STAT5B, MAP2K1, JUP, STAT3, BRAF, MTOR, NFKB1, RUNX1, IL3, PIK3CA, RPS6KB1, KIT, SOS1, SOS2	1188	68	8534	3.169191919191919	2.107565558739921E-6	5.8543549331458163E-8	2.885479781863892E-8
KEGG_PATHWAY	hsa05214:Glioma	32	1.9047619047619049	6.61767e-09	RB1, CAMK2B, SHC1, CALML6, CAMK2A, PTEN, PDGFA, CALML4, PIK3CB, PIK3R1, EGFR, IGF1R, NRAS, CCND1, PLCG2, AKT1, MAPK1, POLK, PDGFRB, PDGFRA, MAP2K1, PRKCB, EGF, BRAF, IGF1, MTOR, PIK3CA, CALM3, CALM1, SOS1, TP53, SOS2	1188	76	8534	3.0246322877901823	2.3227988060758875E-6	6.225263730760984E-8	3.068292380118662E-8
KEGG_PATHWAY	hsa04659:Th17 cell differentiation	40	2.380952380952381	6.7396e-09	IL21, AHR, CD3D, HIF1A, RELA, IKBKB, MAPK8, MAPK1, STAT6, IKBKG, JAK2, IL12RB1, JAK3, JAK1, SMAD2, STAT5A, STAT5B, JUN, HSP90AA1, SMAD4, TGFB1, IL1R1, STAT1, IFNGR2, STAT3, TYK2, FOXP3, MTOR, NFKB1, RUNX1, MAPK10, NFKBIA, ZAP70, CD4, IRF4, LCK, IL1B, CD247, HLA-DRB1, HLA-DQB1	1188	109	8534	2.636147406789609	2.3655974296099558E-6	6.225263730760984E-8	3.068292380118662E-8
KEGG_PATHWAY	hsa04064:NF-kappa B signaling pathway	39	2.3214285714285716	7.31089e-09	CXCL8, XIAP, CXCL1, BCL10, PTGS2, CXCL2, MALT1, RELA, TNFSF13B, IKBKB, BLNK, PLCG2, IKBKG, LBP, CD14, MAP3K7, VCAM1, SYK, PARP1, PRKCB, IL1R1, CFLAR, IRAK4, NFKB1, NFKB2, NFKBIA, CYLD, ZAP70, CXCL12, CD40LG, LCK, IL1B, BCL2, ATM, CARD14, MYD88, CARD11, BCL2L1, RIGI	1188	105	8534	2.6681577681577684	2.566120238522984E-6	6.579803915720961E-8	3.2430372576060575E-8
KEGG_PATHWAY	hsa05223:Non-small cell lung cancer	31	1.8452380952380953	9.41283e-09	RET, RB1, ALK, PIK3CB, PIK3R1, STK4, EGFR, CASP9, NRAS, CCND1, KIF5C, KIF5B, KIF5A, PLCG2, AKT1, MAPK1, POLK, JAK3, STAT5A, STAT5B, MAP2K1, PRKCB, EGF, HGF, STAT3, BRAF, PIK3CA, SOS1, MET, TP53, SOS2	1188	73	8534	3.0505281121719476	3.3038979515565003E-6	8.042188756457743E-8	3.963813831530454E-8
KEGG_PATHWAY	hsa05218:Melanoma	31	1.8452380952380953	9.41283e-09	RB1, PTEN, PDGFA, PIK3CB, PIK3R1, FGF1, FGF2, EGFR, IGF1R, FGF5, FGF7, NRAS, CCND1, CDH1, AKT1, MAPK1, POLK, PDGFRB, PDGFRA, MAP2K1, EGF, HGF, BRAF, MITF, IGF1, FGF17, PIK3CA, MET, TP53, FGF10, FGFR1	1188	73	8534	3.0505281121719476	3.3038979515565003E-6	8.042188756457743E-8	3.963813831530454E-8
KEGG_PATHWAY	hsa05220:Chronic myeloid leukemia	32	1.9047619047619049	9.62313e-09	RB1, HDAC2, SHC1, HDAC1, PIK3CB, PIK3R1, CBL, RELA, IKBKB, NRAS, CCND1, ABL1, AKT1, MAPK1, IKBKG, POLK, STAT5A, STAT5B, TGFB2, MAP2K1, SMAD4, TGFB1, BRAF, NFKB1, RUNX1, BCR, NFKBIA, PIK3CA, SOS1, TP53, SOS2, BCL2L1	1188	77	8534	2.9853513489877126	3.3777135900470157E-6	8.042188756457743E-8	3.963813831530454E-8
KEGG_PATHWAY	hsa05171:Coronavirus disease - COVID-19	67	3.9880952380952377	1.11576e-08	IFNA5, IFNA4, NRP1, CXCL8, IFNA1, IFNA2, F13A1, ADAR, PIK3CB, IFIH1, IKBKB, TBK1, CASP1, IL12B, IKBKG, MAP3K7, JAK1, IFNAR2, FGA, IFNA13, VWF, SYK, PRKCB, MMP1, CYBB, RPSA, TYK2, IRAK4, F2, ACE2, ADAM17, PIK3CA, IRF3, IL1B, AGTR1, TLR7, MASP1, UBA52, TLR3, CFB, HBEGF, IFNAR1, C1QA, C1S, RPL10, C5AR1, PIK3R1, EGFR, RELA, C2, C3, MAPK8, PLCG2, CCL2, MAPK1, JUN, STAT1, STAT2, STAT3, MX1, NFKB1, NFKB…	1188	238	8534	2.022246272246272	3.9163039361467256E-6	9.10770131641014E-8	4.4889809907092714E-8
KEGG_PATHWAY	hsa04380:Osteoclast differentiation	47	2.797619047619048	1.48554e-08	CSF1R, SPI1, CSF1, NCF4, ITPR1, ATP2A2, TREM2, TNFRSF11B, ITPR3, PIK3CB, PIK3R1, RELA, IKBKB, SOCS3, MAPK8, BLNK, PLCG2, AKT1, MAPK1, IKBKG, RAC1, MAP3K7, JAK1, IFNAR2, TGFB2, JUN, MAP2K1, TGFB1, SYK, IL1R1, STAT1, IFNGR2, STAT2, MITF, TYK2, NFKB1, NFKB2, MAPK10, NFKBIA, CYLD, IL1A, PIK3CA, LCK, IL1B, PPARG, SQSTM1, IFNAR1	1188	143	8534	2.3610110428292246	5.214248374740826E-6	1.185059533522618E-7	5.840891717931992E-8
KEGG_PATHWAY	hsa01522:Endocrine resistance	37	2.2023809523809526	1.57115e-08	RB1, NOTCH2, NOTCH3, NOTCH1, SHC1, SRC, ADCY1, PIK3CB, PIK3R1, EGFR, IGF1R, NRAS, MAPK8, CCND1, AKT1, MAPK1, PRKACA, PRKACB, JUN, MAP2K1, MMP2, BRAF, IGF1, ESR1, MTOR, PTK2, ESR2, MAPK10, NCOR1, PIK3CA, RPS6KB1, SP1, BCL2, SOS1, TP53, SOS2, HBEGF	1188	99	8534	2.684743053429922	5.51472967291744E-6	1.2197753443101432E-7	6.01199813577364E-8
KEGG_PATHWAY	hsa05207:Chemical carcinogenesis - receptor activation	62	3.6904761904761907	1.59857e-08	RB1, PIK3CB, AHR, FGF2, FGF5, RPS6KA3, FGF7, CCND1, AKT1, JAK2, PRKACA, PRKACB, MAP2K1, HSP90AA1, UGT1A1, PRKCB, AIP, AR, PIK3CA, PGR, PPARA, SOS1, SOS2, NOTCH2, SRC, CHRNA4, CHRNA7, CACNA1B, GNAI3, CACNA1A, XIAP, PIK3R1, ADCY1, CACNA1F, CYP3A4, EGFR, RELA, GNAI1, HSP90B1, NRAS, CYP2B6, MAPK1, STAT5A, STAT5B, JUN, GSTM1, EGF, VDR, EPHX2, EPHX1, STAT3, KLF4, ESR1, MTOR, ESR2, NFKB1, VEGFA, FGF17, …	1188	215	8534	2.0715214157074624	5.6109508917989714E-6	1.2197753443101432E-7	6.01199813577364E-8
KEGG_PATHWAY	hsa04722:Neurotrophin signaling pathway	41	2.4404761904761907	4.29931e-08	CAMK2B, GSK3B, SHC1, IRS1, CALML6, CAMK2A, PSEN2, CALML4, PSEN1, PIK3CB, PIK3R1, RELA, IKBKB, CDC42, RPS6KA3, NRAS, MAPK8, PLCG2, ABL1, AKT1, MAPK1, RAC1, NGFR, NTRK2, JUN, MAP2K1, NTRK3, GAB1, BRAF, IRAK4, NGF, NFKB1, MAPK10, NFKBIA, PIK3CA, BCL2, CALM3, CALM1, SOS1, TP53, SOS2	1188	120	8534	2.4543630751964085	1.5090453601263043E-5	3.2107589640705984E-7	1.582510828445053E-7
KEGG_PATHWAY	hsa05224:Breast cancer	47	2.797619047619048	4.86338e-08	RB1, NOTCH2, GSK3B, NOTCH3, NOTCH1, SHC1, FLT4, PTEN, BRCA1, PIK3CB, PIK3R1, FGF1, BRCA2, FGF2, EGFR, IGF1R, FGF5, FGF7, NRAS, CCND1, AKT1, MAPK1, POLK, NCOA1, JUN, MAP2K1, EGF, FZD8, BRAF, IGF1, ESR1, MTOR, ESR2, NFKB2, FGF17, APC, PIK3CA, RPS6KB1, SP1, KIT, CTNNB1, PGR, SOS1, TP53, SOS2, FGF10, FGFR1	1188	148	8534	2.281247156247156	1.707033176023831E-5	3.556349382518148E-7	1.7528445674519644E-7
KEGG_PATHWAY	hsa04012:ErbB signaling pathway	33	1.9642857142857142	5.25556e-08	CAMK2B, GSK3B, SHC1, SRC, CAMK2A, PIK3CB, PIK3R1, CBL, EGFR, NRAS, MAPK8, ERBB3, PLCG2, ABL1, AKT1, MAPK1, STAT5A, STAT5B, JUN, MAP2K1, PRKCB, EGF, GAB1, NRG1, BRAF, MTOR, PTK2, MAPK10, PIK3CA, RPS6KB1, SOS1, SOS2, HBEGF	1188	86	8534	2.7564599483204133	1.8446835217456048E-5	3.764694876596201E-7	1.855533372225478E-7
KEGG_PATHWAY	hsa05133:Pertussis	31	1.8452380952380953	5.74565e-08	ITGB1, C1QA, ITGAM, CXCL8, C1S, CALML6, GNAI3, CALML4, RELA, GNAI1, C2, C3, MAPK8, CASP3, CASP1, IL12B, MAPK1, CD14, IL10, JUN, NOS2, IRAK4, NFKB1, MAPK10, IL1A, IRF3, IL1B, SERPING1, CALM3, CALM1, MYD88	1188	78	8534	2.8549814383147716	2.016704271246006E-5	4.0334490989918384E-7	1.98799627956008E-7
KEGG_PATHWAY	hsa04062:Chemokine signaling pathway	56	3.3333333333333335	6.94882e-08	GSK3B, ITK, CXCL9, CXCL8, CXCL1, PIK3CB, CXCL13, CXCL2, PIK3CG, IKBKB, AKT1, IKBKG, RAC1, JAK2, PRKACA, JAK3, PRKACB, CCR4, MAP2K1, PRKCB, PIK3CA, DOCK2, SOS1, SOS2, CCL11, ROCK2, SRC, SHC1, PXN, CXCR5, GNAI3, PIK3R1, ADCY1, RELA, GNAI1, CDC42, NRAS, CXCR3, PLCG2, PTK2B, CCL2, MAPK1, STAT5B, CCL20, STAT1, STAT2, STAT3, BRAF, NFKB1, PTK2, NFKBIA, CXCL10, CXCL12, GNB4, GNB5, PF4	1188	193	8534	2.084332094694789	2.4390075428759594E-5	4.782425889410587E-7	2.3571500822451042E-7
KEGG_PATHWAY	hsa04210:Apoptosis	44	2.619047619047619	7.68757e-08	CTSZ, ITPR1, XIAP, ITPR3, PIK3CB, PIK3R1, RELA, CTSS, LMNB1, CASP9, IKBKB, NRAS, MAPK8, BCL2L11, AIFM1, CASP10, CASP3, AKT1, MAPK1, IKBKG, CTSD, SPTAN1, CTSC, CTSB, JUN, MAP2K1, PARP1, APAF1, CFLAR, NGF, EIF2S1, TUBA4A, NFKB1, ERN1, MAPK10, NFKBIA, IL3, PIK3CA, BCL2, FAS, CYCS, ATM, TP53, BCL2L1	1188	136	8534	2.324074074074074	2.6983016427895024E-5	5.189111428981477E-7	2.5575962313783345E-7
KEGG_PATHWAY	hsa04917:Prolactin signaling pathway	29	1.7261904761904763	8.47478e-08	GSK3B, SHC1, SRC, PIK3CB, PIK3R1, PRL, RELA, CYP17A1, SOCS2, SOCS3, NRAS, MAPK8, CCND1, AKT1, MAPK1, JAK2, STAT5A, STAT5B, MAP2K1, CISH, STAT1, STAT3, ESR1, ESR2, NFKB1, MAPK10, PIK3CA, SOS1, SOS2	1188	71	8534	2.9341063214302654	2.9746040496103632E-5	5.612543712413274E-7	2.766296473639591E-7
KEGG_PATHWAY	hsa04137:Mitophagy - animal	37	2.2023809523809526	9.05297e-08	PRKN, USP15, VCP, CALCOCO2, SRC, TOMM20, HIF1A, RELA, RABGEF1, NRAS, MAPK8, SAMM50, TBK1, RHOT1, OPA1, MFN1, MFN2, TBC1D15, FIS1, JUN, SMURF2, ATG9A, TFEB, HUWE1, CCZ1, MITF, EIF2S1, MAPK10, PINK1, SP1, NBR1, RAB7B, UBA52, SQSTM1, TP53, RAB7A, BCL2L1	1188	105	8534	2.5313291646624982	3.177541909227255E-5	5.77744045451351E-7	2.847570366469622E-7
KEGG_PATHWAY	hsa04625:C-type lectin receptor signaling pathway	37	2.2023809523809526	9.05297e-08	CALML6, SRC, ITPR1, ITPR3, BCL10, CALML4, PIK3CB, PIK3R1, PTGS2, MALT1, RELA, IKBKB, NRAS, MAPK8, CASP1, PLCG2, IL12B, AKT1, MAPK1, IKBKG, IL10, JUN, SYK, STAT1, STAT2, CARD9, NFKB1, NFKB2, MAPK10, NFKBIA, CYLD, CLEC4D, PIK3CA, IL1B, CALM3, CLEC4E, CALM1	1188	105	8534	2.5313291646624982	3.177541909227255E-5	5.77744045451351E-7	2.847570366469622E-7
KEGG_PATHWAY	hsa04610:Complement and coagulation cascades	33	1.9642857142857142	9.85969e-08	C1QA, SERPINA1, ITGAM, CFH, C1S, SERPINC1, C5AR1, CFI, SERPINE1, F13A1, PLAT, PLG, KNG1, C2, C3, ITGAX, BDKRB1, CD59, FGA, CR2, CR1, VWF, F12, PLAUR, F2, F3, F5, F8, F9, SERPING1, MASP1, CD46, CFB	1188	88	8534	2.6938131313131315	3.460692322121428E-5	6.179914346341115E-7	3.045940689222259E-7
KEGG_PATHWAY	hsa04066:HIF-1 signaling pathway	38	2.261904761904762	1.05734e-07	CAMK2B, FLT1, TFRC, EPAS1, CAMK2A, SERPINE1, PIK3CB, PIK3R1, ENO2, HIF1A, RELA, EGFR, IGF1R, HK1, PLCG2, AKT1, MAPK1, EP300, MAP2K1, CREBBP, ANGPT1, NOS2, PRKCB, EGF, IFNGR2, INSR, STAT3, CYBB, IGF1, MTOR, NFKB1, VEGFA, TF, PIK3CA, RPS6KB1, BCL2, TEK, ALDOA	1188	110	8534	2.4815733088460363	3.7111983224535905E-5	6.51099472709366E-7	3.2091227572284995E-7
KEGG_PATHWAY	hsa04926:Relaxin signaling pathway	42	2.5	1.66443e-07	SHC1, SRC, GNAI3, ADCY1, PIK3CB, PIK3R1, RELA, GNAI1, EGFR, NRAS, MAPK8, AKT1, MAPK1, NOS1, PRKACA, PRKACB, SMAD2, JUN, MAP2K1, TGFB1, NOS2, MMP1, MMP2, NFKB1, VEGFA, GNAO1, MAPK10, NFKBIA, COL1A1, COL3A1, COL1A2, COL4A2, PIK3CA, COL4A1, COL4A4, COL4A3, COL4A6, GNB4, COL4A5, GNB5, SOS1, SOS2	1188	130	8534	2.320823620823621	5.8419956750821456E-5	1.0072699725345765E-6	4.964606987136231E-7
KEGG_PATHWAY	hsa05235:PD-L1 expression and PD-1 checkpoint pathway in cancer	33	1.9642857142857142	1.8031e-07	ALK, PTEN, PIK3CB, PIK3R1, RASGRP1, CD3D, HIF1A, RELA, EGFR, IKBKB, NRAS, AKT1, MAPK1, IKBKG, JAK2, JAK1, JUN, MAP2K1, EGF, STAT1, IFNGR2, STAT3, MTOR, NFKB1, NFKBIA, ZAP70, CD4, PIK3CA, RPS6KB1, LCK, CD28, CD247, MYD88	1188	90	8534	2.6339506172839506	6.328673415778585E-5	1.0726903584482262E-6	5.287049345058209E-7
KEGG_PATHWAY	hsa04140:Autophagy - animal	50	2.976190476190476	2.02205e-07	CALCOCO2, IRS1, PTEN, PIK3CB, HMGB1, WDR45, IGF1R, STK11, TBK1, LAMP2, AKT1, EPG5, PRKACA, PRKACB, CTSD, MAP3K7, SNAP29, RAB8A, CTSB, MAP2K1, ATG9A, TSC2, ATG12, ERN1, PIK3CA, PIK3C3, SMCR8, RAB7B, UBA52, SQSTM1, RAB7A, STX17, WDR45B, ITPR1, PIK3R1, MTMR4, HIF1A, NRAS, MAPK8, MAPK1, ATG7, CFLAR, EIF2AK4, EIF2S1, MTOR, MAPK10, RPS6KB1, NBR1, BCL2, BCL2L1	1188	169	8534	2.125296356065587	7.097135114420006E-5	1.1828977095320078E-6	5.830236574046649E-7
KEGG_PATHWAY	hsa04935:Growth hormone synthesis, secretion and action	40	2.380952380952381	2.23531e-07	GSK3B, SHC1, IRS1, GNAI3, ITPR1, ITPR3, ADCY1, PIK3CB, PIK3R1, CACNA1F, GNAI1, GHR, SOCS2, SOCS3, NRAS, MAPK8, GNA11, PLCG2, AKT1, MAPK1, EP300, JAK2, PRKACA, PRKACB, STAT5A, STAT5B, MAP2K1, CREBBP, PRKCB, STAT1, STAT3, IGF1, MTOR, PTK2, MAPK10, GH1, ADCY10, PIK3CA, SOS1, SOS2	1188	122	8534	2.3552464536071094	7.845639005310545E-5	1.2654751474754493E-6	6.237242179864751E-7
KEGG_PATHWAY	hsa04919:Thyroid hormone signaling pathway	40	2.380952380952381	2.23531e-07	NOTCH2, GSK3B, NOTCH3, HDAC2, HDAC3, NOTCH1, HDAC1, SRC, ATP1A4, ATP2A2, ATP1A1, PIK3CB, PIK3R1, HIF1A, FOXO1, CASP9, NRAS, CCND1, PLCG2, AKT1, MAPK1, EP300, ITGAV, PRKACA, PRKACB, NCOA1, MAP2K1, CREBBP, PRKCB, STAT1, TSC2, ESR1, MTOR, BMP4, NCOR1, PIK3CA, FXYD2, CTNNB1, TP53, MYH7	1188	122	8534	2.3552464536071094	7.845639005310545E-5	1.2654751474754493E-6	6.237242179864751E-7
KEGG_PATHWAY	hsa05418:Fluid shear stress and atherosclerosis	44	2.619047619047619	2.41569e-07	CALML6, SRC, ITGA2B, PDGFA, PLAT, CALML4, PIK3CB, PIK3R1, RELA, HSP90B1, IKBKB, MAPK8, KDR, CCL2, AKT1, ITGAV, IKBKG, RAC1, MAP3K7, JUN, HSP90AA1, GSTM1, VCAM1, IL1R1, MMP2, CAV1, SELE, PTK2, NFKB1, VEGFA, BMP4, MAPK10, IL1A, PIK3CA, IL1B, BCL2, PECAM1, CTNNB1, SDC1, CALM3, ARHGEF2, CALM1, SQSTM1, TP53	1188	141	8534	2.2416600998161282	8.478717245363754E-5	1.3458850292193793E-6	6.63356438902999E-7
KEGG_PATHWAY	hsa04658:Th1 and Th2 cell differentiation	33	1.9642857142857142	4.26385e-07	NOTCH2, NOTCH3, NOTCH1, RBPJ, CD3D, RELA, IKBKB, MAPK8, IL12B, MAPK1, STAT6, IKBKG, JAK2, IL12RB1, JAK3, JAK1, STAT5A, STAT5B, JUN, STAT1, IFNGR2, IL13, TYK2, NFKB1, MAPK10, NFKBIA, ZAP70, CD4, MAF, LCK, CD247, HLA-DRB1, HLA-DQB1	1188	93	8534	2.548984468339307	1.496500780605592E-4	2.3384569508842173E-6	1.1525727991537597E-6
KEGG_PATHWAY	hsa05226:Gastric cancer	45	2.6785714285714284	5.91678e-07	RB1, GSK3B, ABCB1, SHC1, PIK3CB, PIK3R1, FGF1, FGF2, EGFR, FGF5, FGF7, NRAS, CCND1, TERT, CDH1, CTNNA1, AKT1, MAPK1, POLK, SMAD2, TGFB2, MAP2K1, SMAD4, TGFB1, JUP, EGF, HGF, GAB1, FZD8, BRAF, MLH1, MTOR, FGF17, APC, PIK3CA, RPS6KB1, BCL2, CTNNB1, SOS1, MET, TP53, CDH17, SOS2, FGFR2, FGF10	1188	150	8534	2.155050505050505	2.0765755006946218E-4	3.1950623453755903E-6	1.574774318376003E-6
KEGG_PATHWAY	hsa04750:Inflammatory mediator regulation of TRP channels	34	2.0238095238095237	6.50569e-07	CAMK2B, CALML6, SRC, CAMK2A, HTR2B, ITPR1, ITPR3, CALML4, HTR2A, ADCY1, PIK3CB, PIK3R1, PLA2G6, KNG1, MAPK8, P2RY2, PLCG2, BDKRB1, ASIC2, PRKACA, PRKACB, TRPA1, PRKCB, IL1R1, TRPV2, TRPV3, TRPV1, IGF1, NGF, MAPK10, PIK3CA, IL1B, CALM3, CALM1	1188	99	8534	2.4670611842329015	2.2832381040926997E-4	3.459845545143263E-6	1.7052799980335741E-6
KEGG_PATHWAY	hsa04810:Regulation of actin cytoskeleton	61	3.6309523809523814	7.4051e-07	ITGB1, CHRM2, CHRM3, ITGAM, CHRM1, ITGB4, ITGA2B, PIK3CB, ITGAE, FGF1, ITGAL, FGF2, MYLK3, MYLK, FGF5, FGF7, TMSB4X, ITGAX, AKT1, BDKRB1, ITGB8, ITGAV, ITGB7, RAC1, PDGFRB, PDGFRA, MAP2K1, F2, PIK3CA, ITGA6, SOS1, SOS2, VCL, ARHGEF6, ROCK2, SRC, PXN, PDGFA, PIK3R1, EGFR, KNG1, CDC42, NRAS, MYH14, MAPK1, GSN, EGF, FN1, MSN, BRAF, BAIAP2, PTK2, FGF17, PIKFYVE, DIAPH3, CXCL12, APC, FGFR3, FGFR2, FGF…	1188	232	8534	1.8887655288517358	2.5988543506383355E-4	3.879389774691316E-6	1.9120639060444383E-6
KEGG_PATHWAY	hsa04068:FoxO signaling pathway	41	2.4404761904761907	9.44976e-07	IRS1, PTEN, PRKAG2, PIK3CB, PIK3R1, SLC2A4, STK4, FOXO1, EGFR, IGF1R, IKBKB, STK11, NRAS, MAPK8, BCL2L11, CCND1, AKT1, MAPK1, EP300, IL10, TGFB2, MAP2K1, CREBBP, SMAD4, TGFB1, EGF, INSR, STAT3, BRAF, IGF1, FBXO32, SOD2, SIRT1, ATG12, MAPK10, G6PC3, PIK3CA, CAT, ATM, SOS1, SOS2	1188	133	8534	2.214462924989241	3.316317343020625E-4	4.87774381713528E-6	2.404130143488329E-6
KEGG_PATHWAY	hsa04668:TNF signaling pathway	38	2.261904761904762	9.81795e-07	CSF1, XIAP, CXCL1, PIK3CB, PIK3R1, PTGS2, CXCL2, RELA, IKBKB, SOCS3, MAPK8, CASP10, CASP3, CCL2, AKT1, MAPK1, IKBKG, DNM1L, MAP3K7, JUN, MAP2K1, VCAM1, CCL20, LIF, CFLAR, TNFRSF1B, SELE, NFKB1, MAPK10, NFKBIA, CYLD, CXCL10, ADAM17, ITCH, PIK3CA, IL1B, FAS, IL18R1	1188	119	8534	2.293891293891294	3.4455087926099637E-4	4.956130758461666E-6	2.4427653026036133E-6
KEGG_PATHWAY	hsa05135:Yersinia infection	42	2.5	9.88402e-07	ITGB1, GSK3B, CXCL8, ROCK2, WIPF1, SRC, PXN, PIK3CB, PIK3R1, RELA, IKBKB, CDC42, RPS6KA3, MAPK8, TBK1, CASP1, PTK2B, CCL2, AKT1, MAPK1, IKBKG, RAC1, MAP3K7, IL10, GIT2, JUN, MAP2K1, FN1, IRAK4, BAIAP2, PTK2, NFKB1, MAPK10, NFKBIA, ZAP70, CD4, IRF3, PIK3CA, LCK, IL1B, PKN1, MYD88	1188	138	8534	2.1862831210657294	3.4686915153003817E-4	4.956130758461666E-6	2.4427653026036133E-6
KEGG_PATHWAY	hsa05144:Malaria	22	1.3095238095238095	1.02926e-06	IL10, TGFB2, GYPA, TGFB1, CR1, VCAM1, CXCL8, LRP1, CD81, HGF, ITGAL, THBS2, SELE, THBS1, THBS4, CD40LG, IL1B, PECAM1, CCL2, SDC1, MET, MYD88	1188	50	8534	3.1607407407407404	3.612047919250294E-4	5.088307833598101E-6	2.507912408012739E-6
KEGG_PATHWAY	hsa04213:Longevity regulating pathway - multiple species	25	1.488095238095238	1.05917e-06	HDAC2, CLPB, IRS1, HDAC1, PRKAG2, ADCY1, PIK3CB, PIK3R1, FOXO1, IGF1R, NRAS, AKT1, PRKACA, PRKACB, HSPA8, INSR, IGF1, SOD2, SIRT1, MTOR, SOD1, PIK3CA, RPS6KB1, CAT, CRYAB	1188	62	8534	2.8965732594764853	3.71698057135994E-4	5.163429959964831E-6	2.5449384133159995E-6
KEGG_PATHWAY	hsa05140:Leishmaniasis	29	1.7261904761904763	1.1309e-06	ITGB1, ITGAM, NCF4, PTGS2, RELA, C3, IL12B, MAPK1, JAK2, MAP3K7, JAK1, IL10, TGFB2, JUN, TGFB1, CR1, NOS2, PRKCB, STAT1, IFNGR2, CYBB, IRAK4, NFKB1, NFKBIA, IL1A, IL1B, MYD88, HLA-DRB1, HLA-DQB1	1188	79	8534	2.6369816306525165	3.9686717767351E-4	5.43761268280165E-6	2.6800769063381354E-6
KEGG_PATHWAY	hsa05230:Central carbon metabolism in cancer	27	1.607142857142857	1.33082e-06	RET, FLT3, PTEN, PIK3CB, PIK3R1, HIF1A, EGFR, HK1, NRAS, AKT1, MAPK1, PDGFRB, PDGFRA, MAP2K1, G6PD, IDH1, NTRK3, MTOR, SIRT3, PIK3CA, SCO2, KIT, MET, FGFR3, TP53, FGFR2, FGFR1	1188	71	8534	2.7317541613316263	4.6700968127233455E-4	6.31241153299325E-6	3.1112455703926844E-6
KEGG_PATHWAY	hsa04720:Long-term potentiation	26	1.5476190476190477	1.41781e-06	GRIA1, CAMK2B, GRIA2, CALML6, CAMK2A, ITPR1, ITPR3, CALML4, ADCY1, RPS6KA3, GRIN2A, NRAS, GRM5, MAPK1, EP300, PRKACA, PRKACB, MAP2K1, CREBBP, PRKCB, BRAF, GRIN2B, GRIN1, GRIN2D, CALM3, CALM1	1188	67	8534	2.787627518970803	4.975271630194289E-4	6.6353415723194376E-6	3.2704105185506065E-6
KEGG_PATHWAY	hsa05213:Endometrial cancer	24	1.4285714285714286	1.53441e-06	GSK3B, MAP2K1, EGF, PTEN, ILK, BRAF, PIK3CB, PIK3R1, MLH1, EGFR, CASP9, NRAS, APC, PIK3CA, CCND1, CDH1, CTNNA1, AKT1, MAPK1, CTNNB1, POLK, SOS1, TP53, SOS2	1188	59	8534	2.9221023797294987	5.384345925449896E-4	7.0865682537395216E-6	3.492809994008368E-6
KEGG_PATHWAY	hsa04512:ECM-receptor interaction	31	1.8452380952380953	1.59984e-06	ITGB1, TNXB, LAMA2, ITGB4, LAMA3, ITGA2B, LAMC2, THBS2, THBS1, THBS4, RELN, DAG1, ITGB8, ITGAV, ITGB7, VWF, FN1, GP6, HSPG2, COL1A1, COL1A2, COL4A2, COL4A1, COL4A4, COL4A3, COL4A6, COL4A5, COL6A3, SDC1, ITGA6, CD44	1188	89	8534	2.5021185639163166	5.613860308097962E-4	7.292769061881628E-6	3.5944417313547625E-6
KEGG_PATHWAY	hsa05134:Legionellosis	23	1.369047619047619	2.21943e-06	HSPA8, ARF1, VCP, CR1, ITGAM, CXCL8, APAF1, CXCL1, CXCL2, RELA, NFKB1, NFKB2, CASP9, C3, NFKBIA, IL1B, CASP3, CASP1, IL12B, CYCS, CD14, MYD88, NAIP	1188	56	8534	2.9503667628667625	7.787186372441024E-4	9.987450405375622E-6	4.9225895160398366E-6
KEGG_PATHWAY	hsa05131:Shigellosis	63	3.75	2.25434e-06	ITGB1, GSK3B, ARF1, CXCL8, CALCOCO2, ILK, PIK3CB, HK1, IKBKB, TBK1, CASP1, AKT1, IKBKG, RAC1, MAP3K7, IL1R1, ATG12, PIK3CA, IRF3, IL1B, PIK3C3, ARHGEF2, TLN1, UBA52, SQSTM1, TP53, NAIP, CD44, VCL, RNF31, ROCK2, SRC, PXN, ITPR1, U2AF1, ITPR3, PIK3R1, BCL10, FOXO1, MALT1, EGFR, RELA, C3, CDC42, MAPK8, PLCG2, MAPK1, CD14, JUN, SEPTIN9, MTOR, NFKB1, SEPTIN7, PTK2, NFKBIA, MAPK10, RPS6KB1, TNIP1, BCL2…	1188	250	8534	1.8102424242424242	7.909597329666118E-4	1.001609892087431E-5	4.9367097245334925E-6
KEGG_PATHWAY	hsa05166:Human T-cell leukemia virus 1 infection	58	3.4523809523809526	2.44241e-06	RB1, NRP1, CRTC3, SPI1, PTEN, PIK3CB, ITGAL, CD3D, IKBKB, CCND1, CHEK2, CHEK1, AKT1, EP300, IKBKG, PRKACA, JAK3, B2M, PRKACB, JAK1, MAP2K1, TBP, IL1R1, HLA-A, PIK3CA, LCK, CANX, TLN1, SLC25A4, TP53, HLA-DQB1, VAC14, XIAP, PIK3R1, ADCY1, RELA, NRAS, MAPK8, TERT, MAPK1, SMAD2, STAT5A, STAT5B, TGFB2, JUN, CREBBP, SMAD4, TGFB1, NFKB1, NFKB2, NFKBIA, MAPK10, CD4, DLG1, ATM, CALR, HLA-DRB1, BCL2L1	1188	224	8534	1.8600138287638286	8.569179038732111E-4	1.0716052762257525E-5	5.2817012190044216E-6
KEGG_PATHWAY	hsa05219:Bladder cancer	19	1.130952380952381	2.82253e-06	RB1, MAP2K1, CXCL8, MMP1, SRC, EGF, MMP2, BRAF, THBS1, EGFR, TYMP, VEGFA, NRAS, CCND1, CDH1, MAPK1, FGFR3, TP53, HBEGF	1188	41	8534	3.3289398045495604	9.90219562418293E-4	1.2230972290421121E-5	6.02837095795685E-6
KEGG_PATHWAY	hsa04217:Necroptosis	45	2.6785714285714284	3.358e-06	RNF31, CAMK2B, IFNA5, IFNA4, IFNA1, CAMK2A, IFNA2, XIAP, HMGB1, MAPK8, AIFM1, CASP1, TRPM7, STAT6, JAK2, DNM1L, GLUL, JAK3, JAK1, STAT5A, IFNAR2, IL33, STAT5B, IFNA13, HSP90AA1, PARP1, STAT1, IFNGR2, STAT2, STAT3, CYBB, TYK2, CFLAR, MAPK10, CYLD, IL1A, IL1B, CHMP2B, BCL2, FAS, SLC25A4, SQSTM1, TLR3, CHMP5, IFNAR1	1188	159	8534	2.0330665141985897	0.0011779652596924928	1.4373873501767726E-5	7.084558734489507E-6
KEGG_PATHWAY	hsa05340:Primary immunodeficiency	18	1.0714285714285714	3.89168e-06	CIITA, DCLRE1C, AIRE, TAP2, CD3D, AICDA, UNG, ZAP70, CD4, PTPRC, CD40LG, IGLL1, LCK, CD19, BLNK, IKBKG, JAK3, ADA	1188	38	8534	3.4027113237639557	0.0013650514859699925	1.6457606740834256E-5	8.111583949186116E-6
KEGG_PATHWAY	hsa04725:Cholinergic synapse	36	2.142857142857143	4.12812e-06	CHRM2, CAMK2B, CHRM3, CHRM1, CHRNA4, CHRNA7, CAMK2A, CACNA1B, GNAI3, ITPR1, CACNA1A, ITPR3, ADCY1, PIK3CB, PIK3R1, CACNA1F, GNAI1, PIK3CG, NRAS, GNA11, AKT1, MAPK1, JAK2, PRKACA, PRKACB, MAP2K1, PRKCB, GNAO1, SLC5A7, PIK3CA, KCNQ1, KCNQ2, GNB4, BCL2, CHRFAM7A, GNB5	1188	116	8534	2.229362591431557	0.0014479239143068146	1.7249644979895207E-5	8.501961770717578E-6
KEGG_PATHWAY	hsa04622:RIG-I-like receptor signaling pathway	26	1.5476190476190477	6.43515e-06	IFNA5, IFNA4, CXCL8, IFNA1, IFNA2, ADAR, RELA, IFIH1, IKBKB, MAPK8, TBK1, CASP10, IL12B, IKBKG, MAP3K7, IFNA13, ATG12, NFKB1, MAPK10, NFKBIA, CYLD, CXCL10, MAVS, IRF3, IRF7, RIGI	1188	72	8534	2.59404227459783	0.0022561946179897596	2.6573369320014035E-5	1.3097415647756202E-5
KEGG_PATHWAY	hsa04640:Hematopoietic cell lineage	32	1.9047619047619049	7.85888e-06	CSF1R, GYPA, CSF3R, ITGAM, CSF1, TFRC, FLT3, ITGA2B, CD3D, CSF2RA, THPO, CD19, CD38, CD59, CD14, CD34, CR2, CR1, MME, IL1R1, FCER2, IL1A, IL3, CD4, KITLG, IL1B, KIT, ITGA6, MS4A1, CD44, HLA-DRB1, HLA-DQB1	1188	100	8534	2.2987205387205383	0.002754676891000285	3.207519949102901E-5	1.5809143908683815E-5
KEGG_PATHWAY	hsa04060:Cytokine-cytokine receptor interaction	70	4.166666666666666	8.18577e-06	IL21, IFNA5, IFNA4, CXCL9, CSF3R, CXCL8, CSF1, MSTN, IFNA1, IFNA2, CXCL1, PRL, CXCL13, CXCL2, TNFSF13B, GHR, LEPR, IL12B, CCR4, IL10, IFNAR2, IFNA13, TNFRSF12A, IL1R1, IFNGR2, IL13, IL19, LIFR, NGF, TNFRSF1B, IL17RC, IL17RA, IL1A, IL1B, IFNAR1, CSF1R, CCL11, CXCR5, TNFRSF11B, CSF2RA, IL1RL1, IL1RL2, THPO, CXCR3, CCL2, IL36RN, IL12RB1, NGFR, IL33, TGFB2, TGFB1, TSLP, IL10RB, GDF15, CCL20, IL10RA, …	1188	298	8534	1.687399724312476	0.0028690920551194266	3.3025333671681766E-5	1.6277443661541157E-5
KEGG_PATHWAY	hsa05211:Renal cell carcinoma	25	1.488095238095238	1.25636e-05	FH, EPAS1, PIK3CB, PIK3R1, HIF1A, CDC42, FLCN, NRAS, AKT1, MAPK1, EP300, RAC1, TGFB2, JUN, MAP2K1, CREBBP, TGFB1, HGF, GAB1, BRAF, VEGFA, PIK3CA, SOS1, MET, SOS2	1188	70	8534	2.5655363155363156	0.004400138534871534	5.011159015945449E-5	2.4698874921896373E-5
KEGG_PATHWAY	hsa04912:GnRH signaling pathway	30	1.7857142857142856	1.35001e-05	CAMK2B, CALML6, SRC, CAMK2A, ITPR1, ITPR3, CALML4, ADCY1, CACNA1F, PLD1, EGFR, CDC42, NRAS, MAPK8, GNA11, PTK2B, MAPK1, PRKACA, PRKACB, JUN, MAP2K1, PRKCB, MMP2, MAPK10, GNRH1, CALM3, CALM1, SOS1, SOS2, HBEGF	1188	93	8534	2.3172586075811883	0.004727364752588725	5.324204602962089E-5	2.6241806162747623E-5
KEGG_PATHWAY	hsa05010:Alzheimer disease	85	5.059523809523809	1.91438e-05	APP, CHRM3, GSK3B, CHRM1, CSF1, IRS1, CALML6, ATP2A2, PIK3CB, CALML4, IDE, MT-ATP6, CASP9, IKBKB, GRM5, KIF5C, CASP3, KIF5B, KIF5A, AKT1, IKBKG, NOS1, MAP2K1, APAF1, MME, SLC11A2, CYBB, ADAM10, SLC39A13, SDHD, SDHA, TUBA4A, ERN1, BACE1, IL1A, ADAM17, PIK3CA, IL1B, NDUFS4, PIK3C3, MAPT, ATF6, SLC25A4, LRP1, CHRNA7, PSEN2, ITPR1, LPL, ITPR3, PSEN1, PIK3R1, CACNA1F, PTGS2, KLC1, RELA, APH1A, KLC4, N…	1188	391	8534	1.5616308007612354	0.006697024192199974	7.46609507327073E-5	3.679870221298679E-5
KEGG_PATHWAY	hsa04915:Estrogen signaling pathway	39	2.3214285714285716	2.08891e-05	SHC1, CALML6, SRC, GNAI3, ITPR1, ITPR3, CALML4, ADCY1, PIK3CB, PIK3R1, GNAI1, EGFR, HSP90B1, NRAS, AKT1, MAPK1, PRKACA, CTSD, PRKACB, NCOA1, HSPA8, JUN, MAP2K1, HSP90AA1, MMP2, OPRM1, ESR1, ESR2, GNAO1, PIK3CA, SP1, KRT15, BCL2, CALM3, PGR, CALM1, SOS1, SOS2, HBEGF	1188	139	8534	2.015514860838602	0.00730534680513939	8.057236201415547E-5	3.9712303784754685E-5
KEGG_PATHWAY	hsa04657:IL-17 signaling pathway	30	1.7857142857142856	2.12434e-05	GSK3B, CCL11, CXCL8, CXCL1, PTGS2, CXCL2, RELA, HSP90B1, IKBKB, MAPK8, TBK1, CASP3, CCL2, MAPK1, IKBKG, MAP3K7, JUN, HSP90AA1, MMP1, CCL20, IL13, MUC5B, IL17RC, MUC5AC, NFKB1, IL17RA, MAPK10, NFKBIA, CXCL10, IL1B	1188	95	8534	2.268474215842637	0.007428770934270634	8.104807037398053E-5	3.994676972848613E-5
KEGG_PATHWAY	hsa04371:Apelin signaling pathway	39	2.3214285714285716	2.491e-05	RYR1, NOTCH3, CALML6, SERPINE1, GNAI3, ITPR1, PRKAG2, PLAT, ITPR3, CALML4, ADCY1, GNAI1, MYLK3, PIK3CG, MYLK, NRAS, CCND1, CDH1, AKT1, MAPK1, NOS1, PRKACA, PPARGC1A, PRKACB, SMAD2, MAP2K1, SMAD4, NOS2, MTOR, ADCY10, RPS6KB1, GNB4, AGTR1, TFAM, CALM3, PIK3C3, PLIN1, GNB5, CALM1	1188	140	8534	2.001118326118326	0.008705409680559328	9.401520661201508E-5	4.633797932728948E-5
KEGG_PATHWAY	hsa05100:Bacterial invasion of epithelial cells	26	1.5476190476190477	3.12012e-05	ITGB1, SHC1, SRC, PXN, CLTC, ILK, PIK3CB, PIK3R1, CBL, CDC42, CDH1, CLTCL1, CTNNA1, RAC1, CAV1, FN1, GAB1, SEPTIN9, DNM1, PTK2, DNM2, DNM3, PIK3CA, CTNNB1, MET, VCL	1188	78	8534	2.3945005611672276	0.010892028056310288	1.1650648530114149E-4	5.74234243791951E-5
KEGG_PATHWAY	hsa05031:Amphetamine addiction	24	1.4285714285714286	3.1845e-05	GRIA1, CAMK2B, GRIA2, JUN, HDAC2, MAOB, MAOA, CALML6, PRKCB, HDAC1, CAMK2A, CALML4, PDYN, SIRT1, GRIN2B, SLC6A3, GRIN1, GRIN2D, GRIN2A, CALM3, CALM1, PRKACA, PRKACB, SLC18A2	1188	69	8534	2.498609281217977	0.011115530118900985	1.1765885567113789E-4	5.7991401798025225E-5
KEGG_PATHWAY	hsa04660:T cell receptor signaling pathway	35	2.083333333333333	3.64759e-05	GSK3B, ITK, BCL10, PIK3CB, PIK3R1, RASGRP1, CD3D, MALT1, RELA, IKBKB, CDC42, NRAS, MAPK8, AKT1, MAPK1, IKBKG, MAP3K7, IL10, JUN, MAP2K1, NFKB1, MAPK10, NFKBIA, ZAP70, DLG1, CD4, PTPRC, CD40LG, PIK3CA, LCK, CD28, CD247, SOS1, SOS2, CARD11	1188	122	8534	2.060840646906221	0.012721673061160788	1.3336513487476978E-4	6.573267331434521E-5
KEGG_PATHWAY	hsa04920:Adipocytokine signaling pathway	24	1.4285714285714286	4.12806e-05	IRS1, STAT3, ADIPOQ, PRKAG2, SLC2A4, CPT1C, TNFRSF1B, MTOR, RELA, NFKB1, MAPK10, NFKBIA, IKBKB, SOCS3, STK11, MAPK8, G6PC3, LEP, LEPR, AKT1, IKBKG, JAK2, PPARA, PPARGC1A	1188	70	8534	2.4629148629148627	0.01438530683250061	1.4937607627210024E-4	7.362410596886992E-5
KEGG_PATHWAY	hsa04910:Insulin signaling pathway	38	2.261904761904762	4.24283e-05	GSK3B, SHC1, IRS1, CALML6, PRKAG2, CALML4, PIK3CB, PIK3R1, SLC2A4, CBL, FOXO1, PTPRF, HK1, SOCS2, IKBKB, SOCS3, NRAS, MAPK8, AKT1, MAPK1, PRKACA, PPARGC1A, PRKACB, SREBF1, MAP2K1, INSR, TSC2, BRAF, MTOR, MAPK10, G6PC3, PIK3CA, RPS6KB1, PRKAR1A, CALM3, CALM1, SOS1, SOS2	1188	138	8534	1.9780656809642316	0.01478231109100503	1.5196267675299507E-4	7.489898312896908E-5
KEGG_PATHWAY	hsa04931:Insulin resistance	32	1.9047619047619049	5.20796e-05	GSK3B, IRS1, PTEN, PRKAG2, PIK3CB, PIK3R1, SLC2A4, FOXO1, RELA, PTPRF, IKBKB, RPS6KA3, SOCS3, MAPK8, MLX, AKT1, PPARGC1A, SREBF1, PRKCB, NR1H2, INSR, STAT3, OGA, MTOR, NFKB1, AGT, MAPK10, NFKBIA, G6PC3, PIK3CA, RPS6KB1, PPARA	1188	109	8534	2.1089179254316868	0.01811432721196138	1.8464569905445456E-4	9.100770922057163E-5
KEGG_PATHWAY	hsa05120:Epithelial cell signaling in Helicobacter pylori infection	24	1.4285714285714286	5.31484e-05	JUN, CXCL8, SRC, ADAM10, CXCL1, CXCL2, EGFR, RELA, NFKB1, MAPK10, CDC42, TJP1, NFKBIA, IKBKB, ADAM17, MAPK8, PTPRZ1, CASP3, PLCG2, CSK, IKBKG, RAC1, MET, HBEGF	1188	71	8534	2.428225921183668	0.018482656772550676	1.8655099534752625E-4	9.194678688068958E-5
KEGG_PATHWAY	hsa04211:Longevity regulating pathway	28	1.6666666666666667	5.68809e-05	IRS1, PRKAG2, ADCY1, PIK3CB, PIK3R1, FOXO1, RELA, IGF1R, STK11, NRAS, AKT1, PRKACA, PPARGC1A, PRKACB, KL, INSR, ADIPOQ, TSC2, IGF1, SOD2, SIRT1, MTOR, NFKB1, PIK3CA, RPS6KB1, CAT, PPARG, TP53	1188	90	8534	2.234867190422746	0.01976776985169848	1.9767522782643214E-4	9.742967069507908E-5
KEGG_PATHWAY	hsa04024:cAMP signaling pathway	54	3.214285714285714	6.34194e-05	CHRM2, CHRM1, CALML6, ATP2A2, PIK3CB, CALML4, GLI1, EDNRA, AKT1, EP300, RAC1, PRKACA, PRKACB, MAP2K1, EDN2, PIK3CA, ACOX1, CNGB3, PPARA, CFTR, CAMK2B, GRIA1, GRIA2, ROCK2, CAMK2A, GNAI3, ATP1A4, PIK3R1, ATP1A1, ADCY1, CACNA1F, PLD1, RELA, GNAI1, CRHR1, CRHR2, GRIN2A, MAPK8, MAPK1, JUN, CREBBP, PTCH1, HTR1A, BRAF, GRIN2B, NFKB1, GRIN1, GRIN2D, NFKBIA, MAPK10, ADCY10, FXYD2, CALM3, CALM1	1188	226	8534	1.7164119066773933	0.022014962308935626	2.1823727504694513E-4	1.0756424097755414E-4
KEGG_PATHWAY	hsa04662:B cell receptor signaling pathway	28	1.6666666666666667	7.03536e-05	GSK3B, CD81, BCL10, PIK3CB, PIK3R1, MALT1, RELA, CD79B, IKBKB, NRAS, CD19, BLNK, PLCG2, AKT1, MAPK1, IKBKG, RAC1, JUN, CR2, MAP2K1, SYK, PRKCB, NFKB1, NFKBIA, PIK3CA, SOS1, SOS2, CARD11	1188	91	8534	2.2103082103082103	0.024392544442547348	2.397485625916863E-4	1.1816667045117302E-4
KEGG_PATHWAY	hsa04728:Dopaminergic synapse	36	2.142857142857143	8.66908e-05	GRIA1, CAMK2B, GRIA2, GSK3B, MAOB, MAOA, CALML6, CAMK2A, CACNA1B, GNAI3, ITPR1, CACNA1A, ITPR3, CALML4, COMT, SLC6A3, GNAI1, GRIN2A, MAPK8, KIF5C, KIF5B, KIF5A, AKT1, PRKACA, PRKACB, SLC18A2, SCN1A, PRKCB, GRIN2B, GNAO1, MAPK10, GNB4, CALM3, GNB5, CALM1, CLOCK	1188	132	8534	1.9591368227731865	0.029971461330960292	2.9258141922137553E-4	1.4420679636837028E-4
KEGG_PATHWAY	hsa04713:Circadian entrainment	29	1.7261904761904763	8.89904e-05	GRIA1, CAMK2B, RYR1, GRIA2, CALML6, CAMK2A, GNAI3, ITPR1, ITPR3, CALML4, ADCY1, CACNA1H, GNAI1, CACNA1I, GRIN2A, MAPK1, NOS1, PRKACA, PRKACB, PRKCB, GRIN2B, GRIN1, GRIN2D, GNAO1, ADCY10, GNB4, CALM3, GNB5, CALM1	1188	97	8534	2.1476448332118436	0.030754201919710566	2.974823595126576E-4	1.4662235953187967E-4
KEGG_PATHWAY	hsa04142:Lysosome	36	2.142857142857143	0.00010226	SCARB2, CD63, ASAH1, HEXB, CTSZ, CLTC, AP4E1, GBA1, LITAF, CTSS, SGSH, MFSD8, AP4M1, NAGLU, LAMP2, NEU1, CLTCL1, IDS, AP1S3, CTSD, CTSC, CTSB, CTSA, HGSNAT, ARSA, FUCA1, SLC11A2, NAGA, AP3B1, AP4B1, SUMF1, GALC, NPC1, GLB1, DMXL2, GLA	1188	133	8534	1.9444064707222601	0.03525841620310499	3.3861478281595815E-4	1.6689560520558621E-4
KEGG_PATHWAY	hsa04930:Type II diabetes mellitus	18	1.0714285714285714	0.000107721	ABCC8, IRS1, INSR, ADIPOQ, CACNA1B, CACNA1A, PIK3CB, PIK3R1, SLC2A4, MTOR, HK1, MAPK10, SOCS2, IKBKB, SOCS3, MAPK8, PIK3CA, MAPK1	1188	47	8534	2.751128304319794	0.03710628746174738	3.533664284209673E-4	1.7416635930720043E-4
KEGG_PATHWAY	hsa05017:Spinocerebellar ataxia	38	2.261904761904762	0.000112659	GRIA1, RYR1, GRIA2, KCNC3, ITPR1, CACNA1A, ATP2A2, ITPR3, VLDLR, PIK3CB, PIK3R1, RBPJ, ATXN3, GRIN2A, MAPK8, ATXN2, RELN, ATXN1, OPA1, AKT1, TBP, PRKCB, TWNK, PDYN, GRIN2B, MTOR, PUM2, GRIN1, GRIN2D, ERN1, MAPK10, PIK3CA, PSMC4, SP1, MYOD1, CYCS, PIK3C3, SLC25A4	1188	144	8534	1.8956462775907221	0.03877382750919689	3.661418415948985E-4	1.804630729228417E-4
KEGG_PATHWAY	hsa05231:Choline metabolism in cancer	29	1.7261904761904763	0.000131443	DGKE, SLC22A5, SLC22A2, PDGFA, PIK3CB, PIK3R1, PLD1, HIF1A, EGFR, NRAS, MAPK8, AKT1, MAPK1, RAC1, PDGFRB, PDGFRA, JUN, MAP2K1, PRKCB, EGF, TSC2, MTOR, MAPK10, SLC5A7, PIK3CA, RPS6KB1, SP1, SOS1, SOS2	1188	99	8534	2.1042580689045334	0.04509144730566328	4.2327217412111253E-4	2.0862132798561957E-4
KEGG_PATHWAY	hsa05203:Viral carcinogenesis	49	2.9166666666666665	0.000144457	RB1, PIK3CB, RBPJ, CCND1, H2BC21, CASP3, CHEK1, EP300, IKBKG, RAC1, PRKACA, JAK3, PRKACB, CCR4, JAK1, TBP, SYK, HLA-A, YWHAZ, PIK3CA, IRF3, RASA2, IRF7, TP53, VAC14, HDAC2, HDAC3, SRC, HDAC1, PXN, PIK3R1, HDAC9, HDAC6, RELA, C3, CDC42, NRAS, MAPK1, STAT5A, STAT5B, JUN, CREBBP, GSN, STAT3, NFKB1, NFKB2, NFKBIA, DLG1, HNRNPK	1188	205	8534	1.7170321097150365	0.04944372181699552	4.609477013050023E-4	2.27190747366853E-4
KEGG_PATHWAY	hsa05321:Inflammatory bowel disease	22	1.3095238095238095	0.000148371	IL10, SMAD2, IL21, TGFB2, JUN, TGFB1, STAT1, IFNGR2, IL13, STAT3, FOXP3, RELA, NFKB1, IL1A, MAF, IL1B, IL12B, STAT6, IL12RB1, IL18R1, HLA-DRB1, HLA-DQB1	1188	66	8534	2.3945005611672276	0.050749121992246016	4.69173793515943E-4	2.3124520307196052E-4
KEGG_PATHWAY	hsa04148:Efferocytosis	40	2.380952380952381	0.00016214	CAMK2B, C1QA, LRP1, CAMK2A, ATP2A2, PLA2G6, PTGS2, THBS1, HIF1A, CASP3, P2RY2, ALOX5, CASP1, MAPK1, ITGAV, RAC1, JAK2, HAVCR1, HAVCR2, IL10, MAP2K1, TGFB1, SLC16A1, ARG1, NR1H2, DNMT3A, ADAM10, ANO6, CPT1C, ANO5, SIRT1, PBX1, PTK2, ADAM17, AXL, PECAM1, PPARG, CALR, RAB7B, RAB7A	1188	157	8534	1.8301915117201741	0.05532619424318164	5.081337134950323E-4	2.5044767075396176E-4
KEGG_PATHWAY	hsa05030:Cocaine addiction	18	1.0714285714285714	0.000194259	GRIA2, JUN, MAOB, MAOA, GNAI3, PDYN, GRIN2B, SLC6A3, RELA, GNAI1, NFKB1, GRIN1, GRIN2D, GRIN2A, DLG4, PRKACA, PRKACB, SLC18A2	1188	49	8534	2.6388373531230673	0.06591859075215456	6.034076014425857E-4	2.9740602578224304E-4
KEGG_PATHWAY	hsa04540:Gap junction	27	1.607142857142857	0.000228875	SRC, GNAI3, HTR2B, ITPR1, PDGFA, ITPR3, HTR2A, ADCY1, GNAI1, EGFR, NRAS, GRM5, GNA11, MAPK1, PRKACA, PRKACB, PDGFRB, PDGFRA, MAP2K1, PRKCB, EGF, TUBB4A, TUBA4A, GJD2, TJP1, SOS1, SOS2	1188	92	8534	2.1082015810276684	0.07720160226452921	7.046955631482655E-4	3.473285824064101E-4
KEGG_PATHWAY	hsa05202:Transcriptional misregulation in cancer	47	2.797619047619048	0.000238829	CD86, CSF1R, HDAC2, FLT1, SPI1, ITGAM, CXCL8, FLT3, MAX, HDAC1, PDGFA, PLAT, MPO, FOXO1, RELA, IGF1R, ITGB7, CD14, POLK, PROM1, MEN1, NGFR, JUP, EYA1, FUS, HMGA2, MITF, PAX5, IGF1, RUNX2, PBX1, PTK2, NFKB1, RUNX1, CDK9, IL3, MEIS1, NCOR1, MAF, SP1, EWSR1, ATM, PPARG, ERG, MET, TP53, BCL2L1	1188	198	8534	1.705174642043329	0.08042069939062158	7.289476824333225E-4	3.5928190615659483E-4
KEGG_PATHWAY	hsa04730:Long-term depression	20	1.1904761904761905	0.000324587	GRIA1, RYR1, GRIA2, MAP2K1, GRID2, PRKCB, GNAI3, ITPR1, CACNA1A, BRAF, ITPR3, IGF1, CRHR1, GNAI1, IGF1R, GNAO1, NRAS, GNA11, MAPK1, NOS1	1188	60	8534	2.3945005611672276	0.10769623116915694	9.82156570789796E-4	4.840828682240305E-4
KEGG_PATHWAY	hsa04218:Cellular senescence	39	2.3214285714285716	0.000343948	RB1, MRE11, CXCL8, CALML6, SERPINE1, PTEN, ITPR1, ITPR3, CALML4, PIK3CB, PIK3R1, FOXM1, FOXO1, RELA, NRAS, CCND1, CHEK2, CHEK1, AKT1, MAPK1, TRPM7, NBN, SMAD2, TGFB2, MAP2K1, TGFB1, TSC2, HLA-A, SIRT1, MTOR, NFKB1, IL1A, PIK3CA, ATM, CALM3, CALM1, SLC25A4, SQSTM1, TP53	1188	157	8534	1.78443672392717	0.11374127685008373	0.0010230982374736153	5.042620942533774E-4
KEGG_PATHWAY	hsa04932:Non-alcoholic fatty liver disease	39	2.3214285714285716	0.000343948	GSK3B, CXCL8, IRS1, PRKAG2, PIK3CB, PIK3R1, RELA, IKBKB, CDC42, SOCS3, MAPK8, BCL2L11, CASP3, MLX, LEPR, AKT1, RAC1, SREBF1, JUN, TGFB1, INSR, ADIPOQ, SDHD, SDHA, EIF2S1, NFKB1, ERN1, MAPK10, IL1A, ITCH, PIK3CA, IL1B, LEP, NDUFS4, FAS, CYCS, PPARG, CYP2E1, PPARA	1188	157	8534	1.78443672392717	0.11374127685008373	0.0010230982374736153	5.042620942533774E-4
KEGG_PATHWAY	hsa04726:Serotonergic synapse	31	1.8452380952380953	0.000367502	APP, MAOB, MAOA, CACNA1B, GNAI3, HTR2B, ITPR1, CACNA1A, ITPR3, HTR2A, CACNA1F, PTGS2, GNAI1, SLC6A4, PTGS1, NRAS, CASP3, ALOX5, MAPK1, PRKACA, PRKACB, SLC18A2, MAP2K1, KCND2, PRKCB, HTR1A, BRAF, GNAO1, CYP2C8, GNB4, GNB5	1188	115	8534	1.936422192943932	0.12104082174464281	0.0010839757570494264	5.342672534745036E-4
KEGG_PATHWAY	hsa01524:Platinum drug resistance	23	1.369047619047619	0.000384311	GSTM1, APAF1, SLC31A1, XIAP, BRCA1, PIK3CB, PIK3R1, MLH1, CASP9, MSH6, PIK3CA, MSH2, CASP3, ERCC1, BCL2, FAS, AKT1, MAPK1, CYCS, ATM, ATP7A, TP53, BCL2L1	1188	75	8534	2.20294051627385	0.1262132519505227	0.001124108345172396	5.54047702891238E-4
KEGG_PATHWAY	hsa04670:Leukocyte transendothelial migration	31	1.8452380952380953	0.000431206	ITGB1, ITK, ITGAM, ROCK2, PXN, NCF4, GNAI3, THY1, PIK3CB, PIK3R1, ITGAL, CLDN1, GNAI1, CDC42, CTNNA1, PLCG2, PTK2B, RAC1, VCAM1, PRKCB, MMP2, CYBB, RHOH, MSN, PTK2, OCLN, CXCL12, PIK3CA, PECAM1, CTNNB1, VCL	1188	116	8534	1.9197288981771738	0.14048408802463375	0.0012508537162175092	6.165176436057809E-4
KEGG_PATHWAY	hsa04971:Gastric acid secretion	23	1.369047619047619	0.000471176	CAMK2B, CHRM3, KCNJ10, CALML6, PRKCB, CAMK2A, ATP1A4, GNAI3, ITPR1, ITPR3, ADCY1, CALML4, ATP1A1, GNAI1, MYLK3, MYLK, ATP4A, KCNQ1, CALM3, CALM1, PRKACA, PRKACB, CFTR	1188	76	8534	2.1739544568491938	0.15246374060889145	0.0013555957565912007	6.681426378640391E-4
KEGG_PATHWAY	hsa04650:Natural killer cell mediated cytotoxicity	31	1.8452380952380953	0.000504471	IFNA5, IFNA4, IFNA1, SHC1, IFNA2, PIK3CB, PIK3R1, ITGAL, NRAS, CASP3, SH3BP2, PLCG2, PTK2B, MAPK1, RAC1, IFNAR2, MAP2K1, IFNA13, SYK, PRKCB, IFNGR2, SH2D1A, BRAF, ZAP70, PIK3CA, LCK, FAS, CD247, SOS1, SOS2, IFNAR1	1188	117	8534	1.9033209588765143	0.16231560998605388	0.0014294216216853373	7.045297451611492E-4
KEGG_PATHWAY	hsa04072:Phospholipase D signaling pathway	37	2.2023809523809526	0.000504981	DGKE, ARF1, CXCL8, SHC1, PDGFA, ADCY1, PIK3CB, PIK3R1, PLD1, EGFR, PIK3CG, NRAS, GRM5, PLCG2, PTK2B, AKT1, MAPK1, PDGFRB, PDGFRA, MAP2K1, SYK, EGF, INSR, GAB1, TSC2, F2, DNM1, MTOR, AGT, DNM2, DNM3, KITLG, PIK3CA, KIT, AGTR1, SOS1, SOS2	1188	149	8534	1.7838225657017603	0.1624656905844124	0.0014294216216853373	7.045297451611492E-4
KEGG_PATHWAY	hsa04514:Cell adhesion molecules	38	2.261904761904762	0.000801264	ITGB1, CD86, CNTNAP2, CNTNAP1, ITGAM, NRXN1, ITGAL, CLDN1, PTPRF, CDH2, CDH1, ITGB8, NCAM1, NRCAM, ITGAV, ITGB7, CD34, NTNG2, CADM3, VCAM1, HLA-A, SELE, PTPRD, NFASC, CD4, OCLN, VCAN, PTPRC, CD40LG, SELL, CD28, PECAM1, CNTN1, SDC1, CNTN2, ITGA6, HLA-DRB1, HLA-DQB1	1188	158	8534	1.7276776200826833	0.24524058228062884	0.002249947977906455	0.0011089487184553183
KEGG_PATHWAY	hsa05416:Viral myocarditis	21	1.25	0.00100633	CD86, CXADR, LAMA2, CAV1, HLA-A, ITGAL, CASP9, CD40LG, CCND1, CASP3, DAG1, CD28, ABL1, CYCS, DMD, NOS1, RAC1, HLA-DRB1, HLA-DQB1, MYH7, EIF4G1	1188	70	8534	2.1550505050505047	0.29770441361146505	0.0028033575470559177	0.0013817118394321192
KEGG_PATHWAY	hsa04152:AMPK signaling pathway	31	1.8452380952380953	0.00106014	IRS1, PRKAG2, HMGCR, PIK3CB, PIK3R1, SLC2A4, ADRA1A, FOXO1, IGF1R, STK11, CCND1, HNF4A, LEPR, AKT1, PPARGC1A, MAP3K7, RAB8A, SREBF1, INSR, ADIPOQ, TSC2, IGF1, CPT1C, SIRT1, MTOR, G6PC3, PIK3CA, RPS6KB1, LEP, PPARG, CFTR	1188	122	8534	1.8253160015455099	0.3108559077290175	0.002929980438439488	0.001444121412678152
KEGG_PATHWAY	hsa04916:Melanogenesis	27	1.607142857142857	0.00109207	CAMK2B, GSK3B, CALML6, TYRP1, CAMK2A, GNAI3, CALML4, ADCY1, GNAI1, NRAS, MAPK1, EP300, PRKACA, PRKACB, MAP2K1, CREBBP, PRKCB, FZD8, MITF, GNAO1, KITLG, MC1R, DCT, KIT, CTNNB1, CALM3, CALM1	1188	101	8534	1.9203420342034205	0.3185462844895366	0.0029876086827724693	0.0014725250772639237
KEGG_PATHWAY	hsa04934:Cushing syndrome	37	2.2023809523809526	0.00109801	RB1, CAMK2B, KMT2D, GSK3B, SCARB1, FH, CAMK2A, GNAI3, ITPR1, ITPR3, AHR, ADCY1, CACNA1F, CACNA1H, GNAI1, EGFR, CRHR1, CYP17A1, CRHR2, CACNA1I, CCND1, GNA11, MAPK1, PRKACA, LDLR, PRKACB, MEN1, MAP2K1, AIP, FZD8, BRAF, PBX1, AGT, APC, SP1, AGTR1, CTNNB1	1188	155	8534	1.7147713696100795	0.31996653069410463	0.0029876086827724693	0.0014725250772639237
KEGG_PATHWAY	hsa05206:MicroRNAs in cancer	64	3.8095238095238098	0.00117193	IRS1, PTEN, BRCA1, PIK3CB, IKBKB, CCND1, CASP3, DNMT3B, EP300, TP63, PDGFRB, PDGFRA, ABCC1, MAP2K1, PRKCB, TPM1, DNMT3A, KIF23, DICER1, CDC25C, SIRT1, ZEB2, PIK3CA, MMP16, SOS1, MET, TP53, SOS2, CD44, NOTCH2, NOTCH3, DNMT1, HDAC2, TNXB, NOTCH1, ABCB1, SHC1, HDAC1, PDGFA, PIK3R1, PTGS2, THBS1, HOXD10, EGFR, NRAS, BCL2L11, ERBB3, ABL1, PLCG2, MAPK1, TGFB2, CREBBP, STAT3, HMGA2, MTOR, NFKB1, VEGFA, …	1188	312	8534	1.47353880687214	0.3374032593479953	0.0031642114185582416	0.0015595685909133212
KEGG_PATHWAY	hsa04970:Salivary secretion	26	1.5476190476190477	0.00132556	CHRM3, AMY2A, AMY2B, CALML6, ATP1A4, ITPR1, LPO, ITPR3, CALML4, ATP1A1, ADCY1, ADRA1A, MUC7, CD38, NOS1, PRKACA, PRKACB, SLC12A2, PRKCB, AMY1A, AMY1B, MUC5B, MUC5AC, FXYD2, CALM3, CALM1	1188	97	8534	1.9254746780519978	0.37223012928909815	0.0035517021391841333	0.001750554045808704
KEGG_PATHWAY	hsa05208:Chemical carcinogenesis - reactive oxygen species	49	2.9166666666666665	0.00163227	PTEN, PIK3CB, AHR, MT-ATP6, IKBKB, AKT1, IKBKG, RAC1, ACP1, MAP2K1, HGF, SDHD, SDHA, PIK3CA, CAT, NDUFS4, CYP2E1, SOS1, MET, SLC25A4, SOS2, SLC26A2, SLC26A1, SRC, LPO, PIK3R1, PLD1, HIF1A, EGFR, RELA, NRAS, MAPK8, ABL1, MAPK1, JUN, GSTM1, EGF, EPHX2, AKR1C1, EPHX1, BRAF, SOD2, NFKB1, PTK2, SOD1, VEGFA, NFKBIA, MAPK10, NOX4	1188	227	8534	1.550623711416663	0.4363910178603575	0.004340352026260663	0.002139261824909102
KEGG_PATHWAY	hsa05014:Amyotrophic lateral sclerosis	73	4.345238095238095	0.00167459	MT-ATP6, CASP9, TBK1, KIF5C, CASP3, KIF5B, KIF5A, CASP1, NEFM, NOS1, RAC1, NEFH, SPG11, RAB8A, APAF1, GPX6, GPX5, ANXA11, GPX7, NRG1, SDHD, TNFRSF1B, SDHA, TUBA4A, ERN1, ALS2, CAT, NDUFS4, PIK3C3, MATR3, SMCR8, HAP1, NUP98, ATF6, SQSTM1, TP53, GRIA1, PRKN, GRIA2, VCP, DCTN1, DNAH8, SLC1A2, ITPR3, KLC1, HDAC6, KLC4, ATXN2, GRIN2A, KLC2, HNRNPA1, PRPH, DNAH10, NOS2, HSPA5, FUS, TUBB4A, EIF2S1, GRIN…	1188	371	8534	1.4134652908237813	0.44471509209027105	0.0044194079158487555	0.0021782266935664804
KEGG_PATHWAY	hsa04623:Cytosolic DNA-sensing pathway	23	1.369047619047619	0.00171048	IFNA5, IL33, IFNA4, IFNA13, IFNA1, IFNA2, ADAR, SAMHD1, RELA, NFKB1, NFKBIA, IKBKB, CXCL10, MAVS, TBK1, POLR3A, IRF3, IL1B, CASP3, CASP1, IRF7, IKBKG, RIGI	1188	83	8534	1.990608900247454	0.45167783854848886	0.004462442031093723	0.0021994372403966213
KEGG_PATHWAY	hsa05132:Salmonella infection	53	3.1547619047619047	0.00171632	ARF1, CXCL8, PIK3CB, PIK3C2A, PIK3CG, IKBKB, FYCO1, KIF5C, CASP3, KIF5B, KIF5A, CASP1, AKT1, IKBKG, RAC1, MAP3K7, MAP2K1, HSP90AA1, ANXA2, RHOH, IRAK4, TUBA4A, DNM2, PIK3CA, IL1B, PIK3C3, RAB7B, NAIP, RAB7A, ROCK2, DCTN1, KLC1, RELA, HSP90B1, CDC42, KLC4, MAPK8, KLC2, PODXL, MAPK1, CD14, DYNC1H1, JUN, TUBB4A, NFKB1, NFKBIA, MAPK10, PTPRC, BCL2, CYCS, CTNNB1, PKN1, MYD88	1188	251	8534	1.5168350168350169	0.4528034670684322	0.004462442031093723	0.0021994372403966213
KEGG_PATHWAY	hsa04611:Platelet activation	31	1.8452380952380953	0.00183192	ITGB1, ROCK2, SRC, ITGA2B, GNAI3, ITPR1, ITPR3, ADCY1, PIK3CB, PIK3R1, RASGRP1, GNAI1, MYLK3, PIK3CG, MYLK, PTGS1, PLCG2, AKT1, MAPK1, PRKACA, PRKACB, FGA, SYK, VWF, GP6, F2, COL1A1, COL3A1, COL1A2, PIK3CA, TLN1	1188	126	8534	1.7673694618139062	0.47459837547803996	0.00472796048519177	0.002330305310365174
KEGG_PATHWAY	hsa04081:Hormone signaling	47	2.797619047619048	0.00232234	IRS1, SRC, GNAI3, ADCY1, PIK3CB, PIK3R1, PRL, ADRA1A, GNAI1, CRHR1, IGF1R, CRHR2, GHR, STK11, THPO, GNA11, PENK, LEPR, ITGAV, NOS1, JAK2, PRKACA, PRKACB, STAT5A, STAT5B, SMAD4, INSR, ADIPOQ, STAT3, SMAD9, CCK, IGF1, OPRM1, PDYN, ESR1, ESR2, AGT, GNAO1, GH1, MC1R, PIK3CA, LEP, GNB4, AGTR1, GNRH1, IAPP, GNB5	1188	219	8534	1.5416647448610918	0.5578421053920183	0.005949928831837131	0.002932586005435395
KEGG_PATHWAY	hsa04370:VEGF signaling pathway	18	1.0714285714285714	0.00258772	MAP2K1, PRKCB, SRC, PXN, PIK3CB, PIK3R1, PTGS2, PTK2, VEGFA, CDC42, CASP9, NRAS, PIK3CA, KDR, PLCG2, AKT1, MAPK1, RAC1	1188	60	8534	2.155050505050505	0.5972605473552676	0.006581798684312016	0.0032440204341480875
KEGG_PATHWAY	hsa00970:Aminoacyl-tRNA biosynthesis	19	1.130952380952381	0.00310977	RARS2, AARS1, HARS1, AARS2, DARS2, YARS1, HARS2, DARS1, WARS1, WARS2, LARS2, GARS1, SARS1, LARS1, NARS2, TARS2, IARS1, VARS2, EARS2	1188	66	8534	2.067977757371697	0.6648674847732827	0.00785272324112947	0.003870430543348713
KEGG_PATHWAY	hsa05225:Hepatocellular carcinoma	38	2.261904761904762	0.00319322	RB1, GSK3B, SMARCD2, SMARCB1, SHC1, PTEN, PIK3CB, PIK3R1, EGFR, IGF1R, NRAS, CCND1, TERT, PLCG2, AKT1, MAPK1, POLK, SMAD2, TGFB2, MAP2K1, SMAD4, GSTM1, TGFB1, PRKCB, HGF, GAB1, FZD8, BRAF, MTOR, APC, PIK3CA, RPS6KB1, CTNNB1, SOS1, MET, TP53, SOS2, BCL2L1	1188	170	8534	1.6057239057239057	0.6745723730915396	0.008005870355322397	0.003945913309033546
KEGG_PATHWAY	hsa05415:Diabetic cardiomyopathy	44	2.619047619047619	0.00325623	CAMK2B, GSK3B, IRS1, NCF4, CAMK2A, PTEN, ATP2A2, PIK3CB, PIK3R1, SLC2A4, RELA, MT-ATP6, MAPK8, CPT2, PDK4, AKT1, PDK3, RAC1, CTSD, SMAD2, TGFB2, G6PD, TGFB1, PARP1, PRKCB, MMP2, INSR, CYBB, SDHD, SDHA, MTOR, NFKB1, AGT, MAPK10, COL1A1, COL3A1, COL1A2, PIK3CA, SP1, NDUFS4, AGTR1, REN, PPARA, SLC25A4	1188	205	8534	1.541824751580849	0.6817129127643626	0.008105933559473134	0.003995232210224651
KEGG_PATHWAY	hsa04070:Phosphatidylinositol signaling system	25	1.488095238095238	0.00340799	MTMR2, DGKE, CALML6, PTEN, ITPR1, ITPR3, CALML4, PIK3CB, PIK3R1, MTMR4, PIK3C2A, MTMR7, MTM1, INPP5B, PIP4P2, PLCG2, CDIPT, PRKCB, PIKFYVE, SYNJ1, PIK3CA, CALM3, PIK3C3, PI4KB, CALM1	1188	98	8534	1.832525939668797	0.6982776495071077	0.00842397945272099	0.004151989872708636
KEGG_PATHWAY	hsa05012:Parkinson disease	55	3.273809523809524	0.00343628	CALML6, LRRK2, CALML4, SLC6A3, MT-ATP6, CASP9, KIF5C, CASP3, KIF5B, KIF5A, PRKACA, PRKACB, SLC18A2, APAF1, SLC11A2, SLC39A13, SDHD, SDHA, TUBA4A, ERN1, NDUFS4, MAPT, ATF6, UBA52, SLC25A4, TP53, CAMK2B, PRKN, MAOB, MAOA, CAMK2A, GNAI3, ITPR1, ITPR3, KLC1, GNAI1, KLC4, MAPK8, KLC2, MFN1, MFN2, SNCA, HSPA5, UBE2G2, TUBB4A, EIF2S1, SOD1, MAPK10, PINK1, PSMC4, CYCS, UBA1, CALM3, CALM1, BCL2L1	1188	271	8534	1.4579062457291239	0.7012690086655583	0.008434508645779257	0.004157179474985217
KEGG_PATHWAY	hsa04330:Notch signaling pathway	18	1.0714285714285714	0.0037697	SPEN, NOTCH2, NOTCH3, CREBBP, HDAC2, NOTCH1, HDAC1, PSEN2, PSEN1, RBPJ, APH1A, LFNG, ADAM17, ITCH, NCSTN, ATXN1, MFNG, EP300	1188	62	8534	2.0855327468230693	0.7343734287189371	0.009188635942595029	0.004528871846350256
KEGG_PATHWAY	hsa00330:Arginine and proline metabolism	15	0.8928571428571428	0.00671847	GAMT, AOC1, OAT, MAOB, NOS2, MAOA, ARG1, AZIN2, HOGA1, CKMT2, CKMT1B, ALDH18A1, NOS1, LAP3, ALDH7A1	1188	50	8534	2.1550505050505047	0.9061576836718238	0.016263324453618916	0.008015826582552912
KEGG_PATHWAY	hsa04520:Adherens junction	23	1.369047619047619	0.00760551	CREBBP, SMAD4, SMURF2, ROCK2, SRC, INSR, BAIAP2, PTPRF, EGFR, IGF1R, CDC42, TJP1, CDH1, CTNNA1, EP300, MAPK1, CTNNB1, RAC1, MAP3K7, MET, ACP1, VCL, FGFR1	1188	93	8534	1.776564932478911	0.9314188895258672	0.018284484812197004	0.009012011032792257
KEGG_PATHWAY	hsa04550:Signaling pathways regulating pluripotency of stem cells	32	1.9047619047619049	0.00777493	GSK3B, PIK3CB, PIK3R1, FGF2, IGF1R, NRAS, AKT1, SMARCAD1, MAPK1, JAK2, JAK3, JAK1, SMAD2, MAP2K1, SMAD4, STAT3, LIF, FZD8, SMAD9, LIFR, PAX6, IGF1, KLF4, POU5F1, BMP4, MEIS1, APC, PIK3CA, CTNNB1, FGFR3, FGFR2, FGFR1	1188	144	8534	1.5963337074448185	0.9354080611452862	0.01856463570257921	0.009150091101271234
KEGG_PATHWAY	hsa05033:Nicotine addiction	13	0.7738095238095238	0.00804468	GRIA1, GRIA2, CHRNA4, CHRNA7, CACNA1B, CACNA1A, GRIN2B, GABRG2, GRIN1, GRIN2D, GRIN2A, SLC17A7, CHRFAM7A	1188	41	8534	2.277695655744436	0.9412875378238058	0.019078947059508834	0.009403583593433129
KEGG_PATHWAY	hsa05414:Dilated cardiomyopathy	25	1.488095238095238	0.00853389	ITGB1, LAMA2, ITGB4, ITGA2B, ATP2A2, ADCY1, CACNA1F, TTN, DAG1, ITGB8, DMD, ITGAV, ITGB7, NOS1, CACNG2, PRKACA, PRKACB, TGFB2, TGFB1, TPM1, IGF1, AGT, TNNT2, ITGA6, MYH7	1188	105	8534	1.7103575436908773	0.9506219063553822	0.020103315716408214	0.00990847184882798
KEGG_PATHWAY	hsa04071:Sphingolipid signaling pathway	28	1.6666666666666667	0.00859981	ASAH1, SGMS1, ROCK2, GNAI3, PTEN, PIK3CB, PIK3R1, PLD1, RELA, GNAI1, KNG1, NRAS, MAPK8, SPTLC1, SPTLC2, AKT1, MAPK1, RAC1, CTSD, ABCC1, MAP2K1, PRKCB, NFKB1, MAPK10, PIK3CA, BCL2, DEGS2, TP53	1188	122	8534	1.6486725175249766	0.9517610264278046	0.02012355798384918	0.009918448806854439
KEGG_PATHWAY	hsa04215:Apoptosis - multiple species	11	0.6547619047619048	0.00922744	MAPK10, CASP9, NGFR, MAPK8, BCL2L11, APAF1, CASP3, BCL2, XIAP, CYCS, BCL2L1	1188	32	8534	2.4693287037037037	0.9613754843792786	0.02144922151381582	0.010571838523903525
KEGG_PATHWAY	hsa05216:Thyroid cancer	12	0.7142857142857143	0.0096836	RET, MAP2K1, NRAS, CCND1, TFG, CDH1, MAPK1, CTNNB1, BRAF, PPARG, POLK, TP53	1188	37	8534	2.3297843297843297	0.967140274599742	0.022270711573868045	0.010976732485125845
KEGG_PATHWAY	hsa04973:Carbohydrate digestion and absorption	15	0.8928571428571428	0.00970775	AMY2A, PRKCB, AMY1A, AMY2B, AMY1B, ATP1A4, PIK3CB, PIK3R1, ATP1A1, HK1, G6PC3, PIK3CA, FXYD2, AKT1, LCT	1188	52	8534	2.072163947163947	0.9674202996618109	0.022270711573868045	0.010976732485125845
KEGG_PATHWAY	hsa05323:Rheumatoid arthritis	23	1.369047619047619	0.00983553	CD86, TGFB2, JUN, TGFB1, FLT1, CXCL8, CSF1, ANGPT1, MMP1, CCL20, CXCL1, ITGAL, CXCL2, TNFSF13B, VEGFA, IL1A, CXCL12, IL1B, CD28, CCL2, TEK, HLA-DRB1, HLA-DQB1	1188	95	8534	1.7391635654793547	0.9688631015877616	0.02241735130801126	0.011049007909646576
KEGG_PATHWAY	hsa00531:Glycosaminoglycan degradation	8	0.4761904761904762	0.0108412	HGSNAT, NAGLU, HPSE2, GLB1, HEXB, IDS, HPSE, SGSH	1188	19	8534	3.0246322877901823	0.9782045075583252	0.02455016031346391	0.012100221465040617
KEGG_PATHWAY	hsa04961:Endocrine and other factor-regulated calcium reabsorption	15	0.8928571428571428	0.0115496	KL, PRKCB, VDR, CLTC, ATP1A4, AP2B1, ATP1A1, ESR1, DNM1, DNM2, DNM3, FXYD2, CLTCL1, PRKACA, PRKACB	1188	53	8534	2.0330665141985897	0.983050499375177	0.025986694785959785	0.012808256974276476
KEGG_PATHWAY	hsa04960:Aldosterone-regulated sodium reabsorption	12	0.7142857142857143	0.0119587	PIK3CA, IRS1, PRKCB, FXYD2, INSR, ATP1A4, MAPK1, IGF1, PIK3CB, ATP1A1, PIK3R1, NR3C2	1188	38	8534	2.268474215842637	0.9853422760304957	0.026735591020030987	0.013177371072550884
KEGG_PATHWAY	hsa05412:Arrhythmogenic right ventricular cardiomyopathy	21	1.25	0.0128329	DSP, ITGB1, LAMA2, JUP, ITGB4, ITGA2B, ATP2A2, CACNA1F, CDH2, DAG1, PKP2, CTNNA1, ITGB8, CTNNB1, DSG2, ITGAV, ITGA6, ITGB7, DMD, NOS1, CACNG2	1188	86	8534	1.7541108762038993	0.9892568770930298	0.028170636952674185	0.013884672913996109
KEGG_PATHWAY	hsa04918:Thyroid hormone synthesis	19	1.130952380952381	0.0128413	HSPA5, PRKCB, GPX6, GPX5, ATP1A4, ITPR1, GPX7, ITPR3, LRP2, TTF2, ADCY1, ATP1A1, SERPINA7, HSP90B1, TTR, FXYD2, CANX, PRKACA, PRKACB	1188	75	8534	1.8198204264870934	0.9892890845051888	0.028170636952674185	0.013884672913996109
KEGG_PATHWAY	hsa04115:p53 signaling pathway	19	1.130952380952381	0.0128413	STEAP3, APAF1, SERPINE1, PTEN, TSC2, IGF1, THBS1, CASP9, CCND1, RRM2B, CHEK2, CASP3, CHEK1, BCL2, FAS, CYCS, ATM, TP53, BCL2L1	1188	75	8534	1.8198204264870934	0.9892890845051888	0.028170636952674185	0.013884672913996109
KEGG_PATHWAY	hsa04144:Endocytosis	49	2.9166666666666665	0.0130757	WASHC5, VPS29, ARF1, TFRC, WIPF1, CLTC, IGF1R, ZFYVE27, KIF5C, KIF5B, KIF5A, VPS35, RAB8A, PDGFRA, HLA-A, DNM1, DNM2, DNM3, AMPH, VPS28, CHMP5, RAB7A, TSG101, SRC, PLD1, CBL, EGFR, CDC42, SNX1, SNX2, CLTCL1, MVB12B, LDLR, RAB11FIP4, SMAD2, GIT2, HSPA8, SMURF2, CAV1, GBF1, AP2B1, STAM, SPART, ITCH, NEDD4, CHMP2B, VPS45, FGFR3, FGFR2	1188	252	8534	1.3967919940142162	0.9901455602400692	0.02850660375720931	0.014050263390305445
KEGG_PATHWAY	hsa04724:Glutamatergic synapse	26	1.5476190476190477	0.0155304	GRIA1, GRIA2, GNAI3, SLC1A2, ITPR1, CACNA1A, SLC1A3, ITPR3, ADCY1, PLD1, GNAI1, GRIN2A, GRM5, MAPK1, SLC17A7, PRKACA, GLUL, PRKACB, PRKCB, GRIN2B, GRIN1, GRIN2D, GNAO1, DLG4, GNB4, GNB5	1188	116	8534	1.6100952049227912	0.9958883619785321	0.03364914242128769	0.01658490495408197
KEGG_PATHWAY	hsa05410:Hypertrophic cardiomyopathy	23	1.369047619047619	0.0158696	ITGB1, TGFB2, TGFB1, LAMA2, ITGB4, TPM1, ITGA2B, ATP2A2, PRKAG2, IGF1, CACNA1F, AGT, TTN, TNNT2, DAG1, ITGB8, ITGAV, ITGA6, ITGB7, DMD, NOS1, CACNG2, MYH7	1188	99	8534	1.668894330510492	0.996356807544052	0.03417314805294528	0.016843175536067047
KEGG_PATHWAY	hsa04974:Protein digestion and absorption	24	1.4285714285714286	0.0163976	MME, COL11A1, COL12A1, ATP1A4, ATP1A1, DPP4, COL1A1, ACE2, COL3A1, SLC7A7, COL1A2, COL4A2, COL5A1, COL4A1, FXYD2, COL4A4, KCNQ1, COL7A1, COL4A3, COL5A2, COL4A6, COL20A1, COL4A5, COL6A3	1188	105	8534	1.6419432419432423	0.9969823604606585	0.03509493427413374	0.017297503217735436
KEGG_PATHWAY	hsa04727:GABAergic synapse	21	1.25	0.0185323	NSF, SLC12A5, PRKCB, SRC, GAD1, CACNA1B, GNAI3, CACNA1A, GAD2, ADCY1, CACNA1F, GABRG2, GNAI1, TRAK2, GNAO1, GNB4, HAP1, GNB5, PRKACA, GLUL, PRKACB	1188	89	8534	1.69498354329815	0.9985924098339196	0.03942330898912768	0.01943086169549598
KEGG_PATHWAY	hsa05130:Pathogenic Escherichia coli infection	40	2.380952380952381	0.0207402	ITGB1, ARF1, CXCL8, ROCK2, WIPF1, SRC, CLDN1, RELA, CASP9, IKBKB, CDC42, MAPK8, CASP3, CASP1, ABL1, MAPK1, MYH14, IKBKG, RAC1, MAP3K7, JUN, IL1R1, MYO5A, IRAK4, BAIAP2, F2, TUBB4A, TUBA4A, NFKB1, MAPK10, TJP1, NFKBIA, OCLN, IL1B, MYO5B, FAS, CYCS, ARHGEF2, MYD88, NAIP	1188	203	8534	1.415468312020036	0.999361484306208	0.04385428666195265	0.0216147908618741
KEGG_PATHWAY	hsa04921:Oxytocin signaling pathway	32	1.9047619047619049	0.0217795	CAMK2B, RYR1, ROCK2, CALML6, SRC, CAMK2A, GNAI3, ITPR1, PRKAG2, ITPR3, CALML4, ADCY1, CACNA1F, PTGS2, GNAI1, MYLK3, EGFR, PIK3CG, MYLK, NRAS, CCND1, MAPK1, CD38, CACNG2, PRKACA, PRKACB, JUN, MAP2K1, PRKCB, GNAO1, CALM3, CALM1	1188	155	8534	1.4830455088519605	0.9995601547006876	0.04577611191831242	0.02256201527597735
KEGG_PATHWAY	hsa04350:TGF-beta signaling pathway	24	1.4285714285714286	0.0225349	TGIF1, SMAD2, TGFB2, CREBBP, SMAD4, HDAC2, TGFB1, SMURF2, TFRC, HDAC1, HFE, SMAD9, BMP7, THBS1, DCN, SMAD7, BMP4, TF, NCOR1, RPS6KB1, SP1, EP300, MAPK1, FBN1	1188	108	8534	1.5963337074448187	0.9996646109020628	0.04708175529205568	0.02320553750862003
KEGG_PATHWAY	hsa05016:Huntington disease	57	3.392857142857143	0.0231819	CLTC, MT-ATP6, CASP9, GRM5, KIF5C, CASP3, KIF5B, KIF5A, EP300, TBP, APAF1, GPX6, GPX5, GPX7, SDHD, SDHA, TUBA4A, ERN1, NDUFS4, TFAM, PIK3C3, PPARG, HAP1, SLC25A4, TP53, GRIA1, GRIA2, HDAC2, DCTN1, DNAH8, HDAC1, CACNA1B, SLC1A2, ITPR1, SLC1A3, HTT, KLC1, KLC4, MAPK8, KLC2, CLTCL1, PPARGC1A, CREBBP, DNAH10, KCNJ10, AP2B1, SOD2, TUBB4A, GRIN2B, MTOR, GRIN1, SOD1, MAPK10, SP1, PSMC4, DLG4, CYCS	1188	311	8534	1.3165903407060962	0.9997341718663219	0.04814711834966739	0.023730630981459992
KEGG_PATHWAY	hsa04664:Fc epsilon RI signaling pathway	17	1.0119047619047619	0.0250435	MAP2K1, SYK, IL13, PIK3CB, PIK3R1, MAPK10, IL3, NRAS, MAPK8, PIK3CA, ALOX5, PLCG2, AKT1, MAPK1, RAC1, SOS1, SOS2	1188	69	8534	1.7698482408627336	0.9998639125003999	0.05140508777249673	0.025336410782455653
KEGG_PATHWAY	hsa04924:Renin secretion	17	1.0119047619047619	0.0250435	EDN2, CALML6, GNAI3, ITPR1, ITPR3, CALML4, CACNA1F, GNAI1, AGT, EDNRA, AGTR1, CALM3, REN, CALM1, PRKACA, PRKACB, CTSB	1188	69	8534	1.7698482408627336	0.9998639125003999	0.05140508777249673	0.025336410782455653
KEGG_PATHWAY	hsa04925:Aldosterone synthesis and secretion	22	1.3095238095238095	0.0266453	CAMK2B, SCARB1, CALML6, PRKCB, CAMK2A, ATP1A4, ITPR1, ITPR3, ADCY1, CALML4, ATP1A1, CACNA1F, CACNA1H, AGT, CACNA1I, GNA11, AGTR1, CALM3, CALM1, PRKACA, LDLR, PRKACB	1188	98	8534	1.6126228269085412	0.9999235879052945	0.054375061985558124	0.02680024422650016
KEGG_PATHWAY	hsa04923:Regulation of lipolysis in adipocytes	15	0.8928571428571428	0.028873	IRS1, INSR, GNAI3, AQP7, ADCY1, PIK3CB, PIK3R1, PTGS2, GNAI1, PTGS1, PIK3CA, AKT1, PLIN1, PRKACA, PRKACB	1188	59	8534	1.8263139873309366	0.9999658108879518	0.05858045795044283	0.028872989246229656
KEGG_PATHWAY	hsa04145:Phagosome	32	1.9047619047619049	0.0301999	ITGB1, SCARB1, ITGAM, TFRC, NCF4, THBS2, MPO, CORO1A, THBS1, THBS4, CTSS, C3, SEC61A1, LAMP2, ITGAV, CD14, NOS1, RAC1, DYNC1H1, TAP2, CYBB, HLA-A, TUBB4A, TUBA4A, PIKFYVE, CANX, PIK3C3, CALR, RAB7B, HLA-DRB1, RAB7A, HLA-DQB1	1188	159	8534	1.4457361878745525	0.9999788426152594	0.06092047301065982	0.030199892603574956
KEGG_PATHWAY	hsa04927:Cortisol synthesis and secretion	16	0.9523809523809524	0.0306514	SCARB1, ITPR1, ITPR3, ADCY1, CACNA1F, CACNA1H, AGT, PBX1, CYP17A1, CACNA1I, SP1, GNA11, AGTR1, PRKACA, LDLR, PRKACB	1188	65	8534	1.768246568246568	0.9999820328593885	0.061128601346416685	0.030651378452904093
KEGG_PATHWAY	hsa04929:GnRH secretion	16	0.9523809523809524	0.0306514	MAP2K1, PRKCB, ITPR1, ITPR3, PIK3CB, PIK3R1, CACNA1F, CACNA1H, ESR2, CACNA1I, NRAS, PIK3CA, GNA11, GNRH1, AKT1, MAPK1	1188	65	8534	1.768246568246568	0.9999820328593885	0.061128601346416685	0.030651378452904093
KEGG_PATHWAY	hsa00600:Sphingolipid metabolism	14	0.8333333333333334	0.0308917	ARSA, ASAH1, SGMS1, HEXB, GBA1, GBA2, GALC, UGCG, SPTLC1, SPTLC2, GLB1, NEU1, DEGS2, GLA	1188	54	8534	1.8623893253522883	0.9999835302131589	0.061259735358162044	0.030891661419927868
KEGG_PATHWAY	hsa04360:Axon guidance	36	2.142857142857143	0.0312892	ROBO2, ITGB1, CAMK2B, SEMA5B, GSK3B, NRP1, ROCK2, SRC, SEMA3A, CAMK2A, GNAI3, ILK, SEMA3F, PIK3CB, PIK3R1, GNAI1, CDC42, NRAS, DPYSL5, PLCG2, ABL1, MAPK1, LRIG2, SRGAP3, RAC1, EPHB4, EPHA5, NTNG2, TRPC6, PTCH1, BMP7, PTK2, CXCL12, PIK3CA, RASA1, MET	1188	184	8534	1.405467720685112	0.9999857392548812	0.061699508668821845	0.0312892095243598
KEGG_PATHWAY	hsa04061:Viral protein interaction with cytokine and cytokine receptor	22	1.3095238095238095	0.0326796	IL10, CSF1R, CXCL9, CCL11, CXCL8, CSF1, IL10RB, CCL20, IL10RA, CXCR5, IL19, CXCL1, CXCL13, TNFRSF1B, CXCL2, CXCL10, CXCL12, CXCR3, CCL2, CCR4, IL18R1, PF4	1188	100	8534	1.5803703703703702	0.9999913861366019	0.06408114894590003	0.03267956028864987
KEGG_PATHWAY	hsa04261:Adrenergic signaling in cardiomyocytes	31	1.8452380952380953	0.0329191	CAMK2B, CALML6, CAMK2A, GNAI3, ATP1A4, ATP2A2, CALML4, ATP1A1, ADCY1, CACNA1F, ADRA1A, GNAI1, PIK3CG, AKT1, MAPK1, SCN7A, SCN5A, CACNG2, PRKACA, PRKACB, SCN1B, TPM1, AGT, KCNQ1, TNNT2, FXYD2, BCL2, AGTR1, CALM3, CALM1, MYH7	1188	154	8534	1.4460295596659232	0.9999921034095051	0.06419231038963463	0.03291913353314597
KEGG_PATHWAY	hsa04613:Neutrophil extracellular trap formation	37	2.2023809523809526	0.0380774	HDAC2, HDAC3, ITGAM, HDAC1, SRC, NCF4, C5AR1, ITGA2B, HMGB1, PIK3CB, PIK3R1, ITGAL, MPO, HDAC9, RELA, HDAC6, C3, H2BC21, CASP1, PLCG2, AKT1, MAPK1, RAC1, ATG7, MAP3K7, FGA, MAP2K1, CR1, SYK, VWF, PRKCB, CYBB, MTOR, NFKB1, PIK3CA, TLR7, SLC25A4	1188	193	8534	1.3771479911376285	0.9999987916901075	0.07384078646588302	0.03807744259351802
KEGG_PATHWAY	hsa00562:Inositol phosphate metabolism	17	1.0119047619047619	0.0405644	MTMR2, PTEN, PIK3CB, PIK3C2A, MTMR4, PIK3CG, MTMR7, MTM1, FIG4, INPP5B, PIKFYVE, SYNJ1, PIK3CA, PLCG2, PIK3C3, PI4KB, CDIPT	1188	73	8534	1.672870255062036	0.9999995129698168	0.07823134405209317	0.04056440061960387
KEGG_PATHWAY	hsa04721:Synaptic vesicle cycle	18	1.0714285714285714	0.0415978	NSF, SNAP25, RAB3A, CLTC, CACNA1B, SLC1A2, CACNA1A, SLC1A3, AP2B1, SLC6A3, DNM1, SLC6A4, DNM2, DNM3, CLTCL1, SLC17A7, STX3, SLC18A2	1188	79	8534	1.6367472190257	0.9999996663638079	0.07978600857799831	0.04159783353211878
KEGG_PATHWAY	hsa04928:Parathyroid hormone synthesis, secretion and action	24	1.4285714285714286	0.0436467	KL, MAP2K1, CASR, PRKCB, VDR, GNAI3, ITPR1, BRAF, ITPR3, ADCY1, PLD1, EGFR, GNAI1, RUNX2, MMP16, WNK1, SP1, GNA11, BCL2, MAPK1, PRKACA, PRKACB, HBEGF, FGFR1	1188	115	8534	1.4991655687307863	0.999999842586237	0.08326084761441394	0.04364671213974976
KEGG_PATHWAY	hsa05020:Prion disease	50	2.976190476190476	0.0447644	RYR1, GSK3B, NCF4, PIK3CB, MT-ATP6, CASP9, KIF5C, CASP3, KIF5B, KIF5A, RAC1, PRKACA, PRKACB, APAF1, CYBB, SDHD, SDHA, TUBA4A, IL1A, PIK3CA, IL1B, NDUFS4, SLC25A4, C1QA, NOTCH1, CACNA1B, ITPR1, ITPR3, PIK3R1, CACNA1F, KLC1, KLC4, GRIN2A, MAPK8, KLC2, MAPK1, NCAM1, HSPA8, PRNP, HSPA5, CAV1, TUBB4A, EIF2S1, GRIN2B, GRIN1, GRIN2D, SOD1, MAPK10, PSMC4, CYCS	1188	278	8534	1.2919967056657706	0.9999998955809838	0.08493144323297011	0.04476443589202128
KEGG_PATHWAY	hsa00860:Porphyrin metabolism	12	0.7142857142857143	0.0469919	ALAS2, UGT1A1, FECH, COX15, UROD, UROS, HMBS, CPOX, PPOX, FXN, EARS2, COX10	1188	46	8534	1.873956960913483	0.9999999539839329	0.08867819517319699	0.04699186410887361
KEGG_PATHWAY	hsa01523:Antifolate resistance	9	0.5357142857142857	0.0477565	IKBKB, ABCC1, IL1B, SHMT1, IKBKG, TYMS, RELA, NFKB1, SLC19A1	1188	30	8534	2.155050505050505	0.9999999652826371	0.08963929014929783	0.047756544894355255
KEGG_PATHWAY	hsa04022:cGMP-PKG signaling pathway	32	1.9047619047619049	0.0506736	ROCK2, IRS1, CALML6, GNAI3, ATP1A4, ITPR1, ATP2A2, ITPR3, CALML4, ATP1A1, ADCY1, CACNA1F, ADRA1A, GNAI1, MYLK3, PIK3CG, KNG1, MYLK, EDNRA, GNA11, AKT1, MAPK1, MAP2K1, TRPC6, INSR, FXYD2, AGTR1, PDE5A, CALM3, CALM1, SLC25A4, MYH7	1188	166	8534	1.3847714088677943	0.9999999881731865	0.09460861094967962	0.050673558001537805
KEGG_PATHWAY	hsa00350:Tyrosine metabolism	10	0.5952380952380952	0.0536909	AOC3, MAOB, DCT, MAOA, ADH1B, TAT, TYRP1, AOX1, COMT, HPD	1188	36	8534	1.9954171343060232	0.9999999961311019	0.09971168846961256	0.053690909175945226
KEGG_PATHWAY	hsa05034:Alcoholism	35	2.083333333333333	0.0622494	HDAC2, HDAC3, MAOB, SHC1, MAOA, CALML6, HDAC1, GNAI3, CALML4, HDAC9, SLC6A3, GNAI1, HDAC6, GRIN2A, NRAS, H2BC21, MAPK1, PRKACA, PRKACB, SLC18A2, NTRK2, MAP2K1, BRAF, PDYN, GRIN2B, GRIN1, GRIN2D, GNAO1, GNB4, CALM3, GNB5, CALM1, SOS1, SOS2, SLC29A3	1188	188	8534	1.337354036822122	0.9999999998405358	0.11496067271813731	0.062249380215200045
KEGG_PATHWAY	hsa05143:African trypanosomiasis	10	0.5952380952380952	0.0625569	IL10, VCAM1, PRKCB, IL1B, FAS, IL12B, SELE, KNG1, MYD88, IDO1	1188	37	8534	1.9414869414869413	0.999999999857879	0.11496067271813731	0.06255694726257614
KEGG_PATHWAY	hsa05320:Autoimmune thyroid disease	13	0.7738095238095238	0.0640696	IL10, CD86, IFNA5, IFNA4, IFNA13, IFNA1, IFNA2, HLA-A, CD40LG, CD28, FAS, HLA-DRB1, HLA-DQB1	1188	54	8534	1.7293615163985534	0.9999999999193714	0.11712721650686087	0.06406958851657346
KEGG_PATHWAY	hsa00760:Nicotinate and nicotinamide metabolism	10	0.5952380952380952	0.0723005	NT5E, PNP, NMNAT1, NNT, SARM1, CD38, AOX1, NMNAT2, SIRT1, SIRT3	1188	38	8534	1.890395179868864	0.9999999999963696	0.13148959635718205	0.07230054728471834
KEGG_PATHWAY	hsa04270:Vascular smooth muscle contraction	26	1.5476190476190477	0.0740385	ROCK2, CALML6, ITPR1, ITPR3, CALML4, ADCY1, CACNA1F, PLA2G6, ADRA1A, ACTG2, MYLK3, MYLK, EDNRA, GNA11, MAPK1, MYH14, PRKACA, PRKACB, MAP2K1, EDN2, PRKCB, BRAF, AGT, AGTR1, CALM3, CALM1	1188	134	8534	1.3938137594854014	0.9999999999981202	0.13395628700566173	0.07403851760426887
KEGG_PATHWAY	hsa04940:Type I diabetes mellitus	11	0.6547619047619048	0.0761411	CD86, IL1A, IL1B, GAD1, CD28, FAS, IL12B, GAD2, HLA-A, HLA-DRB1, HLA-DQB1	1188	44	8534	1.7958754208754208	0.9999999999991536	0.13705399540974111	0.07614110856096729
KEGG_PATHWAY	hsa04914:Progesterone-mediated oocyte maturation	22	1.3095238095238095	0.0849911	MAP2K1, HSP90AA1, GNAI3, BRAF, ADCY1, PIK3CB, PIK3R1, IGF1, CDC25C, GNAI1, IGF1R, MAPK10, RPS6KA3, CPEB1, MAPK8, PIK3CA, AKT1, MAPK1, PGR, PRKACA, PRKACB, CPEB4	1188	111	8534	1.423757090423757	0.9999999999999711	0.15220347424010702	0.08499111382068654
KEGG_PATHWAY	hsa04614:Renin-angiotensin system	7	0.4166666666666667	0.0892654	CTSA, ACE2, MME, AGTR1, PREP, REN, AGT	1188	23	8534	2.18628312106573	0.9999999999999944	0.1590465074720138	0.08926541872360888
KEGG_PATHWAY	hsa04972:Pancreatic secretion	21	1.25	0.0930819	SLC12A2, CHRM3, AMY2A, PRKCB, AMY1A, AMY2B, AMY1B, ATP1A4, ITPR1, ATP2A2, CCK, ITPR3, ADCY1, ATP1A1, FXYD2, KCNQ1, CD38, RAC1, SLC26A3, CFTR, RAB8A	1188	106	8534	1.4231465599390127	0.9999999999999987	0.16499379557430502	0.0930818638826453
KEGG_PATHWAY	hsa00511:Other glycan degradation	6	0.35714285714285715	0.0935435	GLB1, HEXB, FUCA1, NEU1, GBA1, GBA2	1188	18	8534	2.394500561167228	0.9999999999999989	0.16499379557430502	0.09354349093813874
KEGG_PATHWAY	hsa03267:Virion - Adenovirus	3	0.17857142857142858	0.0956309	CD86, CXADR, CD46	1188	4	8534	5.387626262626263	0.9999999999999996	0.16783217683075594	0.09563086998903472
KEGG_PATHWAY	hsa04913:Ovarian steroidogenesis	12	0.7142857142857143	0.0988324	SCARB1, ALOX5, INSR, IGF1, ADCY1, PRKACA, PTGS2, CYP19A1, LDLR, PRKACB, CYP17A1, IGF1R	1188	52	8534	1.6577311577311578	0.9999999999999999	0.17258789644878664	0.09883238514588637
